# Supplementary material for: MicroRNA transcriptomic analysis of the sixth leaf of maize (Zea mays L.) revealed a regulatory mechanism of jointing stage heterosis
Source: BMC Plant Biol. 2020 Nov 30;20:541. doi: 10.1186/s12870-020-02751-3 (PMC7708177; doi:10.1186/s12870-020-02751-3)
Supplement: Supplementary file 1 — Additional file 1: Table S1. Known miRNAs identified in this study. [file 12870_2020_2751_MOESM1_ESM.xlsx]

## Sheet: Table S1
Tabel S1 known miRNAs identified in this study
miRNA ID	Sequence	Zheng 58				Chang 7-2				Ye 478				Huangzaosi				Zhengdan 958				Anyu 5				Ye 478 × Huangzaosi				Zheng 58 × Huangzaosi
		1	2	3	mean	1	2	3	mean	1	2	3	mean	1	2	3	mean	1	2	3	mean	1	2	3	mean	1	2	3	mean	1	2	3	mean
zma-miR11970-3p	UGGUUUGGUUGCACGUUUGCA	0	0	0	0	0	0	0	0	0	0	0	0	0	0	0	0	0	0	0	0	0	0	0	0	0.843267	0	0	0.281089	0	0	0	0
zma-miR11970-5p	CAAGCGUGCAAGCAAACCAUU	3.03655	6.9083	4.83247	4.92577	2.19988	4.20028	0	2.13339	1.10258	1.0431	2.30146	1.48238	1.71287	2.78059	2.70287	2.39878	6.48991	3.70585	0.98843	3.72807	2.35061	3.07399	0.937118	2.12057	2.5298	2.94643	4.42337	3.29987	0	3.03803	2.03832	1.69211
zma-miR1432-3p	GGGUGUCAUCUCGCCUGAAGCA	40.6898	108.691	33.8273	61.0692	29.1484	40.6027	11.9263	27.2258	3.85905	6.25862	6.90437	5.67401	46.2474	19.4641	33.7859	33.1658	42.1844	28.4115	51.3984	40.6648	19.5884	13.3206	9.37118	14.0934	15.1788	11.7857	27.804	18.2562	15	24.3042	16.3065	18.5369
zma-miR1432-5p	CUCAGGAGAGAUGACACCGAC	720.878	1523.05	913.336	1052.42	1008.65	2357.76	663.895	1343.43	115.771	232.612	292.285	213.556	779.354	742.418	625.715	715.829	397.675	313.733	540.797	417.402	149.656	423.186	199.606	257.483	184.901	169.127	180.553	178.194	185	331.145	262.943	259.696
zma-miR156a-3p	GCUCACUUCUCUCUCUGUCAGU	0	0	0	0	0	0	0	0	2.20517	0	2.30146	1.50221	0	0	0	0	0	0	0	0	0	0	0	0	0	0.982142	2.52764	1.16993	0	0	0	0
zma-miR156a-5p	UGACAGAAGAGAGUGAGCAC	7109.79	15851.3	8585.69	10515.6	1770.35	5358.16	4299.41	3809.31	1380.99	2064.3	1433.81	1626.37	7013.04	5886.51	5967.94	6289.17	5769.53	3031.39	1454.97	3418.63	2801.15	2762.49	2445.88	2669.84	4782.17	5486.25	3406.63	4558.35	5190	5217.3	5130.44	5179.25
zma-miR156b-3p	GCUCACCCUCUAUCUGUCAGU	0.607311	0	0	0.202437	0	0	0	0	0.551292	0	0	0.183764	0	0	0	0	0	1.23528	0	0.411761	1.56707	0	0.937118	0.834731	8.43267	2.94643	7.58292	6.32067	0	0	0	0
zma-miR156d-3p	GCUCACUUCUCUUUCUGUCAGC	572.087	677.474	1022.87	757.478	343.732	967.465	1427.17	912.79	686.359	382.819	561.555	543.578	698.278	1178.97	2867.75	1581.67	335.43	367.969	258.213	320.537	399.604	224.401	451.691	358.565	405.611	1164.82	2815.79	1462.07	289	489.122	801.568	526.563
zma-miR156e-3p	GCUCACUGCUCUCUCUGUCAUC	344.953	605.628	568.62	506.4	84.1455	327.622	204.734	205.5	187.991	146.034	241.653	191.893	287.762	531.093	409.485	409.447	342.343	237.175	350.893	310.137	202.936	211.081	106.831	173.616	182.146	301.518	202.211	228.625	147	214.687	195.169	185.619
zma-miR156h-3p	GCUCACUGCUCUUUCUGUCAUC	24.8997	37.7654	48.3247	36.9966	5.4997	22.4015	7.95084	11.9507	13.231	5.21552	9.20583	9.21745	11.4191	30.5865	10.8115	17.6057	19.4697	9.88227	11.8612	13.7377	4.70122	6.14798	1.87424	4.24115	7.5894	6.875	2.52764	5.66401	8	16.2028	7.64368	10.6155
zma-miR156i-3p	GCUCACUGCUCUAUCUGUCAUC	15.7901	21.646	25.7732	21.0697	7.14962	23.8016	17.8894	16.2802	19.2952	7.30172	18.4117	15.0029	10.2772	22.2447	28.3802	20.3007	16.2248	7.41171	16.8033	13.4799	14.8872	12.296	14.9939	14.059	26.9845	32.4107	18.3254	25.9069	13	17.2155	12.7395	14.3183
zma-miR156j-3p	UGCUCUCUGCUCUCACUGUCAUC	9.71697	28.5543	27.384	21.8851	13.7493	35.0023	39.7542	29.5019	39.1418	31.2931	64.4408	44.9585	26.2639	94.5401	59.4632	60.0891	17.8473	17.294	11.8612	15.6675	12.352	6.05744	19.3897	12.5997	20.3561	13.713	7.47117	13.8468	11	12.1521	7.64368	10.2653
zma-miR156j-5p	UGACAGAAGAGAGAGAGCACA	231.385	602.864	254.51	362.92	305.784	596.44	349.837	417.353	350.071	460.009	354.424	388.168	235.805	239.131	278.396	251.11	374.793	377.997	120.589	291.126	304.012	224.401	278.324	268.913	221.779	256.339	164.929	214.349	279	150.889	235.425	221.771
zma-miR156k-3p	GCUCGCUUCUCUUUCUGUCAGC	1088.91	1172.57	2872.1	1711.19	377.28	781.252	1347.67	835.4	833.003	874.121	2211.7	1306.27	567.53	1418.1	1805.52	1263.72	1190.9	1293.34	1032.91	1172.38	619.778	701.894	949.301	756.991	846.64	1001.79	777.249	875.225	472	942.801	671.625	695.475
zma-miR156k-5p	UGACAGAAGAGAGCGAGCAC	3192.63	7229.3	3274.8	4565.58	1195.64	2405.36	1713.41	1771.47	1154.96	1436.35	1357.86	1316.39	1846.47	1618.3	2344.74	1936.51	2466.17	1896.16	1011.16	1791.16	1513.79	1222.42	1445.97	1394.06	1437.77	1566.52	1012.95	1339.08	2233.06	2129.66	2680.74	2347.82
zma-miR156l-3p	GCUCACUGCUCUAUCUGUCACC	7.28773	15.1983	14.4974	12.3278	6.04967	36.4024	33.7911	25.4144	7.1668	5.21552	9.20583	7.19605	82.7885	205.764	114.872	134.475	21.0922	23.4704	13.838	19.4669	32.125	15.3699	12.1825	19.8925	56.8275	55.7662	32.3751	48.3229	26	28.3549	29.046	27.8003
zma-miR159a-3p	UUUGGAUUGAAGGGAGCUCUG	109748	94039.9	160874	121554	93710.6	138632	91689	108010	104693	92788.2	119653	105711	112549	136513	181495	143519	114928	93487.5	141463	116626	89522.3	108903	75992.8	91472.8	94476.3	152819	75923.4	107740	85840.9	83146.7	79106	82697.9
zma-miR159a-5p	GAGCUCCUAUCAUUCCAAUGA	104.457	31.7782	127.255	87.8302	134.193	288.419	532.706	318.439	874.901	327.534	214.035	472.157	524.137	392.063	658.15	524.783	102.216	259.41	303.448	221.691	183.348	174.193	222.097	193.212	183.832	325.089	1886.25	798.391	165	150.889	273.644	196.511
zma-miR159c-3p	CUUGGAUUGAAGGGAGCUCCU	68.0188	33.1598	22.5515	41.2434	31.8983	5.60037	7.95084	15.1498	7.1668	9.38793	0	5.51824	15.9868	0	1.35144	5.7794	12.9798	18.5293	9.8843	13.7978	14.1037	3.07399	4.68559	7.28775	7.5894	1.96428	5.68719	5.08029	13	8.1014	7.1341	9.41183
zma-miR159c-5p	GAGCUCCCUUCGAUCCAAUCC	4.85849	9.67162	4.83247	6.45419	0	0	0	0	0	1.0431	0	0.347701	0	2.78059	0	0.926864	0	0	0	0	0	1.02466	0.937118	0.653927	0	0	0	0	0	0	0	0
zma-miR159f-5p	GAGCUCCUCUCAUUCCAAUGA	406.898	54.8058	306.056	255.92	131.443	145.61	413.443	230.165	379.289	349.44	75.9481	268.226	630.335	97.3207	175.687	301.114	194.697	193.94	256.003	214.88	207.637	118.861	138.693	155.064	144.199	192.5	1857.18	731.294	255	95.1915	447.92	266.037
zma-miR159h-3p	UUUGGAGUGAAGGGAGCUCUG	3.03655	0.460553	35.4381	12.9784	0.54997	2.80019	27.8279	10.3927	2.75646	2.08621	27.6175	10.82	0	0	29.7316	9.91053	0	11.1176	2.96529	4.69428	0	24.5919	0.937118	8.50968	1.68653	22.5893	12.0063	12.094	62	22.2789	13.7586	32.6791
zma-miR160a-3p	GCGUGCAAGGGGCCAAGCAUG	3.03655	0.460553	1.61082	1.70264	1.64991	4.20028	1.98771	2.61263	0.551292	0	0	0.183764	4.56764	0	4.05431	2.87398	0	0	9.8843	3.29477	0	0	1.87424	0.624745	2.5298	2.94643	2.52764	2.66796	3	1.01268	2.54789	2.18686
zma-miR160a-5p	UGCCUGGCUCCCUGUAUGCCA	38889.8	17033.6	8899.8	21607.7	32314.1	7694.92	8467.64	16158.9	907.978	17809.9	1521.26	6746.4	16561.7	2466.38	1475.77	6834.62	29754.6	90172	33820.1	51248.9	36306	27097.2	20697.2	28033.5	5040.21	4790.89	31074.8	13635.3	34144	19657	24503.1	26101.4
zma-miR160b-3p	GCGUGCAAGGAGCCAAGCAUG	856.308	416.801	1085.69	786.268	756.209	1113.07	1230.39	1033.23	814.259	490.259	533.938	612.818	1999.49	2541.46	1701.46	2080.8	1825.29	1739.28	2262.52	1942.36	1070.2	1169.98	1922.72	1387.64	2782.78	4445.18	2575.67	3267.87	2918.93	3699.02	4021.63	3546.53
zma-miR160f-5p	UGCCUGGCUCCCUGUAUGCCG	883.637	586.284	231.958	567.293	620.367	191.813	204.734	338.971	94.8223	385.948	43.7277	174.833	537.84	69.5148	58.1118	221.822	652.236	1231.58	631.607	838.474	654.254	516.43	487.301	552.662	176.243	140.446	529.541	282.077	435	258.232	572.257	421.83
zma-miR162-3p	UCGAUAAACCUCUGCAUCCA	2265.27	2966.88	3116.94	2783.03	289.284	225.415	405.493	306.731	1855.1	2147.75	1318.73	1773.86	139.313	280.84	258.124	226.092	1189.57	2038.43	1000.57	1409.52	903.418	546.145	1193.89	881.151	1067	1132.69	1752.61	1317.43	1295	1097.74	1362.61	1251.78
zma-miR162-5p	GGGCGCAGUGGUUUAUCGAUC	839.303	680.237	2158.5	1226.01	20.8989	22.4015	87.4592	43.5865	418.982	319.19	644.408	460.86	10.8482	36.1477	71.6261	39.5407	113.573	117.352	224.374	151.766	60.6988	116.555	114.868	97.3739	150.975	168.213	96.5026	138.563	138	156.965	147.778	147.581
zma-miR164a-5p	UGGAGAAGCAGGGCACGUGCA	5504.66	3420.07	6912.04	5278.92	3089.73	2562.17	3462.59	3038.16	2795.05	1421.75	2529.3	2248.7	2611.55	4042.98	2908.29	3187.61	4588.37	5516.78	7538.76	5881.3	1396.26	2735.85	3233.06	2455.06	2126.72	2108.66	1421.8	1885.73	2812	2868.91	2200.36	2627.09
zma-miR164b-3p	AUGUGCCCAUCUUCUCCACC	6.07311	3.22387	0	3.09899	7.14962	0	0	2.38321	0.551292	2.08621	0	0.879166	5.70955	0	0	1.90318	1.62248	1.23528	0.98843	1.28206	2.35061	1.02466	0.937118	1.43746	1.68653	0	1.26382	0.983451	2	0	2.03832	1.3461
zma-miR164c-3p	CAUGUGCCCUUCUUCUCCAUC	0	0	0	0	0	0	0	0	0	0	0	0	1.71287	0	1.35144	1.02143	0	0	0	0	0	0	0	0	0.843267	0	1.89573	0.912999	0	4.0507	1.52874	1.85981
zma-miR164d-3p	CACGUGGUCUCCUUCUCCAU	34.0094	18.8827	37.0489	29.9803	8.24956	9.80066	11.9263	9.99216	23.7056	17.7328	41.4262	27.6215	1.71287	11.1224	5.40575	6.08033	17.8473	28.4115	24.7108	23.6565	14.1037	20.4933	13.1197	15.9055	21.0817	16.6964	4.42337	14.0672	8	19.2408	18.3448	15.1952
zma-miR164e-3p	CAUGUGUCCGCCCUCUCCACC	7.28773	18.4221	3.22165	9.64383	4.94973	5.60037	0	3.5167	15.9875	11.4741	9.20583	12.2225	0	0	1.35144	0.450479	1.62248	2.47057	2.96529	2.35278	2.31064	3.02171	2.76354	2.69863	5.90287	0	1.89573	2.59953	3	1.01268	3.05747	2.35672
zma-miR164e-5p	UGGAGAAGCAGGACACGUGAG	1382.85	1447.98	2206.83	1679.22	103.944	246.416	288.218	212.86	1011.62	715.569	1965.44	1230.88	175.283	228.008	191.904	198.399	605.184	694.23	686.959	662.124	254.404	451.299	470.653	392.119	475.824	641.768	435.195	517.596	840.999	609.631	472.889	641.173
zma-miR164f-5p	UGGAGAAGCAGGGCACGUGCU	196.769	87.9657	159.471	148.069	156.192	113.408	95.41	121.67	84.899	83.4483	121.977	96.7748	61.6632	55.6118	50.0031	55.7594	219.035	151.94	299.494	223.49	68.1677	116.812	97.4603	94.1465	52.2826	75.6249	66.9825	64.9633	93.9999	61.7732	70.8315	75.5349
zma-miR164g-3p	CACGUGCUCCCCUUCUCCACC	0	1.38166	1.61082	0.997494	0.54997	0	0	0.183323	0	0	0	0	0	0	0	0	0	0	0	0	0	0	0	0	0	0	0	0	0	0	0	0
zma-miR164h-5p	UGGAGAAGCAGGGCACGUGUG	9.10966	5.52664	6.44329	7.02653	6.59965	5.60037	3.97542	5.39181	1.10258	2.08621	2.30146	1.83008	7.99338	0	2.70287	3.56542	11.3573	12.3528	10.8727	11.5276	2.35061	2.04933	4.68559	3.02851	1.68653	0.982142	5.68719	2.78529	7	2.02535	3.56705	4.19747
zma-miR166a-3p	UCGGACCAGGCUUCAUUCCCC	60206.4	45083.1	64173.6	56487.7	31083.8	23660.2	40412.1	31718.7	60304.2	34288.9	28570.3	41054.5	47473.8	43279.9	32279.1	41010.9	56551.5	93086.1	82476.6	77371.4	66121.9	71863.7	95759.4	77915	87649.2	49328.1	51678.9	62885.4	49345	42134.4	44965.2	45481.5
zma-miR166a-5p	GGAAUGUUGUCUGGCUCGGGG	95.3478	73.228	262.564	143.713	137.493	152.61	266.353	185.485	101.989	95.9655	292.285	163.413	154.158	314.207	474.354	314.24	327.741	439.761	171.987	313.163	130.851	137.305	247.399	171.852	193.108	254.375	255.292	234.258	537.699	692.339	350.237	526.758
zma-miR166b-3p	UCGGACCAGGCUUCAUUCCC	60199.7	45078.5	64155.8	56478	31073.9	23657.4	40398.2	31709.8	60291.5	34282.6	28561.1	41045.1	47465.8	43263.2	32264.2	40997.7	56551.5	93066.3	82460.8	77359.5	66113.3	71848.3	95733.2	77898.3	87634.8	49323.2	51673.2	62877.1	49311	42126.3	44959.1	45465.5
zma-miR166b-5p	GGAAUGUUGUCUGGUUCAAGG	18.2193	15.6588	49.9355	27.9379	44.5476	40.6027	111.312	65.4873	305.967	205.491	780.194	430.551	30.8316	63.9536	114.872	69.8858	222.28	109.94	110.704	147.641	100.784	141.86	174.826	139.157	270.812	259.868	405.678	312.119	606.511	252.057	105.64	321.403
zma-miR166c-5p	GGAAUGUUGUCUGGCUCGAGG	571.479	721.226	1467.46	920.055	273.885	438.229	721.538	477.884	761.335	553.888	2398.12	1237.78	512.718	873.106	1437.93	941.251	906.965	1224.17	456.655	862.596	356.509	476.468	814.356	549.111	879.527	884.91	1255.61	1006.68	1331	1304.33	633.407	1089.58
zma-miR166g-5p	GGAAUGUUGUCUGGUUGGAGA	17.612	17.0405	28.9948	21.2158	13.7493	12.6008	19.8771	15.4091	20.3978	16.6897	32.2204	23.1026	8.56433	11.1224	21.623	13.7699	11.3573	18.5293	14.8265	14.9044	14.1037	17.4193	6.55983	12.6943	21.9249	11.7857	8.21483	13.9752	8	9.11408	10.7012	9.27174
zma-miR166h-5p	GGAAUGACGUCCGGUCCGAAC	139.074	120.665	372.1	210.613	13.1993	14.0009	27.8279	18.3427	111.361	90.75	253.16	151.757	29.1187	91.7595	85.1405	68.6729	82.993	53.4013	46.7681	61.0541	25.3562	46.222	52.3816	41.3199	74.2075	82.4999	42.338	66.3485	89.9999	102.28	61.659	84.6464
zma-miR166i-5p	GGAAUGUCGUCUGGCGCGAGA	0.607311	0	0	0.202437	0	0	0	0	0	0	0	0	0.570955	0	0	0.190318	0	1.23528	0	0.411761	0	1.02466	0	0.341554	0.843267	0.982142	0.63191	0.819106	0	0	0	0
zma-miR166j-3p	UCGGACCAGGCUUCAAUCCCU	8614.1	4607.37	9139.81	7453.76	8450.85	7952.53	8155.57	8186.32	8890.14	6650.83	5882.52	7141.16	6179.45	8439.09	6249.04	6955.86	9835.46	14202.1	14205.7	12747.7	9035.75	10620.6	11498.4	10384.9	11616.8	7031.16	6508.04	8385.35	6873	5705.41	5106.49	5894.97
zma-miR166j-5p	GGUUUGUUUGUCUGGUUCAAGG	1.21462	0.460553	0	0.558392	3.29982	1.40009	5.96313	3.55435	6.61551	3.12931	18.4117	9.38549	0.570955	0	1.35144	0.640797	0	4.94114	1.97686	2.306	3.13415	1.02466	0.937118	1.69864	1.68653	0.982142	5.05528	2.57465	6	3.03803	0.509579	3.18253
zma-miR166k-5p	GGAUUGUUGUCUGGCUCGGGG	1.21462	0.460553	1.61082	1.09533	0.54997	0	0	0.183323	1.10258	1.0431	4.60291	2.24953	2.28382	0	1.35144	1.21175	3.24496	0	0.98843	1.41113	0	0	0	0	0.843267	2.94643	3.15955	2.31641	0	0	2.03832	0.679438
zma-miR166l-3p	UCGGACCAGGCUUCAUUCCUC	946.797	942.752	1121.13	1003.56	1104.34	567.038	860.678	844.019	767.95	658.198	566.158	664.102	903.822	764.662	752.75	807.078	1121.13	1093.23	1445.09	1219.81	738.876	867.89	1053.32	886.695	774.119	833.839	734.911	780.956	624	487.097	716.977	609.358
zma-miR166l-5p	GAAUGGAGGCUGGUCCAAGA	0.607311	1.38166	0	0.66299	0	0	0	0	0	0	0	0	0	0	0	0	0	1.23528	0	0.411761	0	0	0	0	0	0	0	0	0	0	0	0
zma-miR166m-5p	GGAAUGUUGGCUGGCUCGAGG	90.4893	42.3709	107.925	80.2618	38.4979	25.2017	49.6927	37.7974	44.6547	19.819	46.0291	36.8343	13.132	13.903	21.623	16.2193	87.6037	73.4269	65.8706	75.6337	37.6098	67.6278	62.7869	56.0082	52.2826	55	30.3317	45.8714	89.9999	76.9633	68.2836	78.4156
zma-miR166n-5p	GGAUUGUUGUCUGGCUCGGUG	0	0.460553	1.61082	0.690459	2.74985	1.40009	0	1.38332	3.85905	2.08621	4.60291	3.51606	1.14191	2.78059	1.35144	1.75798	1.62248	1.23528	0	0.952588	0	2.04933	0.937118	0.995481	1.68653	1.96428	2.52764	2.05949	0	3.03803	2.03832	1.69211
zma-miR167a-3p	GAUCAUGCAUGACAGCCUCAUU	0	0	0	0	0	0	1.98771	0.66257	0	0	0	0	0	0	0	0	0	0	0	0	0	0	0	0	0	0	0	0	0	0	0	0
zma-miR167a-5p	UGAAGCUGCCAGCAUGAUCUA	6733.25	4324.13	6539.94	5865.78	4187.47	4371.09	4549.87	4369.48	4904.85	4240.22	4628.23	4591.1	2930.14	1921.39	2267.71	2373.08	5443.42	5846.6	6150.01	5813.34	5563.9	3368.07	3127.16	4019.71	5019.13	2913.03	3441.38	3791.18	2489	2526.62	3045.75	2687.13
zma-miR167b-3p	GAUCAUGCUGUGACAGUUUCACU	0	1.84221	1.61082	1.15101	1.09994	0	0	0.366647	0	0	0	0	1.14191	0	2.70287	1.28159	0	0	0	0	0	1.02466	0.937118	0.653927	1.68653	0	0	0.562178	0.999999	0	0	0.333333
zma-miR167c-3p	GAUCAUGCUGUGGCAGCCUCACU	12.1462	27.1726	12.8866	17.4018	20.3489	16.8011	21.8648	19.6716	11.5771	6.25862	11.5073	9.78101	0	0	0	0	6.91608	3.33758	5.26964	5.17444	7.05184	7.17264	4.68559	6.30336	1.68653	2.94643	2.52764	2.38687	1.60029	3.27347	4.87569	3.24982
zma-miR167d-3p	GGUCAUGCUGCUGCAGCCUCACU	1.21462	0.460553	0	0.558392	1.09994	4.20028	0	1.76674	1.10258	0	2.30146	1.13468	0.570955	0	0	0.190318	0	0	0.98843	0.329477	0	0	0	0	0	1.96428	1.89573	1.28667	0	1.01268	0.509579	0.507418
zma-miR167e-3p	GAUCAUGCUGUGCAGUUUCAUC	108.709	244.554	204.574	185.946	31.3483	50.4034	41.7419	41.1645	44.1034	111.612	230.146	128.62	27.9768	58.3924	58.1118	48.1603	141.156	46.9408	103.785	97.2939	95.5915	74.1446	77.2279	82.3214	178.116	159.071	95.2574	144.148	74	104.306	89.1763	89.1606
zma-miR167e-5p	UGAAGCUGCCAGCA-UGAUCUG	64203.7	73683	113486	83790.8	20494.6	25222.7	33818.9	26512.1	56076.9	51397.9	107496	71657.1	26828.1	42064.8	42085.1	36992.6	35585.8	58216.5	46117.2	46639.8	56984.3	35380.6	54901.1	49088.7	66112.1	46833.4	42440.3	51795.3	44476	45144.1	36911.9	42177.3
zma-miR167f-3p	GAUCGUGCUGCGCAGUUUCACC	19.4339	29.936	17.719	22.363	0	0	3.97542	1.32514	12.1284	11.4741	34.5218	19.3748	0	0	5.40575	1.80192	14.6023	6.17642	7.90744	9.56206	6.2683	12.296	4.68559	7.74995	6.74614	4.91071	4.42337	5.36007	7	7.08873	7.64368	7.24414
zma-miR167g-3p	GGUCAUGCUGUAGUUUCAUC	332.199	288.767	418.814	346.593	194.14	218.415	153.054	188.536	48.5137	59.4569	64.4408	57.4705	14.2739	27.8059	21.623	21.2343	228.769	165.528	230.304	208.201	115.704	89.7774	164.214	123.232	88.543	44.1964	37.2827	56.674	66	59.7478	53.5058	59.7512
zma-miR167h-3p	GAUCAUGUUGCAGCUUCAC	10202.2	31217.7	19006.1	20142	8730.78	7574.51	5591.43	7298.9	5869.61	7905.68	7251.89	7009.06	2723.46	3723.21	3966.47	3471.04	13974.4	5556.31	13662.1	11064.3	4984.08	6717.69	5463.4	5721.72	5121.16	5023.66	2151.02	4098.61	5829.87	5708.93	5767.94	5768.92
zma-miR167j-3p	GAUCAUGUGGCAGUUUCAUU	570.872	784.322	692.654	682.616	1094.44	5027.74	1918.14	2680.11	264.069	346.31	478.703	363.027	41.1088	66.7342	66.2204	58.0211	798.808	420.536	657.388	625.577	1237.23	1543.28	550.17	1110.23	416.452	558.576	312.544	429.191	331	167.091	293.008	263.7
zma-miR168a-3p	CCCGCCUUGCACCAAGUGAA	4936.83	10955.6	15196.5	10363	1245.13	3407.83	5877.66	3510.21	3964.34	4028.47	15403.6	7798.82	9186.67	28384.3	16314.5	17961.8	12100.4	13658.5	7316.36	11025.1	4025.03	3203.1	4239.52	3822.55	15548.2	9172.23	15408.5	13376.3	42355	48151.1	12657.3	34387.8
zma-miR168a-5p	UCGCUUGGUGCAGAUCGGGAC	268519	82146.1	314439	221701	69877.6	124113	156779	116923	146396	138820	245756	176991	194065	344029	326410	288168	120790	171344	160659	150931	92402.5	89346.5	123502	101750	264346	193781	155262	204463	212791	174582	156294	181223
zma-miR168b-3p	CCCGCCUUGCAUCAAGUGAA	10257.5	14285.4	16902.4	13815.1	2514.46	4830.32	5239.6	4194.8	6576.92	5812.17	11640.8	8009.95	5582.23	11086.2	8270.79	8313.08	6958.81	7236.3	7876.8	7357.3	5603.07	3754.37	4709.96	4689.13	5816.01	4965.71	3860.34	4880.69	7704.34	8206.89	5185.26	7032.16
zma-miR169a-3p	GGCAAGUUGUUCUUGGCUACA	463.985	415.88	449.42	443.095	219.988	481.632	318.033	339.885	89.8607	142.905	202.528	145.098	271.775	269.717	294.613	278.702	845.311	652.23	588.116	695.219	553.626	428.737	377.31	453.224	450.305	433.125	369.035	417.488	282	386.842	432.123	366.988
zma-miR169a-5p	CAGCCAAGGAUGACUUGCCGA	514.392	226.132	510.631	417.052	182.59	327.622	282.255	264.156	154.362	300.414	250.859	235.211	137.029	144.591	132.441	138.02	606.807	505.231	517.938	543.325	419.899	680.341	548.091	549.444	386.766	362.023	268.962	339.25	220	212.662	269.567	234.076
zma-miR169c-3p	GGCAAGUCUGUCCUUGGCUACA	194.947	136.784	281.894	204.542	12.0993	22.4015	27.8279	20.7763	58.437	234.698	147.293	146.809	6.85146	55.6118	24.3259	28.9297	516.401	208.599	74.4337	266.478	279.723	228.5	103.083	203.769	354.536	141.701	22.4135	172.883	164	252.156	172.238	196.131
zma-miR169c-5p	CAGCCAAGGAUGACUUGCCGG	251.427	239.488	306.056	265.657	123.743	147.01	147.09	139.281	144.439	247.215	386.645	259.433	129.607	133.468	112.169	125.081	657.028	281.191	208.151	382.123	267.186	217.229	184.612	223.009	291.771	290.715	409.046	330.511	266	356.462	157.46	259.974
zma-miR169e	UAGCCAAGGAGACUGCCUACG	0	0.460553	0	0.153518	0	0	0	0	0.551292	0	0	0.183764	0	0	0	0	0	0	0	0	0	1.02466	0	0.341554	0	0	0	0	0	0	0	0
zma-miR169f-3p	GGCAUGUCUUCCUUGGCUACU	5.4658	9.21106	17.719	10.7986	16.4991	78.4052	71.5575	55.4873	7.1668	8.34483	16.1102	10.5406	25.693	75.076	58.1118	52.9602	34.072	43.2349	28.6645	35.3238	32.2844	54.2824	62.5155	49.6941	49.7528	42.2321	25.9083	39.2977	38.407	34.3715	43.8812	38.8866
zma-miR169f-5p	UAGCCAAGGAUGACUUGCCUA	193.125	110.072	111.147	138.115	82.4956	86.8058	51.6804	73.6606	34.7314	112.655	41.4262	62.9376	174.141	63.9536	50.0031	96.0327	144.401	107.47	119.6	123.823	174.729	86.0717	69.3467	110.049	95.2892	53.0357	90.9951	79.7733	82.9999	34.431	71.8506	63.0938
zma-miR169g	UAGCCAAGGAUGACUUGCCUA	218.632	154.746	157.861	177.079	115.494	124.608	81.4961	107.199	67.809	188.802	158.8	138.47	228.382	166.835	122.981	172.733	196.32	133.411	181.871	170.534	209.988	136.28	88.0891	144.786	142.512	98.2142	117.535	119.421	98.9999	51.6464	94.7817	81.8094
zma-miR169i-3p	GGCAGUCUCCUUGGCUAG	183.408	146.916	61.2113	130.512	498.823	49.0033	49.6927	199.173	31.4237	170.026	23.0146	74.8214	473.893	41.7089	101.358	205.653	232.014	153.175	64.248	149.813	805.476	18.4439	87.152	303.691	11.8057	71.6964	221.8	101.768	146	49.6211	331.736	175.786
zma-miR169i-5p	UAGCCAAGGAUGACUUGCCUG	535.648	328.835	596.004	486.829	253.536	327.622	322.009	301.056	216.107	433.931	621.393	423.81	505.296	695.148	613.552	604.665	653.859	436.055	474.447	521.454	621.345	505.159	377.659	501.388	575.108	475.357	317.219	455.895	280	260.258	255.299	265.185
zma-miR169l-3p	GGCAAAUCAUCCCUGCUACC	2.42924	0.460553	1.61082	1.50021	2.74985	0	0	0.916617	2.20517	5.21552	0	2.47356	10.2772	0	0	3.42573	8.11239	1.23528	8.89587	6.08118	7.83537	5.12332	3.74847	5.56905	0.843267	0	5.68719	2.17682	0	1.01268	3.56705	1.52658
zma-miR169l-5p	UAGCCAGGGAUGAUUUGCCUG	1576.58	2289.41	2013.53	1959.84	296.434	964.665	1055.47	772.191	1171.5	1629.33	3116.17	1972.33	938.651	1821.29	1227.1	1329.01	2894.5	2312.45	2277.34	2494.77	2790.96	1900.75	1524.69	2072.13	2427.77	1802.23	1690.36	1973.45	1413	1167.61	1125.15	1235.25
zma-miR169m-3p	GGCAUCCAUUCUUGGCUAAG	723.914	828.996	1982.92	1178.61	865.104	1985.33	1395.37	1415.27	3624.2	3470.4	7477.43	4857.34	3388.62	5291.46	4220.54	4300.21	4546.18	3005.45	2074.72	3208.78	2747.08	2059.57	3051.26	2619.3	2487.64	7255.08	705.212	3482.64	8267.12	7771.22	2040.48	6026.27
zma-miR169m-5p	UAGCCAAGAAUGGCUUGCCUA	18.8266	72.3069	16.1082	35.7472	37.948	12.6008	25.8402	25.463	6.06422	49.0259	20.7131	25.2677	62.8051	30.5865	13.5144	35.6353	60.0317	121.058	61.2827	80.7907	95.5915	39.9619	21.5537	52.369	19.3951	21.6071	71.4058	37.4694	33	12.1521	41.2759	28.8093
zma-miR169n-3p	GGCAGGCCUUCUUGGCUAAG	6.07311	2.30277	1.61082	3.3289	24.1987	9.80066	3.97542	12.6583	2.75646	19.819	23.0146	15.1967	10.2772	19.4641	17.5687	15.77	27.5821	85.2346	16.8033	43.2067	22.7226	10.2466	13.1197	15.363	5.0596	2.94643	39.1784	15.7282	76.8141	14.7306	12.1892	34.578
zma-miR169n-5p	UAGCCAAGAAUGGCUUGCCUA	18.8266	69.5435	17.719	35.3631	37.398	11.2007	25.8402	24.813	7.71809	59.4569	52.9335	40.0362	65.0889	69.5148	25.6773	53.427	63.2767	121.058	61.2827	81.8724	97.1586	40.9865	21.5537	53.233	16.0221	18.6607	68.8782	34.5203	34	15.1901	41.2759	30.1553
zma-miR169o-3p	GGCAGGUCUUCUUGGCUAGC	0	0.460553	0	0.153518	0	0	0	0	0	0	0	0	0	0	0	0	0	0	0	0	0	0	0	0	0	0	0	0	0	0	0	0
zma-miR169o-5p	UAGCCAAGAAUGACUUGCCUA	0.607311	0	0	0.202437	0.54997	0	0	0.183323	0	1.0431	0	0.347701	0	0	0	0	0	0	0.98843	0.329477	0	0	0	0	0	0	0	0	0	0	0.509579	0.16986
zma-miR169r-3p	GGCAAGUUGUCCUUGGCUACA	45.5483	41.4498	27.384	38.1274	30.7983	30.8021	27.8279	29.8094	18.1926	54.2414	18.4117	30.2819	109.052	58.3924	82.4376	83.2942	71.3891	96.3522	31.6298	66.457	93.2409	22.5426	52.4786	56.0874	53.9691	105.089	48.6571	69.2385	17	32.4056	56.0537	35.1531
zma-miR171a-3p	UGAUUGAGCCGCGCCAAUAU	2.42924	3.68443	0	2.03789	1.09994	0	3.97542	1.69179	1.10258	1.0431	2.30146	1.48238	0.570955	2.78059	0	1.11718	3.24496	1.23528	2.96529	2.48184	0.783537	2.04933	2.81135	1.88141	3.37307	1.96428	0.63191	1.98975	2	1.01268	1.01916	1.34394
zma-miR171b-3p	UUGAGCCGUGCCAAUAUCAC	14256.6	16981.5	16108.2	15782.1	10736	9130.01	9479.38	9781.79	8465.65	6148.05	10421	8344.9	6771.53	8975.75	6982.87	7576.72	12631	12157.7	12257.5	12348.7	8173.86	7393.97	6117.51	7228.45	7088.5	7350.35	4278.66	6239.17	8186.99	8103.43	6348.33	7546.25
zma-miR171b-5p	GAUAUUGGCGCGGUUCAAUC	3.64386	11.0533	8.05411	7.58375	28.5985	30.8021	35.7788	31.7264	4.96163	3.12931	6.90437	4.99844	13.132	52.8312	48.6517	38.205	10.3741	14.1847	8.56317	11.0407	7.05184	17.4193	14.0568	12.8426	16.0221	24.5536	11.3744	17.3167	13	17.2155	10.1916	13.469
zma-miR171c-3p	UGACUGAGCCGUGCCAAUAUC	9.71697	6.44775	3.22165	6.46212	57.7469	30.8021	59.6313	49.3934	33.6288	14.6034	27.6175	25.2833	83.3595	164.055	93.2491	113.554	40.562	34.588	29.6529	34.9343	21.1555	21.5179	14.0568	18.9101	72.521	72.6785	56.8719	67.3571	110.42	137.486	72.3228	106.743
zma-miR171c-5p	UAUUGGUGCGGUUCAAUCAGA	0	0	0	0	0	0	0	0	1.10258	0	0	0.367528	1.14191	0	0	0.380637	0	0	0	0	0	2.04933	0.937118	0.995481	0	0	0.63191	0.210637	0	1.01268	1.01916	0.677278
zma-miR171d-3p	UGAUUGAGCCGUGCCAAUAUC	12332.1	15563	14473.2	14122.8	7711.69	6969.67	6907.29	7196.21	6994.25	5217.6	9300.19	7170.68	4218.79	5305.37	4765.16	4763.11	9071.28	8478.99	9415.79	8988.69	6449.3	5267.79	4642.48	5453.19	4793.13	5211.25	2937.75	4314.04	7749.22	7532.75	6478.23	7253.4
zma-miR171d-5p	UGUUGGCUCGGCUCACUCAGA	217.417	304.886	325.386	282.563	122.643	105.007	149.078	125.576	244.223	170.026	303.792	239.347	58.8084	133.468	125.684	105.987	150.89	177.881	181.871	170.214	111.262	91.195	154.624	119.027	147.572	197.411	70.7739	138.585	94.9999	133.673	105.483	111.385
zma-miR171f-3p	UUGAGCCGUGCCAAUAUCACA	12364.8	15587	14507.1	14153	7767.78	6966.87	6933.13	7222.59	7015.75	5247.85	9313.99	7192.53	4269.6	5333.17	4797.6	4800.13	9124.82	8539.52	9462.24	9042.19	6473.58	5306.73	4671.53	5483.95	4821.8	5241.69	2957.97	4340.49	7788.96	7571.95	6511.87	7290.92
zma-miR171g-3p	GAGGUGAGCCGAGCCAAUAUC	446.373	749.781	752.254	649.469	89.0952	334.622	286.23	236.649	518.215	699.922	649.011	622.383	254.075	319.768	250.016	274.62	606.31	664.179	507.203	592.564	1324.18	1012.37	1282.91	1206.49	971.157	893.173	322.505	728.945	691	431.4	438.238	520.212
zma-miR171g-5p	UAUUGACUUGGCUCAUCUCUC	7.28773	13.356	24.1623	14.9354	2.74985	7.00047	15.9017	8.55066	13.231	10.431	9.20583	10.956	3.99669	11.1224	1.35144	5.49016	82.7464	118.587	13.838	71.7239	145.738	46.1098	46.8559	79.5679	121.289	85.0205	40.4688	82.2593	87.9999	49.6211	36.6897	58.1036
zma-miR171h-3p	GUGAGCCGAACCAAUAUCACU	1619.09	1764.38	1763.85	1715.77	1399.67	478.832	713.587	864.031	1371.06	1115.08	1348.65	1278.26	1691.17	1284.63	1040.61	1338.8	824.219	1535.46	1052.68	1137.45	1048.37	678.327	576.328	767.676	1441.99	1209.02	820.851	1157.28	1126	850.647	1042.09	1006.25
zma-miR171h-5p	UGGUAUUGUUUCGGCUCAUGU	105.672	76.9124	323.775	168.787	66.5464	19.6013	103.361	63.1695	116.874	130.388	540.842	262.701	515.573	1120.58	952.763	862.971	152.513	118.587	84.0166	118.372	52.5029	55.534	33.2439	47.0936	798.574	535.267	559.872	631.238	1304.24	972.221	423.373	899.944
zma-miR171i-5p	UGUUGGCACGGUUCAAUCAAA	1.82193	2.30277	9.66494	4.59654	0	0	3.97542	1.32514	3.30775	3.12931	11.5073	5.98145	1.71287	0	2.70287	1.47191	0	0	0	0	0	0	0.915155	0.305052	0.843267	2.94643	0.63191	1.47387	0.999999	0	0.509579	0.503193
zma-miR171j-5p	UAUUGACGCGGUUCAAUUCGA	0	0	0	0	0	0	0	0	0	0	0	0	0	0	0	0	0	0	0	0	0	1.02466	0	0.341554	0	0	0	0	0	0	0	0
zma-miR171l-3p	GGAUUGAGCCGCGUCAAUAUC	120.855	165.339	132.087	139.427	153.992	106.407	105.349	121.916	18.1926	25.0345	27.6175	23.6149	144.452	172.397	117.575	144.808	131.421	158.116	180.883	156.807	71.8134	61.599	65.5716	66.328	95.2892	84.4642	56.8719	78.8751	83.9999	107.344	121.28	104.208
zma-miR171l-5p	UAUUGGCGUGCCUCAAUCCGA	17.612	5.06609	8.05411	10.2441	7.69959	9.80066	11.9263	9.80883	9.92326	3.12931	25.316	12.7895	6.28051	0	10.8115	5.69733	21.0922	13.5881	16.8033	17.1612	3.13415	3.07399	9.37118	5.19311	12.649	1.96428	8.84674	7.82001	23	24.3042	8.66284	18.6557
zma-miR171m-5p	UAUUGGCGCGCCUCAAUCCGA	74.6992	60.793	135.309	90.2671	71.4962	51.8035	87.4592	70.2529	22.0517	15.6466	64.4408	34.0463	83.9304	139.03	98.6549	107.205	133.043	166.763	100.82	133.542	31.3415	39.9619	59.0384	43.4473	67.4614	47.1428	98.578	71.0607	427.278	351.898	126.768	301.982
zma-miR171n-3p	UGAUUGAGCCGCGCCAAUAUC	3.03655	5.52664	0	2.8544	1.64991	0	3.97542	1.87511	1.10258	1.0431	2.30146	1.48238	0.570955	2.78059	0	1.11718	4.86744	1.23528	2.96529	3.02267	0.783537	2.04933	3.74847	2.19378	4.21634	1.96428	1.26382	2.48148	4	1.01268	2.03832	2.35033
zma-miR171n-5p	UAUUGGUGAGGUUCAAUCCGA	0	0	0	0	0	0	0	0	0	0	0	0	0	0	0	0	0	0	0	0	0.783537	0	0	0.261179	0	0	0	0	0	0	0	0
zma-miR172a	AGAAUCUUGAUGAUGCUGCA	51.6214	446.276	69.2654	189.054	61.0467	50.4034	23.8525	45.1009	22.603	28.1638	23.0146	24.5938	17.1287	19.4641	18.9201	18.5043	47.0519	32.1174	138.38	72.5165	21.939	24.5919	23.428	23.3196	23.6115	38.3035	24.0126	28.6425	17.6032	27.8245	43.8812	29.7697
zma-miR172b-5p	CAGCACCAUCAAGAUUCACA	63.1603	48.3581	83.7628	65.0937	13.1993	18.2012	37.7665	23.0557	3.85905	3.12931	9.20583	5.39806	23.9801	25.0253	17.5687	22.1914	27.5821	12.3528	122.565	54.1668	1.56707	6.14798	5.62271	4.44592	4.24086	1.8284	2.49039	2.85322	24.0044	27.8245	18.6902	23.5064
zma-miR172c-5p	CAGCACCACCAAGAUUCACA	214.988	554.506	298.002	355.832	49.4973	88.2059	43.7296	60.4776	103.643	162.724	96.6612	121.009	171.287	244.692	183.795	199.925	142.932	98.4587	133.059	124.817	53.9594	56.4519	67.3018	59.2377	48.0662	121.786	111.848	93.9	156.829	196.408	166.586	173.274
zma-miR172e	GGAAUCUUGAUGAUGCUGCAU	1.21462	0.921106	0	0.711909	0	0	0	0	0	0	0	0	0	0	0	0	0	3.70585	2.96529	2.22371	0	0	0	0	1.68653	0	1.26382	0.983451	0.999999	1.01268	0	0.670892
zma-miR2118a	UUCCUGAUGCCUCUCAUUCCUA	0	0	3.22165	1.07388	0	0	0	0	0	0	0	0	0	0	0	0	3.24496	0	2.96529	2.07008	0	0	0	0	0	0	0	0	0	0	0.509579	0.16986
zma-miR2118b	UUCCCGAUGCCUCCCAUUCCUA	232.6	406.208	710.373	449.727	37.948	95.2064	208.709	113.955	222.722	230.526	315.3	256.182	1104.8	2499.75	2470.43	2024.99	126.553	206.292	262.923	198.589	111.262	114.762	227.72	151.248	788.8	845.634	314.412	649.615	1123.92	815.481	759.557	899.652
zma-miR2118c	UUCCUAAUGCCUCCCAUUCCUA	4.25118	11.0533	4.83247	6.71231	2.19988	2.80019	1.98771	2.32926	6.06422	3.12931	9.20583	6.13312	1.71287	0	5.40575	2.37287	6.48991	4.94114	5.93058	5.78721	1.56707	3.07399	3.74847	2.79651	1.68653	0.982142	4.42337	2.36402	3	4.0507	5.60537	4.21869
zma-miR2118d	UUCCUGAUGCCUCCCAUGCCUA	29.7582	50.2003	54.768	44.9088	3.29982	14.0009	11.9263	9.74234	19.8465	17.7328	48.3306	28.6366	51.9569	147.371	128.386	109.238	16.2248	20.9998	14.8265	17.3504	11.7531	13.3206	14.9939	13.3559	40.7123	32.9112	13.0745	28.8993	31	29.3676	17.3257	25.8977
zma-miR2118e	UUCCUGAUGUCUCCCAUUCCUA	0	0	0	0	0	0	0	0	0	0	0	0	0	2.78059	0	0.926864	0	0	0	0	0	0	0	0	0	0	0	0	0	0	0	0
zma-miR2118g	UUCCUGAUGCCUCCUAUUCCUA	0	0	0	0	0	1.40009	0	0.466698	0	0	0	0	0	0	0	0	0	0	0	0	0	0	0	0	0	0.982142	0	0.327381	0	0	0	0
zma-miR2275a-3p	UUUGUUUUCCUCCAAUAUCUCA	0	0.460553	0	0.153518	1.09994	0	0	0.366647	0.551292	0	2.30146	0.950916	0	0	0	0	0	0	0	0	0.783537	0	0	0.261179	0.843267	0.982142	0	0.60847	0	0	0	0
zma-miR2275a-5p	AGAGUUGGAGGAAAGCAAACC	0	0	0	0	0	0	0	0	0.551292	0	0	0.183764	0	0	0	0	0	0	0	0	0	0	0	0	0	0	0	0	0	0	0	0
zma-miR2275b-3p	UUCAGUUUCCUCUAAUAUCUCA	0	2.76332	1.61082	1.45805	1.09994	0	0	0.366647	0.551292	0	0	0.183764	0	0	0	0	1.62248	0	0.98843	0.870303	0	0	0.937118	0.312373	0	0.982142	0	0.327381	0	0	0	0
zma-miR2275b-5p	AGGAUUAGAGGCAACUGAACC	2.42924	0.921106	1.61082	1.65372	0	0	1.98771	0.66257	6.61551	5.21552	4.60291	5.47798	0	0	0	0	0	2.47057	3.95372	2.14143	0	0	0.915155	0.305052	1.68653	2.94643	0	1.54432	0	1.01268	0	0.337558
zma-miR2275d-5p	AGAGUUGGAGGAAAGAAAACU	0	0	1.61082	0.536941	0	0	0	0	0	0	0	0	0	0	0	0	0	0	0	0	0	0	0	0	0	0	0	0	0	0	0	0
zma-miR319a-3p	UUGGACUGAAGGGUGCUCCC	21.2559	7.36885	1.61082	10.0785	82.4956	14.0009	3.97542	33.4906	3.30775	9.38793	0	4.23189	37.6831	2.78059	2.70287	14.3888	17.8473	25.941	16.8033	20.1972	16.4543	7.17264	19.6795	14.4355	4.21634	2.94643	15.7978	7.6535	12	6.07605	20.8927	12.9896
zma-miR319a-5p	GAGCUCUCUUCAGUCCACUC	0	0	0	0	0	1.40009	0	0.466698	0	0	0	0	0	0	0	0	0	1.23528	0	0.411761	0.783537	0	0	0.261179	0	0	0	0	0	1.01268	0	0.337558
zma-miR319b-5p	AGAGCGUCCUUCAGUCCACUC	14.5755	29.4754	33.8273	25.9594	5.4997	19.6013	11.9263	12.3424	8.26939	16.6897	11.5073	12.1554	6.85146	8.34177	6.75718	7.31681	12.9798	13.5881	14.8265	13.7981	10.186	11.2713	14.9939	12.1504	10.1192	13.75	10.7425	11.5372	7	8.1014	6.62453	7.24197
zma-miR390a-3p	CGCUAUCUAUCCUGAGCUCCA	6.68042	5.98719	6.44329	6.3703	3.84979	2.80019	1.98771	2.87923	4.96163	2.08621	9.20583	5.41789	4.56764	0	4.05431	2.87398	12.9798	7.41171	11.8612	10.7509	4.70122	0	3.74847	2.81657	1.68653	2.94643	2.52764	2.38687	2	3.03803	2.54789	2.52864
zma-miR390a-5p	AAGCUCAGGAGGGAUAGCGCC	5550.82	2355.73	3278.02	3728.19	4123.68	3176.81	2067.22	3122.57	3234.98	2556.65	2623.66	2805.1	1937.82	1915.83	1869.04	1907.56	5948.01	3288.33	5884.13	5040.15	1983.13	2602.64	2655.79	2413.86	2302.96	2911.07	2017.69	2410.57	2555	2448.65	3208.82	2737.49
zma-miR393a-3p	AUCAGUGCAAUCCCUUUGGAAU	74.0919	344.494	99.871	172.819	216.688	217.015	83.4838	172.396	135.618	142.905	62.1393	113.554	161.58	61.173	105.412	109.388	100.594	151.94	181.871	144.802	100.293	77.8744	102.146	93.4377	89.3863	646.25	145.971	293.869	65	119.496	147.778	110.758
zma-miR393a-5p	UCCAAAGGGAUCGCAUUGAUCU	114.782	206.328	37.0489	119.386	160.041	36.4024	19.8771	72.107	44.6547	76.1465	36.8233	52.5415	128.465	38.9283	36.4888	67.9607	118.441	103.764	110.704	110.97	99.5092	70.7018	51.5415	73.9175	61.5585	45.1785	82.7802	63.1724	81	45.5704	74.9081	67.1595
zma-miR393b-3p	AUCAAUGCGAUCCUUUUGGAGG	4.85849	0	0	1.6195	1.64991	0	0	0.54997	0	0	0	0	0	0	0	0	1.62248	2.47057	0.98843	1.69383	0	0	0	0	0	0	0.63191	0.210637	0	0	0.509579	0.16986
zma-miR393b-5p	UCCAAAGGGAUCGCAUUGAUCC	58.3018	143.232	16.1082	72.5474	97.3448	18.2012	7.95084	41.1656	11.0258	38.5948	4.60291	18.0745	76.508	25.0253	13.5144	38.3492	58.4092	55.5878	60.2943	58.0971	51.7135	31.7646	20.6166	34.6982	28.6711	18.6607	32.8593	26.7304	33	29.3676	35.6705	32.6794
zma-miR393c-3p	GUCAGUGCAAUCCCUUUGGAAU	77.1285	349.56	103.093	176.594	215.038	217.015	81.4961	171.183	137.823	144.991	69.0437	117.286	160.438	61.173	101.358	107.656	102.216	156.881	180.883	146.66	100.293	77.8744	101.209	93.1253	86.8565	648.214	145.971	293.681	70	120.508	151.855	114.121
zma-miR394a-3p	AGGUGGGCAUACUGCCAAUG	0	0	1.61082	0.536941	0	0	0	0	0	0	0	0	0.570955	0	1.35144	0.640797	1.62248	1.23528	0	0.952588	0	0	0	0	0	0	0	0	0.999999	1.01268	0	0.670892
zma-miR394a-5p	UUGGCAUUCUGUCCACCUCC	205.271	186.985	28.9948	140.417	1333.13	49.0033	55.6558	479.262	6.06422	59.4569	13.8087	26.4433	219.247	30.5865	21.623	90.4854	197.942	608.995	239.2	348.713	330.81	268.484	79.6864	226.327	14.3355	15.7143	245.813	91.9543	481	52.6591	127.904	220.521
zma-miR395b-3p	GUGAAGUGUUUGGGGGAACUC	92.9185	109.612	27.384	76.6381	335.482	600.64	262.378	399.5	223.825	192.974	80.551	165.783	50.2441	38.9283	39.1917	42.788	46.1072	65.9173	108.028	73.3507	123.015	107.59	121.825	117.477	87.3617	112.447	240.945	146.918	33	52.6591	117.713	67.7906
zma-miR395a-5p	GUUCUCCUCAAACCACUUCAGUU	1.21462	1.84221	6.44329	3.16671	39.0479	135.809	103.361	92.7393	142.785	126.216	161.102	143.367	25.122	19.4641	27.0287	23.8716	14.6023	25.941	26.6876	22.4103	49.2537	70.4496	71.7941	63.8325	45.8013	99.6477	72.2213	72.5568	30.4056	44.1919	38.1929	37.5968
zma-miR395b-5p	GUUCCCUACAAGCACUUCACAA	1.82193	0	0	0.607311	10.4494	16.8011	5.96313	11.0712	19.2952	13.5603	6.90437	13.2533	3.42573	0	1.35144	1.59239	1.62248	6.17642	2.96529	3.58806	7.05184	5.12332	7.49695	6.55737	2.5298	6.875	16.4297	8.61149	0	0	8.15326	2.71775
zma-miR395c-3p	GUGAAGUGUUUGGAGGAACUC	0.607311	4.14498	0	1.5841	7.14962	7.00047	1.98771	5.37926	1.10258	4.17241	0	1.75833	3.99669	2.78059	5.40575	4.06101	1.62248	6.17642	5.93058	4.57649	1.56707	1.02466	3.74847	2.1134	1.68653	2.94643	5.05528	3.22941	2	0	5.60537	2.53512
zma-miR395c-5p	GUUCCCUGCAAACACUUCACCA	0	0.921106	0	0.307035	3.29982	2.80019	0	2.03334	0	0	0	0	0	0	0	0	0	1.23528	1.97686	1.07072	0	1.02466	0	0.341554	0.843267	0	0	0.281089	0	1.01268	0.509579	0.507418
zma-miR395e-5p	GUUCCCUUCAAGCACUUCACAU	7.28773	6.9083	3.22165	5.80589	27.4985	58.8039	25.8402	37.3809	21.5004	34.4224	16.1102	24.011	6.85146	2.78059	4.05431	4.56212	19.8431	16.1148	14.5063	16.8214	12.5366	11.2713	15.931	13.2463	1.68653	8.83928	38.5465	16.3574	7	7.08873	12.2299	8.77287
zma-miR395i-5p	GUUCCCUACAAGCACUUCACGA	0	0	0	0	0	1.40009	0	0.466698	0.551292	1.0431	0	0.531465	0	0	0	0	1.62248	0	0	0.540826	3.13415	1.02466	0	1.38627	0	0	1.89573	0.63191	0	0	0.509579	0.16986
zma-miR395k-3p	GUGAAGUGUUUGAGGAAACUC	0	0	0	0	0	0	0	0	0	1.0431	0	0.347701	0	0	0	0	0	2.47057	0	0.823523	0	1.02466	0.937118	0.653927	0	0	0	0	0	0	0.509579	0.16986
zma-miR395k-5p	GUUUCCUUCAAGCACUUCACAU	0.607311	0	0	0.202437	0	0	1.98771	0.66257	0	0	0	0	0	0	0	0	0	0	0.98843	0.329477	0	0	0	0	0	0.982142	0	0.327381	0	0	0.509579	0.16986
zma-miR395l-3p	GUGAAGUGUUUGGAGGAACUC	0.607311	4.14498	0	1.5841	7.14962	7.00047	3.97542	6.04183	1.10258	4.17241	0	1.75833	3.99669	2.78059	5.40575	4.06101	1.62248	7.41171	5.93058	4.98826	1.56707	1.02466	3.74847	2.1134	1.68653	2.94643	5.05528	3.22941	0.999999	0	6.11495	2.37165
zma-miR395l-5p	GUUCCUUCCAAACACUUCACCA	0	0	0	0	1.64991	0	0	0.54997	0	0	0	0	0	0	0	0	0	1.23528	0.98843	0.741238	0	0	0	0	0	0	1.26382	0.421273	0	0	0	0
zma-miR395m-5p	GUUCCUUUCAAACACUUCACAU	0	0	0	0	0	0	1.98771	0.66257	0	0	0	0	0	0	0	0	0	0	0	0	0	0	0	0	0	0.982142	0.63191	0.538017	0	0	0.509579	0.16986
zma-miR395n-5p	GUUCUCUACAAGCACUUCACGA	5.4658	8.75051	1.61082	5.27571	13.1993	18.2012	13.914	15.1048	7.71809	8.34483	2.30146	6.12146	2.28382	0	2.70287	1.66223	16.2248	7.41171	15.8149	13.1505	5.48476	12.296	5.62271	7.80114	1.68653	6.875	13.902	7.48785	6	3.03803	11.2107	6.74959
zma-miR395o-5p	GUUCUCUUCAAGCACUUCACGA	17.0047	20.7249	11.2758	16.3351	0	0	7.95084	2.65028	19.2952	21.9052	18.4117	19.8707	0	0	0	0	16.2248	32.1174	30.6413	26.3278	10.9695	35.8632	13.1197	19.9841	1.69634	6.3994	19.9231	9.33962	8	9.11408	11.7203	9.61146
zma-miR396a-3p	GUUCAAUAAAGCUGUGGGAAA	1315.44	1072.17	2052.19	1479.93	485.074	1016.47	960.063	820.535	697.385	810.491	1019.55	842.474	872.42	1354.15	1328.46	1185.01	1249.31	946.228	1189.08	1128.21	724.772	882.235	685.033	764.013	1100.46	1181.52	686.886	989.622	1169	817.229	693.027	893.085
zma-miR396a-5p	UUCCACAGCUUUCUUGAACUG	741.526	2446.92	691.043	1293.16	1084.54	2342.36	729.489	1385.46	635.64	720.784	296.888	551.104	798.196	475.481	675.718	649.798	979.977	820.229	1183.15	994.452	496.763	531.8	695.342	574.635	471.386	942.856	743.126	719.123	280	285.574	833.671	466.415
zma-miR396c	UUCCACAGGCUUUCUUGAACUG	2137.73	4594.48	2661.08	3131.1	2824.65	3658.44	1882.36	2788.48	1677.03	1502.07	777.892	1319	2079.99	1559.91	2835.31	2158.41	3150.85	3805.91	4187.98	3714.91	1806.05	1559.54	2294.07	1886.55	1466.44	3234.19	2222.43	2307.69	1382	1294.2	2880.65	1852.28
zma-miR396e-5p	UUCCACAGCUUUCUUGAACUU	1640.35	4072.67	2366.3	2693.11	72.5961	78.4052	248.464	133.155	1388.15	1249.64	1387.78	1341.86	943.218	1312.44	1014.93	1090.2	791.769	956.11	998.315	915.398	704.4	913.999	814.356	810.918	1452.11	1292.5	714.69	1153.1	936.999	985.333	882.591	934.974
zma-miR396f-3p	GGUCAAGAAAGCUGUGGGAAG	281.185	471.146	694.265	482.198	0.54997	2.80019	41.7419	15.0307	224.376	192.974	602.982	340.111	89.069	152.932	225.69	155.897	197.942	186.528	147.276	177.249	65.0336	101.442	119.951	95.4755	156.848	308.393	201.579	222.273	326	232.915	174.276	244.397
zma-miR396g-5p	UCCCACAGCUUUAUUGAACUG	0	0.460553	0	0.153518	0	0	0	0	0	0	0	0	0	0	0	0	0	0	0	0	0	0	0	0	0	0	0	0	0	0	0	0
zma-miR397a-5p	UCAUUGAGCGCAGCGUUGAUG	38.8679	37.7654	67.6546	48.0959	30.2484	14.0009	31.8033	25.3509	17.6414	33.3793	50.632	33.8842	49.1022	41.7089	39.1917	43.3342	27.5821	44.4702	61.2827	44.445	17.2378	4.09865	45.9188	22.4184	3726.4	4092.59	2296.99	3371.99	38	51.6464	22.931	37.5258
zma-miR397b-3p	CCAGCGCUGCACUCAAUUACG	127.535	379.956	196.52	234.671	0.54997	0	7.95084	2.8336	52.9241	76.1465	48.3306	59.1337	1.14191	0	4.05431	1.73207	50.2968	59.2936	83.0282	64.2062	10.186	19.4686	45.9188	25.1911	51.7385	46.6242	36.7332	45.032	25	30.3803	20.3832	25.2545
zma-miR398a-3p	UGUGUUCUCAGGUCGCCCCCG	3164.7	7046.46	5761.91	5324.36	1314.43	532.036	1188.65	1011.7	821.977	1467.65	1226.68	1172.1	5048.39	5322.05	3454.27	4608.24	3451.01	4138.2	2127.1	3238.77	389.418	573.811	2097.27	1020.17	2427.77	1988.84	4053.07	2823.22	2394	3998.04	2137.68	2843.24
zma-miR398a-5p	GGGGCGAACUGAGAACACAUG	10.9316	55.7269	4.83247	23.8303	0.54997	2.80019	5.96313	3.10443	1.65388	4.17241	6.90437	4.24355	3.42573	0	6.75718	3.3943	3.24496	9.88227	7.90744	7.01156	1.56707	3.07399	1.87424	2.17177	7.5894	6.875	4.42337	6.29592	1.60029	3.27347	0	1.62459
zma-miR398b-5p	GGGGCGGACUGGGAACACAUG	403.254	1186.39	1111.47	900.369	23.6487	50.4034	180.882	84.9779	134.515	269.121	685.834	363.157	465.9	861.983	1583.88	970.589	168.738	222.351	146.288	179.126	29.1868	28.1243	134.119	63.81	454.521	479.285	338.072	423.959	324	265.321	157.969	249.097
zma-miR399a-3p	UGCCAAAGGAGAAUUGCCCUG	5491.91	3149.72	2738.4	3793.34	1655.41	2930.4	971.99	1852.6	512.151	430.802	359.027	433.993	3672.96	4362.75	3146.14	3727.28	6119.99	4933.73	4374.79	5142.84	3102.99	2797.96	1513.89	2471.61	1337.04	1902.62	1094.72	1444.79	3136	2803.09	2580	2839.69
zma-miR399a-5p	GUGCGGUUCUCCUCUGGCACG	13.9681	4.14498	8.05411	8.72241	4.39976	7.00047	0	3.80008	0	1.0431	0	0.347701	7.99338	2.78059	5.40575	5.39324	48.6744	40.7644	11.8612	33.7666	13.9218	9.10302	11.1004	11.375	2.5298	5.89285	15.7978	8.07347	7	8.1014	10.1916	8.43099
zma-miR399b-3p	UGCCAAAGGAGAGCUGUCCUG	581.804	297.517	283.505	387.609	193.59	218.415	37.7665	149.924	6.06422	14.6034	9.20583	9.95783	520.711	364.257	250.016	378.328	616.542	332.291	350.893	433.242	216.313	225.295	107.181	182.93	23.7488	57.5946	70.9761	50.7731	185	227.852	195.678	202.843
zma-miR399b-5p	GUGCAGCUCUCCUCUGGCAUG	209.522	68.1619	191.688	156.457	50.5973	159.611	31.8033	80.6704	7.1668	3.12931	23.0146	11.1036	361.986	355.916	391.917	369.939	481.876	453.349	183.848	373.024	167.967	107.298	109.24	128.168	11.0262	106.961	68.4857	62.1577	134	177.218	133.51	148.243
zma-miR399c-5p	GGGUACGUCUCCUUUGGCACA	1227.98	1876.75	976.159	1360.3	300.284	141.409	290.205	243.966	84.899	109.526	78.2495	90.8915	1530.73	1373.61	547.332	1150.56	1197.39	326.115	189.779	571.094	883.046	27.6659	8.43406	306.382	244.547	1327.86	199.684	590.696	812	978.244	337.851	709.365
zma-miR399d-3p	UGCCAAAGGAGAGCUGCCCUG	938.902	820.706	399.484	719.697	708.912	859.658	254.427	607.665	60.6422	57.3707	41.4262	53.1464	1314.34	1084.43	728.424	1042.4	1317.45	781.935	786.791	962.059	540.682	525.254	353.816	473.251	228.158	480.869	442.667	383.898	576	671.404	504.993	584.132
zma-miR399d-5p	GUGUGGCUCUCCUCUGGCAUG	6249.84	1823.79	7905.92	5326.51	820.556	1341.29	1105.17	1089	418.982	512.164	1008.04	646.395	16.5577	38.9283	66.2204	40.5688	6624.46	7371.89	2506.37	5500.91	2806.63	888.383	4455.06	2716.69	761.658	1704.07	1171.11	1212.28	4393	5339.84	1582.24	3771.69
zma-miR399e-3p	UGCCAAAGGAGAGUUGCCCUG	6376.76	5268.27	4231.63	5292.22	4093.98	6555.24	3102.81	4584.01	1247.57	1488.51	1433.81	1389.96	4180.54	3862.24	3986.74	4009.84	7823.59	5123.96	5404.74	6117.43	3606.89	3113.26	2601.45	3107.2	2627.62	3755.71	2438.54	2940.62	3158	3413.73	2582.55	3051.42
zma-miR399e-5p	GGGCUUCUCUUUCUUGGCAGG	154.257	31.7782	259.342	148.459	188.09	212.814	242.5	214.468	56.2318	69.8879	174.911	100.343	424.791	436.553	662.204	507.849	1156.83	518.819	180.883	618.843	188.832	183.415	82.4664	151.571	59.872	401.696	310.268	257.279	1781.13	1258.65	379.491	1139.76
zma-miR399f-3p	UGCCAAAGGAAAUUUGCCCCG	1905.74	2478.24	1121.13	1835.04	402.028	831.656	320.021	517.902	98.6813	95.9655	50.632	81.7596	888.407	697.928	660.852	749.062	1654.93	1892.46	1276.06	1607.82	692.43	544.323	371.05	535.934	257.844	360.195	233.474	283.838	810	858.749	974.824	881.191
zma-miR399f-5p	GGGCAACUUCUCCUUUGGCAGA	27.329	8.75051	27.384	21.1545	7.14962	4.20028	3.97542	5.10844	2.20517	6.25862	2.30146	3.58842	11.9901	5.56118	45.9488	21.1667	22.7147	13.5881	11.8612	16.0547	16.4543	6.14798	0	7.53409	0	52.0535	3.15955	18.4044	11	12.1521	17.8353	13.6625
zma-miR399g-3p	UGCCAAAGGGGAUUUGCCCGG	4.25118	4.14498	0	2.79872	2.74985	0	1.98771	1.57919	0	0	0	0	1.14191	0	0	0.380637	11.3573	44.4702	11.8612	22.5629	10.1117	4.06877	2.79086	5.65712	0	0	1.89573	0.63191	40	0	7.1341	15.7114
zma-miR399g-5p	GGGCAACCCCCCGUUGGCAGG	0.607311	1.38166	3.22165	1.73687	0	0	1.98771	0.66257	0	0	0	0	1.14191	0	1.35144	0.831116	8.11239	4.94114	0	4.35118	0	0	1.87424	0.624745	0	0.982142	0	0.327381	3	1.01268	3.05747	2.35672
zma-miR399h-5p	GUGCAGUUCUCCUCUGGCACG	17.0047	4.14498	8.05411	9.7346	9.3495	7.00047	3.97542	6.77513	0.551292	1.0431	0	0.531465	31.9735	2.78059	4.05431	12.9361	55.1643	23.4704	13.838	30.8242	11.7531	1.02466	5.62271	6.13348	0.843267	7.85714	3.79146	4.16395	8.99999	16.2028	11.7203	12.3077
zma-miR399i-5p	GUGCGGCUCUCCUCUGGCAUG	6.68042	1.84221	9.66494	6.06252	18.699	8.40056	258.402	95.1672	4.96163	3.12931	4.60291	4.23128	7878.04	9006.33	8450.53	8444.97	8.11239	8.64699	37.5604	18.1066	7.83537	4.09865	13.1197	8.35123	1082.27	1497.46	1721.48	1433.74	7042.89	10175.6	3441.43	6886.63
zma-miR399j-5p	AGGCAGCUCUCCUCUGGCAGG	1149.64	318.703	831.185	766.509	428.977	520.835	101.373	350.395	86.0016	211.75	92.0583	129.937	1103.09	261.376	218.933	527.798	2918.59	1844.02	413.008	1725.2	549.551	361.359	346.223	419.044	182.989	425.268	322.906	310.388	5138.54	2003.36	1156.35	2766.09
zma-miR408a	CUGCACUGCCUCUUCCCUGGC	2563.46	2583.24	1741.3	2296	11875	5220.95	3375.13	6823.68	2630.77	4681.45	895.267	2735.83	3808.84	1039.94	2064.99	2304.59	6717.06	12095.9	4265.08	7692.68	2407.03	1939.69	7232.68	3859.8	3224.65	4223.21	5648.64	4365.5	2674	1547.37	2677.84	2299.73
zma-miR408b-5p	CAGGGACGAGGCAGAGCAUGG	7.89504	22.5671	14.4974	14.9865	25.8486	7.00047	21.8648	18.238	6.61551	10.431	23.0146	13.3537	4.56764	0	12.1629	5.57686	2.30536	4.17198	3.95223	3.47652	0.783537	2.04933	0	0.944288	12.649	12.7678	3.15955	9.52547	15	8.1014	4.07663	9.05934
zma-miR444a	UGCAGUUGUUGUCUCAAGCUU	8456.19	5916.73	10077.3	8150.08	4268.87	7456.9	5780.26	5835.34	7806.3	6796.86	10225.4	8276.18	6383.28	8786.67	7553.18	7574.38	9236.77	6738.48	7530.85	7835.37	8954.26	8445.27	6577.63	7992.39	9591.32	9142.76	6341.22	8358.43	4889	5377.31	5290.45	5185.58
zma-miR528a-3p	CCUGUGCCUGCCUCUUCCAUU	256.892	1181.32	289.948	576.053	218.888	141.409	308.095	222.798	125.695	133.517	147.293	135.502	77.079	141.81	175.687	131.525	66.1448	139.329	81.9354	95.8029	49.3628	63.5291	237.091	116.661	186.362	111.964	54.9762	117.767	172.832	158.763	108.89	146.829
zma-miR528a-5p	UGGAAGGGGCAUGCAGAGGAG	484.027	1793.39	1127.58	1135	1752.76	667.845	999.818	1140.14	1180.87	1044.15	3463.69	1896.24	357.989	372.599	1050.07	593.551	749.585	1677.52	479.389	968.83	198.977	216.004	783.765	399.582	418.26	673.75	516.271	536.094	609	497.224	202.812	436.345
zma-miR529-3p	GCUGUACCCUCUCUCUUCUUC	0	0	0	0	0	0	0	0	0.551292	0	0	0.183764	0	0	0	0	0	0	0	0	0	1.02466	0	0.341554	0	0.982142	1.26382	0.748654	0.999999	1.01268	1.01916	1.01061
zma-miR529-5p	AGAAGAGAGAGAGUACAGCCU	23.0778	22.1066	27.384	24.1895	9.89947	11.2007	25.8402	15.6468	60.0909	36.5086	48.3306	48.31	3.99669	2.78059	21.623	9.46675	30.8271	6.17642	28.6645	21.8893	1.56707	31.7646	13.1197	15.4838	27.8278	14.7321	15.1658	19.2419	38	11.1394	24.9694	24.7029
zma-miR827-3p	UUAGAUGACCAUCAGCAAACA	21940.3	32401.8	17830.2	24057.4	16669.1	19713.3	8141.66	14841.3	5705.88	7278.78	4230.08	5738.24	26941.1	14044.8	17995.7	19660.5	25489.1	13082.9	28186.1	22252.7	8578.17	16474.5	9808.82	11620.5	6103.57	14108.5	9823.04	10011.7	15870	10908.5	19085.8	15288.1
zma-miR827-5p	UUUGUUGGUGGUCAUUUAACC	24050.1	26186.1	33423	27886.4	16850.5	17530.6	17472	17284.4	12573.9	13117	13751.2	13147.4	26528.3	26957.8	56163	36549.7	18971.6	27600	20082.9	22218.2	16354	18020.7	15057.6	16477.5	17414.7	19833.6	9768.55	15672.3	15090	21265.2	22442.9	19599.3
zma-miR169j-3p	GGCAGUCUCCUUGGCUAG	129.965	134.482	207.796	157.414	59.9468	23.8016	43.7296	42.4927	170.349	138.733	147.293	152.125	46.8183	36.1477	36.4888	39.8183	243.216	37.5478	92.2188	124.327	343.189	125.009	209.914	226.038	28.6711	313.303	78.9888	140.321	35	56.7098	73.3794	55.0297
