# Supplementary material for: MicroRNA transcriptomic analysis of the sixth leaf of maize (Zea mays L.) revealed a regulatory mechanism of jointing stage heterosis
Source: BMC Plant Biol. 2020 Nov 30;20:541. doi: 10.1186/s12870-020-02751-3 (PMC7708177; doi:10.1186/s12870-020-02751-3)
Supplement: Supplementary file 2 — Additional file 2: Table S2. Novel miRNAs identified in this study. [file 12870_2020_2751_MOESM2_ESM.xlsx]

## Sheet: Table S2
Table S2 novel miRNAs identified in this study
miRNA ID	Sequence	Zheng 58			Chang 7-2			Ye 478			Huangzaosi			Zhengdan 958			Anyu 5			Ye 478 × Huangzaosi			Zheng 58 × Huangzaosi
		1	2	3	1	2	3	1	2	3	1	2	3	1	2	3	1	2	3	1	2	3	1	2	3
novel_mir_1	CGGAUUAGCCCGCGCUUGGGGU	0	0	0	0	0	0	1.7884	1.0919	1.44015	0	0	0	0.811	0.7735	0.8485	0	0	0	2.1445	1.65455	1.1646	0	0	0
novel_mir_2	UACCCUUUGUCUCUUCGGCGCU	0.4369	0.7255	0.2265	0	0	0	0.3926	0.30595	0.2193	0	0	0	0	0	0	0	0	0	0	0	0	0	0	0
novel_mir_3	UGAGUGUUUUAGCCGGUUGCCU	0	0	0	0	0	0	0	0	0	1.082	0.3826	0.7491	0	0	0	0	0	0	0.6565	0.59515	0.5338	0.3524	0.466	0.8391
novel_mir_4	GGGUUGACAUAUGCAAGGGUU	0	0	0	0	0	0	0	0	0	0.2254	0.2126	0.3966	0.27045	0.273	0.2679	0	0	0	0	0	0	0	0	0
novel_mir_5	CACUCUCCGAAGCACCAAGUGU	0.3058	0.6348	0.2718	0.744	0.5318	0.6379	0	0	0	0.7664	0.49335	0.2203	0.3614	0.364	0.2679	0.3071	0.2613	0.2193	0	0	0	0	0	0
novel_mir_6	UUUGGCCUUCGUGACUGAUCUU	0	0	0	0	0	0	0	0	0	0	0	0	0	0	0	0	0	0	0	0	0	0	0	0
novel_mir_7	ACUUUGAGCUCUUGACUUUCU	0.2184	0.3627	0.453	0	0	0	0.2181	0.2187	0.2193	0	0	0	0	0	0	0	0	0	0	0	0	0	0	0
novel_mir_8	UUGAUCUCUUGCACAUUUCUGA	2.8834	10.6099	2.8088	0	0	0	1.8757	1.8654	1.87055	0	0	0	0	0	0	0	0	0	0	0	0	0	0	0
novel_mir_9	UGGCCAGCUCCGACAUGUACUG	0	0	0	0	0	0	1.4395	0.91	0.8772	0	0	0	0	0	0	0	0	0	0	0	0	0	0	0
novel_mir_10	ACUCCUUCAAUCCUCUCCAUUA	0	0	0	0	0	0	2.7917	1.5924	2.0176	0	0	0	0	0	0	0	0	0	0	0	0	0	0	0
novel_mir_11	UGGCAGGAGCGUCUUGGCGUC	0	0	0	0	0	0	0	0	0	0	0	0	0	0	0	0.4826	0.392	0.4387	0	0	0	0	0	0
novel_mir_12	UUAUAUAAGUUGGAUUAUGGU	0	0	0	0	0	0	0	0	0	0	0	0	0	0	0	0	0	0	0.2626	0.98	0.6213	0	0	0
novel_mir_13	UCUAGAGGACAACAGUCGCUUU	3.495	2.0404	0.7702	3.7774	1.5512	0.779	0	0	0	1.5328	0.3826	0.7932	1.265	1.6379	1.6523	0	0	0	0	0	0	1.4685	0.3262	0.89735
novel_mir_14	UCUUAGAGCCGUCUCUCCGUG	0.6553	0.5768	0.4983	3.6629	2.0387	1.9042	0	0	0	3.246	1.998	4.1862	1.4005	1.6834	1.6969	1.4916	1.2196	1.2283	0	0	0	2.1734	2.7962	2.6105
novel_mir_15	UUGCAAGCACCAAAAGCCUAGU	0	0	0	0	0	0	0	0	0	2.3443	0.5952	0.9694	0	0	0	0	0	0	0	0	0	0.4112	0.466	0.5128
novel_mir_16	GGCAGGUCCGCGCAGUUGCUGGG	0	0	0	0	0	0	1.0905	0.728	0.90925	0	0	0	0	0	0	0	0	0	0	0	0	0.32625	0.2796	0.3729
novel_mir_17	AUAUUUACUAGAGAAGUGGCCU	0	0	0	0	0	0	0	0	0	0	0	0	0	0	0	2.9393	2.7418	2.5443	0	0	0	0.4194	0.4194	0.4195
novel_mir_18	UUGACAUGAUCUGGGAAGAGAU	0	0	0	0	0	0	0	0	0	0.4057	0.4251	1.1898	0	0	0	0	0	0	0	0	0	0.5287	0.2796	0.4662
novel_mir_19	AGUUAUGUAUCUAGAAAAGCC	0	0	0	0	0	0	1.9193	1.1829	1.3597	0	0	0	0	0	0	0.45935	0.3484	0.5703	0	0	0	0	0	0
novel_mir_20	AUCACUGUGCGCAGCGGAAGU	0.6553	1.6776	0.8155	0	0	0	0.6543	0.7735	0.2632	0	0	0	0	0	0	0	0	0	0.2188	0.3035	0.3882	0.3524	0.4326	0.5128
novel_mir_21	UUUUAGGAAAGCUGCAGCAGU	3.3542	4.1261	2.5823	2.2893	0.7091	1.4992	0	0	0	1.5779	0.3826	0.98025	1.265	1.45865	1.6523	1.36	0.8711	1.11555	0	0	0	2.8783	0.7457	1.7714
novel_mir_22	GCUUGGCCGGGUCGCGUCCGGG	0	0	0	0	0	0	0	0	0	0.6312	0.4478	0.2644	0	0	0	0	0	0	0	0	0	0	0	0
novel_mir_23	CUCAUGCUCCGUCGUCGGUCGC	9.58805	15.2347	3.9414	0	0	0	0	0	0	0	0	0	0	0	0	2.4129	2.43475	2.4566	0	0	0	0	0	0
novel_mir_24	AUACCGGACUAUUCAAACUUGUU	25.9067	33.2352	20.8849	4.8076	5.2297	7.833	20.8939	18.2901	22.5443	30.3859	20.9154	24.3241	23.0404	20.0189	24.6949	36.9826	18.3807	13.6865	39.126	35.1148	31.1036	34.8328	17.8958	34.8226
novel_mir_25	CAUGGGUCCCCGCGAACAGUUC	0	0	0	0	0	0	0	0	0	1.2172	0.5952	0.705	0	0	0	0	0	0	0	0	0	0.4699	0.58455	0.6992
novel_mir_26	GUCUGGCUGUGUUAUUGGUCC	0	0	0	0	0	0	0	0	0	7.4838	7.81795	8.1521	0	0	0	0	0	0	0	0	0	0	0	0
novel_mir_27	UGACGGGAAGCUGUUCGUCAGC	2.7523	0.9975	2.1746	0	0	0	2.2682	0.6825	0.8772	0	0	0	0.495	0.4095	0.5805	0.2194	0.392	0.4387	0.6565	0.5466	0.4367	0.4699	0.4214	0.3729
novel_mir_28	CGGUUUGAUUAGAUCAAUUGGU	0	0	0	0	0	0	0	0	0	0.2254	0.35505	0.4847	0.3383	0.364	0.3126	0	0	0	0	0	0	0	0	0
novel_mir_29	UACGGAUUUUUGACCAAGAAAUG	0	0	0	0	0	0	0	0	0	0.4959	0.2976	0.6169	0	0	0	0	0	0	0	0	0	0	0	0
novel_mir_30	UGGAGUCUUGACGGGUUUUGCC	0.4369	0.2267	0.2718	0	0	0	0	0	0	0	0	0	0	0	0	0	0	0	0	0	0	0	0	0
novel_mir_31	ACUUCCCGCUGCCUCGGAUCGA	0.4369	0.5129	0.5889	0	0	0	0	0	0	0	0	0	0	0	0	0	0	0	0	0	0	0	0	0
novel_mir_32	ACGAGUAGGUGUGAAGUUACCA	0	0	0	0	0	0	0.7415	0.3185	0.53	0.4057	0.313	0.2203	0.2932	0.3185	0.2679	0	0	0	0	0	0	0.2937	0.2796	0.28665
novel_mir_33	UUGGGUAGUACUUGCUAGUGCU	0	0	0	0.8585	0.5591	0.2597	0	0	0	0.8115	0.5526	0.68205	0	0	0	0.7019	0.4791	0.5905	0.9191	1.0661	1.2131	0.6461	0.92905	1.212
novel_mir_34	AACAAGCCAUACCGAAUCACAAC	0	0	0	0	0	0	1.6139	1.59645	1.579	0	0	0	0	0	0	0	0	0	0	0	0	0	0	0
novel_mir_35	AUAUCGGUGCUGUUGUGUGGGC	0.4369	0.5894	0.51315	0	0	0	0	0	0	0	0	0	0	0	0	0	0	0	0	0	0	0	0	0
novel_mir_36	CUCUUUCCAGUGGCUUAUGGUG	0	0	0	0	0	0	7.5462	4.431	1.3158	0	0	0	0	0	0	3.8167	1.0889	2.4127	0	0	0	0	0	0
novel_mir_37	CUGAUGCCCGUCGCGCGCGCC	1.2467	2.0857	0.4077	0	0	0	0	0	0	0	0	0	0	0	0	0	0	0	0.4377	0.3644	0.2911	0.6461	0.62605	0.606
novel_mir_38	CUCGUCAGCCUUCGGGUUAGCU	0.4985	0.4534	0.5436	0	0	0	0	0	0	0	0	0	0	0	0	0	0	0	0	0	0	0.4195	0.233	0.606
novel_mir_39	UUGAUCGUCGACCAGAGGCUCA	0.2184	0.2267	0.2265	0	0	0	0	0	0	0.9017	0.7373	0.5729	0	0	0	0	0	0	0	0	0	0.65255	0.5592	0.7459
novel_mir_40	UGGGCUUCUCCCACUGUGGUAC	2.6649	1.0882	2.4011	0.4006	0.33015	0.2597	1.4831	1.001	0.8772	0.2705	0.2126	0.24155	1.8974	1.8654	1.3843	0.5703	0.3049	0.7019	0	0	0	1.39825	1.6777	1.1188
novel_mir_41	GCUGAAGCUCUUGGUGGUGUC	0	0	0	0	0	0	0	0	0	0	0	0	0	0	0	0.41545	0.3484	0.4825	0.6127	0.42765	0.2426	0	0	0
novel_mir_42	ACUCUGUCCGGAUGUGUGGUCA	0.33985	0.272	0.4077	0	0	0	0.3926	0.2275	0.31005	0	0	0	0	0	0	0	0	0	0.3939	0.5346	0.46425	0	0	0
novel_mir_43	UUUUGGUGCCUUACAUGAGAGU	0	0	0	0	0	0	0	0	0	0.2705	0.2551	0.2628	0	0	0	0	0	0	0.2188	0.5461	0.8734	0.4112	0.4853	0.5594
novel_mir_44	UUGUGAUGGUGUUAAGUGCCGG	0.4369	0.3317	0.2265	0	0	0	0.3926	0.4095	0.3509	0.2254	0.2126	0.5729	0.3162	0.4707	0.6252	0	0	0	0	0	0	0	0	0
novel_mir_45	AUUUCAGCUUCAAUAUGAUCGA	0.8301	1.5869	1.2085	0	0	0	0	0	0	0	0	0	0	0	0	0	0	0	0.3064	0.32305	0.3397	0	0	0
novel_mir_46	AUAGGCUAUGGCGCCGAGGUA	0	0	0	0	0	0	0.8288	0.5679	0.307	0	0	0	0	0	0	0	0	0	0	0	0	0	0	0
novel_mir_47	AAAUUCUCAAGUCGUCAAAAG	0	0	0	8.2988	0.4432	4.371	0.3053	3.3668	1.83605	0	0	0	1.7167	4.1858	1.1164	1.35585	1.1325	1.5792	0	0	0	2.4083	1.1185	1.3053
novel_mir_48	GGAGGGGAUUGGAGAGGCUAA	0.3495	1.4056	0.5436	0	0	0	0	0	0	0	0	0	0	0	0	0	0	0	0	0	0	0	0	0
novel_mir_49	UUUAUUUGUCGCUGGAUAGUGCA	0	0	0	0	0	0	0	0	0	0	0	0	0	0	0	0	0	0	0	0	0	0.5287	0.4194	0.4195
novel_mir_50	UAAAGGACGCCGGCCCGAAGGC	0	0	0	0	0	0	0.2892	0.2275	0.3509	0	0	0	0	0	0	0	0	0	0.2626	0.2227	0.24265	0	0	0
novel_mir_51	UUGGGACGAAUGAAGUAUUUU	0.7864	0.9142	1.042	0	0	0	0	0	0	0	0	0	0.4518	0.273	0.3624	0	0	0	0.4814	0.5791	0.53025	0	0	0
novel_mir_52	CCGGGGUUCUUAAGACCAGAUC	0.4806	0.8161	0.453	0	0	0	0.4362	0.3185	0.37735	0.2705	0.48775	0.705	0.2711	0.3365	0.4019	0.3071	0.4387	0.5703	0.3501	0.3934	0.4367	0	0	0
