# Supplementary material for: MicroRNA transcriptomic analysis of the sixth leaf of maize (Zea mays L.) revealed a regulatory mechanism of jointing stage heterosis
Source: BMC Plant Biol. 2020 Nov 30;20:541. doi: 10.1186/s12870-020-02751-3 (PMC7708177; doi:10.1186/s12870-020-02751-3)
Supplement: Supplementary file 3 — Additional file 3: Table S3. Expression pattern of differentially expressed miRNAs in Zhengdan 958 and target function identified by degradome. [file 12870_2020_2751_MOESM3_ESM.xlsx]

## Sheet: Table S3-1
Table S3-1 Expression pattern of differentially expressed miRNAs in Zhengdan 958
miRNA ID	Abundance (TPM)		log2(fold change)	P-value	Abundance (TPM)		log2(fold change)	P-value	D/A	classification
	Chang 7-2	Zhengdan 958			Zheng 58	Zhengdan 958
zma-miR1432-5p	1343.43	417.402	-1.68642	0.00323523	1052.42	417.402	-1.3342	0.229584	-5.36422	--
zma-miR156d-3p	912.79	320.537	-1.50979	0.00840444	757.478	320.537	-1.24071	0.21289	-6.62659	--
zma-miR162-3p	306.731	1409.52	2.20016	1.29e-06	2783.03	1409.52	-0.98145	0.547535	-0.109323	+-
zma-miR166h-5p	18.3427	61.0541	1.73488	0.000951735	210.613	61.0541	-1.78643	0.136585	-0.555715	-
zma-miR166m-5p	37.7974	75.6337	1.00074	0.00161044	80.2618	75.6337	-0.0856836	0.559852	0.782026	+
zma-miR167c-3p	19.6716	5.17444	-1.92664	0.00267565	17.4018	5.17444	-1.74976	0.24572	-11.774	--
zma-miR167j-3p	2680.11	625.577	-2.09903	0.00121001	682.616	625.577	-0.125886	0.52235	-1.05711	-
zma-miR169c-3p	20.7763	266.478	3.68101	7.65e-06	204.542	266.478	0.381621	0.41965	1.67408	+
zma-miR169c-5p	139.281	382.123	1.45604	0.00621338	265.657	382.123	0.524475	0.148111	2.84318	++
zma-miR171b-5p	31.7264	11.0407	-1.52286	0.00321846	7.58375	11.0407	0.541845	0.333598	-0.713625	-
zma-miR171g-3p	236.649	592.564	1.32422	0.00160874	649.469	592.564	-0.13229	0.500953	0.72431	+
zma-miR172c-5p	60.4776	124.817	1.04534	0.00162615	355.832	124.817	-1.51139	0.16431	-0.564327	-
zma-miR395b-3p	399.5	73.3507	-2.43445	5.95e-06	76.6381	73.3507	-0.0603568	0.657041	-1.02036	-
zma-miR399d-5p	1089	5500.91	2.33666	9.01e-06	5326.51	5500.91	0.0464776	0.583667	1.08231	+
zma-miR399j-5p	350.395	1725.2	2.29971	0.00660817	766.509	1725.2	1.17039	0.11433	5.60785	++
zma-miR408b-5p	18.238	3.47652	-2.39123	0.0041838	14.9865	3.47652	-2.10795	0.21289	-8.07993	--
zma-miR171g-5p	8.55066	71.7239	3.06835	0.00936833	14.9354	71.7239	2.26372	0.00655278	18.7889	++
zma-miR395a-5p	92.7393	22.4103	-2.04902	5.25e-05	3.16671	22.4103	2.82311	0.000304217	-0.570324	-
zma-miR395e-5p	37.3809	16.8214	-1.152	0.00143361	5.80589	16.8214	1.53471	0.0070051	-0.302264	+-
zma-miR396e-5p	133.155	915.398	2.78129	0.000130465	2693.11	915.398	-1.5568	0.000404041	-0.388861	+-
zma-miR396f-3p	15.0307	177.249	3.55979	0.001297	482.198	177.249	-1.44385	0.00125546	-0.305525	+-
zma-miR397b-3p	2.8336	64.2062	4.502	3.33e-05	234.671	64.2062	-1.86985	0.000527107	-0.470554	+-
zma-miR399a-5p	3.80008	33.7666	3.1515	0.00936986	8.72241	33.7666	1.9528	0.00137276	11.1757	++
zma-miR399g-3p	1.57919	22.5629	3.8367	0.00626494	2.79872	22.5629	3.01112	0.00361615	33.4128	++
zma-miR528a-3p	222.798	95.8029	-1.21759	0.00125148	576.053	95.8029	-2.58806	0.00348918	-1.719	-
zma-miR156a-5p	3809.31	3418.63	-0.156111	0.542157	10515.6	3418.63	-1.62104	0.00665278	-1.11651	-
zma-miR156h-3p	11.9507	13.7377	0.201051	0.842488	36.9966	13.7377	-1.42925	0.00125193	-0.857298	-
zma-miR156k-5p	1771.47	1791.16	0.0159529	0.542157	4565.58	1791.16	-1.3499	0.00992282	-0.985901	-
zma-miR159c-3p	15.1498	13.7978	-0.134864	0.611046	41.2434	13.7978	-1.57972	0.00128648	-1.10363	-
zma-miR159c-5p	0	0	NA	NA	6.45419	0	-4.82553	0.00355041	-1	-
zma-miR160b-3p	1033.23	1942.36	0.910657	0.542157	786.268	1942.36	1.30472	0.00346702	8.3627	++
zma-miR162-5p	43.5865	151.766	1.7999	0.232957	1226.01	151.766	-3.01405	8.04e-07	-0.817021	-
zma-miR164e-5p	212.86	662.124	1.6372	0.11072	1679.22	662.124	-1.34261	6.85e-05	-0.387237	+-
zma-miR166b-5p	65.4873	147.641	1.17281	0.542157	27.9379	147.641	2.4018	8.98e-05	5.37578	++
zma-miR169f-3p	55.4873	35.3238	-0.651516	0.275218	10.7986	35.3238	1.70979	0.00366534	0.0976024	+-
zma-miR169m-3p	1415.27	3208.78	1.18095	0.467349	1178.61	3208.78	1.44494	0.00765707	16.157	++
zma-miR169n-3p	12.6583	43.2067	1.77118	0.467349	3.3289	43.2067	3.69814	7.81e-05	7.54888	++
zma-miR171c-3p	49.3934	34.9343	-0.499675	0.144015	6.46212	34.9343	2.43456	8.9e-05	0.326406	+-
zma-miR2118d	9.74234	17.3504	0.832626	0.800618	44.9088	17.3504	-1.37203	0.00878523	-0.567314	-
zma-miR398b-5p	84.9779	179.126	1.07581	0.682288	900.369	179.126	-2.32955	8.61e-06	-0.769074	-
zma-miR399e-5p	214.468	618.843	1.52881	0.393476	148.459	618.843	2.05951	0.00157404	13.2521	++
zma-miR408a	6823.68	7692.68	0.172936	0.744697	2296	7692.68	1.74436	0.000337557	1.38386	+

## Sheet: Table S3-2
Table S3-2 Target function of scaled miRNAs in Zhengdan 958 identified by Degradome
miRNA ID	Transcript	TStart	TStop	TSlice	Structure	Sequence	DegradomeNormReads(V6)	Description
zma-miR1432-5p	Zm00001d003630_T001	498	518	509	((((((((((((((-(.(.((.&.))-).).))))))))))))))	GUCGGUGUCGUCUC-CGUAGAU&CUC-AGGAGAGAUGACACCGAC	2.055	Thioesterase superfamily protein
zma-miR1432-5p	Zm00001d005742_T001	576	596	587	...((((((((((((.(((((&))))).))))))))))))...	CAAGGUGUCGUCUCUGCUGGG&CUCAGGAGAGAUGACACCGAC	2.055	NA
zma-miR1432-5p	Zm00001d007821_T001	692	726	717	(((((..............((((((((((((((((&))))))))))))))))--------------)))))	GUCGGCGCUCUCAGUGGCCUGUCGUCUCUCCUGGG&CUCAGGAGAGAUGACA--------------CCGAC	8.22	CLIP-associated protein
zma-miR1432-5p	Zm00001d013146_T001	171	190	181	(((((((-(.((((((((.((&)).)))))))).).)))))))	GUCGGUG-CUUCUCUCCUCGG&CUCAGGAGAGAUGACACCGAC	328.8	Photosystem I reaction center subunit III chloroplastic
zma-miR1432-5p	Zm00001d018274_T001	1602	1624	1615	.((((((..((((((.(((((((&))))))).))))))--)))))).	UUCGGUGGUUUGUCUGUCCUGGG&CUCAGGAGAGAUGA--CACCGAC	4.11	Isoleucine--tRNA ligase chloroplastic/mitochondrial
zma-miR1432-5p	Zm00001d018274_T002	1614	1636	1627	.((((((..((((((.(((((((&))))))).))))))--)))))).	UUCGGUGGUUUGUCUGUCCUGGG&CUCAGGAGAGAUGA--CACCGAC	2.055	N/A
zma-miR1432-5p	Zm00001d018274_T003	1716	1738	1729	.((((((..((((((.(((((((&))))))).))))))--)))))).	UUCGGUGGUUUGUCUGUCCUGGG&CUCAGGAGAGAUGA--CACCGAC	6.165	Isoleucine--tRNA ligase chloroplastic/mitochondrial
zma-miR1432-5p	Zm00001d018274_T006	1483	1505	1496	.((((((..((((((.(((((((&))))))).))))))--)))))).	UUCGGUGGUUUGUCUGUCCUGGG&CUCAGGAGAGAUGA--CACCGAC	2.055	N/A
zma-miR1432-5p	Zm00001d018274_T007	1901	1923	1914	.((((((..((((((.(((((((&))))))).))))))--)))))).	UUCGGUGGUUUGUCUGUCCUGGG&CUCAGGAGAGAUGA--CACCGAC	2.055	Isoleucine--tRNA ligase chloroplastic/mitochondrial
zma-miR1432-5p	Zm00001d018274_T010	1371	1393	1384	.((((((..((((((.(((((((&))))))).))))))--)))))).	UUCGGUGGUUUGUCUGUCCUGGG&CUCAGGAGAGAUGA--CACCGAC	6.165	Isoleucine--tRNA ligase chloroplastic/mitochondrial
zma-miR1432-5p	Zm00001d018274_T013	1498	1520	1511	.((((((..((((((.(((((((&))))))).))))))--)))))).	UUCGGUGGUUUGUCUGUCCUGGG&CUCAGGAGAGAUGA--CACCGAC	4.11	Isoleucine--tRNA ligase chloroplastic/mitochondrial
zma-miR1432-5p	Zm00001d018274_T016	1472	1494	1485	.((((((..((((((.(((((((&))))))).))))))--)))))).	UUCGGUGGUUUGUCUGUCCUGGG&CUCAGGAGAGAUGA--CACCGAC	2.055	N/A
zma-miR1432-5p	Zm00001d019944_T001	1825	1844	1836	((((((((((((((-((....&....)).))))))))))))))	GUCGGUGUUAUCUC-CCAGCU&CUCAGGAGAGAUGACACCGAC	6.165	BTB/POZ domain-containing protein
zma-miR1432-5p	Zm00001d019944_T002	1713	1732	1724	((((((((((((((-((....&....)).))))))))))))))	GUCGGUGUUAUCUC-CCAGCU&CUCAGGAGAGAUGACACCGAC	4.11	N/A
zma-miR1432-5p	Zm00001d019944_T003	1691	1710	1702	((((((((((((((-((....&....)).))))))))))))))	GUCGGUGUUAUCUC-CCAGCU&CUCAGGAGAGAUGACACCGAC	8.22	N/A
zma-miR1432-5p	Zm00001d019944_T004	1821	1840	1832	((((((((((((((-((....&....)).))))))))))))))	GUCGGUGUUAUCUC-CCAGCU&CUCAGGAGAGAUGACACCGAC	8.22	BTB/POZ domain-containing protein
zma-miR1432-5p	Zm00001d020002_T002	522	542	533	.(((((((((((.((((((((&)))))))).))))))))))).	CUCGGUGUUGUUGUUCCUGAG&CUCAGGAGAGAUGACACCGAC	2.055	Chlorophyll A-B binding family protein
zma-miR1432-5p	Zm00001d025538_T004	1120	1140	1131	...((((((((((((((((((&))))))))))))))))))...	AAUGGUGUCAUCUCUUUUGAG&CUCAGGAGAGAUGACACCGAC	4.11	N/A
zma-miR1432-5p	Zm00001d025538_T005	1118	1138	1129	...((((((((((((((((((&))))))))))))))))))...	AAUGGUGUCAUCUCUUUUGAG&CUCAGGAGAGAUGACACCGAC	2.055	NA
zma-miR1432-5p	Zm00001d025538_T006	1049	1069	1060	...((((((((((((((((((&))))))))))))))))))...	AAUGGUGUCAUCUCUUUUGAG&CUCAGGAGAGAUGACACCGAC	2.055	N/A
zma-miR1432-5p	Zm00001d038118_T002	1044	1065	1056	(((.((((..(((((((((((.&.)))))))))))..))))-)))	GUCAGGUGGAAUCUCUCCUGGA&CUCAGGAGAGAUGACACC-GAC	4.11	PAC
zma-miR1432-5p	Zm00001d038118_T003	2321	2342	2333	(((.((((..(((((((((((.&.)))))))))))..))))-)))	GUCAGGUGGAAUCUCUCCUGGA&CUCAGGAGAGAUGACACC-GAC	4.11	PAC
zma-miR1432-5p	Zm00001d043023_T003	1635	1655	1646	.(((((((.((((((((((((&)))))))))))).))))))).	CUUGGUGUAGUUUCUCCUGAG&CUCAGGAGAGAUGACACCGAC	6.165	Protein RETICULATA-RELATED 6 chloroplastic
zma-miR156a-5p	Zm00001d014698_T001	1889	1908	1899	((((((.(((((((((((((&))))))))))))).))))))	GUGCUCUCUCUCUUCUGUCA&UGACAGAAGAGAGUGAGCAC	6.165	Squamosa promoter-binding-like protein 11
zma-miR156a-5p	Zm00001d014698_T004	1239	1258	1249	((((((.(((((((((((((&))))))))))))).))))))	GUGCUCUCUCUCUUCUGUCA&UGACAGAAGAGAGUGAGCAC	4.11	N/A
zma-miR156a-5p	Zm00001d015233_T001	2013	2032	2023	((((((.(((((((((((((&))))))))))))).))))))	GUGCUCUCUCUCUUCUGUCA&UGACAGAAGAGAGUGAGCAC	2.055	N/A
zma-miR156a-5p	Zm00001d015233_T008	1561	1580	1571	((((((.(((((((((((((&))))))))))))).))))))	GUGCUCUCUCUCUUCUGUCA&UGACAGAAGAGAGUGAGCAC	2.055	Squamosa promoter-binding-like protein 2
zma-miR156a-5p	Zm00001d015233_T011	2526	2545	2536	((((((.(((((((((((((&))))))))))))).))))))	GUGCUCUCUCUCUUCUGUCA&UGACAGAAGAGAGUGAGCAC	2.055	Squamosa promoter-binding-like protein 2
zma-miR156a-5p	Zm00001d015410_T001	1860	1879	1870	.(((((.(((((((((((((&))))))))))))).))))).	AUGCUCUCUCUCUUCUGUCA&UGACAGAAGAGAGUGAGCAC	28.77	Squamosa promoter-binding-like protein 2
zma-miR156a-5p	Zm00001d020941_T001	929	948	939	((((((.(((((((((((((&))))))))))))).))))))	GUGCUCUCUCUCUUCUGUCA&UGACAGAAGAGAGUGAGCAC	14.385	tassel sheath4
zma-miR156a-5p	Zm00001d049165_T002	937	956	947	((((((.(((((((((((((&))))))))))))).))))))	GUGCUCUCUCUCUUCUGUCA&UGACAGAAGAGAGUGAGCAC	4.11	Squamosa promoter-binding-like protein 18
zma-miR156d-3p	ENSRNA049477611-T1	285	307	297	(((((.(((((((((((.((((.&.))))-))))))))))).)))))	GCUGGAGGAAGGAGAGGAUGAGG&GCUCA-CUUCUCUUUCUGUCAGC	8.22	N/A
zma-miR156d-3p	Zm00001d001814_T001	408	428	420	....(((((((((((((-((((&)))).)))))))))))))....	AAGAACAGAAGGAGAAG-GAGC&GCUCACUUCUCUUUCUGUCAGC	12.33	Clathrin light chain 2
zma-miR156d-3p	Zm00001d002006_T010	2855	2876	2867	...((((((((((((((..(((&)))..))))))))))))))...	ACGGGCGGGAAGAGAGGGAGGC&GCUCACUUCUCUUUCUGUCAGC	2.055	H(+)-ATPase 5
zma-miR156d-3p	Zm00001d002006_T011	4485	4506	4497	...((((((((((((((..(((&)))..))))))))))))))...	ACGGGCGGGAAGAGAGGGAGGC&GCUCACUUCUCUUUCUGUCAGC	2.055	H(+)-ATPase 5
zma-miR156d-3p	Zm00001d002006_T012	2343	2364	2355	...((((((((((((((..(((&)))..))))))))))))))...	ACGGGCGGGAAGAGAGGGAGGC&GCUCACUUCUCUUUCUGUCAGC	2.055	N/A
zma-miR156d-3p	Zm00001d002006_T013	2819	2840	2831	...((((((((((((((..(((&)))..))))))))))))))...	ACGGGCGGGAAGAGAGGGAGGC&GCUCACUUCUCUUUCUGUCAGC	2.055	H(+)-ATPase 5
zma-miR156d-3p	Zm00001d002006_T015	1066	1087	1078	...((((((((((((((..(((&)))..))))))))))))))...	ACGGGCGGGAAGAGAGGGAGGC&GCUCACUUCUCUUUCUGUCAGC	2.055	H(+)-ATPase 5
zma-miR156d-3p	Zm00001d002006_T019	2911	2932	2923	...((((((((((((((..(((&)))..))))))))))))))...	ACGGGCGGGAAGAGAGGGAGGC&GCUCACUUCUCUUUCUGUCAGC	2.055	N/A
zma-miR156d-3p	Zm00001d002258_T003	2010	2031	2022	((((((-(((((.(((..(((((&)))))..)))-))))).))))))	GCUGAC-GAAAGAAGAUUUGAGC&GCUCACUUCU-CUUUCUGUCAGC	18.495	Aminomethyltransferase
zma-miR156d-3p	Zm00001d004021_T001	1333	1360	1351	((((((((((((......((((((((..&..))))))))------))))))))))))	GCUGGCAGAAGGUCUCAUGGAGGUGAAA&GCUCACUUCU------CUUUCUGUCAGC	96.585	violaxanthin de-epoxidase1
zma-miR156d-3p	Zm00001d007692_T001	1596	1621	1613	(((((.((((.....(((((((-((((&)))).)))))))-----)))).)))))	GCUGAGGGAGGAGAUGGAGAGG-GAGC&GCUCACUUCUCU-----UUCUGUCAGC	4.11	Auxilin-related protein 1
zma-miR156d-3p	Zm00001d007692_T004	1573	1598	1590	(((((.((((.....(((((((-((((&)))).)))))))-----)))).)))))	GCUGAGGGAGGAGAUGGAGAGG-GAGC&GCUCACUUCUCU-----UUCUGUCAGC	2.055	Auxilin-related protein 1
zma-miR156d-3p	Zm00001d007921_T001	366	388	380	((((..((((((((((((.-((((&))))..))))))))))))--))))	GCUGGUGCAGAAAGAGAAA-GAGC&GCUCACUUCUCUUUCUGU--CAGC	41.1	Tic62 protein
zma-miR156d-3p	Zm00001d009312_T010	2847	2867	2859	....(((((((((((((-((((&)))).)))))))))))))....	AGGAGCAGGAAGAGAAG-GAGC&GCUCACUUCUCUUUCUGUCAGC	2.055	Putative chromatin-remodeling factor family
zma-miR156d-3p	Zm00001d009312_T021	2651	2671	2663	....(((((((((((((-((((&)))).)))))))))))))....	AGGAGCAGGAAGAGAAG-GAGC&GCUCACUUCUCUUUCUGUCAGC	4.11	Putative chromatin-remodeling factor family
zma-miR156d-3p	Zm00001d009312_T035	2038	2058	2050	....(((((((((((((-((((&)))).)))))))))))))....	AGGAGCAGGAAGAGAAG-GAGC&GCUCACUUCUCUUUCUGUCAGC	2.055	Putative chromatin-remodeling factor family
zma-miR156d-3p	Zm00001d009482_T003	351	370	362	((((-((((((((((((-((((&)))).)))))))))))).))))	GCUG-CGGAAGGAGGAG-GAGU&GCUCACUUCUCUUUCUGUCAGC	2.055	NA
zma-miR156d-3p	Zm00001d011379_T006	2154	2173	2165	((-(((((.((((((((-((((&)))).)))))))).))))).))	GC-GGCAGCAGGAGAAG-GAGC&GCUCACUUCUCUUUCUGUCAGC	2.055	glycosyl transferase family 1 protein
zma-miR156d-3p	Zm00001d017197_T002	2727	2751	2743	((((((....(((((((((((-(((.&.))).)))))))))))----))))))	GCUGACAAAGAGAAGGGGAAG-GAGA&GCUCACUUCUCUUUCU----GUCAGC	2.055	NA
zma-miR156d-3p	Zm00001d017197_T004	2764	2788	2780	((((((....(((((((((((-(((.&.))).)))))))))))----))))))	GCUGACAAAGAGAAGGGGAAG-GAGA&GCUCACUUCUCUUUCU----GUCAGC	2.055	NA
zma-miR156d-3p	Zm00001d017197_T006	2499	2523	2515	((((((....(((((((((((-(((.&.))).)))))))))))----))))))	GCUGACAAAGAGAAGGGGAAG-GAGA&GCUCACUUCUCUUUCU----GUCAGC	2.055	NA
zma-miR156d-3p	Zm00001d017197_T011	1625	1649	1641	((((((....(((((((((((-(((.&.))).)))))))))))----))))))	GCUGACAAAGAGAAGGGGAAG-GAGA&GCUCACUUCUCUUUCU----GUCAGC	2.055	NA
zma-miR156d-3p	Zm00001d017401_T002	1032	1053	1045	((((..((((((((((((-((((&)))).))))))))))))-.))))	GCUGCUCAGAAGGAGAAG-GAGU&GCUCACUUCUCUUUCUG-UCAGC	2.055	Hsp70-Hsp90 organizing protein 3
zma-miR156d-3p	Zm00001d019718_T001	832	852	844	...((((((((((((((-((((&)))).))))))))))))))...	AAGGACAGGAAGAGGAG-GAGC&GCUCACUUCUCUUUCUGUCAGC	22.605	CXIP4
zma-miR156d-3p	Zm00001d021445_T001	480	506	496	((((((.((((...((((((((((.((&))-))))))))))---))))-))))))	GCUGGCAAGGAUCAAGAGGGGUGGUGC&GC-UCACUUCUCU---UUCU-GUCAGC	14.385	60S ribosomal protein L14-1
zma-miR156d-3p	Zm00001d023616_T001	428	449	441	(((((..(((((((((((-(((.&.))).)))))))))))-.)))))	GCUGAGGAGGAGGAGGAG-GAGG&GCUCACUUCUCUUUCU-GUCAGC	2.055	Probable WRKY transcription factor 30
zma-miR156d-3p	Zm00001d024815_T002	1079	1104	1092	(((.(.(((((((((((((...((((&))))---))))))))))))).)-)))	GCUCGCCGGAAGGAGAGGUUAAGAGC&GCUC---ACUUCUCUUUCUGUC-AGC	2.055	Ribosome biogenesis protein NOP53 [Source:UniProtKB/TrEMBL;Acc:A0A1D6J201]
zma-miR156d-3p	Zm00001d025866_T003	83	104	96	(((((..(((((((((((-(((.&.))).)))))))))))-.)))))	GCUGGAAAGAAAGAGGAG-GAGG&GCUCACUUCUCUUUCU-GUCAGC	2.055	N/A
zma-miR156d-3p	Zm00001d026490_T001	2902	2923	2914	...((((((((((((((..(((&)))..))))))))))))))...	ACGGGCGGGAGGAGAGGGAGGC&GCUCACUUCUCUUUCUGUCAGC	2.055	proton-exporting ATPase4
zma-miR156d-3p	Zm00001d026490_T004	2787	2808	2799	...((((((((((((((..(((&)))..))))))))))))))...	ACGGGCGGGAGGAGAGGGAGGC&GCUCACUUCUCUUUCUGUCAGC	2.055	proton-exporting ATPase4
zma-miR156d-3p	Zm00001d026490_T011	2765	2786	2777	...((((((((((((((..(((&)))..))))))))))))))...	ACGGGCGGGAGGAGAGGGAGGC&GCUCACUUCUCUUUCUGUCAGC	2.055	proton-exporting ATPase4
zma-miR156d-3p	Zm00001d026490_T012	2275	2296	2287	...((((((((((((((..(((&)))..))))))))))))))...	ACGGGCGGGAGGAGAGGGAGGC&GCUCACUUCUCUUUCUGUCAGC	2.055	N/A
zma-miR156d-3p	Zm00001d026490_T018	3296	3317	3308	...((((((((((((((..(((&)))..))))))))))))))...	ACGGGCGGGAGGAGAGGGAGGC&GCUCACUUCUCUUUCUGUCAGC	4.11	proton-exporting ATPase4
zma-miR156d-3p	Zm00001d026490_T019	1598	1619	1610	...((((((((((((((..(((&)))..))))))))))))))...	ACGGGCGGGAGGAGAGGGAGGC&GCUCACUUCUCUUUCUGUCAGC	2.055	proton-exporting ATPase4
zma-miR156d-3p	Zm00001d026490_T020	1598	1619	1610	...((((((((((((((..(((&)))..))))))))))))))...	ACGGGCGGGAGGAGAGGGAGGC&GCUCACUUCUCUUUCUGUCAGC	2.055	proton-exporting ATPase4
zma-miR156d-3p	Zm00001d026610_T001	1092	1117	1105	((((.((((((.((((...(((((((&)))))))---)))).))))))-))))	GCUGCACGGGAUGAGAUGCAGUGGGC&GCUCACU---UCUCUUUCUGU-CAGC	2.055	Dihydroorotate dehydrogenase
zma-miR156d-3p	Zm00001d031892_T001	744	762	756	((((((((((((((.---((((&))))....))))))))))))))	GCUGGCGGAAGGGGC---GAGC&GCUCACUUCUCUUUCUGUCAGC	10.275	Calcium-dependent lipid-binding (CaLB domain) family protein
zma-miR156d-3p	Zm00001d032615_T009	1842	1864	1855	(((((..((((((((((((.(((&))).))))))))))))-.)))))	GCUGAAGAGAAAGAGGAGUUGGC&GCUCACUUCUCUUUCU-GUCAGC	2.055	Protein TIC110 chloroplastic
zma-miR156d-3p	Zm00001d033646_T014	1486	1508	1500	(((..((((((((((..-((((((&))))))...))))))))))--)))	GCUGCGACAGAAGGAAC-GUGAGC&GCUCACUUCUCUUUCUGUC--AGC	2.055	Pinin/SDK/memA/ protein conserved region containing protein
zma-miR156d-3p	Zm00001d034373_T001	1717	1739	1731	((((..(((((((((((((-((((&)))).)))))))))))))--))))	GCUGCCGCAGGAGGAGGGG-GAGC&GCUCACUUCUCUUUCUGU--CAGC	10.275	NA
zma-miR156d-3p	Zm00001d034761_T001	1139	1160	1151	((((((((((.(((.(((-(((.&.))).)))-))).))))))))))	GCUGACAGGAUGAGCAAG-GAGA&GCUCACUU-CUCUUUCUGUCAGC	2.055	Actin-7
zma-miR156d-3p	Zm00001d034761_T002	1209	1230	1221	((((((((((.(((.(((-(((.&.))).)))-))).))))))))))	GCUGACAGGAUGAGCAAG-GAGA&GCUCACUU-CUCUUUCUGUCAGC	2.055	Actin-7
zma-miR156d-3p	Zm00001d037420_T002	674	694	686	...(((((((((-((((((((.&.)))))))).)))))))))...	AAAGACAGGAAG-GAAGUGAGA&GCUCACUUCUCUUUCUGUCAGC	4.11	BTB/POZ domain-containing protein
zma-miR156d-3p	Zm00001d038067_T001	302	323	314	((.((((((((((((((..(((&)))..)))))))))))))).))	GCCGGCGGGAGGAGAGGGCGGC&GCUCACUUCUCUUUCUGUCAGC	4.11	NA
zma-miR156d-3p	Zm00001d038146_T002	996	1026	1010	((((((((((..(((((.......((((((.&.))))))-------)))))--))))))))))	GCUGGCAGAAAUGGAGAACUUUCAGGUGAGA&GCUCACU-------UCUCU--UUCUGUCAGC	2.055	Oxidoreductase%2C 2OG-Fe oxygenase family protein
zma-miR156d-3p	Zm00001d038146_T005	854	884	868	((((((((((..(((((.......((((((.&.))))))-------)))))--))))))))))	GCUGGCAGAAAUGGAGAACUUUCAGGUGAGA&GCUCACU-------UCUCU--UUCUGUCAGC	4.11	Oxidoreductase%2C 2OG-Fe oxygenase family protein
zma-miR156d-3p	Zm00001d041119_T001	2415	2436	2428	(((((((..((((((-(((((((&))))))).))))))-.)))))))	GUUGGCAUAAAGGAG-AGUGAGC&GCUCACUUCUCUUU-CUGUCAGC	10.275	Heat shock 70 kDa protein 6 chloroplastic
zma-miR156d-3p	Zm00001d041119_T002	2190	2211	2203	(((((((..((((((-(((((((&))))))).))))))-.)))))))	GUUGGCAUAAAGGAG-AGUGAGC&GCUCACUUCUCUUU-CUGUCAGC	26.715	Heat shock 70 kDa protein 6 chloroplastic
zma-miR156d-3p	Zm00001d041119_T003	2192	2213	2205	(((((((..((((((-(((((((&))))))).))))))-.)))))))	GUUGGCAUAAAGGAG-AGUGAGC&GCUCACUUCUCUUU-CUGUCAGC	28.77	N/A
zma-miR156d-3p	Zm00001d041119_T004	2090	2111	2103	(((((((..((((((-(((((((&))))))).))))))-.)))))))	GUUGGCAUAAAGGAG-AGUGAGC&GCUCACUUCUCUUU-CUGUCAGC	14.385	N/A
zma-miR156d-3p	Zm00001d041119_T005	1935	1956	1948	(((((((..((((((-(((((((&))))))).))))))-.)))))))	GUUGGCAUAAAGGAG-AGUGAGC&GCUCACUUCUCUUU-CUGUCAGC	14.385	Heat shock 70 kDa protein 6 chloroplastic
zma-miR156d-3p	Zm00001d043370_T003	627	651	641	(((((((((((..(((((.((((..&..))))-)))))--)))))))))))	GCUGACAGAAGUCGAGAAGGUGAUA&GCUCAC-UUCUC--UUUCUGUCAGC	2.055	DUF2039 family protein
zma-miR156d-3p	Zm00001d044102_T002	376	399	390	((((.(((((..((((((((((((&))))))))))))--))))).))))	GCUGUCGGAGCGGGAGGAGUGGGC&GCUCACUUCUCU--UUCUGUCAGC	2.055	Zn-dependent exopeptidases superfamily protein
zma-miR156d-3p	Zm00001d045351_T001	61	91	78	((((((((((.....((((((.((((...((&))---))))-))))))-----))))))))))	GCUGACGGAGCACCGGGAGAAGGUGAUCAGC&GC---UCAC-UUCUCU-----UUCUGUCAGC	4.11	NA
zma-miR156d-3p	Zm00001d045354_T001	1619	1643	1630	((((((((-(((.(((((....((((&))))----))))).))).))))))))	GCUGACAG-AAGUGAAGUUGAGGGGC&GCUC----ACUUCUCUUUCUGUCAGC	2.055	CDT1-like protein a chloroplastic
zma-miR156d-3p	Zm00001d048787_T001	42	67	57	((..((((((((((.(((((..((((&))))-.)))))-))))))))))--))	GCCGUGACGGAAGGAAGAGGAGGAGC&GCUC-ACUUCU-CUUUCUGUCA--GC	8.22	40S ribosomal protein S29
zma-miR156d-3p	Zm00001d048804_T002	1151	1173	1164	(((((((.(..(((((((((.((&)).)))))))))..)-)))))))	GCUGGCGCGCUGGAGGAGUGCGC&GCUCACUUCUCUUUC-UGUCAGC	2.055	C globular stage isoform 1
zma-miR156d-3p	Zm00001d051306_T001	1029	1050	1042	((((..((((((((((((-((((&)))).))))))))))))-.))))	GCUGCUCAGAAAGAGAAG-GAGU&GCUCACUUCUCUUUCUG-UCAGC	2.055	Hsp70-Hsp90 organizing protein 3
zma-miR156d-3p	Zm00001d052316_T001	808	833	825	(((((((((.......(((-(((((((&))))))).)))-----..)))))))))	GCUGACAGACUUCAUCGAG-AGUGAGU&GCUCACUUCUC-----UUUCUGUCAGC	184.95	Ferritin-1%2C chloroplastic
zma-miR156d-3p	Zm00001d053548_T002	1473	1495	1487	(((((((.(.(((((((((((-((&)).)))))))))))-)-)))))))	GCUGGCGCGUAAGGAGAGGUG-GU&GCUCACUUCUCUUU-C-UGUCAGC	2.055	N/A
zma-miR156d-3p	Zm00001d053548_T005	1451	1473	1465	(((((((.(.(((((((((((-((&)).)))))))))))-)-)))))))	GCUGGCGCGUAAGGAGAGGUG-GU&GCUCACUUCUCUUU-C-UGUCAGC	2.055	Shaggy-related protein kinase iota
zma-miR156d-3p	Zm00001d053548_T006	1987	2009	2001	(((((((.(.(((((((((((-((&)).)))))))))))-)-)))))))	GCUGGCGCGUAAGGAGAGGUG-GU&GCUCACUUCUCUUU-C-UGUCAGC	2.055	Shaggy-related protein kinase iota
zma-miR156d-3p	Zm00001d053548_T007	1353	1375	1367	(((((((.(.(((((((((((-((&)).)))))))))))-)-)))))))	GCUGGCGCGUAAGGAGAGGUG-GU&GCUCACUUCUCUUU-C-UGUCAGC	2.055	N/A
zma-miR156h-3p	Zm00001d007103_T001	810	830	822	((.((((((((((((((.-(((&)))..)))))))))))))).))	GAAGACAGAAGGAGCAGA-AGC&GCUCACUGCUCUUUCUGUCAUC	2.055	RNA-binding (RRM/RBD/RNP motifs) family protein
zma-miR156h-3p	Zm00001d007103_T002	632	652	644	((.((((((((((((((.-(((&)))..)))))))))))))).))	GAAGACAGAAGGAGCAGA-AGC&GCUCACUGCUCUUUCUGUCAUC	2.055	RNA-binding (RRM/RBD/RNP motifs) family protein
zma-miR156h-3p	Zm00001d011486_T002	179	200	191	((((((.(((((((((((((((&))))))))))))))).))))))	GGUGACCGGAGGGGUGGUGAGC&GCUCACUGCUCUUUCUGUCAUC	2.055	N/A
zma-miR156h-3p	Zm00001d011486_T004	123	144	135	((((((.(((((((((((((((&))))))))))))))).))))))	GGUGACCGGAGGGGUGGUGAGC&GCUCACUGCUCUUUCUGUCAUC	2.055	N/A
zma-miR156h-3p	Zm00001d011486_T007	123	144	135	((((((.(((((((((((((((&))))))))))))))).))))))	GGUGACCGGAGGGGUGGUGAGC&GCUCACUGCUCUUUCUGUCAUC	2.055	N/A
zma-miR156h-3p	Zm00001d012651_T004	145	168	157	(((((((((((((.(((((.(((.&.)))-)))))-)))))))))))))	GGUGGCAGGAAGACGUGGUAGAGG&GCUC-ACUGC-UCUUUCUGUCAUC	2.055	Protein kinase family protein
zma-miR156h-3p	Zm00001d012982_T001	1229	1250	1241	((((((((((.((((((((...&...)))))))).))))))))))	GAUGGCAGGAUGGGCAGUGCUU&GCUCACUGCUCUUUCUGUCAUC	22.605	NAD(P)-binding Rossmann-fold superfamily protein
zma-miR156h-3p	Zm00001d013023_T014	1988	2011	2001	((((-((((..((((((.(((((((&)))))))-))))))--)))).))))	GGUG-CAGAACAAGGGCUAGUGAGC&GCUCACU-GCUCUU--UCUGUCAUC	2.055	Protein GLE1
zma-miR156h-3p	Zm00001d013033_T001	405	426	418	(((.(((((.((((((((-((((&)))).)))))))).)))))-)))	GAUCGGCAGCAGGAGCAG-GAGC&GCUCACUGCUCUUUCUGUC-AUC	4.11	Chaperonin-like RbcX protein
zma-miR156h-3p	Zm00001d020954_T001	796	818	809	((.(((((.(((((((((.((((&)))).)))))))))-))))).))	GAAGGCAGCGAGGAGCGGAGGGC&GCUCACUGCUCUUU-CUGUCAUC	18.495	Splicing factor U2af small subunit A
zma-miR156h-3p	Zm00001d022395_T001	2229	2264	2248	((((((((((((.......(((.......(((((((&)))))))-------)))-------))))))))))))	GAUGACGGAAGGCCCUUUUGGCAACAUAUAGUGAGC&GCUCACU-------GCU-------CUUUCUGUCAUC	45.21	Rhythmically expressed protein
zma-miR156h-3p	Zm00001d024661_T001	761	791	774	(((((.((((((((.......(((((.((((&))))-)))))-------))))))))-)))))	GAUGAGCAGAAGGACCAGGUUGCAGUCGAGC&GCUC-ACUGC-------UCUUUCUG-UCAUC	10.275	Structural molecule
zma-miR156h-3p	Zm00001d029872_T002	2153	2177	2166	((((((.(((((((.((((..((((&))))-.))))-)))))))-))))))	GAUGGCAAGGAAGAUGCAGGAGAGU&GCUC-ACUGC-UCUUUCU-GUCAUC	2.055	Oxysterol-binding protein-related protein 2A
zma-miR156h-3p	Zm00001d030725_T003	1878	1904	1894	(((((((....((((((((.((.((((&)))).))-))))))))----)))))))	GAUGACAAGAUGAAGGAGCUGGAGAGC&GCUCACU-GCUCUUUC----UGUCAUC	2.055	Heat shock protein 70
zma-miR156h-3p	Zm00001d030725_T005	1437	1463	1453	(((((((....((((((((.((.((((&)))).))-))))))))----)))))))	GAUGACAAGAUGAAGGAGCUGGAGAGC&GCUCACU-GCUCUUUC----UGUCAUC	2.055	N/A
zma-miR156h-3p	Zm00001d030725_T006	1845	1871	1861	(((((((....((((((((.((.((((&)))).))-))))))))----)))))))	GAUGACAAGAUGAAGGAGCUGGAGAGC&GCUCACU-GCUCUUUC----UGUCAUC	2.055	Heat shock protein 70
zma-miR156h-3p	Zm00001d030725_T007	1808	1834	1824	(((((((....((((((((.((.((((&)))).))-))))))))----)))))))	GAUGACAAGAUGAAGGAGCUGGAGAGC&GCUCACU-GCUCUUUC----UGUCAUC	4.11	Heat shock protein 70
zma-miR156h-3p	Zm00001d030725_T008	1729	1755	1745	(((((((....((((((((.((.((((&)))).))-))))))))----)))))))	GAUGACAAGAUGAAGGAGCUGGAGAGC&GCUCACU-GCUCUUUC----UGUCAUC	2.055	N/A
zma-miR156h-3p	Zm00001d032875_T003	156	179	169	(((((((.(((((((.((..((((&))))-.)).)))))))-)))))))	GAUGACGUGAAGGAGGAGAGGAGC&GCUC-ACUGCUCUUUC-UGUCAUC	2.055	N/A
zma-miR156h-3p	Zm00001d032926_T001	1157	1177	1169	.((((((((..(-(((((((((&))))))))).)..)))))))).	CAUGGCAGAUUG-GCAGUGAGU&GCUCACUGCUCUUUCUGUCAUC	14.385	chlorophyllase2
zma-miR156h-3p	Zm00001d033586_T001	901	930	922	((((((((((.........(((((((((-((&)).)))))))))---------))))))))))	GAUGGCAGGAGCAAAUCGAAGAGCGGUG-GC&GCUCACUGCUCU---------UUCUGUCAUC	4.11	NA
zma-miR156h-3p	Zm00001d037362_T023	3467	3487	3479	((((((((((((-((((.(((.&.))).)))).))))))))))))	GAUGGCAGAAAG-GUAGAGAGA&GCUCACUGCUCUUUCUGUCAUC	2.055	N/A
zma-miR156h-3p	Zm00001d037362_T034	3507	3527	3519	((((((((((((-((((.(((.&.))).)))).))))))))))))	GAUGGCAGAAAG-GUAGAGAGA&GCUCACUGCUCUUUCUGUCAUC	2.055	N/A
zma-miR156h-3p	Zm00001d041355_T001	436	461	451	((((((...(((((((((.(.(((((&)))))-).)))))))))---))))))	GAUGGCUCAGGAAAGGGCUGAUGAGC&GCUCA-CUGCUCUUUCU---GUCAUC	2.055	Ketol-acid reductoisomerase chloroplastic
zma-miR156h-3p	Zm00001d044266_T001	2068	2088	2080	((.(((((((((((((-(((((&))))).))))))))))))).))	GACGAUGGAAAGAGCA-UGAGC&GCUCACUGCUCUUUCUGUCAUC	2.055	ATP-dependent zinc metalloprotease FTSH 4 mitochondrial
zma-miR156h-3p	Zm00001d044266_T003	1657	1677	1669	((.(((((((((((((-(((((&))))).))))))))))))).))	GACGAUGGAAAGAGCA-UGAGC&GCUCACUGCUCUUUCUGUCAUC	2.055	N/A
zma-miR156h-3p	Zm00001d044266_T006	3105	3125	3117	((.(((((((((((((-(((((&))))).))))))))))))).))	GACGAUGGAAAGAGCA-UGAGC&GCUCACUGCUCUUUCUGUCAUC	2.055	N/A
zma-miR156h-3p	Zm00001d044266_T007	2022	2042	2034	((.(((((((((((((-(((((&))))).))))))))))))).))	GACGAUGGAAAGAGCA-UGAGC&GCUCACUGCUCUUUCUGUCAUC	2.055	ATP-dependent zinc metalloprotease FTSH 4 mitochondrial
zma-miR156h-3p	Zm00001d044266_T008	3807	3827	3819	((.(((((((((((((-(((((&))))).))))))))))))).))	GACGAUGGAAAGAGCA-UGAGC&GCUCACUGCUCUUUCUGUCAUC	2.055	ATP-dependent zinc metalloprotease FTSH 4 mitochondrial
zma-miR156h-3p	Zm00001d044266_T013	1753	1773	1765	((.(((((((((((((-(((((&))))).))))))))))))).))	GACGAUGGAAAGAGCA-UGAGC&GCUCACUGCUCUUUCUGUCAUC	2.055	ATP-dependent zinc metalloprotease FTSH 4 mitochondrial
zma-miR156h-3p	Zm00001d046366_T003	4056	4083	4074	...(.((((((.....((((((((((((&))))))))))))-----))))))-)...	AUCGCACAGGAUUCCAAGAGCAGUGAGC&GCUCACUGCUCU-----UUCUGU-CAUC	2.055	Transcriptional elongation regulator MINIYO
zma-miR156h-3p	Zm00001d047105_T002	1709	1733	1722	((((((.(((((((.((((..((((&))))-.))))-)))))))-))))))	GAUGGCAAGGAAGAUGCAGGAGAGU&GCUC-ACUGC-UCUUUCU-GUCAUC	2.055	Oxysterol-binding protein-related protein 2A
zma-miR156h-3p	Zm00001d047105_T003	2913	2937	2926	((((((.(((((((.((((..((((&))))-.))))-)))))))-))))))	GAUGGCAAGGAAGAUGCAGGAGAGU&GCUC-ACUGC-UCUUUCU-GUCAUC	2.055	Oxysterol-binding protein-related protein 2A
zma-miR156h-3p	Zm00001d047105_T011	1891	1915	1904	((((((.(((((((.((((..((((&))))-.))))-)))))))-))))))	GAUGGCAAGGAAGAUGCAGGAGAGU&GCUC-ACUGC-UCUUUCU-GUCAUC	2.055	N/A
zma-miR156h-3p	Zm00001d049541_T001	1095	1119	1108	...(((((.((((((((((..((((&))))--))))))))))-)))))...	CCCGGCGGCAAGGAGCGGUACGAGC&GCUC--ACUGCUCUUU-CUGUCAUC	2.055	Flavone 3'-O-methyltransferase 1
zma-miR156h-3p	Zm00001d053346_T001	208	228	220	((.(((.(((((-(((((((((&))))))))).))))).))).))	GGGGACCGGAAG-GCGGUGAGC&GCUCACUGCUCUUUCUGUCAUC	4.11	NA
zma-miR156h-3p	Zm00001d053626_T001	459	482	473	((...((((((.((((((((((((&))))))))))))-))))))-..))	GAGUUGCAGGACAGGGUGGUGAGC&GCUCACUGCUCU-UUCUGU-CAUC	4.11	SPX domain-containing protein 1
zma-miR156h-3p	Zm00001d053626_T002	234	257	248	((...((((((.((((((((((((&))))))))))))-))))))-..))	GAGUUGCAGGACAGGGUGGUGAGC&GCUCACUGCUCU-UUCUGU-CAUC	6.165	SPX domain-containing protein 1
zma-miR156h-3p	Zm00001d053997_T002	1794	1816	1807	..((((((.(((((((((.((((&)))).)))))))))-))))))..	UCUGACAGCGAAGAGCAGAGAGC&GCUCACUGCUCUUU-CUGUCAUC	2.055	Mitogen-activated protein kinase 17
zma-miR156h-3p	Zm00001d053997_T013	5447	5469	5460	..((((((.(((((((((.((((&)))).)))))))))-))))))..	UCUGACAGCGAAGAGCAGAGAGC&GCUCACUGCUCUUU-CUGUCAUC	2.055	Mitogen-activated protein kinase 17
zma-miR156k-5p	Zm00001d013568_T001	621	642	633	(((((..(((((.(((((((((&))))))))).)))))--)))))	GUGUUACCGUUCGCUUCUGUCA&UGACAGAAGAGAGCG--AGCAC	18.495	Glycine-rich RNA-binding%2C abscisic acid-inducible protein
zma-miR156k-5p	Zm00001d017275_T002	1274	1293	1284	((((.(((((((.((((((.&.)))))).))))))).))))	GUGCGCGUUCUUGUCUGUCG&UGACAGAAGAGAGCGAGCAC	2.055	N/A
zma-miR156k-5p	Zm00001d017920_T001	427	447	437	..(((((((..(((((((.((&))-)))))))..)))))))..	UAGCUCGCUAGCUUCUGUACA&UG-ACAGAAGAGAGCGAGCAC	2.055	Homeobox-leucine zipper protein HAT5
zma-miR156k-5p	Zm00001d018394_T001	1362	1381	1373	((((((((((.((((((-((.&.)).))))))-))))))))))	GUGCUUGCUCUUCUUCU-UCC&UGACAGAAGA-GAGCGAGCAC	6.165	N/A
zma-miR156k-5p	Zm00001d018394_T002	1362	1381	1373	((((((((((.((((((-((.&.)).))))))-))))))))))	GUGCUUGCUCUUCUUCU-UCC&UGACAGAAGA-GAGCGAGCAC	4.11	Probable protein phosphatase 2C 22
zma-miR156k-5p	Zm00001d018394_T003	1545	1564	1556	((((((((((.((((((-((.&.)).))))))-))))))))))	GUGCUUGCUCUUCUUCU-UCC&UGACAGAAGA-GAGCGAGCAC	4.11	Probable protein phosphatase 2C 22
zma-miR156k-5p	Zm00001d018894_T002	433	451	443	((((.(((((((-((((((.&.)))))).))))))).))))	GUGCGCGCUUUC-UCUGUUG&UGACAGAAGAGAGCGAGCAC	2.055	C2H2 type zf-met: zinc-finger protein
zma-miR156k-5p	Zm00001d026588_T001	237	256	247	((((((((((((........&........))))))))))))	GUGCUCGCUCUCACAAGGUU&UGACAGAAGAGAGCGAGCAC	2.055	Whole genome shotgun sequence of line PN40024 scaffold_63.assembly12x (Fragment)
zma-miR156k-5p	Zm00001d031208_T001	56	75	66	..(((((((((((..(((-((&)).)))-.)))))))))))..	CAGCUCGCUCUCUACCUG-CA&UGACAG-AAGAGAGCGAGCAC	2.055	N/A
zma-miR156k-5p	Zm00001d034624_T024	5042	5070	5061	((((((((.........((((((((((((&))))))))))))---------))))))))	GUGCUUGUGCCCGUGCUUCUCUUCUGUCA&UGACAGAAGAGA---------GCGAGCAC	2.055	NA
zma-miR156k-5p	Zm00001d034624_T028	4084	4112	4103	((((((((.........((((((((((((&))))))))))))---------))))))))	GUGCUUGUGCCCGUGCUUCUCUUCUGUCA&UGACAGAAGAGA---------GCGAGCAC	2.055	N/A
zma-miR156k-5p	Zm00001d051872_T001	1009	1032	1019	((((((((((((......(((((.&.)))))----..))))))))))))	GUGCUCGCUCUUCCAUCGCUGUCG&UGACAG----AAGAGAGCGAGCAC	10.275	Aquaporin PIP1-5
zma-miR156k-5p	Zm00001d052890_T001	1055	1074	1065	((((((.(((((((((((((&))))))))))))).))))))	GUGCUCUCUCUCUUCUGUCA&UGACAGAAGAGAGCGAGCAC	10.275	Squamosa promoter-binding-like protein 15
zma-miR156k-5p	Zm00001d053890_T006	1088	1107	1098	((((((.(((((((((((((&))))))))))))).))))))	GUGCUCUCUCUCUUCUGUCA&UGACAGAAGAGAGCGAGCAC	2.055	N/A
zma-miR156k-5p	Zm00001d053994_T002	897	916	907	..((((((((((((.(((-((&)).)))-))))))))))))..	CAGCUUGCUCUCUUGCUG-CA&UGACAG-AAGAGAGCGAGCAC	2.055	N/A
zma-miR156k-5p	Zm00001d053994_T003	1016	1035	1026	..((((((((((((.(((-((&)).)))-))))))))))))..	CAGCUUGCUCUCUUGCUG-CA&UGACAG-AAGAGAGCGAGCAC	2.055	N/A
zma-miR156k-5p	Zm00001d053994_T006	857	876	867	..((((((((((((.(((-((&)).)))-))))))))))))..	CAGCUUGCUCUCUUGCUG-CA&UGACAG-AAGAGAGCGAGCAC	2.055	Putative CRAL/TRIO domain containing%2C Sec14p-like phosphatidylinositol transfer family protein
zma-miR156k-5p	Zm00001d053994_T007	855	874	865	..((((((((((((.(((-((&)).)))-))))))))))))..	CAGCUUGCUCUCUUGCUG-CA&UGACAG-AAGAGAGCGAGCAC	2.055	Putative CRAL/TRIO domain containing%2C Sec14p-like phosphatidylinositol transfer family protein
zma-miR159c-3p	Zm00001d004052_T002	174	198	185	.(((((((((..(((....((((((&))))))----)))..))))))))).	CGGGGCUCCCAACAAGCUCUCCAAG&CUUGGA----UUGAAGGGAGCUCCU	16.44	60S ribosomal protein L35
zma-miR159c-3p	Zm00001d005424_T004	611	639	630	(((((((........((((((.(((((((&))))))).))))))--------)))))))	AGGAGCUGCUUGGUAUCCUUUUGUCCAAG&CUUGGAUUGAAGGG--------AGCUCCU	2.055	DNA-directed RNA polymerases I%2C II%2C and III 7.3 kDa polypeptide
zma-miR159c-3p	Zm00001d005424_T005	608	636	627	(((((((........((((((.(((((((&))))))).))))))--------)))))))	AGGAGCUGCUUGGUAUCCUUUUGUCCAAG&CUUGGAUUGAAGGG--------AGCUCCU	4.11	DNA-directed RNA polymerases I%2C II%2C and III 7.3 kDa polypeptide
zma-miR159c-3p	Zm00001d005424_T006	2137	2165	2156	(((((((........((((((.(((((((&))))))).))))))--------)))))))	AGGAGCUGCUUGGUAUCCUUUUGUCCAAG&CUUGGAUUGAAGGG--------AGCUCCU	2.055	DNA-directed RNA polymerases I%2C II%2C and III 7.3 kDa polypeptide
zma-miR159c-3p	Zm00001d012699_T003	1566	1586	1577	.(((((((((.((((.(((((&))))).)))).))))))))).	UGGAGCUCUUAUCAGACCAAG&CUUGGAUUGAAGGGAGCUCCU	2.055	Cupin%2C RmlC-type%3B Cupin%2C RmlC-type isoform 1%3B Cupin%2C RmlC-type isoform 2%3B Cupin%2C RmlC-type isoform 3
zma-miR159c-3p	Zm00001d012699_T004	1550	1570	1561	.(((((((((.((((.(((((&))))).)))).))))))))).	UGGAGCUCUUAUCAGACCAAG&CUUGGAUUGAAGGGAGCUCCU	4.11	Cupin%2C RmlC-type%3B Cupin%2C RmlC-type isoform 1%3B Cupin%2C RmlC-type isoform 2%3B Cupin%2C RmlC-type isoform 3
zma-miR159c-3p	Zm00001d013544_T002	1162	1182	1173	(((((((((((..(((((..(&)..)))))..)))))))))))	GGGAGCUCCUUGAGAUCCUUG&CUUGGAUUGAAGGGAGCUCCU	4.11	Serine/threonine protein phosphatase 2A 57 kDa regulatory subunit B' beta isoform
zma-miR159c-3p	Zm00001d013648_T001	969	992	980	(((((((.(((((((...((((((&))))))---))))))).)))))))	AGGAGCUGCCUUCAGGACUCCAAG&CUUGGA---UUGAAGGGAGCUCCU	2.055	Eukaryotic translation initiation factor 5A-1
zma-miR159c-3p	Zm00001d017448_T001	203	225	215	((((((((.(((((..(((((((&)))))))-.)))))-))))))))	AGGAGCUCACCUUCUUGUUUGAG&CUUGGAU-UGAAGG-GAGCUCCU	2.055	Vesicle-associated protein 2-1
zma-miR159c-3p	Zm00001d017448_T002	231	253	243	((((((((.(((((..(((((((&)))))))-.)))))-))))))))	AGGAGCUCACCUUCUUGUUUGAG&CUUGGAU-UGAAGG-GAGCUCCU	2.055	Vesicle-associated protein 2-1
zma-miR159c-3p	Zm00001d017448_T003	137	159	149	((((((((.(((((..(((((((&)))))))-.)))))-))))))))	AGGAGCUCACCUUCUUGUUUGAG&CUUGGAU-UGAAGG-GAGCUCCU	2.055	N/A
zma-miR159c-3p	Zm00001d017448_T008	137	159	149	((((((((.(((((..(((((((&)))))))-.)))))-))))))))	AGGAGCUCACCUUCUUGUUUGAG&CUUGGAU-UGAAGG-GAGCUCCU	4.11	Vesicle-associated protein 2-1
zma-miR159c-3p	Zm00001d025545_T001	593	611	603	((((((((((---((((.((((&))))-))))...))))))))))	GGGGGCUCCC---GGUCACAAG&CUUG-GAUUGAAGGGAGCUCCU	12.33	zeaxanthin epoxidase2
zma-miR159c-3p	Zm00001d026439_T021	4533	4556	4547	...(((((((...(((((((((((&)))))))))))---)))))))...	UUCAGCUCCUCCAUUCAAUCCAGG&CUUGGAUUGAA---GGGAGCUCCU	2.055	N/A
zma-miR159c-3p	Zm00001d026439_T063	4027	4050	4041	...(((((((...(((((((((((&)))))))))))---)))))))...	UUCAGCUCCUCCAUUCAAUCCAGG&CUUGGAUUGAA---GGGAGCUCCU	2.055	N/A
zma-miR159c-3p	Zm00001d026439_T086	2481	2504	2495	...(((((((...(((((((((((&)))))))))))---)))))))...	UUCAGCUCCUCCAUUCAAUCCAGG&CUUGGAUUGAA---GGGAGCUCCU	4.11	N/A
zma-miR159c-3p	Zm00001d032266_T005	284	306	295	(((((((((((((..(((((...&...)))))--)))))))))))))	AGGAGCUCUCUUUGUGAUCCCAA&CUUGGAUU--GAAGGGAGCUCCU	4.11	N/A
zma-miR159c-3p	Zm00001d034018_T010	2720	2741	2731	.((((((((((((((..((((.&.))))-.)))))))))))))).	UGGAGUUCCCUUCAAAGCCAGC&CUUGG-AUUGAAGGGAGCUCCU	2.055	Tousled-like kinase 1
zma-miR159c-3p	Zm00001d034018_T021	2209	2230	2220	.((((((((((((((..((((.&.))))-.)))))))))))))).	UGGAGUUCCCUUCAAAGCCAGC&CUUGG-AUUGAAGGGAGCUCCU	2.055	Tousled-like kinase 1
zma-miR159c-3p	Zm00001d034018_T036	3330	3351	3341	.((((((((((((((..((((.&.))))-.)))))))))))))).	UGGAGUUCCCUUCAAAGCCAGC&CUUGG-AUUGAAGGGAGCUCCU	2.055	Tousled-like kinase 1
zma-miR159c-3p	Zm00001d035400_T001	1629	1650	1640	.(((((((.....(((((((((&)))))))))-....))))))).	UGGAGCUCAGGAACAAUCCAAG&CUUGGAUUG-AAGGGAGCUCCU	2.055	NA
zma-miR159c-3p	Zm00001d035761_T001	814	834	825	((((((((((..(((((((((&)))))))))..))))))))))	GGGAGCUUCCAGUGGUCUAAG&CUUGGAUUGAAGGGAGCUCCU	2.055	Peptidyl-prolyl cis-trans isomerase
zma-miR159c-3p	Zm00001d037279_T001	2272	2295	2283	(((((.((((((((...(((((((&)))))))---)))))))).)))))	AGGGGGUUCUUUCAAGGGUCCAAG&CUUGGAU---UGAAGGGAGCUCCU	2.055	Dynamin-2A
zma-miR159c-3p	Zm00001d037279_T011	2201	2224	2212	(((((.((((((((...(((((((&)))))))---)))))))).)))))	AGGGGGUUCUUUCAAGGGUCCAAG&CUUGGAU---UGAAGGGAGCUCCU	2.055	Dynamin-2A
zma-miR159c-3p	Zm00001d044757_T008	1674	1697	1685	(((((.((((((((...(((((((&)))))))---)))))))).)))))	AGGGGGUUCUUUCAAGGGUCCAAG&CUUGGAU---UGAAGGGAGCUCCU	2.055	N/A
zma-miR159c-3p	Zm00001d045431_T004	741	762	752	(((((((((((..(((((((((&)))))))))-.)))))))))))	GGGAGCUCCUUGCCGGUCUGAG&CUUGGAUUG-AAGGGAGCUCCU	16.44	N/A
zma-miR159c-3p	Zm00001d045431_T005	1041	1062	1052	(((((((((((..(((((((((&)))))))))-.)))))))))))	GGGAGCUCCUUGCCGGUCUGAG&CUUGGAUUG-AAGGGAGCUCCU	20.55	Enolase 1
zma-miR159c-3p	Zm00001d046538_T003	1310	1333	1325	(((((((((....((((-(((((((&))))))).))))----)))))))))	AGGAGCUCUACAGCUUC-AUCCAGG&CUUGGAUUGAAG----GGAGCUCCU	2.055	Sec14p-like phosphatidylinositol transfer family protein
zma-miR159c-3p	Zm00001d049982_T003	280	300	290	.(((((-((((((((.((((((&))))))-)))))))).))))).	UGGGGC-CUCUUCGGCUCCAAG&CUUGGA-UUGAAGGGAGCUCCU	8.22	Alpha-soluble NSF attachment protein 2
zma-miR159c-3p	Zm00001d049982_T004	240	260	250	.(((((-((((((((.((((((&))))))-)))))))).))))).	UGGGGC-CUCUUCGGCUCCAAG&CUUGGA-UUGAAGGGAGCUCCU	4.11	Alpha-soluble NSF attachment protein 2
zma-miR159c-3p	Zm00001d049982_T006	215	235	225	.(((((-((((((((.((((((&))))))-)))))))).))))).	UGGGGC-CUCUUCGGCUCCAAG&CUUGGA-UUGAAGGGAGCUCCU	2.055	Alpha-soluble NSF attachment protein 2
zma-miR159c-3p	Zm00001d049982_T009	215	235	225	.(((((-((((((((.((((((&))))))-)))))))).))))).	UGGGGC-CUCUUCGGCUCCAAG&CUUGGA-UUGAAGGGAGCUCCU	2.055	Alpha-soluble NSF attachment protein 2
zma-miR159c-3p	Zm00001d049982_T010	240	260	250	.(((((-((((((((.((((((&))))))-)))))))).))))).	UGGGGC-CUCUUCGGCUCCAAG&CUUGGA-UUGAAGGGAGCUCCU	8.22	Alpha-soluble NSF attachment protein 2
zma-miR159c-5p	ENSRNA049478156-T1	57	80	69	(((((((.((.(((((..((((((&))))))--)))))-)).)))))))	GGAUUGGCUCUGAGGGUUGGGCUC&GAGCUC--CCUUC-GAUCCAAUCC	14.385	Eukaryotic large subunit ribosomal RNA
zma-miR159c-5p	Zm00001d002266_T004	2273	2298	2286	((((..((((.(((...(((((((((&)))))))))---))).))))--))))	GGGUUCUGGAGCGGUUCAGGGAGCUC&GAGCUCCCU---UCGAUCCA--AUCC	2.055	N/A
zma-miR159c-5p	Zm00001d006422_T004	4968	4991	4982	(((.((((((...(((((((((.(&).)))))))))---)))))).)))	GGACUGGGUUCUUGAAGGGAGCGC&GAGCUCCCUUC---GAUCCAAUCC	2.055	Peptide-N(4)-(N-acetyl-beta-glucosaminyl)asparagine amidase
zma-miR159c-5p	Zm00001d014358_T008	1185	1207	1196	((((((((((((((.((..((..&..))-.))-))))))))))))))	GGAUUGGAUUGGAGAGGCUGCAU&GAGC-UCC-CUUCGAUCCAAUCC	2.055	Heat shock 70 kDa protein 16
zma-miR159c-5p	Zm00001d014358_T017	1152	1174	1163	((((((((((((((.((..((..&..))-.))-))))))))))))))	GGAUUGGAUUGGAGAGGCUGCAU&GAGC-UCC-CUUCGAUCCAAUCC	2.055	N/A
zma-miR159c-5p	Zm00001d017171_T001	1079	1100	1091	((((((((...(((((((((..&..)))))))))-..))))))))	GGGUUGGAGAAGAAGGGGGCAA&GAGCUCCCUUC-GAUCCAAUCC	6.165	Outer envelope pore protein 37 chloroplastic
zma-miR159c-5p	Zm00001d019124_T006	849	869	860	((....(((((((((((((..&..)))))))))))))....))	GGUCGCGAUCGGAGGGAGCAC&GAGCUCCCUUCGAUCCAAUCC	20.55	viviparous9
zma-miR159c-5p	Zm00001d019479_T002	1882	1905	1896	(((..(((((.(((((((((((..&..)))))))))))-)))))--)))	GGGCCUUGGAGUCGAGGGGAGUCG&GAGCUCCCUUCGA-UCCAA--UCC	2.055	granule-bound starch synthase1b
zma-miR159c-5p	Zm00001d019479_T004	2268	2291	2282	(((..(((((.(((((((((((..&..)))))))))))-)))))--)))	GGGCCUUGGAGUCGAGGGGAGUCG&GAGCUCCCUUCGA-UCCAA--UCC	2.055	granule-bound starch synthase1b
zma-miR159c-5p	Zm00001d019479_T006	1887	1910	1901	(((..(((((.(((((((((((..&..)))))))))))-)))))--)))	GGGCCUUGGAGUCGAGGGGAGUCG&GAGCUCCCUUCGA-UCCAA--UCC	4.11	granule-bound starch synthase1b
zma-miR159c-5p	Zm00001d033606_T001	206	227	217	(((.((((((((((.(((((((&)))))))-)))))))))).)))	GGACUGGGUUGGAGUGGAGUUC&GAGCUCC-CUUCGAUCCAAUCC	6.165	Protein yippee-like
zma-miR159c-5p	Zm00001d035889_T013	5557	5584	5574	((((..(((((.....((((.(((((((&)))))))-))))-----)))))-.))))	GGGUGAGGAUCUUCACGAGGUGGAGCUC&GAGCUCC-CUUC-----GAUCC-AAUCC	2.055	Protein transport protein SEC16B homolog
zma-miR159c-5p	Zm00001d035889_T018	5200	5227	5217	((((..(((((.....((((.(((((((&)))))))-))))-----)))))-.))))	GGGUGAGGAUCUUCACGAGGUGGAGCUC&GAGCUCC-CUUC-----GAUCC-AAUCC	2.055	N/A
zma-miR159c-5p	Zm00001d035889_T023	5546	5573	5563	((((..(((((.....((((.(((((((&)))))))-))))-----)))))-.))))	GGGUGAGGAUCUUCACGAGGUGGAGCUC&GAGCUCC-CUUC-----GAUCC-AAUCC	2.055	Protein transport protein SEC16B homolog
zma-miR159c-5p	Zm00001d035889_T025	4667	4694	4684	((((..(((((.....((((.(((((((&)))))))-))))-----)))))-.))))	GGGUGAGGAUCUUCACGAGGUGGAGCUC&GAGCUCC-CUUC-----GAUCC-AAUCC	2.055	N/A
zma-miR159c-5p	Zm00001d035889_T029	5550	5577	5567	((((..(((((.....((((.(((((((&)))))))-))))-----)))))-.))))	GGGUGAGGAUCUUCACGAGGUGGAGCUC&GAGCUCC-CUUC-----GAUCC-AAUCC	2.055	Protein transport protein SEC16B homolog
zma-miR159c-5p	Zm00001d035889_T031	5519	5546	5536	((((..(((((.....((((.(((((((&)))))))-))))-----)))))-.))))	GGGUGAGGAUCUUCACGAGGUGGAGCUC&GAGCUCC-CUUC-----GAUCC-AAUCC	2.055	N/A
zma-miR159c-5p	Zm00001d035889_T032	5461	5488	5478	((((..(((((.....((((.(((((((&)))))))-))))-----)))))-.))))	GGGUGAGGAUCUUCACGAGGUGGAGCUC&GAGCUCC-CUUC-----GAUCC-AAUCC	2.055	N/A
zma-miR159c-5p	Zm00001d035889_T036	5619	5646	5636	((((..(((((.....((((.(((((((&)))))))-))))-----)))))-.))))	GGGUGAGGAUCUUCACGAGGUGGAGCUC&GAGCUCC-CUUC-----GAUCC-AAUCC	2.055	Protein transport protein SEC16B homolog
zma-miR159c-5p	Zm00001d039816_T001	1515	1538	1526	((((((((((((..((.((.((((&))))-))-))-.))))))))))))	GGAUUGGAUCGGUUGGUGAUGCUU&GAGC-UC-CC-UUCGAUCCAAUCC	6.165	Aspartate--tRNA ligase chloroplastic/mitochondrial
zma-miR159c-5p	Zm00001d039816_T002	1497	1520	1508	((((((((((((..((.((.((((&))))-))-))-.))))))))))))	GGAUUGGAUCGGUUGGUGAUGCUU&GAGC-UC-CC-UUCGAUCCAAUCC	8.22	Aspartate--tRNA ligase chloroplastic/mitochondrial
zma-miR159c-5p	Zm00001d049496_T001	405	426	416	(((((((((((((((..(((((&)))))-.)))))))))))))))	GGAUUGGAUUGAAGGCCAGCUU&GAGCU-CCCUUCGAUCCAAUCC	6.165	MOB kinase activator-like 1B
zma-miR159c-5p	Zm00001d050430_T002	227	246	237	(((.-(((((((.((((((.(&).)))))).)))))))..)))	GGGG-GGAUCGAUGGGGGCGC&GAGCUCCCUUCGAUCCAAUCC	4.11	N/A
zma-miR159c-5p	Zm00001d050430_T004	223	242	233	(((.-(((((((.((((((.(&).)))))).)))))))..)))	GGGG-GGAUCGAUGGGGGCGC&GAGCUCCCUUCGAUCCAAUCC	4.11	Stromal cell-derived factor 2
zma-miR159c-5p	Zm00001d051291_T009	1904	1925	1915	.((.((((((((.(((((((((&)))))))))-)))))))).)).	AGACUGGAUCGAGAGGGAGCUU&GAGCUCCCU-UCGAUCCAAUCC	4.11	N/A
zma-miR160b-3p	Zm00001d008281_T001	565	587	577	((((((..(((((.((.((((((&)))))).))-)))))-.))))))	CGUGCUAGGGCUCUCUGGCGCGC&GCGUGCAAG-GAGCC-AAGCAUG	41.1	EMB1374 isoform 1%3B EMB1374 isoform 2
zma-miR160b-3p	Zm00001d012821_T004	1593	1614	1605	((((((((((.(((((((.(..&..).)))))))-))))))))))	UAUGCUUGGCUUCCUUGCUCAA&GCGUGCAAGGA-GCCAAGCAUG	2.055	Probable inactive poly [ADP-ribose] polymerase SRO1
zma-miR160b-3p	Zm00001d022374_T001	1887	1914	1905	(((((((......((.(((((((((.((&)).)))))))))-))------)))))))	CGUGCUUGUCCAGGGUUUCCUUGCAGGC&GCGUGCAAGGAG-CC------AAGCAUG	12.33	Serine carboxypeptidase-like 40
zma-miR160b-3p	Zm00001d042697_T002	503	525	514	(((((((((((((...(((.(((&)))-)))-..)))))))))))))	CAUGCUUGGCUUUGCCGCAUCGC&GCG-UGC-AAGGAGCCAAGCAUG	78.09	N/A
zma-miR162-3p	Zm00001d001932_T001	345	362	356	((.((((((((((---(((((&)))))...))))))))))-))	UGAGAUGCAGAGG---AUCGA&UCGAUAAACCUCUGCAUC-CA	6.165	Probable plastid-lipid-associated protein 13 chloroplastic
zma-miR162-3p	Zm00001d001932_T002	309	326	320	((.((((((((((---(((((&)))))...))))))))))-))	UGAGAUGCAGAGG---AUCGA&UCGAUAAACCUCUGCAUC-CA	4.11	Probable plastid-lipid-associated protein 13 chloroplastic
zma-miR162-3p	Zm00001d001932_T003	306	323	317	((.((((((((((---(((((&)))))...))))))))))-))	UGAGAUGCAGAGG---AUCGA&UCGAUAAACCUCUGCAUC-CA	4.11	Probable plastid-lipid-associated protein 13 chloroplastic
zma-miR162-3p	Zm00001d003500_T001	1124	1145	1137	.((((((...((((((.-(((((&)))))..))))))---)))))).	AGGAUGCCGGGGAGGUC-GUCGA&UCGAUAAACCUCU---GCAUCCA	4.11	Pentatricopeptide repeat-containing protein mitochondrial
zma-miR162-3p	Zm00001d003684_T001	697	716	707	.(((((((((((........&........))))))))))).	AGGAUGCAGAGGCCGUACCA&UCGAUAAACCUCUGCAUCCA	2.055	Alba DNA/RNA-binding protein
zma-miR162-3p	Zm00001d006168_T001	1939	1957	1949	(((((((((.((((((-(((&))).)))))).)))))))))	UGGAUGCAGUGGUUUG-CGA&UCGAUAAACCUCUGCAUCCA	2.055	Flap endonuclease GEN-like 1
zma-miR162-3p	Zm00001d006168_T004	1859	1877	1869	(((((((((.((((((-(((&))).)))))).)))))))))	UGGAUGCAGUGGUUUG-CGA&UCGAUAAACCUCUGCAUCCA	2.055	N/A
zma-miR162-3p	Zm00001d006168_T008	2136	2154	2146	(((((((((.((((((-(((&))).)))))).)))))))))	UGGAUGCAGUGGUUUG-CGA&UCGAUAAACCUCUGCAUCCA	2.055	Flap endonuclease GEN-like 1
zma-miR162-3p	Zm00001d006168_T009	1592	1610	1602	(((((((((.((((((-(((&))).)))))).)))))))))	UGGAUGCAGUGGUUUG-CGA&UCGAUAAACCUCUGCAUCCA	2.055	Flap endonuclease GEN-like 1
zma-miR162-3p	Zm00001d007092_T002	3401	3428	3411	..((((((((((........((((((((&))))))))--------))))))))))..	GAGAUGCAGAGGGAGGACCUUUUGUCGA&UCGAUAAA--------CCUCUGCAUCCA	2.055	elongation factor Ts family protein
zma-miR162-3p	Zm00001d007092_T003	2303	2330	2313	..((((((((((........((((((((&))))))))--------))))))))))..	GAGAUGCAGAGGGAGGACCUUUUGUCGA&UCGAUAAA--------CCUCUGCAUCCA	2.055	N/A
zma-miR162-3p	Zm00001d007092_T005	2206	2233	2216	..((((((((((........((((((((&))))))))--------))))))))))..	GAGAUGCAGAGGGAGGACCUUUUGUCGA&UCGAUAAA--------CCUCUGCAUCCA	2.055	N/A
zma-miR162-3p	Zm00001d008178_T001	3659	3680	3669	.((((((((((((...((((((&))))))--.)))))))))))).	AGGAUGCAGGGGUAACUGUUGA&UCGAUA--AACCUCUGCAUCCA	2.055	ABC transporter B family member 21
zma-miR162-3p	Zm00001d008178_T018	2234	2255	2244	.((((((((((((...((((((&))))))--.)))))))))))).	AGGAUGCAGGGGUAACUGUUGA&UCGAUA--AACCUCUGCAUCCA	2.055	ABC transporter B family member 21
zma-miR162-3p	Zm00001d008178_T019	2677	2698	2687	.((((((((((((...((((((&))))))--.)))))))))))).	AGGAUGCAGGGGUAACUGUUGA&UCGAUA--AACCUCUGCAUCCA	2.055	ABC transporter B family member 21
zma-miR162-3p	Zm00001d008178_T025	1904	1925	1914	.((((((((((((...((((((&))))))--.)))))))))))).	AGGAUGCAGGGGUAACUGUUGA&UCGAUA--AACCUCUGCAUCCA	2.055	N/A
zma-miR162-3p	Zm00001d008178_T026	1630	1651	1640	.((((((((((((...((((((&))))))--.)))))))))))).	AGGAUGCAGGGGUAACUGUUGA&UCGAUA--AACCUCUGCAUCCA	2.055	ABC transporter B family member 21
zma-miR162-3p	Zm00001d009339_T001	425	444	435	((((((((((((........&........))))))))))))	UGGAUGCAGAGGACCAGACU&UCGAUAAACCUCUGCAUCCA	4.11	ATP-dependent Clp protease proteolytic subunit
zma-miR162-3p	Zm00001d009339_T002	414	433	424	((((((((((((........&........))))))))))))	UGGAUGCAGAGGACCAGACU&UCGAUAAACCUCUGCAUCCA	2.055	ATP-dependent Clp protease proteolytic subunit
zma-miR162-3p	Zm00001d009339_T003	48	67	58	((((((((((((........&........))))))))))))	UGGAUGCAGAGGACCAGACU&UCGAUAAACCUCUGCAUCCA	4.11	ATP-dependent Clp protease proteolytic subunit
zma-miR162-3p	Zm00001d013667_T001	419	438	429	((((((((((((........&........))))))))))))	UGGAUGCAGAGGAUGCAAAU&UCGAUAAACCUCUGCAUCCA	8.22	Methyl-CpG-binding domain-containing protein 11
zma-miR162-3p	Zm00001d022353_T001	517	536	527	((((-((.(((((((((((..&..)))))))))))-)).))))	UGGA-GCAAGGGGUUUAUCCU&UCGAUAAACCUCU-GCAUCCA	8.22	BSD domain-containing protein
zma-miR162-3p	Zm00001d027412_T004	3633	3653	3643	((((((((((((.((((((((&))))))))-))))))))))))	UGGAUGCAGAGGUUUUAUCGA&UCGAUAAA-CCUCUGCAUCCA	2.055	dicer-like 101
zma-miR162-3p	Zm00001d027412_T008	10	30	20	((((((((((((.((((((((&))))))))-))))))))))))	UGGAUGCAGAGGUUUUAUCGA&UCGAUAAA-CCUCUGCAUCCA	2.055	dicer-like 101
zma-miR162-3p	Zm00001d027412_T012	1204	1224	1214	((((((((((((.((((((((&))))))))-))))))))))))	UGGAUGCAGAGGUUUUAUCGA&UCGAUAAA-CCUCUGCAUCCA	2.055	N/A
zma-miR162-3p	Zm00001d027412_T027	3633	3653	3643	((((((((((((.((((((((&))))))))-))))))))))))	UGGAUGCAGAGGUUUUAUCGA&UCGAUAAA-CCUCUGCAUCCA	2.055	dicer-like 101
zma-miR162-3p	Zm00001d027412_T029	2651	2671	2661	((((((((((((.((((((((&))))))))-))))))))))))	UGGAUGCAGAGGUUUUAUCGA&UCGAUAAA-CCUCUGCAUCCA	2.055	dicer-like 101
zma-miR162-3p	Zm00001d027412_T043	3716	3736	3726	((((((((((((.((((((((&))))))))-))))))))))))	UGGAUGCAGAGGUUUUAUCGA&UCGAUAAA-CCUCUGCAUCCA	4.11	dicer-like 101
zma-miR162-3p	Zm00001d027412_T051	2418	2438	2428	((((((((((((.((((((((&))))))))-))))))))))))	UGGAUGCAGAGGUUUUAUCGA&UCGAUAAA-CCUCUGCAUCCA	2.055	dicer-like 101
zma-miR162-3p	Zm00001d027412_T052	2576	2596	2586	((((((((((((.((((((((&))))))))-))))))))))))	UGGAUGCAGAGGUUUUAUCGA&UCGAUAAA-CCUCUGCAUCCA	4.11	dicer-like 101
zma-miR162-3p	Zm00001d027412_T059	2723	2743	2733	((((((((((((.((((((((&))))))))-))))))))))))	UGGAUGCAGAGGUUUUAUCGA&UCGAUAAA-CCUCUGCAUCCA	2.055	N/A
zma-miR162-3p	Zm00001d027412_T061	2512	2532	2522	((((((((((((.((((((((&))))))))-))))))))))))	UGGAUGCAGAGGUUUUAUCGA&UCGAUAAA-CCUCUGCAUCCA	2.055	dicer-like 101
zma-miR162-3p	Zm00001d027412_T064	158	178	168	((((((((((((.((((((((&))))))))-))))))))))))	UGGAUGCAGAGGUUUUAUCGA&UCGAUAAA-CCUCUGCAUCCA	2.055	dicer-like 101
zma-miR162-3p	Zm00001d027412_T067	3330	3350	3340	((((((((((((.((((((((&))))))))-))))))))))))	UGGAUGCAGAGGUUUUAUCGA&UCGAUAAA-CCUCUGCAUCCA	2.055	N/A
zma-miR162-3p	Zm00001d027412_T075	2708	2728	2718	((((((((((((.((((((((&))))))))-))))))))))))	UGGAUGCAGAGGUUUUAUCGA&UCGAUAAA-CCUCUGCAUCCA	2.055	dicer-like 101
zma-miR162-3p	Zm00001d027412_T085	2968	2988	2978	((((((((((((.((((((((&))))))))-))))))))))))	UGGAUGCAGAGGUUUUAUCGA&UCGAUAAA-CCUCUGCAUCCA	4.11	dicer-like 101
zma-miR162-3p	Zm00001d028562_T001	754	772	763	((((-((((((((..((((.&.))))..)))))))).))))	UGGA-GCAGAGGUGCAUCGU&UCGAUAAACCUCUGCAUCCA	8.22	Fructose-1%2C6-bisphosphatase
zma-miR162-3p	Zm00001d034757_T002	847	866	857	.(((.(((((((((((....&....))))))))))).))).	CGGAGGCAGAGGUUUAAAAA&UCGAUAAACCUCUGCAUCCA	2.055	Electron transfer flavoprotein subunit alpha mitochondrial
zma-miR162-3p	Zm00001d034757_T003	3238	3257	3248	.(((.(((((((((((....&....))))))))))).))).	CGGAGGCAGAGGUUUAAAAA&UCGAUAAACCUCUGCAUCCA	4.11	Electron transfer flavoprotein subunit alpha mitochondrial
zma-miR162-3p	Zm00001d034757_T009	840	859	850	.(((.(((((((((((....&....))))))))))).))).	CGGAGGCAGAGGUUUAAAAA&UCGAUAAACCUCUGCAUCCA	2.055	Electron transfer flavoprotein subunit alpha mitochondrial
zma-miR162-3p	Zm00001d034757_T012	285	304	295	.(((.(((((((((((....&....))))))))))).))).	CGGAGGCAGAGGUUUAAAAA&UCGAUAAACCUCUGCAUCCA	2.055	Electron transfer flavoprotein subunit alpha mitochondrial
zma-miR162-3p	Zm00001d038163_T001	2316	2338	2329	((((((((((...(((.(((((.&.))))).)))---))))))))))	UGGGUGCAGGCUUGGUAUAUCGU&UCGAUAAACC---UCUGCAUCCA	26.715	pyruvate orthophosphate dikinase1
zma-miR162-3p	Zm00001d038163_T002	2316	2338	2329	((((((((((...(((.(((((.&.))))).)))---))))))))))	UGGGUGCAGGCUUGGUAUAUCGU&UCGAUAAACC---UCUGCAUCCA	28.77	pyruvate orthophosphate dikinase1
zma-miR162-3p	Zm00001d038163_T003	2112	2134	2125	((((((((((...(((.(((((.&.))))).)))---))))))))))	UGGGUGCAGGCUUGGUAUAUCGU&UCGAUAAACC---UCUGCAUCCA	16.44	pyruvate orthophosphate dikinase1
zma-miR162-3p	Zm00001d038163_T004	1769	1791	1782	((((((((((...(((.(((((.&.))))).)))---))))))))))	UGGGUGCAGGCUUGGUAUAUCGU&UCGAUAAACC---UCUGCAUCCA	18.495	N/A
zma-miR162-3p	Zm00001d038163_T005	2109	2131	2122	((((((((((...(((.(((((.&.))))).)))---))))))))))	UGGGUGCAGGCUUGGUAUAUCGU&UCGAUAAACC---UCUGCAUCCA	24.66	pyruvate orthophosphate dikinase1
zma-miR162-3p	Zm00001d038163_T006	1903	1925	1916	((((((((((...(((.(((((.&.))))).)))---))))))))))	UGGGUGCAGGCUUGGUAUAUCGU&UCGAUAAACC---UCUGCAUCCA	12.33	N/A
zma-miR162-3p	Zm00001d038163_T007	1422	1444	1435	((((((((((...(((.(((((.&.))))).)))---))))))))))	UGGGUGCAGGCUUGGUAUAUCGU&UCGAUAAACC---UCUGCAUCCA	22.605	N/A
zma-miR162-3p	Zm00001d038163_T008	2746	2768	2759	((((((((((...(((.(((((.&.))))).)))---))))))))))	UGGGUGCAGGCUUGGUAUAUCGU&UCGAUAAACC---UCUGCAUCCA	20.55	pyruvate orthophosphate dikinase1
zma-miR162-3p	Zm00001d038163_T009	2192	2214	2205	((((((((((...(((.(((((.&.))))).)))---))))))))))	UGGGUGCAGGCUUGGUAUAUCGU&UCGAUAAACC---UCUGCAUCCA	26.715	pyruvate orthophosphate dikinase1
zma-miR162-3p	Zm00001d038163_T010	1799	1821	1812	((((((((((...(((.(((((.&.))))).)))---))))))))))	UGGGUGCAGGCUUGGUAUAUCGU&UCGAUAAACC---UCUGCAUCCA	26.715	N/A
zma-miR162-3p	Zm00001d038163_T011	1581	1603	1594	((((((((((...(((.(((((.&.))))).)))---))))))))))	UGGGUGCAGGCUUGGUAUAUCGU&UCGAUAAACC---UCUGCAUCCA	18.495	N/A
zma-miR162-3p	Zm00001d038163_T012	2840	2862	2853	((((((((((...(((.(((((.&.))))).)))---))))))))))	UGGGUGCAGGCUUGGUAUAUCGU&UCGAUAAACC---UCUGCAUCCA	22.605	pyruvate orthophosphate dikinase1
zma-miR162-3p	Zm00001d038163_T013	2044	2066	2057	((((((((((...(((.(((((.&.))))).)))---))))))))))	UGGGUGCAGGCUUGGUAUAUCGU&UCGAUAAACC---UCUGCAUCCA	16.44	N/A
zma-miR162-3p	Zm00001d038163_T014	970	992	983	((((((((((...(((.(((((.&.))))).)))---))))))))))	UGGGUGCAGGCUUGGUAUAUCGU&UCGAUAAACC---UCUGCAUCCA	14.385	N/A
zma-miR162-3p	Zm00001d038163_T015	1933	1955	1946	((((((((((...(((.(((((.&.))))).)))---))))))))))	UGGGUGCAGGCUUGGUAUAUCGU&UCGAUAAACC---UCUGCAUCCA	39.045	N/A
zma-miR162-3p	Zm00001d038163_T016	1380	1402	1393	((((((((((...(((.(((((.&.))))).)))---))))))))))	UGGGUGCAGGCUUGGUAUAUCGU&UCGAUAAACC---UCUGCAUCCA	30.825	N/A
zma-miR162-3p	Zm00001d038163_T017	1953	1975	1966	((((((((((...(((.(((((.&.))))).)))---))))))))))	UGGGUGCAGGCUUGGUAUAUCGU&UCGAUAAACC---UCUGCAUCCA	16.44	N/A
zma-miR162-3p	Zm00001d038163_T018	2030	2052	2043	((((((((((...(((.(((((.&.))))).)))---))))))))))	UGGGUGCAGGCUUGGUAUAUCGU&UCGAUAAACC---UCUGCAUCCA	20.55	N/A
zma-miR162-3p	Zm00001d038163_T019	1585	1607	1598	((((((((((...(((.(((((.&.))))).)))---))))))))))	UGGGUGCAGGCUUGGUAUAUCGU&UCGAUAAACC---UCUGCAUCCA	26.715	pyruvate orthophosphate dikinase1
zma-miR162-3p	Zm00001d038163_T020	2232	2254	2245	((((((((((...(((.(((((.&.))))).)))---))))))))))	UGGGUGCAGGCUUGGUAUAUCGU&UCGAUAAACC---UCUGCAUCCA	32.88	pyruvate orthophosphate dikinase1
zma-miR162-3p	Zm00001d038163_T021	2104	2126	2117	((((((((((...(((.(((((.&.))))).)))---))))))))))	UGGGUGCAGGCUUGGUAUAUCGU&UCGAUAAACC---UCUGCAUCCA	20.55	pyruvate orthophosphate dikinase1
zma-miR162-3p	Zm00001d038163_T022	2047	2069	2060	((((((((((...(((.(((((.&.))))).)))---))))))))))	UGGGUGCAGGCUUGGUAUAUCGU&UCGAUAAACC---UCUGCAUCCA	30.825	N/A
zma-miR162-3p	Zm00001d038163_T023	1825	1847	1838	((((((((((...(((.(((((.&.))))).)))---))))))))))	UGGGUGCAGGCUUGGUAUAUCGU&UCGAUAAACC---UCUGCAUCCA	10.275	N/A
zma-miR162-3p	Zm00001d038163_T024	2563	2585	2576	((((((((((...(((.(((((.&.))))).)))---))))))))))	UGGGUGCAGGCUUGGUAUAUCGU&UCGAUAAACC---UCUGCAUCCA	20.55	pyruvate orthophosphate dikinase1
zma-miR162-3p	Zm00001d038163_T025	2031	2053	2044	((((((((((...(((.(((((.&.))))).)))---))))))))))	UGGGUGCAGGCUUGGUAUAUCGU&UCGAUAAACC---UCUGCAUCCA	20.55	N/A
zma-miR162-3p	Zm00001d038163_T026	2145	2167	2158	((((((((((...(((.(((((.&.))))).)))---))))))))))	UGGGUGCAGGCUUGGUAUAUCGU&UCGAUAAACC---UCUGCAUCCA	22.605	pyruvate orthophosphate dikinase1
zma-miR162-3p	Zm00001d038163_T027	1884	1906	1897	((((((((((...(((.(((((.&.))))).)))---))))))))))	UGGGUGCAGGCUUGGUAUAUCGU&UCGAUAAACC---UCUGCAUCCA	24.66	N/A
zma-miR162-3p	Zm00001d038163_T029	2557	2579	2570	((((((((((...(((.(((((.&.))))).)))---))))))))))	UGGGUGCAGGCUUGGUAUAUCGU&UCGAUAAACC---UCUGCAUCCA	16.44	N/A
zma-miR162-3p	Zm00001d038163_T030	1837	1859	1850	((((((((((...(((.(((((.&.))))).)))---))))))))))	UGGGUGCAGGCUUGGUAUAUCGU&UCGAUAAACC---UCUGCAUCCA	30.825	N/A
zma-miR162-3p	Zm00001d038163_T031	1830	1852	1843	((((((((((...(((.(((((.&.))))).)))---))))))))))	UGGGUGCAGGCUUGGUAUAUCGU&UCGAUAAACC---UCUGCAUCCA	28.77	N/A
zma-miR162-3p	Zm00001d038163_T032	1523	1545	1536	((((((((((...(((.(((((.&.))))).)))---))))))))))	UGGGUGCAGGCUUGGUAUAUCGU&UCGAUAAACC---UCUGCAUCCA	26.715	pyruvate orthophosphate dikinase1
zma-miR162-3p	Zm00001d038163_T033	1410	1432	1423	((((((((((...(((.(((((.&.))))).)))---))))))))))	UGGGUGCAGGCUUGGUAUAUCGU&UCGAUAAACC---UCUGCAUCCA	30.825	pyruvate orthophosphate dikinase1
zma-miR162-3p	Zm00001d038163_T034	1388	1410	1401	((((((((((...(((.(((((.&.))))).)))---))))))))))	UGGGUGCAGGCUUGGUAUAUCGU&UCGAUAAACC---UCUGCAUCCA	14.385	pyruvate orthophosphate dikinase1
zma-miR162-3p	Zm00001d038163_T035	1285	1307	1298	((((((((((...(((.(((((.&.))))).)))---))))))))))	UGGGUGCAGGCUUGGUAUAUCGU&UCGAUAAACC---UCUGCAUCCA	20.55	pyruvate orthophosphate dikinase1
zma-miR162-3p	Zm00001d038163_T036	470	492	483	((((((((((...(((.(((((.&.))))).)))---))))))))))	UGGGUGCAGGCUUGGUAUAUCGU&UCGAUAAACC---UCUGCAUCCA	26.715	pyruvate orthophosphate dikinase1
zma-miR162-3p	Zm00001d038163_T037	470	492	483	((((((((((...(((.(((((.&.))))).)))---))))))))))	UGGGUGCAGGCUUGGUAUAUCGU&UCGAUAAACC---UCUGCAUCCA	24.66	pyruvate orthophosphate dikinase1
zma-miR162-3p	Zm00001d043625_T004	206	226	216	.(((((((((((......(((&)))-.....))))))))))).	AGGAUGCAGAGGACUCUCCGA&UCG-AUAAACCUCUGCAUCCA	12.33	N/A
zma-miR162-3p	Zm00001d043632_T001	954	974	964	.(((((((((((......(((&)))-.....))))))))))).	AGGAUGCAGAGGACUCUCCGA&UCG-AUAAACCUCUGCAUCCA	6.165	Hyaluronan / mRNA binding family
zma-miR162-3p	Zm00001d043632_T003	759	779	769	.(((((((((((......(((&)))-.....))))))))))).	AGGAUGCAGAGGACUCUCCGA&UCG-AUAAACCUCUGCAUCCA	4.11	N/A
zma-miR162-3p	Zm00001d043632_T004	206	226	216	.(((((((((((......(((&)))-.....))))))))))).	AGGAUGCAGAGGACUCUCCGA&UCG-AUAAACCUCUGCAUCCA	2.055	N/A
zma-miR162-3p	Zm00001d049494_T001	2084	2109	2100	((((((((......((((.(((((((&))))))).))))------))))))))	UGGAUGCAUUGCUUGAGGAUUAUUGA&UCGAUAAACCUC------UGCAUCCA	28.77	sigma factor 1B
zma-miR162-3p	Zm00001d052556_T001	544	561	554	((((((.((((((--((((.&.))))..)))))).))))))	UGGGUGGAGAGGU--AUCGG&UCGAUAAACCUCUGCAUCCA	10.275	Signal recognition particle 54 kDa protein chloroplastic
zma-miR162-5p	Zm00001d002000_T003	2273	2295	2286	((.((((...((((((((((((.&.))))))))))))---)))).))	GUGGGUGGCUGACUACUGCGCCA&GGGCGCAGUGGUU---UAUCGAU	2.055	N/A
zma-miR162-5p	Zm00001d002704_T001	510	530	521	..((((((...((((((((((&))))))))))-..))))))..	AACGGUAGCAAUGCUGCGCCC&GGGCGCAGUG-GUUUAUCGAU	2.055	Glutathione peroxidase
zma-miR162-5p	Zm00001d006033_T031	1066	1085	1076	((((((((((((((((((..&..))))))))))))))))))	AUUGAUAAACCAUUGCGUGG&GGGCGCAGUGGUUUAUCGAU	2.055	N/A
zma-miR162-5p	Zm00001d006033_T032	1066	1085	1076	((((((((((((((((((..&..))))))))))))))))))	AUUGAUAAACCAUUGCGUGG&GGGCGCAGUGGUUUAUCGAU	2.055	N/A
zma-miR162-5p	Zm00001d007936_T001	549	569	559	..(((((.(((((.(((((((&)))))))-))))).)))))..	GGCGGUGCGCCACGUGCGCUC&GGGCGCA-GUGGUUUAUCGAU	4.11	Pyridoxal 5'-phosphate synthase-like subunit PDX1.2
zma-miR162-5p	Zm00001d008293_T002	465	485	476	..(((...((((((((((((.&.))))))))))))-..)))..	UCCGAGAUAGCCGCUGCGCCG&GGGCGCAGUGGUU-UAUCGAU	2.055	Probable splicing factor 3A subunit 1
zma-miR162-5p	Zm00001d009638_T001	1564	1584	1575	((((((((((.(((((..(((&)))..)))))-))))))))))	GUCGGUGGACUCGCUGAACCC&GGGCGCAGUG-GUUUAUCGAU	104.805	Ketol-acid reductoisomerase chloroplastic
zma-miR162-5p	Zm00001d010204_T001	765	784	775	..(((.((.(((((((((((&))))))))))).)).)))..	GACGGCGACCCGCUGUGCCC&GGGCGCAGUGGUUUAUCGAU	4.11	alpha/beta-Hydrolases superfamily protein
zma-miR162-5p	Zm00001d010528_T001	129	148	139	..(((...(((.((((((((&)))))))).)))...)))..	CGCGAGCUGCCUCUGCGCCC&GGGCGCAGUGGUUUAUCGAU	2.055	60S ribosomal protein L36
zma-miR162-5p	Zm00001d010528_T002	211	230	221	..(((...(((.((((((((&)))))))).)))...)))..	CGCGAGCUGCCUCUGCGCCC&GGGCGCAGUGGUUUAUCGAU	2.055	60S ribosomal protein L36
zma-miR162-5p	Zm00001d010528_T003	113	132	123	..(((...(((.((((((((&)))))))).)))...)))..	CGCGAGCUGCCUCUGCGCCC&GGGCGCAGUGGUUUAUCGAU	2.055	60S ribosomal protein L36
zma-miR162-5p	Zm00001d010528_T005	97	116	107	..(((...(((.((((((((&)))))))).)))...)))..	CGCGAGCUGCCUCUGCGCCC&GGGCGCAGUGGUUUAUCGAU	2.055	60S ribosomal protein L36
zma-miR162-5p	Zm00001d010614_T001	246	265	256	...((((.((((((((((((&)))))))))))).))))...	CAAGGUGCACCACUGCGUCU&GGGCGCAGUGGUUUAUCGAU	2.055	40S ribosomal protein S26
zma-miR162-5p	Zm00001d010614_T004	336	355	346	...((((.((((((((((((&)))))))))))).))))...	CAAGGUGCACCACUGCGUCU&GGGCGCAGUGGUUUAUCGAU	2.055	N/A
zma-miR162-5p	Zm00001d010614_T007	251	270	261	...((((.((((((((((((&)))))))))))).))))...	CAAGGUGCACCACUGCGUCU&GGGCGCAGUGGUUUAUCGAU	4.11	N/A
zma-miR162-5p	Zm00001d010614_T009	336	355	346	...((((.((((((((((((&)))))))))))).))))...	CAAGGUGCACCACUGCGUCU&GGGCGCAGUGGUUUAUCGAU	2.055	40S ribosomal protein S26
zma-miR162-5p	Zm00001d010614_T010	340	359	350	...((((.((((((((((((&)))))))))))).))))...	CAAGGUGCACCACUGCGUCU&GGGCGCAGUGGUUUAUCGAU	2.055	40S ribosomal protein S26
zma-miR162-5p	Zm00001d011492_T016	2354	2382	2372	(((((((((........((((.(((((((&)))))))-))))--------)))))))))	GUUGAUAGGUUUUCGACCCACAUGCGCCC&GGGCGCA-GUGG--------UUUAUCGAU	2.055	N/A
zma-miR162-5p	Zm00001d011920_T001	249	268	259	.......(((((((((((((&))))))))))))).......	CUCCCGCGGCCGCUGCGCCC&GGGCGCAGUGGUUUAUCGAU	2.055	WD repeat-containing protein domain phosphoinositide-interacting protein 3
zma-miR162-5p	Zm00001d011920_T003	247	266	257	.......(((((((((((((&))))))))))))).......	CUCCCGCGGCCGCUGCGCCC&GGGCGCAGUGGUUUAUCGAU	2.055	WD repeat-containing protein domain phosphoinositide-interacting protein 3
zma-miR162-5p	Zm00001d011920_T004	242	261	252	.......(((((((((((((&))))))))))))).......	CUCCCGCGGCCGCUGCGCCC&GGGCGCAGUGGUUUAUCGAU	6.165	WD repeat-containing protein domain phosphoinositide-interacting protein 3
zma-miR162-5p	Zm00001d012420_T001	1072	1091	1082	...(((((((((((.(((((&))))).)))))))))))...	CAUGGUGAACCACUUCGUCC&GGGCGCAGUGGUUUAUCGAU	2.055	Heat shock 70 kDa protein
zma-miR162-5p	Zm00001d012420_T002	295	314	305	...(((((((((((.(((((&))))).)))))))))))...	CAUGGUGAACCACUUCGUCC&GGGCGCAGUGGUUUAUCGAU	2.055	N/A
zma-miR162-5p	Zm00001d012679_T001	26	46	37	((((((...(((((.(((((.&.))))).)))))-..))))))	GUCGAUCUCACCACCGCGCCG&GGGCGCAGUGGU-UUAUCGAU	2.055	NA
zma-miR162-5p	Zm00001d013455_T001	661	680	671	(((((..-((.((((((((((&))))))))))-))...)))))	GUCGAGU-ACGCGCUGCGCUC&GGGCGCAGUG-GUUUAUCGAU	10.275	Peptidyl-prolyl cis-trans isomerase
zma-miR162-5p	Zm00001d015366_T001	206	226	216	..(((((.(((((.((((.((&))-)))).))))).)))))..	UGCGAUGCACCACCGCGCACC&GG-GCGCAGUGGUUUAUCGAU	4.11	Porphobilinogen deaminase chloroplastic
zma-miR162-5p	Zm00001d017708_T001	302	324	312	.(((((((((((.((...(((((&)))))---)).))))))))))).	CUUGAUGAGCCAGUGAAAUGCCC&GGGCG---CAGUGGUUUAUCGAU	2.055	NA
zma-miR162-5p	Zm00001d017746_T001	402	420	411	..((((.-(((((.((((((&)))))).)))))..))))..	GCCGAUC-ACCGCCGCGCCC&GGGCGCAGUGGUUUAUCGAU	2.055	vitamin E synthesis4
zma-miR162-5p	Zm00001d018616_T002	106	124	115	..((((-((((((.((((((&)))))).)))))).))))..	GCCGAU-AACCACCGCGUCC&GGGCGCAGUGGUUUAUCGAU	2.055	DDRGK domain-containing protein 1
zma-miR162-5p	Zm00001d018616_T004	209	227	218	..((((-((((((.((((((&)))))).)))))).))))..	GCCGAU-AACCACCGCGUCC&GGGCGCAGUGGUUUAUCGAU	2.055	DDRGK domain-containing protein 1
zma-miR162-5p	Zm00001d018895_T001	885	905	896	..(((((..((.(((((((((&))))))))).))-.)))))..	UACGAUAUCAUGGCUGUGCCC&GGGCGCAGUGGU-UUAUCGAU	2.055	HNH endonuclease
zma-miR162-5p	Zm00001d021202_T019	835	854	845	((((((((((((((((((..&..))))))))))))))))))	AUUGAUAAACCAUUGCGUGG&GGGCGCAGUGGUUUAUCGAU	2.055	Inactive LRR receptor-like serine/threonine-protein kinase BIR2
zma-miR162-5p	Zm00001d021202_T027	1513	1532	1523	((((((((((((((((((..&..))))))))))))))))))	AUUGAUAAACCAUUGCGUGG&GGGCGCAGUGGUUUAUCGAU	2.055	Inactive LRR receptor-like serine/threonine-protein kinase BIR2
zma-miR162-5p	Zm00001d021202_T031	1523	1542	1533	((((((((((((((((((..&..))))))))))))))))))	AUUGAUAAACCAUUGCGUGG&GGGCGCAGUGGUUUAUCGAU	2.055	Inactive LRR receptor-like serine/threonine-protein kinase BIR2
zma-miR162-5p	Zm00001d021202_T037	1222	1241	1232	((((((((((((((((((..&..))))))))))))))))))	AUUGAUAAACCAUUGCGUGG&GGGCGCAGUGGUUUAUCGAU	2.055	N/A
zma-miR162-5p	Zm00001d021245_T001	340	365	356	((((((......(((.((((((((((&)))))))))).)))------))))))	GUCGAUGUGAAGGAAGCACUGCGCCU&GGGCGCAGUGGUUU------AUCGAU	41.1	Rhodanese-like domain containing protein
zma-miR162-5p	Zm00001d021596_T001	229	249	240	..(((((.(((((((((((.(&).)))))))))))-)))))..	GGCGGUGCGAUCGCUGCGCGC&GGGCGCAGUGGUU-UAUCGAU	2.055	adenosine 5'-phosphosulfate reductase-like1
zma-miR162-5p	Zm00001d021620_T001	415	440	425	(((((((((((......((((.((((&)))).))))------)))))))))))	AUCGAUGAGCUCAAGCAGCUGGGCCU&GGGCGCAGU------GGUUUAUCGAU	10.275	ATP synthase chloroplast subunit2
zma-miR162-5p	Zm00001d022069_T001	1131	1148	1139	..((..--((((((((((((&))))))))))))....))..	GCCGCU--GCCGCUGCGCCU&GGGCGCAGUGGUUUAUCGAU	14.385	Ninja-family protein 5
zma-miR162-5p	Zm00001d022602_T001	140	156	148	(((((--(((((((-(((((&))))).)))))))..)))))	AUCGA--AACCACU-CGCCC&GGGCGCAGUGGUUUAUCGAU	2.055	universal stress family protein
zma-miR162-5p	Zm00001d022602_T003	121	137	129	(((((--(((((((-(((((&))))).)))))))..)))))	AUCGA--AACCACU-CGCCC&GGGCGCAGUGGUUUAUCGAU	6.165	universal stress family protein
zma-miR162-5p	Zm00001d023897_T005	3741	3770	3751	(((((((((((..........(((((((..&..)))))))----------)))))))))))	AUCGAUGAACCCAGUAGUUUGGCUGCGCAG&GGGCGCAGU----------GGUUUAUCGAU	2.055	VIN3-like protein 1
zma-miR162-5p	Zm00001d023897_T007	2345	2374	2355	(((((((((((..........(((((((..&..)))))))----------)))))))))))	AUCGAUGAACCCAGUAGUUUGGCUGCGCAG&GGGCGCAGU----------GGUUUAUCGAU	2.055	VIN3-like protein 1
zma-miR162-5p	Zm00001d024640_T002	382	402	392	(((((.(((((.((((((.((&))-)))))).))))).)))))	GUCGAGAAGCCCCUGUGCACC&GG-GCGCAGUGGUUUAUCGAU	2.055	Oxidoreductase family protein
zma-miR162-5p	Zm00001d024640_T004	250	270	260	(((((.(((((.((((((.((&))-)))))).))))).)))))	GUCGAGAAGCCCCUGUGCACC&GG-GCGCAGUGGUUUAUCGAU	2.055	N/A
zma-miR162-5p	Zm00001d024732_T001	1258	1279	1270	..(((....((.((((((((((&))))))))))-))-...)))..	GACGACCCCGCGCGCUGCGCCC&GGGCGCAGUG-GU-UUAUCGAU	16.44	Probable protein phosphatase 2C 49
zma-miR162-5p	Zm00001d024765_T001	830	849	840	...((((((((((((((((.&.))))))))))))))))...	GAGGAUGAGCCGCUGCGUUA&GGGCGCAGUGGUUUAUCGAU	2.055	Soluble diacylglycerol acyltransferase
zma-miR162-5p	Zm00001d027656_T002	512	530	521	.((((.-(((((((((.(((&))).)))))))))..)))).	CUCGAC-GACCGCUGCCCCC&GGGCGCAGUGGUUUAUCGAU	2.055	Lethal leaf-spot 1
zma-miR162-5p	Zm00001d028540_T001	1049	1068	1059	.(((((..((((((((((((&))))))))))))..))))).	UUUGAUUUAUUGCUGUGCCC&GGGCGCAGUGGUUUAUCGAU	6.165	Josephin-2
zma-miR162-5p	Zm00001d029393_T001	150	173	164	.((((.......((((((((((((&))))))))))))----...)))).	UUCGAGGCUGCUGCUGCUGCGCCC&GGGCGCAGUGGU----UUAUCGAU	4.11	Cytochrome c oxidase subunit 6b-1
zma-miR162-5p	Zm00001d029820_T001	218	237	227	..(((-(((((((..((((((&))))))-.))))))).)))..	CGCGG-AAGCCGCGGGCGCCC&GGGCGC-AGUGGUUUAUCGAU	2.055	Cyclin-dependent protein kinase inhibitor SMR1
zma-miR162-5p	Zm00001d031115_T001	1470	1488	1479	..(((..-((((((((((((&))))))))))))...)))..	AGCGAGC-GCCGCUGCGUUC&GGGCGCAGUGGUUUAUCGAU	4.11	CAAX amino terminal protease family protein
zma-miR162-5p	Zm00001d033132_T001	21	40	31	..(((..((((((((((((.&.))))))))))))..)))..	UCUGACUGACCACUGUGCCG&GGGCGCAGUGGUUUAUCGAU	4.11	photosystem II light harvesting complex gene 2.1
zma-miR162-5p	Zm00001d033136_T001	21	40	31	..(((..((((((((((((.&.))))))))))))..)))..	UCUGACUGACCACUGUGCCG&GGGCGCAGUGGUUUAUCGAU	6.165	light harvesting chlorophyll binding protein9
zma-miR162-5p	Zm00001d033317_T001	299	317	308	((((((-((((((-((.((((&))))-)).)))))).))))))	GUCGGU-AGCCGC-GCGGCCC&GGGC-GCAGUGGUUUAUCGAU	16.44	thylakoid assembly4
zma-miR162-5p	Zm00001d033893_T001	193	211	202	..(((((.-((((((((.((&)).))))))))..)))))..	GCUGAUGU-CCACUGCGGCC&GGGCGCAGUGGUUUAUCGAU	10.275	NA
zma-miR162-5p	Zm00001d034125_T002	1168	1187	1178	.((((((((((.(((((((.&.))))))).)))))))))).	CUCGAUAAGCUCCUGCGCUA&GGGCGCAGUGGUUUAUCGAU	2.055	Casein kinase II subunit alpha-2
zma-miR162-5p	Zm00001d035047_T001	1837	1859	1847	..(((((((((...((((((.((&)).))))))---)))))))))..	CCCGGUGGACCAUCGCUGCGGCC&GGGCGCAGU---GGUUUAUCGAU	2.055	RNA-binding KH domain-containing protein
zma-miR162-5p	Zm00001d035047_T003	1761	1783	1771	..(((((((((...((((((.((&)).))))))---)))))))))..	CCCGGUGGACCAUCGCUGCGGCC&GGGCGCAGU---GGUUUAUCGAU	2.055	RNA-binding KH domain-containing protein
zma-miR162-5p	Zm00001d035937_T002	918	947	934	((((((......((((((....((((((((&))))))))----))))))------))))))	GUCGAUAUUAAGGAGCCAGAGUCUGCGCCC&GGGCGCAG----UGGUUU------AUCGAU	2.055	Chaperonin 60 subunit beta 2 chloroplastic
zma-miR162-5p	Zm00001d037477_T001	277	296	287	.((((.(((((((((((((.&.))))))))))))).)))).	CUCGAGGAGUCGCUGCGCCG&GGGCGCAGUGGUUUAUCGAU	2.055	Calmodulin-like protein 2
zma-miR162-5p	Zm00001d037624_T007	1322	1342	1333	...(((((((.((((((((((&))))))))))-)))))))...	CAAGAUAAAUGCGCUGUGCCC&GGGCGCAGUG-GUUUAUCGAU	2.055	Protein binding protein%3B Putative RING zinc finger domain superfamily protein isoform 1%3B Putative RING zinc finger domain superfamily protein isoform 2%3B Putative RING zinc finger domain superfamily protein isoform 3
zma-miR162-5p	Zm00001d037624_T008	1458	1478	1469	...(((((((.((((((((((&))))))))))-)))))))...	CAAGAUAAAUGCGCUGUGCCC&GGGCGCAGUG-GUUUAUCGAU	2.055	N/A
zma-miR162-5p	Zm00001d037624_T009	1880	1900	1891	...(((((((.((((((((((&))))))))))-)))))))...	CAAGAUAAAUGCGCUGUGCCC&GGGCGCAGUG-GUUUAUCGAU	2.055	Protein binding protein%3B Putative RING zinc finger domain superfamily protein isoform 1%3B Putative RING zinc finger domain superfamily protein isoform 2%3B Putative RING zinc finger domain superfamily protein isoform 3
zma-miR162-5p	Zm00001d039387_T002	234	252	243	((.(((.-(((((.((((((&)))))).)))))..))).))	GUGGAUC-ACCACGGCGCCC&GGGCGCAGUGGUUUAUCGAU	2.055	SOUL heme-binding family protein
zma-miR162-5p	Zm00001d040504_T001	384	404	395	(((((.((((((((.(((((.&.))))).))))))))-)))))	GUCGAGUGGGCCGCCGCGCCG&GGGCGCAGUGGUUUA-UCGAU	12.33	early nodulin-like protein 18
zma-miR162-5p	Zm00001d042216_T001	234	255	245	(((((....(((((..((((((&))))))-.)))))-...)))))	GUCGACCUCACCACCGGCGCCC&GGGCGC-AGUGGU-UUAUCGAU	4.11	Glutathione S-transferase 3
zma-miR162-5p	Zm00001d042216_T001	489	516	499	.(((..((((((((........((((((&))))))--------))))))))..))).	CUCGUGAGGCCGCUCCUGGGCGGCGCCC&GGGCGC--------AGUGGUUUAUCGAU	12.33	Glutathione S-transferase 3
zma-miR162-5p	Zm00001d042697_T001	389	410	401	..(((...((((((((((((((&))))))))))))))--.)))..	GGCGAAGAAGGCUGCUGCGCCC&GGGCGCAGUGGUUU--AUCGAU	2.055	photosystem II subunit PsbS1
zma-miR162-5p	Zm00001d042751_T001	252	270	262	...((((((.(((-((((((&)))))).))).))))))...	CCGGGUGGAGCAC-GCGCCC&GGGCGCAGUGGUUUAUCGAU	10.275	NA
zma-miR162-5p	Zm00001d043045_T001	521	542	531	...((((((((..(((((((((&)))))))))--))))))))...	CCAGAUGAACUAUGCUGCGUCC&GGGCGCAGU--GGUUUAUCGAU	174.675	NA
zma-miR162-5p	Zm00001d043146_T002	1783	1802	1793	..((((.((((((((.((((&)))).)))))))).))))..	GCUGAUUAGCCACUGGGUCC&GGGCGCAGUGGUUUAUCGAU	6.165	ribonuclease III domain protein1
zma-miR162-5p	Zm00001d043225_T001	622	642	633	(((..((..((((((((((((&))))))))))))..))-.)))	AUCACAUUUACCACUGCGCUC&GGGCGCAGUGGUUUAU-CGAU	4.11	Pentatricopeptide repeat-containing protein mitochondrial
zma-miR162-5p	Zm00001d044315_T003	737	755	747	(((((((.(((((((-((((&)))).))))))).)))))))	GUCGAUACACCACUG-GCCC&GGGCGCAGUGGUUUAUCGAU	2.055	N/A
zma-miR162-5p	Zm00001d044315_T009	133	151	143	(((((((.(((((((-((((&)))).))))))).)))))))	GUCGAUACACCACUG-GCCC&GGGCGCAGUGGUUUAUCGAU	2.055	N/A
zma-miR162-5p	Zm00001d045036_T001	644	664	655	(((((....(((((((((.((&)).)))))))))-...)))))	GUCGACGUCGCCAUUGCGGCC&GGGCGCAGUGGU-UUAUCGAU	6.165	Chaperone DnaJ-domain superfamily protein
zma-miR162-5p	Zm00001d047159_T001	194	213	203	..(((-(((((((..((((((&))))))-.))))))).)))..	CGCGG-AAGCCGCGGGCGCCC&GGGCGC-AGUGGUUUAUCGAU	4.11	Cyclin-dependent protein kinase inhibitor SMR1
zma-miR162-5p	Zm00001d048400_T001	1024	1044	1034	...((((((((((((.(((((&)))))-))))))))))))...	UUAGAUGAGCCACUGCCGCCU&GGGCG-CAGUGGUUUAUCGAU	2.055	Metal regulatory transcription factor 1
zma-miR162-5p	Zm00001d049387_T001	406	426	417	((((((.(((((((((.((((&)))).)))))))))-))))))	GUCGGUGGAACCACUGGGCUU&GGGCGCAGUGGUUU-AUCGAU	232.215	photosystem II3
zma-miR162-5p	Zm00001d049928_T002	5715	5735	5726	...((((.(((((((((((((&)))))))))))))-))))...	AAGGGUGAAAUUGCUGCGCCC&GGGCGCAGUGGUU-UAUCGAU	2.055	Nucleotidyltransferase family protein
zma-miR162-5p	Zm00001d049928_T004	5529	5549	5540	...((((.(((((((((((((&)))))))))))))-))))...	AAGGGUGAAAUUGCUGCGCCC&GGGCGCAGUGGUU-UAUCGAU	2.055	N/A
zma-miR162-5p	Zm00001d049928_T005	1198	1218	1209	...((((.(((((((((((((&)))))))))))))-))))...	AAGGGUGAAAUUGCUGCGCCC&GGGCGCAGUGGUU-UAUCGAU	2.055	Nucleotidyltransferase family protein
zma-miR162-5p	Zm00001d050793_T001	1568	1590	1581	..((((...(((((.((((((((&)))))))).)))))---))))..	CACGAUUUUGGACCUUUGCGCCC&GGGCGCAGUGGUUU---AUCGAU	4.11	Nucleic acid binding protein
zma-miR162-5p	Zm00001d050793_T002	807	829	820	..((((...(((((.((((((((&)))))))).)))))---))))..	CACGAUUUUGGACCUUUGCGCCC&GGGCGCAGUGGUUU---AUCGAU	6.165	Nucleic acid binding protein
zma-miR162-5p	Zm00001d051458_T001	137	152	143	.(((----(((((((((((.&.)))))))))))....))).	CUCG----GCCACUGCGCCA&GGGCGCAGUGGUUUAUCGAU	2.055	methyl erythritol cyclodiphosphate synthase1
zma-miR162-5p	Zm00001d053327_T001	1308	1327	1318	(((((...((((((((((..&..))))))))))...)))))	GUCGGCCUACCGCUGCGCGG&GGGCGCAGUGGUUUAUCGAU	4.11	Galactoside 2-alpha-L-fucosyltransferase
zma-miR162-5p	Zm00001d053528_T001	115	134	125	..(.((((((((((((((((&)))))))))))))))).)..	CCCCAUAGGCCGCUGCGCUC&GGGCGCAGUGGUUUAUCGAU	2.055	Cwf21
zma-miR164e-5p	Zm00001d003414_T001	734	754	745	..((((((.(((((((((((.&.))))))))))).))))))..	CACACGUGACCUGCUUCUCCG&UGGAGAAGCAGGACACGUGAG	18.495	N/A
zma-miR164e-5p	Zm00001d003414_T002	870	890	881	..((((((.(((((((((((.&.))))))))))).))))))..	CACACGUGACCUGCUUCUCCG&UGGAGAAGCAGGACACGUGAG	22.605	NAC domain-containing protein 79
zma-miR164e-5p	Zm00001d016950_T001	784	804	795	..((((((.((((((((((((&)))))))))))).))))))..	CACACGUGACCUGCUUCUCCA&UGGAGAAGCAGGACACGUGAG	4.11	NAC30 NAC type transcription factor
zma-miR164e-5p	Zm00001d016950_T002	836	856	847	..((((((.((((((((((((&)))))))))))).))))))..	CACACGUGACCUGCUUCUCCA&UGGAGAAGCAGGACACGUGAG	2.055	NAC30 NAC type transcription factor
zma-miR164e-5p	Zm00001d023673_T001	1088	1109	1099	..((((((..((.(((((((((&)))))))))-))..))))))..	UCCACGUGGUCUAGCUUCUCCA&UGGAGAAGC-AGGACACGUGAG	6.165	sugars will eventually be exported transporter13b
zma-miR164e-5p	Zm00001d050893_T001	993	1013	1004	..((((((.((((((((((((&)))))))))))).))))))..	CACACGUGACCUGCUUCUCCA&UGGAGAAGCAGGACACGUGAG	92.475	NAC domain-containing protein 79
zma-miR164e-5p	Zm00001d050893_T002	857	877	868	..((((((.((((((((((((&)))))))))))).))))))..	CACACGUGACCUGCUUCUCCA&UGGAGAAGCAGGACACGUGAG	73.98	NAC domain-containing protein 79
zma-miR164e-5p	Zm00001d052009_T002	3794	3816	3807	((((((((((..(((.(((((((&))))))).)))--))))))))))	CUCACGUGUUUAUUGGUUCUCCA&UGGAGAAGCAG--GACACGUGAG	2.055	MAK10 homologue
zma-miR164e-5p	Zm00001d052009_T005	2410	2432	2423	((((((((((..(((.(((((((&))))))).)))--))))))))))	CUCACGUGUUUAUUGGUUCUCCA&UGGAGAAGCAG--GACACGUGAG	4.11	MAK10 homologue
zma-miR164e-5p	Zm00001d052009_T007	3768	3790	3781	((((((((((..(((.(((((((&))))))).)))--))))))))))	CUCACGUGUUUAUUGGUUCUCCA&UGGAGAAGCAG--GACACGUGAG	2.055	MAK10 homologue
zma-miR164e-5p	Zm00001d053572_T001	1562	1582	1574	((((.(((.((((-(((((((.&.))))))).))))-))).))))	CUCAGGUGUUCCU-CUUCUCCU&UGGAGAAGCAGGA-CACGUGAG	2.055	N/A
zma-miR164e-5p	Zm00001d053572_T010	1186	1206	1198	((((.(((.((((-(((((((.&.))))))).))))-))).))))	CUCAGGUGUUCCU-CUUCUCCU&UGGAGAAGCAGGA-CACGUGAG	2.055	RNA-binding (RRM/RBD/RNP motifs) family protein
zma-miR164e-5p	Zm00001d053572_T011	2709	2729	2721	((((.(((.((((-(((((((.&.))))))).))))-))).))))	CUCAGGUGUUCCU-CUUCUCCU&UGGAGAAGCAGGA-CACGUGAG	4.11	RNA-binding (RRM/RBD/RNP motifs) family protein
zma-miR166b-5p	Zm00001d004196_T003	1455	1481	1472	((((((......(((((((((((((((&)))))))))))))))------))))))	UCUUGACGCAAUAUCGGACAGCGUUCU&GGAAUGUUGUCUGGU------UCAAGG	2.055	FMN-linked oxidoreductases superfamily protein
zma-miR166b-5p	Zm00001d004196_T005	555	581	572	((((((......(((((((((((((((&)))))))))))))))------))))))	UCUUGACGCAAUAUCGGACAGCGUUCU&GGAAUGUUGUCUGGU------UCAAGG	2.055	FMN-linked oxidoreductases superfamily protein
zma-miR166b-5p	Zm00001d004196_T006	2970	2996	2987	((((((......(((((((((((((((&)))))))))))))))------))))))	UCUUGACGCAAUAUCGGACAGCGUUCU&GGAAUGUUGUCUGGU------UCAAGG	2.055	FMN-linked oxidoreductases superfamily protein
zma-miR166b-5p	Zm00001d008610_T001	353	371	363	((-((..(((((((((-((((&)))).)))))))))..)).))	CC-UGUUCCAGACAAC-UUCC&GGAAUGUUGUCUGGUUCAAGG	24.66	Mitochondrial glycoprotein family protein
zma-miR166b-5p	Zm00001d015599_T001	865	885	876	(((..((((((((((((((..&..))))))))))))))..)))	CCUGAAGCUAGACAACAUUGA&GGAAUGUUGUCUGGUUCAAGG	2.055	Cyclase family protein
zma-miR166b-5p	Zm00001d018432_T001	1073	1096	1084	...((((((((((((((....(((&)))---.))))))))))))))...	GGAUGAACCAGACGACGAGUAUCC&GGA---AUGUUGUCUGGUUCAAGG	57.54	SAP-like protein BP-73
zma-miR166b-5p	Zm00001d021744_T001	720	741	731	(((((((((.((((.(((((((&)))))))-)))).)))))))))	CCUUGGGCUCGACACGCGUUCC&GGAAUGU-UGUCUGGUUCAAGG	6.165	NA
zma-miR166b-5p	Zm00001d024245_T001	372	390	383	((((((((((((.((((--((&))..)))).))))))))))))	CUUUGGGCCAGAGAACA--CC&GGAAUGUUGUCUGGUUCAAGG	4.11	glyoxylase1
zma-miR166b-5p	Zm00001d025581_T001	1433	1455	1446	((((((..((((((((((.....&.....))))))))))--))))))	CCUUGAUGGCCAGGCAGCGAGAA&GGAAUGUUGUCUGGU--UCAAGG	8.22	loricrin-related
zma-miR166b-5p	Zm00001d030665_T001	572	594	585	(((((.((((.(((.((.(((((&))))).)).)))-))))-)))))	CCUUGUAACCUGGAGGAGGUUCC&GGAAUGUUGUCU-GGUU-CAAGG	4.11	Membrane magnesium transporter
zma-miR166b-5p	Zm00001d033297_T010	6788	6810	6801	((..(((((((((((((((....&....)))))))))))))))--))	CCAAUUGGACCAGGCAACAGAAU&GGAAUGUUGUCUGGUUCAA--GG	2.055	Protein DA1-related 1
zma-miR166b-5p	Zm00001d035625_T001	472	492	483	.(..((((((((((((((((.&.))))))))))))))))..).	GCGGGAGCUGGACGGCAUUCA&GGAAUGUUGUCUGGUUCAAGG	10.275	Actin-depolymerizing factor 4
zma-miR166b-5p	Zm00001d035629_T001	496	516	507	.(..((((((((((((((((.&.))))))))))))))))..).	GCGGGAGCUGGACGGCAUUCA&GGAAUGUUGUCUGGUUCAAGG	8.22	Actin-depolymerizing factor 4
zma-miR166b-5p	Zm00001d038142_T025	1438	1458	1449	(((((((((((((((...(((&)))...)))))))))))))))	CUUUGAAUCAGACAAAUCUCC&GGAAUGUUGUCUGGUUCAAGG	2.055	1-(5-phosphoribosyl)-5-[(5-phosphoribosylamino)methylideneamino] imidazole-4-carboxamide isomerase chloroplastic
zma-miR166b-5p	Zm00001d041750_T002	887	908	898	(..(((((((((((((....((&))-...)))))))))))))..)	CGAUGAGCCGGACAGCUACGCC&GG-AAUGUUGUCUGGUUCAAGG	2.055	Glycine-rich RNA-binding protein 3 mitochondrial
zma-miR166b-5p	Zm00001d045744_T003	2334	2355	2346	(((((.((((((((((.(.(((&))).).))))))))))-)))))	CCUUGAAGCCAGACAAGACUCU&GGAAUGUUGUCUGGUU-CAAGG	2.055	SMAD/FHA domain-containing protein
zma-miR166b-5p	Zm00001d049496_T002	353	373	364	....((((((((.((((((((&)))))))).))))))))....	GACGGAACCAGAAGACAUUCC&GGAAUGUUGUCUGGUUCAAGG	2.055	MOB kinase activator-like 1B
zma-miR166b-5p	Zm00001d049823_T001	435	457	446	(((((.((((((((..(((((((&)))))))--)))))))).)))))	CCUUGCAUCAGAUGUUGCAUUCC&GGAAUGU--UGUCUGGUUCAAGG	10.275	5'-methylthioadenosine/S-adenosylhomocysteine nucleosidase 2
zma-miR166h-5p	Zm00001d009929_T001	232	257	248	..((((.....(((((((((((((((&)))))))))))))))-----))))..	CGUCGGCAGGAACUGGAUGUCGUUCC&GGAAUGACGUCCGGU-----CCGAAC	96.585	Beta-propeller domain of methanol dehydrogenase type%3B Beta-propeller domains of methanol dehydrogenase type
zma-miR166h-5p	Zm00001d012591_T001	423	443	434	....(((((((.((((((((.&.)))))))).)))))))....	ACGAGGACCGGCCGUCGUUCG&GGAAUGACGUCCGGUCCGAAC	4.11	Probable nucleoredoxin 1
zma-miR166h-5p	Zm00001d012591_T002	421	441	432	....(((((((.((((((((.&.)))))))).)))))))....	ACGAGGACCGGCCGUCGUUCG&GGAAUGACGUCCGGUCCGAAC	8.22	N/A
zma-miR166h-5p	Zm00001d019081_T001	167	190	179	(..(((((((.(((((((....((&))--..)))))))-)))))))..)	GGGCGGAUCGUGACGUCAGCAGCC&GG--AAUGACGUC-CGGUCCGAAC	6.165	L-ascorbate peroxidase 2 cytosolic
zma-miR166h-5p	Zm00001d022440_T003	3289	3309	3300	((..((((((((((((.....&.....))))))))))))..))	GUGAGGACCGGACGUCCGAUG&GGAAUGACGUCCGGUCCGAAC	2.055	B3 domain-containing transcription repressor VAL2
zma-miR166h-5p	Zm00001d022440_T004	3241	3261	3252	((..((((((((((((.....&.....))))))))))))..))	GUGAGGACCGGACGUCCGAUG&GGAAUGACGUCCGGUCCGAAC	2.055	N/A
zma-miR166h-5p	Zm00001d033874_T002	664	688	675	((.(((((((((((....(((.(((&))).)))----))))))))))).))	GUCUGGGCCGGACGCUCUUCAGUCC&GGAAUGA----CGUCCGGUCCGAAC	4.11	Thioredoxin superfamily protein
zma-miR166h-5p	Zm00001d033874_T003	628	652	639	((.(((((((((((....(((.(((&))).)))----))))))))))).))	GUCUGGGCCGGACGCUCUUCAGUCC&GGAAUGA----CGUCCGGUCCGAAC	6.165	Thioredoxin superfamily protein
zma-miR166h-5p	Zm00001d041597_T001	327	348	338	..(((((((.((((((.(((((&)))))-)))))).)))))))..	GGUCGGGCUCGACGUCAAUUCC&GGAAU-GACGUCCGGUCCGAAC	2.055	Prefoldin subunit 3
zma-miR166h-5p	Zm00001d045527_T001	840	861	853	...((((((..((((((((-(((&))).))))))))--))))))...	CGCCGGGCCCCGGACGUCG-UCC&GGAAUGACGUCC--GGUCCGAAC	2.055	transferases;folic acid binding
zma-miR166h-5p	Zm00001d048442_T014	5134	5155	5145	..((((((((((((..((((((&))))))-.))))))))))))..	CAUUGGGCCGGGCGGGCGUUCU&GGAAUG-ACGUCCGGUCCGAAC	2.055	N/A
zma-miR166h-5p	Zm00001d053103_T001	257	282	268	...(((((((((((.((((....(((&)))----))))-)))))))))))...	CGCCGGACUGGACGCUCGUCGCCUCC&GGA----AUGA-CGUCCGGUCCGAAC	22.605	Plastid-specific ribosomal protein 6
zma-miR166h-5p	Zm00001d053964_T001	168	189	179	(..(((((((.((((.((((((&))))))-)))).)))))))..)	GGACGGGCCGUGCGUCCGUUCC&GGAAUG-ACGUCCGGUCCGAAC	2.055	NA
zma-miR166m-5p	ENSRNA049478106-T1	641	663	653	(((((((((.(((((((...(((&)))-..)))))))-)))))))))	CCUUGGGCCGGGCCGGCCGGUCC&GGA-AUGUUGGCU-GGCUCGAGG	4.11	Eukaryotic small subunit ribosomal RNA
zma-miR166m-5p	ENSRNA049478113-T1	641	663	653	(((((((((.(((((((...(((&)))-..)))))))-)))))))))	CCUUGGGCCGGGCCGGCCGGUCC&GGA-AUGUUGGCU-GGCUCGAGG	2.055	Eukaryotic small subunit ribosomal RNA
zma-miR166m-5p	ENSRNA049478126-T1	639	661	651	(((((((((.(((((((...(((&)))-..)))))))-)))))))))	CCUUGGGCCGGGCCGGCCGGUCC&GGA-AUGUUGGCU-GGCUCGAGG	2.055	Eukaryotic small subunit ribosomal RNA
zma-miR166m-5p	ENSRNA049478167-T1	638	660	650	(((((((((.(((((((...(((&)))-..)))))))-)))))))))	CCUUGGGCCGGGCCGGCCGGUCC&GGA-AUGUUGGCU-GGCUCGAGG	2.055	Eukaryotic small subunit ribosomal RNA
zma-miR166m-5p	ENSRNA049479540-T1	641	663	653	(((((((((.(((((((...(((&)))-..)))))))-)))))))))	CCUUGGGCCGGGCCGGCCGGUCC&GGA-AUGUUGGCU-GGCUCGAGG	2.055	Eukaryotic small subunit ribosomal RNA
zma-miR166m-5p	ZemaCr114	2388	2412	2400	(((((((((((.(.(((((...(((&)))---))))).)-)))))))))))	CCUCGGGCCAGACGGACAUUGGUCC&GGA---AUGUUGG-CUGGCUCGAGG	2.055	ZemaCr11423S ribosomal RNA
zma-miR166m-5p	ZemaCr119	2388	2412	2400	(((((((((((.(.(((((...(((&)))---))))).)-)))))))))))	CCUCGGGCCAGACGGACAUUGGUCC&GGA---AUGUUGG-CUGGCUCGAGG	2.055	ZemaCr11923S ribosomal RNA
zma-miR166m-5p	Zm00001d002253_T001	284	309	296	((((((((.((.((((((.....(((&)))----.))))))-)).))))))))	CCUCGGGCGGGCCCGACGCGCUCUCC&GGA----AUGUUGG-CUGGCUCGAGG	2.055	60S ribosomal protein L27
zma-miR166m-5p	Zm00001d003767_T001	261	287	274	((((...(((((((((....(((((((&)))))))----)))))))))--.))))	CCUCCCUGGCCAGCCGCCCGGCGUUCU&GGAAUGU----UGGCUGGCU--CGAGG	106.86	Photosystem I subunit O
zma-miR166m-5p	Zm00001d004413_T001	901	921	912	(((((((((((((((.(..((&))..).)))))))))))))))	UCUCGAGCUAGCCAAGAGGCC&GGAAUGUUGGCUGGCUCGAGG	10.275	N/A
zma-miR166m-5p	Zm00001d004413_T002	1151	1171	1162	(((((((((((((((.(..((&))..).)))))))))))))))	UCUCGAGCUAGCCAAGAGGCC&GGAAUGUUGGCUGGCUCGAGG	4.11	Cysteine synthase
zma-miR166m-5p	Zm00001d004413_T003	1029	1049	1040	(((((((((((((((.(..((&))..).)))))))))))))))	UCUCGAGCUAGCCAAGAGGCC&GGAAUGUUGGCUGGCUCGAGG	16.44	N/A
zma-miR166m-5p	Zm00001d005094_T001	807	838	829	((((..........(.((((((((((((((((&))))))))))))))))-)----------))))	CCUCAAGGCGUACAGCAGCUGGCCGACGUUCC&GGAAUGUUGGCUGGCU-C----------GAGG	2.055	Bifunctional monothiol glutaredoxin-S16 chloroplastic
zma-miR166m-5p	Zm00001d005193_T001	360	385	375	((((((....((((((((((...(((&)))-..))))))))))----))))))	CCUCGACGCCGCCGGCCAGCCCAUCC&GGA-AUGUUGGCUGGC----UCGAGG	6.165	Protein LURP1
zma-miR166m-5p	Zm00001d009016_T001	554	575	565	(((((((((.((((.(((..((&))-.))).)))).)))))))))	CCUCGAGCUCGCCGCCAUGGCC&GG-AAUGUUGGCUGGCUCGAGG	4.11	Beta-amylase 3 chloroplastic
zma-miR166m-5p	Zm00001d009016_T002	493	514	504	(((((((((.((((.(((..((&))-.))).)))).)))))))))	CCUCGAGCUCGCCGCCAUGGCC&GG-AAUGUUGGCUGGCUCGAGG	4.11	Beta-amylase 3 chloroplastic
zma-miR166m-5p	Zm00001d011066_T001	697	717	708	(((.((((((((((((((...&...)))))))))))))).)))	CCUGGAGUCGGCCAACGUCAG&GGAAUGUUGGCUGGCUCGAGG	6.165	Protein kinase APK1A chloroplastic
zma-miR166m-5p	Zm00001d011066_T003	697	717	708	(((.((((((((((((((...&...)))))))))))))).)))	CCUGGAGUCGGCCAACGUCAG&GGAAUGUUGGCUGGCUCGAGG	2.055	Protein kinase APK1A chloroplastic
zma-miR166m-5p	Zm00001d011330_T001	260	280	272	(((((..((((-((((((-((((&)))).)))))).))))--)))))	CCUCGGCGGCC-GCCGGC-UUCC&GGAAUGUUGGCUGGCU--CGAGG	2.055	Cytochrome c oxidase subunit 5b-2 mitochondrial
zma-miR166m-5p	Zm00001d012232_T003	2792	2812	2803	((((((((((((.((.(((((&))))).)).))))))))))))	CUUUGGGCCAGCGGAAAUUCC&GGAAUGUUGGCUGGCUCGAGG	4.11	NA
zma-miR166m-5p	Zm00001d012529_T001	2701	2722	2713	.(((.((((((((.((((((((&)))))))).))))))))-))).	UCUCUGAGCUGGCGAAUAUUCC&GGAAUGUUGGCUGGCUC-GAGG	6.165	Zinc finger protein VAR3 chloroplastic
zma-miR166m-5p	Zm00001d012529_T002	2411	2432	2423	.(((.((((((((.((((((((&)))))))).))))))))-))).	UCUCUGAGCUGGCGAAUAUUCC&GGAAUGUUGGCUGGCUC-GAGG	2.055	Zinc finger protein VAR3 chloroplastic
zma-miR166m-5p	Zm00001d015168_T001	770	790	782	((((((.((.((((-(((((((&))))))).))))-)).))))))	CCUCGAACCAAGCC-AUAUUCC&GGAAUGUUGGCU-GGCUCGAGG	6.165	Aspartate--tRNA ligase 2 cytoplasmic
zma-miR166m-5p	Zm00001d018535_T001	366	385	378	(.(((((.((((((-(((-(((&))).))).))))))-))))).)	CGUCGAGCCCAGCC-ACG-UCC&GGAAUGUUGGCUGG-CUCGAGG	2.055	brick1
zma-miR166m-5p	Zm00001d020052_T001	101	120	111	((((-(((((((.((((((((&)))))))).))))))).))))	CCUC-AGUCAGUGAACAUUCU&GGAAUGUUGGCUGGCUCGAGG	2.055	GDP-mannose transporter GONST4
zma-miR166m-5p	Zm00001d020219_T002	828	848	840	.(((((((..((((((((-(((&))).))))))))-.))))))).	ACUCGGGCAAAGCCAGCG-UCC&GGAAUGUUGGCU-GGCUCGAGG	2.055	voltage-dependent anion channel protein1b
zma-miR166m-5p	Zm00001d020264_T001	573	594	585	(((((((.((((((((.(..((&))..).))))))))-)))))))	CCUCGGGCCCGGCCGAGACACC&GGAAUGUUGGCUGG-CUCGAGG	2.055	NA
zma-miR166m-5p	Zm00001d020623_T001	75	96	87	(((((..((((((((((((...&...))))))))))))-.)))))	CCUCGCCGCCGGCCAACAUGAU&GGAAUGUUGGCUGGC-UCGAGG	2.055	Copper transporter 5
zma-miR166m-5p	Zm00001d020623_T002	75	96	87	(((((..((((((((((((...&...))))))))))))-.)))))	CCUCGCCGCCGGCCAACAUGAU&GGAAUGUUGGCUGGC-UCGAGG	2.055	N/A
zma-miR166m-5p	Zm00001d021541_T003	7252	7277	7263	.(((((((((((.....(((((((((&)))))))))-----))))))))))).	ACUCGAGCUAGUUAGCUCAACAUUCC&GGAAUGUUG-----GCUGGCUCGAGG	2.055	Protein CHROMATIN REMODELING 4
zma-miR166m-5p	Zm00001d021541_T021	6228	6253	6239	.(((((((((((.....(((((((((&)))))))))-----))))))))))).	ACUCGAGCUAGUUAGCUCAACAUUCC&GGAAUGUUG-----GCUGGCUCGAGG	2.055	Protein CHROMATIN REMODELING 4
zma-miR166m-5p	Zm00001d021541_T027	6555	6580	6566	.(((((((((((.....(((((((((&)))))))))-----))))))))))).	ACUCGAGCUAGUUAGCUCAACAUUCC&GGAAUGUUG-----GCUGGCUCGAGG	4.11	N/A
zma-miR166m-5p	Zm00001d021541_T042	4335	4360	4346	.(((((((((((.....(((((((((&)))))))))-----))))))))))).	ACUCGAGCUAGUUAGCUCAACAUUCC&GGAAUGUUG-----GCUGGCUCGAGG	2.055	Protein CHROMATIN REMODELING 4
zma-miR166m-5p	Zm00001d022025_T001	378	402	389	(((((((((.(((((.......(((&)))----...))))).)))))))))	CCUCGAGCUUGCCAAGACCCGGUCC&GGA----AUGUUGGCUGGCUCGAGG	20.55	WPP domain-containing protein 2
zma-miR166m-5p	Zm00001d023376_T002	366	385	378	(((.(((((((((((..--(((&)))....)))))))))))-)))	CCUCCGAGCCGGCCGUG--UCC&GGAAUGUUGGCUGGCUCG-AGG	2.055	aluminum-induced protein homolog1
zma-miR166m-5p	Zm00001d023376_T006	61	80	73	(((.(((((((((((..--(((&)))....)))))))))))-)))	CCUCCGAGCCGGCCGUG--UCC&GGAAUGUUGGCUGGCUCG-AGG	4.11	N/A
zma-miR166m-5p	Zm00001d024342_T001	2818	2840	2831	((..(((((..((((.(((((((&))))))).))))--)))))..))	CCCGGAGCCAGAGCCUACGUUCC&GGAAUGUUGGCU--GGCUCGAGG	14.385	26S proteasome non-ATPase regulatory subunit 1 homolog B
zma-miR166m-5p	Zm00001d025103_T001	2192	2211	2203	((((.(((((((((((-((((&)))).))))))))))).))))	CCUCAAGCCAGUCAAC-UUCU&GGAAUGUUGGCUGGCUCGAGG	4.11	amine oxidase1
zma-miR166m-5p	Zm00001d025103_T002	922	941	933	((((.(((((((((((-((((&)))).))))))))))).))))	CCUCAAGCCAGUCAAC-UUCU&GGAAUGUUGGCUGGCUCGAGG	6.165	N/A
zma-miR166m-5p	Zm00001d025103_T003	2017	2036	2028	((((.(((((((((((-((((&)))).))))))))))).))))	CCUCAAGCCAGUCAAC-UUCU&GGAAUGUUGGCUGGCUCGAGG	2.055	N/A
zma-miR166m-5p	Zm00001d025749_T001	1821	1843	1834	..(((((.((((.((((((((((&))))))))))-))))-)))))..	GGUCGGGACCGGCCCGACGUUCC&GGAAUGUUGG-CUGG-CUCGAGG	2.055	Inositol transporter 1
zma-miR166m-5p	Zm00001d030074_T001	1001	1022	1013	(((.(((((((.((((((..(.&.)..))))))-))))))).)))	CCUGGGGCCAGUCCAGCAGGCA&GGAAUGUUGG-CUGGCUCGAGG	10.275	fibrillin1
zma-miR166m-5p	Zm00001d031850_T001	147	166	158	.(((((((((((((((.-(((&)))..))))))))))))))).	GUUCGAGCUAGCCAGCC-UCC&GGAAUGUUGGCUGGCUCGAGG	82.2	Protein PROTON GRADIENT REGULATION 5 chloroplastic
zma-miR166m-5p	Zm00001d032495_T001	414	438	431	((((......(((((((((((((--((&))..)))))))))))))------))))	CCUCGGCAAGGAGCCGGCCAGCG--CC&GGAAUGUUGGCUGGCUC------GAGG	12.33	Plant invertase/pectin methylesterase inhibitor superfamily protein
zma-miR166m-5p	Zm00001d033623_T007	2016	2036	2026	(((((-((((((.(((((..((&))..)))))-)))))).)))))	CCUCG-GCCAGCGCGACACCCC&GGAAUGUUG-GCUGGCUCGAGG	2.055	N/A
zma-miR166m-5p	Zm00001d033632_T001	3377	3399	3390	(((((((((..((((((.(((((&))))).))))))--)))))))))	UUUUGAGCCAGAGCCAGGGUUCC&GGAAUGUUGGCU--GGCUCGAGG	2.055	ARM repeat superfamily protein
zma-miR166m-5p	Zm00001d034581_T001	2204	2225	2216	((.((((((..((((.((((((&)))))).))))-.)))))).))	CCCUGAGCCUUGCCAUCGUUCC&GGAAUGUUGGC-UGGCUCGAGG	2.055	N/A
zma-miR166m-5p	Zm00001d034581_T003	2171	2192	2183	((.((((((..((((.((((((&)))))).))))-.)))))).))	CCCUGAGCCUUGCCAUCGUUCC&GGAAUGUUGGC-UGGCUCGAGG	2.055	NA
zma-miR166m-5p	Zm00001d034581_T006	3216	3237	3228	((.((((((..((((.((((((&)))))).))))-.)))))).))	CCCUGAGCCUUGCCAUCGUUCC&GGAAUGUUGGC-UGGCUCGAGG	4.11	NA
zma-miR166m-5p	Zm00001d038608_T001	342	364	353	((((((.(((((((((..(((((&)))))--))))))))).))))))	CUUCGACCCGGCCGACCCGUUCC&GGAAU--GUUGGCUGGCUCGAGG	4.11	21.7 kDa class VI heat shock protein
zma-miR166m-5p	Zm00001d039685_T001	273	292	284	...((.(((((((((((-(((&))).))))))))))).))...	GGACGUGCCGGCCAACA-UCC&GGAAUGUUGGCUGGCUCGAGG	6.165	Probable galactinol--sucrose galactosyltransferase 5
zma-miR166m-5p	Zm00001d040450_T001	326	346	339	((....(((((((((((((--((&))..)))))))))))))--..))	CCGAGGGAGCCAGCCGACA--CC&GGAAUGUUGGCUGGCUC--GAGG	4.11	uncharacterized protein [Source:UniProtKB/TrEMBL;Acc:B6SX29]
zma-miR166m-5p	Zm00001d040450_T002	306	326	319	((....(((((((((((((--((&))..)))))))))))))--..))	CCGAGGGAGCCAGCCGACA--CC&GGAAUGUUGGCUGGCUC--GAGG	4.11	N/A
zma-miR166m-5p	Zm00001d043095_T001	2570	2591	2582	.(((.((((((((.((((((((&)))))))).))))))))-))).	UCUCUGAGCUAGCGAACAUUCC&GGAAUGUUGGCUGGCUC-GAGG	8.22	Zinc finger protein VAR3 chloroplastic
zma-miR166m-5p	Zm00001d043095_T002	2699	2720	2711	.(((.((((((((.((((((((&)))))))).))))))))-))).	UCUCUGAGCUAGCGAACAUUCC&GGAAUGUUGGCUGGCUC-GAGG	4.11	Zinc finger protein VAR3 chloroplastic
zma-miR166m-5p	Zm00001d043095_T003	2594	2615	2606	.(((.((((((((.((((((((&)))))))).))))))))-))).	UCUCUGAGCUAGCGAACAUUCC&GGAAUGUUGGCUGGCUC-GAGG	4.11	Zinc finger protein VAR3 chloroplastic
zma-miR166m-5p	Zm00001d043095_T004	2753	2774	2765	.(((.((((((((.((((((((&)))))))).))))))))-))).	UCUCUGAGCUAGCGAACAUUCC&GGAAUGUUGGCUGGCUC-GAGG	6.165	Zinc finger protein VAR3 chloroplastic
zma-miR166m-5p	Zm00001d043095_T006	2616	2637	2628	.(((.((((((((.((((((((&)))))))).))))))))-))).	UCUCUGAGCUAGCGAACAUUCC&GGAAUGUUGGCUGGCUC-GAGG	8.22	Zinc finger protein VAR3 chloroplastic
zma-miR166m-5p	Zm00001d043095_T007	2534	2555	2546	.(((.((((((((.((((((((&)))))))).))))))))-))).	UCUCUGAGCUAGCGAACAUUCC&GGAAUGUUGGCUGGCUC-GAGG	2.055	Zinc finger protein VAR3 chloroplastic
zma-miR166m-5p	Zm00001d046555_T001	136	157	147	((-((.((((((((..(((((((&)))))))-.))))))))-)).))	CC-CGCAGCCAGCCUCGCAUUCC&GGAAUGU-UGGCUGGCU-CGAGG	16.44	embryo specific18
zma-miR166m-5p	Zm00001d048202_T001	599	620	611	((..(((((((.((((((.(((&))).))))))-)))))))..))	CCGGGAGCCAGACCAGCGCUCC&GGAAUGUUGG-CUGGCUCGAGG	4.11	Putative bifunctional inhibitor/LTP/seed storage protein family
zma-miR166m-5p	Zm00001d048202_T002	603	624	615	((..(((((((.((((((.(((&))).))))))-)))))))..))	CCGGGAGCCAGACCAGCGCUCC&GGAAUGUUGG-CUGGCUCGAGG	2.055	Putative bifunctional inhibitor/LTP/seed storage protein family
zma-miR166m-5p	Zm00001d049251_T023	5514	5537	5528	((((((((((....((((((((((&))))))))))---.))))))))))	CCUCGAGCCGCAUUCCAGCGUUCU&GGAAUGUUGG---CUGGCUCGAGG	2.055	N/A
zma-miR166m-5p	Zm00001d049251_T024	5689	5712	5703	((((((((((....((((((((((&))))))))))---.))))))))))	CCUCGAGCCGCAUUCCAGCGUUCU&GGAAUGUUGG---CUGGCUCGAGG	2.055	N/A
zma-miR166m-5p	Zm00001d049251_T033	3744	3767	3758	((((((((((....((((((((((&))))))))))---.))))))))))	CCUCGAGCCGCAUUCCAGCGUUCU&GGAAUGUUGG---CUGGCUCGAGG	2.055	Rhamnogalacturonate lyase family protein
zma-miR166m-5p	Zm00001d049343_T001	358	379	371	((-(((...((((((((((-((((&)))).))))))))))---))).))	CC-CGAUGCGCCGGCCAGC-UUCC&GGAAUGUUGGCUGGC---UCGAGG	2.055	Glutamyl-tRNA reductase-binding protein chloroplastic
zma-miR166m-5p	Zm00001d051804_T001	1080	1104	1096	((((((.....(((((((((((-(((&))).)))))))))))-----))))))	CUUCGAGGACCGCCGGCCGGCG-UCC&GGAAUGUUGGCUGGC-----UCGAGG	2.055	Glutamine synthetase root isozyme 4
zma-miR166m-5p	Zm00001d051804_T003	1005	1029	1021	((((((.....(((((((((((-(((&))).)))))))))))-----))))))	CUUCGAGGACCGCCGGCCGGCG-UCC&GGAAUGUUGGCUGGC-----UCGAGG	10.275	N/A
zma-miR166m-5p	Zm00001d051873_T004	1795	1814	1805	((.((-((((((((((..(((&)))..)))))))))).)).))	CCAUG-GCCAGCCGGCUCUCC&GGAAUGUUGGCUGGCUCGAGG	2.055	Signal peptide peptidase-like 4
zma-miR166m-5p	Zm00001d051873_T005	1662	1681	1672	((.((-((((((((((..(((&)))..)))))))))).)).))	CCAUG-GCCAGCCGGCUCUCC&GGAAUGUUGGCUGGCUCGAGG	2.055	Signal peptide peptidase-like 4
zma-miR166m-5p	Zm00001d052174_T001	910	929	922	((((((.((((((((--((((.&.))))..))))))))-))))))	CCUCGACGCCGGCCG--GUUCG&GGAAUGUUGGCUGGC-UCGAGG	6.165	Cyclin-dependent kinase inhibitor 1
zma-miR166m-5p	Zm00001d052185_T001	1588	1609	1599	((.(((((((((.(.(((.(((&))).))).)-))))))))).))	CCGCGAGCCAGCGCUGCAAUCC&GGAAUGUUG-GCUGGCUCGAGG	36.99	Cyclin-D2-1
zma-miR167c-3p	Zm00001d003398_T001	437	459	450	...(((((((((((((((((...&...)))))))))))))))))...	AGAGAGGCUGCCGUGGCGUGGAG&GAUCAUGCUGUGGCAGCCUCACU	6.165	floury endosperm1
zma-miR167c-3p	Zm00001d012168_T002	472	497	487	((.((((((..(((((((((..((((&))))-.)))))))))-.))))))-))	AGAUGAGGCAGGCCACAGCACAGGUC&GAUC-AUGCUGUGGC-AGCCUCA-CU	2.055	N/A
zma-miR167c-3p	Zm00001d018632_T001	533	554	546	((((((((((.(((((-(((.((&)).))).))))).))))))))))	GGUGGGGCUGGCGCAG-AUGCUC&GAUCAUGCUGUGGCAGCCUCACU	14.385	Pyridoxal 5'-phosphate synthase-like subunit PDX1.2
zma-miR167c-3p	Zm00001d018633_T001	102	123	115	((((((((((.(((((-(((.((&)).))).))))).))))))))))	GGUGGGGCUGGCGCAG-AUGCUC&GAUCAUGCUGUGGCAGCCUCACU	12.33	Pyridoxal 5'-phosphate synthase-like subunit PDX1.2
zma-miR167c-3p	Zm00001d022535_T002	1456	1478	1469	(((.(((((((((((((......&......))))))))))))).)))	GGUUGGGCUGCCACAGCUGCCUA&GAUCAUGCUGUGGCAGCCUCACU	2.055	Nuclear poly(A) polymerase 3
zma-miR167c-3p	Zm00001d022535_T007	1363	1385	1376	(((.(((((((((((((......&......))))))))))))).)))	GGUUGGGCUGCCACAGCUGCCUA&GAUCAUGCUGUGGCAGCCUCACU	2.055	Nuclear poly(A) polymerase 3
zma-miR167c-3p	Zm00001d024573_T001	174	198	189	...(((((..((((((((.((((((&)))))).))))))))--)))))...	CUCGAGGCGAUGCUACAGGAUGAUC&GAUCAUGCUGUGGCA--GCCUCACU	8.22	Probable prefoldin subunit 2
zma-miR167c-3p	Zm00001d025140_T001	225	246	237	.(((((((.-(((((((.(((((&))))).)))))))..))))))).	CGUGAGGUA-CCACAGCUUGGUC&GAUCAUGCUGUGGCAGCCUCACU	18.495	Anthranilate synthase beta subunit 1 chloroplastic
zma-miR167c-3p	Zm00001d025140_T002	333	354	345	.(((((((.-(((((((.(((((&))))).)))))))..))))))).	CGUGAGGUA-CCACAGCUUGGUC&GAUCAUGCUGUGGCAGCCUCACU	8.22	Anthranilate synthase beta subunit 1 chloroplastic
zma-miR167c-3p	Zm00001d029325_T001	178	200	191	...((((((((((((((......&......))))))))))))))...	AUCGGGGCUGCCGCAGCUCCACG&GAUCAUGCUGUGGCAGCCUCACU	32.88	RNA-binding protein CP29B chloroplastic
zma-miR167c-3p	Zm00001d029325_T002	178	200	191	...((((((((((((((......&......))))))))))))))...	AUCGGGGCUGCCGCAGCUCCACG&GAUCAUGCUGUGGCAGCCUCACU	28.77	RNA-binding protein CP29B chloroplastic
zma-miR167c-3p	Zm00001d031136_T001	291	316	307	.(((.(((....((((((((((((((&))))))))))))))--..)))-))).	UGUGCAGGAUUGGCUACAGCAUGAUC&GAUCAUGCUGUGGC--AGCCU-CACU	14.385	cysteine synthase2
zma-miR167c-3p	Zm00001d031136_T002	282	307	298	.(((.(((....((((((((((((((&))))))))))))))--..)))-))).	UGUGCAGGAUUGGCUACAGCAUGAUC&GAUCAUGCUGUGGC--AGCCU-CACU	4.11	N/A
zma-miR167c-3p	Zm00001d033038_T001	208	229	221	((((((((((((.-(((((((..&..)))))))..))))))))))))	GGUGAGGCUGCUG-AGCGUGAGG&GAUCAUGCUGUGGCAGCCUCACU	16.44	Stress enhanced protein 1 chloroplastic
zma-miR167c-3p	Zm00001d038222_T004	249	276	267	(((((((......(((.((((((((((.&.))))))))))-)))----..)))))))	AGUGAGGGCGCUGGCCGGCGGCGUGAUG&GAUCAUGCUGU-GGC----AGCCUCACU	2.055	Probable magnesium transporter NIPA4
zma-miR167c-3p	Zm00001d039305_T002	822	846	837	((((..(((((.(((((((((((((&))))))))))))).)))))--))))	GGUGCUGGGCUACUACAGCAUGAUU&GAUCAUGCUGUGGCAGCCU--CACU	2.055	RNA polymerase I-associated factor PAF67
zma-miR167c-3p	Zm00001d044228_T001	973	996	987	.(.(((((..((((-((((((((((&)))))))))).))))--))))).).	CGCGAGGUCGUGCC-CGGCAUGAUC&GAUCAUGCUGUGGCA--GCCUCACU	14.385	thiamine biosynthesis2
zma-miR167c-3p	Zm00001d048709_T002	975	997	988	((((((((-(((.((((.((((((&)))))).))))-))).))))))))	AGUGGGGC-GCUGACGGGGUGAUC&GAUCAUGCUGU-GGCAGCCUCACU	2.055	benzoxazinless1
zma-miR167c-3p	Zm00001d053857_T002	1741	1771	1754	((((((((((((((.........(((-(((((&))))).)))---------))))))))))))))	GGUGAGGCUGCUGCCGGUGCGAUGGC-UGGUC&GAUCAUGCU---------GUGGCAGCCUCACU	2.055	T-complex protein 1 subunit eta
zma-miR167c-3p	Zm00001d053857_T003	1798	1828	1811	((((((((((((((.........(((-(((((&))))).)))---------))))))))))))))	GGUGAGGCUGCUGCCGGUGCGAUGGC-UGGUC&GAUCAUGCU---------GUGGCAGCCUCACU	2.055	T-complex protein 1 subunit eta
zma-miR167c-3p	Zm00001d053857_T006	749	779	762	((((((((((((((.........(((-(((((&))))).)))---------))))))))))))))	GGUGAGGCUGCUGCCGGUGCGAUGGC-UGGUC&GAUCAUGCU---------GUGGCAGCCUCACU	4.11	T-complex protein 1 subunit eta
zma-miR167j-3p	ZemaCp023	2197	2216	2207	(((((((((((((((.....&.....)))))))))))))))	GGUGGAAUUGCCACAACAUG&GAUCAUGUGGCAGUUUCAUU	2.055	psaA
zma-miR167j-3p	Zm00001d003333_T005	2602	2626	2617	..((((((.....((((((((((((&))))))))))))-----))))))..	GCUGAAACUGAUGUGCCAUAUGAUU&GAUCAUGUGGCA-----GUUUCAUU	2.055	hapless 8
zma-miR167j-3p	Zm00001d003945_T005	470	493	482	(((((((((..(((((..((((((&))))))--)))))--)))))))))	AAUGAGACUAAGCCGCCGGUGAUC&GAUCAU--GUGGC--AGUUUCAUU	2.055	mouse DNA EBV homolog1
zma-miR167j-3p	Zm00001d004531_T001	318	337	328	(((((((((((((..(((..&..)))..)))))))))))))	GAUGGAACUGCCAGUUGAAC&GAUCAUGUGGCAGUUUCAUU	2.055	Chlorophyllide a oxygenase chloroplastic
zma-miR167j-3p	Zm00001d006454_T007	2556	2573	2566	(((((((((((((--(((((&)))))..)))))))))))))	GGUGAGAUUGCCA--UGAUC&GAUCAUGUGGCAGUUUCAUU	4.11	Filament-like plant protein 3
zma-miR167j-3p	Zm00001d009508_T002	172	190	182	..(((((.(((((((-((((&)))).))))))).)))))..	GCUGGAGGUGCCGCG-GAUC&GAUCAUGUGGCAGUUUCAUU	2.055	N/A
zma-miR167j-3p	Zm00001d009723_T001	1287	1308	1298	...(((.((((((.((((((((&))))))))-))))))-)))...	CCAGAGCAUUGCCGACAUGGUC&GAUCAUGU-GGCAGU-UUCAUU	2.055	plastid transcriptionally active14
zma-miR167j-3p	Zm00001d009948_T010	3504	3523	3514	(((((..(((((((..((((&))))..)))))))..)))))	AGUGAUCCUGCUGCUGGAUC&GAUCAUGUGGCAGUUUCAUU	2.055	Heat shock 70 kDa protein 14
zma-miR167j-3p	Zm00001d009948_T011	3267	3286	3277	(((((..(((((((..((((&))))..)))))))..)))))	AGUGAUCCUGCUGCUGGAUC&GAUCAUGUGGCAGUUUCAUU	4.11	N/A
zma-miR167j-3p	Zm00001d009948_T013	1610	1629	1620	(((((..(((((((..((((&))))..)))))))..)))))	AGUGAUCCUGCUGCUGGAUC&GAUCAUGUGGCAGUUUCAUU	2.055	N/A
zma-miR167j-3p	Zm00001d009948_T020	1621	1640	1631	(((((..(((((((..((((&))))..)))))))..)))))	AGUGAUCCUGCUGCUGGAUC&GAUCAUGUGGCAGUUUCAUU	2.055	Heat shock 70 kDa protein 14
zma-miR167j-3p	Zm00001d010693_T001	610	629	620	(((((((((((((.(.((..&..)).).)))))))))))))	GGUGGAGCUGCCAGAGGACG&GAUCAUGUGGCAGUUUCAUU	2.055	21.7 kDa class VI heat shock protein
zma-miR167j-3p	Zm00001d010714_T006	1703	1727	1718	(((((.....(((((((((((((..&..)))))))))))))-----)))))	GGUGAUUGGUGACUGUCACAUGAAA&GAUCAUGUGGCAGUU-----UCAUU	6.165	Pseudouridine synthase family protein
zma-miR167j-3p	Zm00001d011166_T002	397	415	406	...(((((-((((((.((((&)))).)))))).)))))...	AAAGAAAC-GCCACAAGAUC&GAUCAUGUGGCAGUUUCAUU	2.055	Ribonuclease P protein component 3
zma-miR167j-3p	Zm00001d011819_T003	1240	1259	1250	(((((((((((((..(((..&..)))..)))))))))))))	GAUGGAACUGCCAGUUGAAC&GAUCAUGUGGCAGUUUCAUU	2.055	Chlorophyllide a oxygenase chloroplastic
zma-miR167j-3p	Zm00001d012510_T001	1253	1272	1263	...(((((((((.((.((((&)))).)).)))))))))...	GCAGGAGCUGCCCCGGGAUC&GAUCAUGUGGCAGUUUCAUU	2.055	Putative cytochrome P450 superfamily protein
zma-miR167j-3p	Zm00001d014126_T001	1136	1155	1146	(((((.(((((((.(((...&...))).))))))).)))))	AGUGGUGCUGCCAGGUGGAG&GAUCAUGUGGCAGUUUCAUU	8.22	UDP-glycosyltransferase 86A2
zma-miR167j-3p	Zm00001d014600_T001	352	370	362	...(((((((.(-(((((((&))))))).).)))))))...	CGGGAAGCUGGC-CAUGGUC&GAUCAUGUGGCAGUUUCAUU	2.055	uncharacterized protein [Source:UniProtKB/TrEMBL;Acc:B6TPR0]
zma-miR167j-3p	Zm00001d014920_T002	6171	6195	6186	...(.(((((....(((((((((((&)))))))))))----)))))-)...	GUCGCAGACUCUCCGCCACAUGAUC&GAUCAUGUGGC----AGUUU-CAUU	2.055	N/A
zma-miR167j-3p	Zm00001d017103_T003	919	941	932	..(((((.....(((((((((((&)))))))))))---..)))))..	CUUGAGAAAGGGGCCAUAUGGUC&GAUCAUGUGGC---AGUUUCAUU	2.055	N/A
zma-miR167j-3p	Zm00001d017103_T004	723	745	736	..(((((.....(((((((((((&)))))))))))---..)))))..	CUUGAGAAAGGGGCCAUAUGGUC&GAUCAUGUGGC---AGUUUCAUU	2.055	N/A
zma-miR167j-3p	Zm00001d017103_T005	678	700	691	..(((((.....(((((((((((&)))))))))))---..)))))..	CUUGAGAAAGGGGCCAUAUGGUC&GAUCAUGUGGC---AGUUUCAUU	2.055	transcription regulators
zma-miR167j-3p	Zm00001d018413_T015	1291	1310	1301	((((((((.(((((((((((&))))))))))).))))))))	GGUGAGACCGUCACAUGAUU&GAUCAUGUGGCAGUUUCAUU	14.385	Molecular chaperone Hsp40/DnaJ family protein
zma-miR167j-3p	Zm00001d018413_T016	4612	4631	4622	((((((((.(((((((((((&))))))))))).))))))))	GGUGAGACCGUCACAUGAUU&GAUCAUGUGGCAGUUUCAUU	16.44	Molecular chaperone Hsp40/DnaJ family protein
zma-miR167j-3p	Zm00001d018413_T018	2922	2941	2932	((((((((.(((((((((((&))))))))))).))))))))	GGUGAGACCGUCACAUGAUU&GAUCAUGUGGCAGUUUCAUU	14.385	Molecular chaperone Hsp40/DnaJ family protein
zma-miR167j-3p	Zm00001d018413_T019	1090	1109	1100	((((((((.(((((((((((&))))))))))).))))))))	GGUGAGACCGUCACAUGAUU&GAUCAUGUGGCAGUUUCAUU	16.44	Molecular chaperone Hsp40/DnaJ family protein
zma-miR167j-3p	Zm00001d020463_T002	1391	1412	1403	(((((....((((((.((((((&)))))).))))))--..)))))	GAUGAUCGUCUGCCAGGUGAUC&GAUCAUGUGGCAG--UUUCAUU	4.11	Sugar transport protein 7
zma-miR167j-3p	Zm00001d021084_T002	843	862	853	...(((((((((((.(((..&..))).)))))))))))...	GGAGGAGCUGCCGCCUGAGU&GAUCAUGUGGCAGUUUCAUU	2.055	Gene trap locus 3 [Source:UniProtKB/TrEMBL;Acc:B6T7P6]
zma-miR167j-3p	Zm00001d022141_T006	294	312	304	...(((((((((((-((((.&.)))).)))))))))))...	GAGGAGAUUGCCAC-UGAUA&GAUCAUGUGGCAGUUUCAUU	2.055	N/A
zma-miR167j-3p	Zm00001d023291_T001	1380	1399	1390	((((((((((((..(((((.&.)))))..))))))))))))	GAUGAGACUGCUCAGUGGUG&GAUCAUGUGGCAGUUUCAUU	2.055	Secondary cell wall glycosyltransferase family 47
zma-miR167j-3p	Zm00001d023523_T013	975	993	985	...(((((((((.((((-((&)).)))).)))))))))...	AGCGAGGCUGCCUCGUG-UC&GAUCAUGUGGCAGUUUCAUU	2.055	TUB-transcription factor 14
zma-miR167j-3p	Zm00001d025015_T001	1957	1979	1970	((((((.....((((((((((((&))))))))))))---..))))))	GAUGAGUUGGAUGCUGCAUGGUC&GAUCAUGUGGCA---GUUUCAUU	2.055	Glucose-6-phosphate 1-dehydrogenase
zma-miR167j-3p	Zm00001d025015_T002	2116	2138	2129	((((((.....((((((((((((&))))))))))))---..))))))	GAUGAGUUGGAUGCUGCAUGGUC&GAUCAUGUGGCA---GUUUCAUU	2.055	Glucose-6-phosphate 1-dehydrogenase
zma-miR167j-3p	Zm00001d026483_T003	2011	2030	2022	((((((((.((((((-(((((&))))).))))))-))))))))	AAUGAAGCGUGCCAU-UGAUU&GAUCAUGUGGCA-GUUUCAUU	10.275	NADPH--cytochrome P450 reductase
zma-miR167j-3p	Zm00001d026483_T004	1491	1510	1502	((((((((.((((((-(((((&))))).))))))-))))))))	AAUGAAGCGUGCCAU-UGAUU&GAUCAUGUGGCA-GUUUCAUU	2.055	NADPH--cytochrome P450 reductase
zma-miR167j-3p	Zm00001d027936_T001	1795	1813	1805	((((((((((((((-(((((&))))).))))))))))))))	GAUGAAAUUGCUGC-UGAUC&GAUCAUGUGGCAGUUUCAUU	2.055	N/A
zma-miR167j-3p	Zm00001d027936_T002	1593	1611	1603	((((((((((((((-(((((&))))).))))))))))))))	GAUGAAAUUGCUGC-UGAUC&GAUCAUGUGGCAGUUUCAUU	2.055	15-cis-phytoene desaturase chloroplastic/chromoplastic
zma-miR167j-3p	Zm00001d027936_T006	1574	1592	1584	((((((((((((((-(((((&))))).))))))))))))))	GAUGAAAUUGCUGC-UGAUC&GAUCAUGUGGCAGUUUCAUU	2.055	15-cis-phytoene desaturase chloroplastic/chromoplastic
zma-miR167j-3p	Zm00001d027936_T007	193	211	203	((((((((((((((-(((((&))))).))))))))))))))	GAUGAAAUUGCUGC-UGAUC&GAUCAUGUGGCAGUUUCAUU	4.11	15-cis-phytoene desaturase chloroplastic/chromoplastic
zma-miR167j-3p	Zm00001d028597_T005	1572	1592	1582	...(((((.(((((((((.((&))-))))))))).)))))...	UAAGGAACAGCCACGUGACUC&GA-UCAUGUGGCAGUUUCAUU	2.055	Probable tRNA (guanine(26)-N(2))-dimethyltransferase 2
zma-miR167j-3p	Zm00001d028597_T007	2115	2135	2125	...(((((.(((((((((.((&))-))))))))).)))))...	UAAGGAACAGCCACGUGACUC&GA-UCAUGUGGCAGUUUCAUU	2.055	Probable tRNA (guanine(26)-N(2))-dimethyltransferase 2
zma-miR167j-3p	Zm00001d031186_T001	474	496	484	(((((((((((((.....(((((&)))))---..)))))))))))))	GAUGGAGCUGCCGAAUCCUGAUC&GAUCA---UGUGGCAGUUUCAUU	10.275	Lactoylglutathione lyase / glyoxalase I family protein
zma-miR167j-3p	Zm00001d031186_T002	416	438	426	(((((((((((((.....(((((&)))))---..)))))))))))))	GAUGGAGCUGCCGAAUCCUGAUC&GAUCA---UGUGGCAGUUUCAUU	2.055	Lactoylglutathione lyase / glyoxalase I family protein
zma-miR167j-3p	Zm00001d031186_T003	474	496	484	(((((((((((((.....(((((&)))))---..)))))))))))))	GAUGGAGCUGCCGAAUCCUGAUC&GAUCA---UGUGGCAGUUUCAUU	10.275	Lactoylglutathione lyase / glyoxalase I family protein
zma-miR167j-3p	Zm00001d031327_T001	2863	2882	2873	(((((((((((.((.(((-((&)).))).))-)))))))))))	AAUGAAGCUGCUCAGAUG-UC&GAUCAUGUG-GCAGUUUCAUU	4.11	Peroxisome biogenesis protein 5
zma-miR167j-3p	Zm00001d031327_T012	1830	1849	1840	(((((((((((.((.(((-((&)).))).))-)))))))))))	AAUGAAGCUGCUCAGAUG-UC&GAUCAUGUG-GCAGUUUCAUU	2.055	N/A
zma-miR167j-3p	Zm00001d031327_T019	1757	1776	1767	(((((((((((.((.(((-((&)).))).))-)))))))))))	AAUGAAGCUGCUCAGAUG-UC&GAUCAUGUG-GCAGUUUCAUU	2.055	Peroxisome biogenesis protein 5
zma-miR167j-3p	Zm00001d032385_T001	1650	1670	1660	(((((((((((((((.(((((&)))))-)))))))))))))))	GGUGGAAUUGUCACAGUGAUC&GAUCA-UGUGGCAGUUUCAUU	55.485	ADP glucose pyrophosphorylase small subunit leaf1
zma-miR167j-3p	Zm00001d032385_T002	1287	1307	1297	(((((((((((((((.(((((&)))))-)))))))))))))))	GGUGGAAUUGUCACAGUGAUC&GAUCA-UGUGGCAGUUUCAUU	51.375	ADP glucose pyrophosphorylase small subunit leaf1
zma-miR167j-3p	Zm00001d035538_T001	663	682	673	((((((((((((((((....&....))))))))))))))))	GAUGAAGCUGUCGCGUAAGC&GAUCAUGUGGCAGUUUCAUU	2.055	guanylyl cyclase 1
zma-miR167j-3p	Zm00001d035605_T001	609	627	619	((((((((.(((((-(((((&))))).))))).))))))))	AGUGGGGCAGCCGC-UGGUC&GAUCAUGUGGCAGUUUCAUU	26.715	Putative MYB DNA-binding domain superfamily protein
zma-miR167j-3p	Zm00001d035960_T018	4169	4188	4179	(((((((((((((((.....&.....)))))))))))))))	GAUGAGGCUGCCAUACGCUU&GAUCAUGUGGCAGUUUCAUU	2.055	DNA-directed RNA polymerase III subunit 2
zma-miR167j-3p	Zm00001d035960_T024	5622	5641	5632	(((((((((((((((.....&.....)))))))))))))))	GAUGAGGCUGCCAUACGCUU&GAUCAUGUGGCAGUUUCAUU	2.055	DNA-directed RNA polymerase III subunit 2
zma-miR167j-3p	Zm00001d036371_T001	1454	1487	1464	(((((((((((((..............(((((((&)))))))--------------)))))))))))))	AAUGAGGCUGCCAUCCUUGCUGCUCGCCGUGAUC&GAUCAUG--------------UGGCAGUUUCAUU	6.165	ATP-dependent zinc metalloprotease FTSH 5 chloroplastic
zma-miR167j-3p	Zm00001d036575_T001	15	34	25	.....(((((((((((((((&))))))))))))))).....	UCGCCGGCUGUCACGUGAUU&GAUCAUGUGGCAGUUUCAUU	2.055	Putative ribosomal protein S4 (RPS4A) family protein
zma-miR167j-3p	Zm00001d037362_T004	2796	2815	2806	(((((((.((((((..((((&))))..)))))).)))))))	AAUGAAAGUGUUACUGGAUC&GAUCAUGUGGCAGUUUCAUU	2.055	N/A
zma-miR167j-3p	Zm00001d037362_T019	3287	3306	3297	(((((((.((((((..((((&))))..)))))).)))))))	AAUGAAAGUGUUACUGGAUC&GAUCAUGUGGCAGUUUCAUU	2.055	DNA topoisomerase type IA core
zma-miR167j-3p	Zm00001d037362_T022	1560	1579	1570	(((((((.((((((..((((&))))..)))))).)))))))	AAUGAAAGUGUUACUGGAUC&GAUCAUGUGGCAGUUUCAUU	2.055	DNA topoisomerase type IA core
zma-miR167j-3p	Zm00001d037362_T025	2604	2623	2614	(((((((.((((((..((((&))))..)))))).)))))))	AAUGAAAGUGUUACUGGAUC&GAUCAUGUGGCAGUUUCAUU	2.055	N/A
zma-miR167j-3p	Zm00001d037362_T037	1117	1136	1127	(((((((.((((((..((((&))))..)))))).)))))))	AAUGAAAGUGUUACUGGAUC&GAUCAUGUGGCAGUUUCAUU	2.055	N/A
zma-miR167j-3p	Zm00001d037362_T041	2323	2342	2333	(((((((.((((((..((((&))))..)))))).)))))))	AAUGAAAGUGUUACUGGAUC&GAUCAUGUGGCAGUUUCAUU	2.055	DNA topoisomerase type IA core
zma-miR167j-3p	Zm00001d037362_T056	1284	1303	1294	(((((((.((((((..((((&))))..)))))).)))))))	AAUGAAAGUGUUACUGGAUC&GAUCAUGUGGCAGUUUCAUU	2.055	DNA topoisomerase type IA core
zma-miR167j-3p	Zm00001d038274_T001	1789	1808	1799	((((((((((.((((((((.&.)))))))).))))))))))	AGUGGAGCUGACACAUGAUA&GAUCAUGUGGCAGUUUCAUU	4.11	Tetratricopeptide repeat (TPR)-like superfamily protein
zma-miR167j-3p	Zm00001d038274_T002	1648	1667	1658	((((((((((.((((((((.&.)))))))).))))))))))	AGUGGAGCUGACACAUGAUA&GAUCAUGUGGCAGUUUCAUU	12.33	Tetratricopeptide repeat (TPR)-like superfamily protein
zma-miR167j-3p	Zm00001d039991_T001	273	296	283	..((((((((((((......((((&))))----..))))))))))))..	GCUGGGGCUGCCGCCGGCGGGAUC&GAUC----AUGUGGCAGUUUCAUU	2.055	NA
zma-miR167j-3p	Zm00001d041550_T001	1044	1065	1054	((((((((((((((..(((((.&.)))))--))))))))))))))	GAUGAGGCUGUCGCCUAUGGUG&GAUCAU--GUGGCAGUUUCAUU	2.055	Heat shock 70 kDa protein 3
zma-miR167j-3p	Zm00001d041550_T002	1374	1395	1384	((((((((((((((..(((((.&.)))))--))))))))))))))	GAUGAGGCUGUCGCCUAUGGUG&GAUCAU--GUGGCAGUUUCAUU	4.11	Heat shock 70 kDa protein 3
zma-miR167j-3p	Zm00001d041550_T004	1128	1149	1138	((((((((((((((..(((((.&.)))))--))))))))))))))	GAUGAGGCUGUCGCCUAUGGUG&GAUCAU--GUGGCAGUUUCAUU	2.055	Heat shock 70 kDa protein 3
zma-miR167j-3p	Zm00001d041550_T006	1114	1135	1124	((((((((((((((..(((((.&.)))))--))))))))))))))	GAUGAGGCUGUCGCCUAUGGUG&GAUCAU--GUGGCAGUUUCAUU	2.055	Heat shock 70 kDa protein 3
zma-miR167j-3p	Zm00001d041550_T007	790	811	800	((((((((((((((..(((((.&.)))))--))))))))))))))	GAUGAGGCUGUCGCCUAUGGUG&GAUCAU--GUGGCAGUUUCAUU	2.055	N/A
zma-miR167j-3p	Zm00001d042158_T003	1620	1640	1630	((((((..((((.((((((((&))))))))-))))..))))))	AAUGGAUGUGCCGGCAUGAUC&GAUCAUGU-GGCAGUUUCAUU	2.055	NA
zma-miR167j-3p	Zm00001d042158_T011	1182	1202	1192	((((((..((((.((((((((&))))))))-))))..))))))	AAUGGAUGUGCCGGCAUGAUC&GAUCAUGU-GGCAGUUUCAUU	2.055	N/A
zma-miR167j-3p	Zm00001d042166_T003	601	621	611	((((((..((((.((((((((&))))))))-))))..))))))	AAUGGAUGUGCCGGCAUGAUC&GAUCAUGU-GGCAGUUUCAUU	2.055	NA
zma-miR167j-3p	Zm00001d045757_T001	1686	1704	1696	((((((((((((-(((((((&))))))).))))))))))))	GAUGGAGUUGCC-UAUGAUC&GAUCAUGUGGCAGUUUCAUU	6.165	Phosphatidylinositol 4-kinase gamma 7
zma-miR167j-3p	Zm00001d046455_T001	1235	1257	1245	((((((((((((.((((...(((&)))---)))).))))))))))))	GGUGGGGCUGCCCCGUGCACGUC&GAU---CAUGUGGCAGUUUCAUU	2.055	HXXXD-type acyl-transferase family protein
zma-miR167j-3p	Zm00001d048218_T001	1303	1323	1314	((((..((..(((((((((((&)))))))))))-.))..))))	GGUGUUGCCCGCCACAUGAUC&GAUCAUGUGGC-AGUUUCAUU	2.055	Probable mitochondrial adenine nucleotide transporter BTL2
zma-miR167j-3p	Zm00001d048737_T001	1075	1102	1085	(((((((((((........(((((((..&..)))))))--------)))))))))))	AAUGAAGCUGCUGCUGGGGCACAUGAGG&GAUCAUGUG--------GCAGUUUCAUU	4.11	NA
zma-miR167j-3p	Zm00001d049099_T005	750	768	760	((((((((.(((((-(((((&))))).))))).))))))))	AGUGGAACGGCCAU-UGGUC&GAUCAUGUGGCAGUUUCAUU	2.055	N/A
zma-miR167j-3p	Zm00001d049767_T001	1195	1213	1205	((((((((((((((-(((..&..))).))))))))))))))	GAUGGAGCUGCUAC-UGAAG&GAUCAUGUGGCAGUUUCAUU	4.11	Putative SERRATE-related C2H2 zinc-finger family protein
zma-miR167j-3p	Zm00001d049767_T002	1195	1213	1205	((((((((((((((-(((..&..))).))))))))))))))	GAUGGAGCUGCUAC-UGAAG&GAUCAUGUGGCAGUUUCAUU	2.055	N/A
zma-miR167j-3p	Zm00001d050032_T002	1662	1682	1672	(((((((((((((((.(((((&)))))-)))))))))))))))	GGUGGAAUUGUCACAGUGAUC&GAUCA-UGUGGCAGUUUCAUU	2.055	Glucose-1-phosphate adenylyltransferase
zma-miR167j-3p	Zm00001d050032_T004	1412	1432	1422	(((((((((((((((.(((((&)))))-)))))))))))))))	GGUGGAAUUGUCACAGUGAUC&GAUCA-UGUGGCAGUUUCAUU	2.055	Glucose-1-phosphate adenylyltransferase
zma-miR167j-3p	Zm00001d051565_T030	2367	2385	2376	.((((((((-((((((((..&..)))))))).)))))))).	UGUGGAACU-CCACAUGAGG&GAUCAUGUGGCAGUUUCAUU	2.055	N/A
zma-miR167j-3p	Zm00001d053177_T002	90	107	100	((((((((((--((((((((&))))))))..))))))))))	AAUGGAACUG--GCAUGGUC&GAUCAUGUGGCAGUUUCAUU	2.055	Actin-7
zma-miR167j-3p	Zm00001d053196_T001	602	620	612	((((((((((((((((-(((&))).))))))))))))))))	AGUGAGACUGUCAUGU-AUC&GAUCAUGUGGCAGUUUCAUU	2.055	Proline--tRNA ligase cytoplasmic
zma-miR167j-3p	Zm00001d053196_T002	565	583	575	((((((((((((((((-(((&))).))))))))))))))))	AGUGAGACUGUCAUGU-AUC&GAUCAUGUGGCAGUUUCAUU	2.055	Proline--tRNA ligase cytoplasmic
zma-miR167j-3p	Zm00001d053196_T003	565	583	575	((((((((((((((((-(((&))).))))))))))))))))	AGUGAGACUGUCAUGU-AUC&GAUCAUGUGGCAGUUUCAUU	2.055	Proline--tRNA ligase cytoplasmic
zma-miR167j-3p	Zm00001d053196_T004	543	561	553	((((((((((((((((-(((&))).))))))))))))))))	AGUGAGACUGUCAUGU-AUC&GAUCAUGUGGCAGUUUCAUU	6.165	Proline--tRNA ligase cytoplasmic
zma-miR169c-3p	ENSRNA049478156-T1	467	490	481	...((((((((..(((((((((.(&).)))))))))--))))))))...	CACAGCCAAGGGAACGGGCUUGGC&GGCAAGUCUGU--CCUUGGCUACA	51.375	Eukaryotic large subunit ribosomal RNA
zma-miR169c-3p	Zm00001d001812_T001	1107	1131	1121	.((((((((((..((((((...(((&)))-..))))))--)))))))))).	CGUGGCCGAGGCAGCGGACGACGCC&GGC-AAGUCUGU--CCUUGGCUACA	2.055	Rubisco Assembly Factor 1
zma-miR169c-3p	Zm00001d005051_T001	1967	1995	1980	.((.(((((((((((.(((.....(((((&)))))-----)))-)))))))))))-)).	GGUGGGCCAAGGACACGACCAGCAUUGCC&GGCAA-----GUC-UGUCCUUGGCU-ACA	6.165	Root phototropism protein 2
zma-miR169c-3p	Zm00001d009745_T031	1145	1168	1158	.(((((((..((((((((...(((&)))-..))))))))-.))))))).	CGUGGCCGCCGGACAGGCCGGGCC&GGC-AAGUCUGUCC-UUGGCUACA	4.11	DNA damage-binding protein 1a
zma-miR169c-3p	Zm00001d013861_T001	243	266	257	.((((((((((...(((((.((((&)))).)))))--.)))))))))).	CGUGGCCGAGGUUGUAGGCGUGCC&GGCAAGUCUG--UCCUUGGCUACA	4.11	RNA-binding CRS1 / YhbY (CRM) domain protein
zma-miR169c-3p	Zm00001d017708_T001	382	411	402	.((.(((.(((((......(((((((((((&)))))))))))------)))))-)))-)).	AGUCAGCACGAGGGUGAGAACAGACUUGCC&GGCAAGUCUGU------CCUUG-GCU-ACA	4.11	NA
zma-miR169c-3p	Zm00001d017708_T002	804	833	824	.((.(((.(((((......(((((((((((&)))))))))))------)))))-)))-)).	AGUCAGCACGAGGGUGAGAACAGACUUGCC&GGCAAGUCUGU------CCUUG-GCU-ACA	4.11	NA
zma-miR169c-3p	Zm00001d018034_T001	680	705	692	.((((((((((((..((((....((.&.))--..))))--)))))))))))).	CGUGGCCAAGGACAUGGGCGCGGGCG&GGC--AAGUCU--GUCCUUGGCUACA	24.66	geranylgeranyl hydrogenase1
zma-miR169c-3p	Zm00001d018467_T001	438	461	450	....((((((((((((((..(((.&.)))--))))))))))))))....	GCUCGCCGGGGACGGGCUAGUGCA&GGCA--AGUCUGUCCUUGGCUACA	4.11	homolog of Synechocystis YCF37
zma-miR169c-3p	Zm00001d023559_T001	974	992	986	...(((((((((((((---(((&)))...)))))))))))))...	GGAGGCCAAGGACAGG---GCC&GGCAAGUCUGUCCUUGGCUACA	51.375	Fructose-bisphosphate aldolase
zma-miR169c-3p	Zm00001d024307_T007	580	603	593	.(((((((.(((((.(((((((.(&).)))))))-)))))-))))))).	GGUGGCCAGGGGACUAGGCUUGGC&GGCAAGUCU-GUCCU-UGGCUACA	2.055	UDP-N-acetylglucosamine diphosphorylase 2
zma-miR169c-3p	Zm00001d024307_T008	400	423	413	.(((((((.(((((.(((((((.(&).)))))))-)))))-))))))).	GGUGGCCAGGGGACUAGGCUUGGC&GGCAAGUCU-GUCCU-UGGCUACA	4.11	UDP-N-acetylglucosamine diphosphorylase 2
zma-miR169c-3p	Zm00001d027707_T001	2140	2163	2152	((((((((((((((..((((((..&..))))))--))))))))))))))	UGUGGCCAAGGAUGUUGACUUGAA&GGCAAGUC--UGUCCUUGGCUACA	2.055	Cell division control protein 48 homolog D
zma-miR169c-3p	Zm00001d028463_T001	642	666	654	((((((((((((..(((((...(((&)))--.)))))-.))))))))))))	UGUAGCCGAGGAGAGGACUACCGCC&GGC--AAGUCU-GUCCUUGGCUACA	6.165	NA
zma-miR169c-3p	Zm00001d028463_T003	473	497	485	((((((((((((..(((((...(((&)))--.)))))-.))))))))))))	UGUAGCCGAGGAGAGGACUACCGCC&GGC--AAGUCU-GUCCUUGGCUACA	4.11	NA
zma-miR169c-3p	Zm00001d030976_T001	1326	1348	1338	..(((((((((((..((((((-((&)).))))))--)))))))))))..	CCUGGCCAGGGACCUGGACUU-CC&GGCAAGUCU--GUCCUUGGCUACA	4.11	Cytochrome P450 CYP76M15
zma-miR169c-3p	Zm00001d031128_T001	1662	1685	1674	...((((((((....(((((((((&)))))))))--..))))))))...	ACCAGCCGAGGUUUGAGACUUGCU&GGCAAGUCU--GUCCUUGGCUACA	2.055	N/A
zma-miR169c-3p	Zm00001d031128_T002	1813	1836	1825	...((((((((....(((((((((&)))))))))--..))))))))...	ACCAGCCGAGGUUUGAGACUUGCU&GGCAAGUCU--GUCCUUGGCUACA	2.055	5-methyltetrahydropteroyltriglutamate--homocysteine methyltransferase 1
zma-miR169c-3p	Zm00001d031128_T003	2227	2250	2239	...((((((((....(((((((((&)))))))))--..))))))))...	ACCAGCCGAGGUUUGAGACUUGCU&GGCAAGUCU--GUCCUUGGCUACA	4.11	5-methyltetrahydropteroyltriglutamate--homocysteine methyltransferase 1
zma-miR169c-3p	Zm00001d031128_T004	1728	1751	1740	...((((((((....(((((((((&)))))))))--..))))))))...	ACCAGCCGAGGUUUGAGACUUGCU&GGCAAGUCU--GUCCUUGGCUACA	4.11	5-methyltetrahydropteroyltriglutamate--homocysteine methyltransferase 1
zma-miR169c-3p	Zm00001d031128_T005	1284	1307	1296	...((((((((....(((((((((&)))))))))--..))))))))...	ACCAGCCGAGGUUUGAGACUUGCU&GGCAAGUCU--GUCCUUGGCUACA	4.11	5-methyltetrahydropteroyltriglutamate--homocysteine methyltransferase 1
zma-miR169c-3p	Zm00001d034935_T001	5297	5318	5309	..((((((((((((((..((((&))))..))))))))))))))..	UCUGGUCAGGGGCAGAGCUGCU&GGCAAGUCUGUCCUUGGCUACA	2.055	Expressed protein; protein
zma-miR169c-3p	Zm00001d034935_T006	4336	4357	4348	..((((((((((((((..((((&))))..))))))))))))))..	UCUGGUCAGGGGCAGAGCUGCU&GGCAAGUCUGUCCUUGGCUACA	2.055	Expressed protein; protein
zma-miR169c-3p	Zm00001d034935_T007	2823	2844	2835	..((((((((((((((..((((&))))..))))))))))))))..	UCUGGUCAGGGGCAGAGCUGCU&GGCAAGUCUGUCCUUGGCUACA	4.11	Expressed protein; protein
zma-miR169c-3p	Zm00001d034935_T008	4193	4214	4205	..((((((((((((((..((((&))))..))))))))))))))..	UCUGGUCAGGGGCAGAGCUGCU&GGCAAGUCUGUCCUUGGCUACA	4.11	N/A
zma-miR169c-3p	Zm00001d034935_T009	4193	4214	4205	..((((((((((((((..((((&))))..))))))))))))))..	UCUGGUCAGGGGCAGAGCUGCU&GGCAAGUCUGUCCUUGGCUACA	4.11	N/A
zma-miR169c-3p	Zm00001d034935_T011	3933	3954	3945	..((((((((((((((..((((&))))..))))))))))))))..	UCUGGUCAGGGGCAGAGCUGCU&GGCAAGUCUGUCCUUGGCUACA	4.11	Expressed protein; protein
zma-miR169c-3p	Zm00001d037103_T001	308	328	320	.((.(((((((((((-(.((((&)))).).))))))))))).)).	GGUCGCCAAGGGCAG-CGUGCC&GGCAAGUCUGUCCUUGGCUACA	20.55	Peroxiredoxin Q chloroplastic
zma-miR169c-3p	Zm00001d038733_T001	1628	1653	1640	...((.((((((((((....((((((&))))))----)))))))))).))...	AGAAGGCGAGGGCAGAGGCUCUUGCC&GGCAAG----UCUGUCCUUGGCUACA	6.165	Pentatricopeptide repeat-containing protein
zma-miR169c-3p	Zm00001d039165_T009	2546	2572	2563	((((((((....(((.(((.(((((((&))))))).)))-)))----))))))))	UGUGGCCACCAUGGGCACAUACUUGCC&GGCAAGUCUGU-CCU----UGGCUACA	2.055	DNA damage-binding protein 1a
zma-miR169c-3p	Zm00001d039165_T043	3174	3200	3191	((((((((....(((.(((.(((((((&))))))).)))-)))----))))))))	UGUGGCCACCAUGGGCACAUACUUGCC&GGCAAGUCUGU-CCU----UGGCUACA	2.055	DNA damage-binding protein 1a
zma-miR169c-3p	Zm00001d039167_T001	1164	1187	1177	..(((((((((.((((((..(((.&.)))-.))))))-)))))))))..	GCUAGCCAAGGCACAGGCGAUGCG&GGCA-AGUCUGU-CCUUGGCUACA	26.715	ATP-dependent Clp protease proteolytic subunit
zma-miR169c-3p	Zm00001d040202_T003	3344	3365	3356	....(((((((((((((..((.&.))..)))))))))))))....	GCCCGCCAAGGGCAGGCCGGCG&GGCAAGUCUGUCCUUGGCUACA	8.22	SNF7 family protein
zma-miR169c-3p	Zm00001d040202_T004	1355	1376	1367	....(((((((((((((..((.&.))..)))))))))))))....	GCCCGCCAAGGGCAGGCCGGCG&GGCAAGUCUGUCCUUGGCUACA	6.165	SNF7 family protein
zma-miR169c-3p	Zm00001d040202_T005	1507	1528	1519	....(((((((((((((..((.&.))..)))))))))))))....	GCCCGCCAAGGGCAGGCCGGCG&GGCAAGUCUGUCCUUGGCUACA	10.275	SNF7 family protein
zma-miR169c-3p	Zm00001d040202_T006	3129	3150	3141	....(((((((((((((..((.&.))..)))))))))))))....	GCCCGCCAAGGGCAGGCCGGCG&GGCAAGUCUGUCCUUGGCUACA	4.11	SNF7 family protein
zma-miR169c-3p	Zm00001d040202_T007	3110	3131	3122	....(((((((((((((..((.&.))..)))))))))))))....	GCCCGCCAAGGGCAGGCCGGCG&GGCAAGUCUGUCCUUGGCUACA	10.275	SNF7 family protein
zma-miR169c-3p	Zm00001d040202_T009	42	63	54	....(((((((((((((..((.&.))..)))))))))))))....	GCCCGCCAAGGGCAGGCCGGCG&GGCAAGUCUGUCCUUGGCUACA	4.11	SNF7 family protein
zma-miR169c-3p	Zm00001d043905_T001	593	615	605	...(((((((((..(((((.(((&))).)))))-.)))))))))...	AACAGCCAAGGAGUGGACUCGCC&GGCAAGUCU-GUCCUUGGCUACA	2.055	Ubiquitin-conjugating enzyme E2 36
zma-miR169c-3p	Zm00001d043905_T003	641	663	653	...(((((((((..(((((.(((&))).)))))-.)))))))))...	AACAGCCAAGGAGUGGACUCGCC&GGCAAGUCU-GUCCUUGGCUACA	4.11	Ubiquitin-conjugating enzyme E2 36
zma-miR169c-3p	Zm00001d043905_T004	538	560	550	...(((((((((..(((((.(((&))).)))))-.)))))))))...	AACAGCCAAGGAGUGGACUCGCC&GGCAAGUCU-GUCCUUGGCUACA	2.055	Ubiquitin-conjugating enzyme E2 36
zma-miR169c-3p	Zm00001d043905_T006	719	741	731	...(((((((((..(((((.(((&))).)))))-.)))))))))...	AACAGCCAAGGAGUGGACUCGCC&GGCAAGUCU-GUCCUUGGCUACA	2.055	Ubiquitin-conjugating enzyme E2 36
zma-miR169c-3p	Zm00001d046128_T001	170	192	182	...(((((((((..(((((.(((&))).)))))-.)))))))))...	AACAGCCAAGGAGUGGACUCGCC&GGCAAGUCU-GUCCUUGGCUACA	4.11	Ubiquitin-conjugating enzyme E2 36
zma-miR169c-3p	Zm00001d046945_T001	2840	2860	2851	(((-((((((((((((.(((..&..))).)))))))))))).)))	UGU-GCCGAGGACAGAGUUGAG&GGCAAGUCUGUCCUUGGCUACA	6.165	Vacuolar sorting receptor 7
zma-miR169c-3p	Zm00001d047765_T001	1049	1073	1061	((((.((((((((.((((((..(((&)))--))))))-)))))))).))))	UGUGACCAAGGACGAGACUUUCGCC&GGC--AAGUCU-GUCCUUGGCUACA	28.77	Glutathione S-transferase L2 chloroplastic
zma-miR169c-3p	Zm00001d047765_T002	589	613	601	((((.((((((((.((((((..(((&)))--))))))-)))))))).))))	UGUGACCAAGGACGAGACUUUCGCC&GGC--AAGUCU-GUCCUUGGCUACA	36.99	Glutathione S-transferase L2 chloroplastic
zma-miR169c-3p	Zm00001d047781_T001	661	681	672	...((((((((-((((((((((&)))))))))).))))))))...	UACGGUCAAGG-UAGACUUGCC&GGCAAGUCUGUCCUUGGCUACA	12.33	phosphoinositide binding
zma-miR169c-3p	Zm00001d047913_T001	300	320	312	....(((((((((((-((.(((&))).)).)))))))))))....	CCCCGCCGAGGGCAG-CUCGCC&GGCAAGUCUGUCCUUGGCUACA	16.44	NA
zma-miR169c-5p	Zm00001d003276_T001	408	432	419	((((((.((((((.......(((((&)))))----...)))))).))))))	CCGGCGCGUCGUCGGCCACGGGCUG&CAGCC----AAGGAUGACUUGCCGG	8.22	S-adenosyl-L-methionine-dependent methyltransferases superfamily protein
zma-miR169c-5p	Zm00001d005241_T002	3136	3157	3148	((((.(((.((.((((.(((((&))))).)))).))-))).))))	CCGGGAAGAUCUUCCUCGGCUG&CAGCCAAGGAUGA-CUUGCCGG	2.055	Mediator of RNA polymerase II transcription subunit 33A
zma-miR169c-5p	Zm00001d005241_T003	3911	3932	3923	((((.(((.((.((((.(((((&))))).)))).))-))).))))	CCGGGAAGAUCUUCCUCGGCUG&CAGCCAAGGAUGA-CUUGCCGG	6.165	Mediator of RNA polymerase II transcription subunit 33A
zma-miR169c-5p	Zm00001d015004_T001	1080	1105	1091	((((((((((((.((......(((((&)))))-----.)).))))))))))))	CUGGCAGGUCAUGCUGAAGCAGGCUG&CAGCC-----AAGGAUGACUUGCCGG	8.22	Protein LOW PSII ACCUMULATION 3 chloroplastic
zma-miR169c-5p	Zm00001d027874_T001	1321	1341	1332	(((((((.((((((((((((.&.)))))))))))).)))))))	CUGGCAACUCAUCCUUGGCUU&CAGCCAAGGAUGACUUGCCGG	2.055	nuclear transcription factor y subunit a1
zma-miR169c-5p	Zm00001d027874_T002	1025	1045	1036	(((((((.((((((((((((.&.)))))))))))).)))))))	CUGGCAACUCAUCCUUGGCUU&CAGCCAAGGAUGACUUGCCGG	10.275	nuclear transcription factor y subunit a1
zma-miR169c-5p	Zm00001d027874_T003	981	1001	992	(((((((.((((((((((((.&.)))))))))))).)))))))	CUGGCAACUCAUCCUUGGCUU&CAGCCAAGGAUGACUUGCCGG	6.165	nuclear transcription factor y subunit a1
zma-miR169c-5p	Zm00001d027874_T005	1002	1022	1013	(((((((.((((((((((((.&.)))))))))))).)))))))	CUGGCAACUCAUCCUUGGCUU&CAGCCAAGGAUGACUUGCCGG	12.33	nuclear transcription factor y subunit a1
zma-miR169c-5p	Zm00001d027874_T006	1815	1835	1826	(((((((.((((((((((((.&.)))))))))))).)))))))	CUGGCAACUCAUCCUUGGCUU&CAGCCAAGGAUGACUUGCCGG	18.495	nuclear transcription factor y subunit a1
zma-miR169c-5p	Zm00001d027874_T007	2494	2514	2505	(((((((.((((((((((((.&.)))))))))))).)))))))	CUGGCAACUCAUCCUUGGCUU&CAGCCAAGGAUGACUUGCCGG	4.11	nuclear transcription factor y subunit a1
zma-miR169c-5p	Zm00001d027874_T008	2082	2102	2093	(((((((.((((((((((((.&.)))))))))))).)))))))	CUGGCAACUCAUCCUUGGCUU&CAGCCAAGGAUGACUUGCCGG	10.275	nuclear transcription factor y subunit a1
zma-miR169c-5p	Zm00001d032230_T001	1351	1375	1366	((((((((.......((((((((((&))))))))))----...))))))))	CUGGCAAGGAUAAAUUCCUUGGUUG&CAGCCAAGGA----UGACUUGCCGG	47.265	terpene synthase7
zma-miR169c-5p	Zm00001d048734_T004	2609	2632	2620	((((((((((.(((....(.((((&))))-)--..))).))))))))))	CCGGCGAGUCUUCCGAAAGUGCUG&CAGC-C--AAGGAUGACUUGCCGG	2.055	Putative homeodomain-like transcription factor superfamily protein
zma-miR169c-5p	Zm00001d048734_T009	3828	3851	3839	((((((((((.(((....(.((((&))))-)--..))).))))))))))	CCGGCGAGUCUUCCGAAAGUGCUG&CAGC-C--AAGGAUGACUUGCCGG	8.22	N/A
zma-miR169c-5p	Zm00001d048734_T018	1722	1745	1733	((((((((((.(((....(.((((&))))-)--..))).))))))))))	CCGGCGAGUCUUCCGAAAGUGCUG&CAGC-C--AAGGAUGACUUGCCGG	2.055	N/A
zma-miR169c-5p	Zm00001d051785_T001	401	429	416	(((((((....((((((.((...((((((&))))))---))-))))))----)))))))	CCGGCGGCGCUGUCGUCGCUCUCUGGCUG&CAGCCA---AG-GAUGAC----UUGCCGG	39.045	Protein CURVATURE THYLAKOID 1A chloroplastic
zma-miR169c-5p	Zm00001d053932_T002	901	923	914	((((((.((.(((((((..((((&))))..)))))))-))-))))))	CCGGCGCAGCUCGUCCUCCGCUG&CAGCCAAGGAUGA-CU-UGCCGG	12.33	N/A
zma-miR169c-5p	Zm00001d053932_T004	466	488	479	((((((.((.(((((((..((((&))))..)))))))-))-))))))	CCGGCGCAGCUCGUCCUCCGCUG&CAGCCAAGGAUGA-CU-UGCCGG	12.33	N/A
zma-miR169f-3p	ZeamMr004	1198	1224	1209	..(((((((((((......((((((((&))))))))------)))))))))))..	AAUAGCCGAGGAGCCGAGUGACGUGCC&GGCAUGUC------UUCCUUGGCUACU	16.44	rrn1818S ribosomal RNA
zma-miR169f-3p	Zm00001d001766_T001	343	365	353	((-(((((((((...(((((.(((&))).)))))---))))))))).))	GG-AGCCAAGGACGCGGGCGCGCC&GGCAUGUCU---UCCUUGGCUACU	2.055	NA
zma-miR169f-3p	Zm00001d002353_T001	999	1025	1016	((((((.(......(((((((((((((&)))))))))))))------).))))))	GGUGGCGGCGUUCCAGGGGGACGUGCU&GGCAUGUCUUCCU------UGGCUACU	6.165	Orf protein
zma-miR169f-3p	Zm00001d002395_T001	218	240	230	((((.(((((((((.((.(((((&)))))-)).)))))))))-))))	AGUACGCCGAGGAGUACGAUGCC&GGCAU-GUCUUCCUUGGC-UACU	2.055	60S ribosomal protein L7-2
zma-miR169f-3p	Zm00001d002395_T002	253	275	265	((((.(((((((((.((.(((((&)))))-)).)))))))))-))))	AGUACGCCGAGGAGUACGAUGCC&GGCAU-GUCUUCCUUGGC-UACU	2.055	60S ribosomal protein L7-2
zma-miR169f-3p	Zm00001d002775_T001	303	324	313	(((-(((((((((((.....(((&)))--...))))))))))).)))	GGU-GCCGAGGAGGAGGGCGGCC&GGC--AUGUCUUCCUUGGCUACU	2.055	NA
zma-miR169f-3p	Zm00001d002775_T002	255	276	265	(((-(((((((((((.....(((&)))--...))))))))))).)))	GGU-GCCGAGGAGGAGGGCGGCC&GGC--AUGUCUUCCUUGGCUACU	2.055	NA
zma-miR169f-3p	Zm00001d003398_T001	599	620	611	((.(((.(((((((((.(((((&))))).)))))))))-))).))	GGAGGCUCAAGGAGGAGAUGCU&GGCAUGUCUUCCUUG-GCUACU	4.11	floury endosperm1
zma-miR169f-3p	Zm00001d003494_T002	597	615	608	.(((((((((((((((--(((&)))..))))))))))))))).	CGUGGUCGAGGAAGAC--GCC&GGCAUGUCUUCCUUGGCUACU	2.055	NA
zma-miR169f-3p	Zm00001d003981_T001	173	193	185	(((.((.(((((((((-(((((&))))).))))))))).))-)))	GGUCGGGCAAGGAGGA-GUGCC&GGCAUGUCUUCCUUGGCU-ACU	14.385	Drought-induced protein 1
zma-miR169f-3p	Zm00001d005085_T005	3223	3243	3234	(((((((((((.(((.(((((&))))).))).)))))))))))	GGUGGCCAAGGUGGAGGUGCC&GGCAUGUCUUCCUUGGCUACU	2.055	N/A
zma-miR169f-3p	Zm00001d005085_T014	3397	3417	3408	(((((((((((.(((.(((((&))))).))).)))))))))))	GGUGGCCAAGGUGGAGGUGCC&GGCAUGUCUUCCUUGGCUACU	2.055	Ubiquitin-activating enzyme E1 2
zma-miR169f-3p	Zm00001d005085_T017	3223	3243	3234	(((((((((((.(((.(((((&))))).))).)))))))))))	GGUGGCCAAGGUGGAGGUGCC&GGCAUGUCUUCCUUGGCUACU	2.055	N/A
zma-miR169f-3p	Zm00001d005085_T022	3256	3276	3267	(((((((((((.(((.(((((&))))).))).)))))))))))	GGUGGCCAAGGUGGAGGUGCC&GGCAUGUCUUCCUUGGCUACU	2.055	N/A
zma-miR169f-3p	Zm00001d005085_T028	484	504	495	(((((((((((.(((.(((((&))))).))).)))))))))))	GGUGGCCAAGGUGGAGGUGCC&GGCAUGUCUUCCUUGGCUACU	2.055	Ubiquitin-activating enzyme E1 2
zma-miR169f-3p	Zm00001d005894_T001	2008	2026	2019	...(((((((((((((--(((&)))..)))))))))))))...	CAAGGCCAAGGAGGGC--GCC&GGCAUGUCUUCCUUGGCUACU	2.055	Leucine-rich repeat (LRR) family protein
zma-miR169f-3p	Zm00001d006203_T001	1556	1580	1568	((((((.(((((((...(((.((((&)))).)))---)))))))-))))))	AGUAGCACAAGGAAUUUGAUCUGCC&GGCAUGUC---UUCCUUG-GCUACU	34.935	Cytochrome P450 71A26
zma-miR169f-3p	Zm00001d006679_T001	1264	1287	1275	...((((((((.....((((((((&))))))))---..))))))))...	CAAGGCCAGGGUGAGCGGCGUGCC&GGCAUGUC---UUCCUUGGCUACU	8.22	UDP-galactose transporter 2
zma-miR169f-3p	Zm00001d006833_T001	617	637	628	((.(((.((((((((((((((&)))))))))))))).))).))	GGAGGCGGAGGAGGACGUGUC&GGCAUGUCUUCCUUGGCUACU	24.66	Glyceraldehyde-3-phosphate dehydrogenase A
zma-miR169f-3p	Zm00001d007092_T001	2909	2929	2920	.....((((((((((((.(((&))).)))))))))))).....	UCCUCCCAAGGAGGACAAGCC&GGCAUGUCUUCCUUGGCUACU	2.055	elongation factor Ts family protein
zma-miR169f-3p	Zm00001d007092_T002	3691	3711	3702	.....((((((((((((.(((&))).)))))))))))).....	UCCUCCCAAGGAGGACAAGCC&GGCAUGUCUUCCUUGGCUACU	2.055	elongation factor Ts family protein
zma-miR169f-3p	Zm00001d007092_T003	2593	2613	2604	.....((((((((((((.(((&))).)))))))))))).....	UCCUCCCAAGGAGGACAAGCC&GGCAUGUCUUCCUUGGCUACU	2.055	N/A
zma-miR169f-3p	Zm00001d007092_T005	2496	2516	2507	.....((((((((((((.(((&))).)))))))))))).....	UCCUCCCAAGGAGGACAAGCC&GGCAUGUCUUCCUUGGCUACU	2.055	N/A
zma-miR169f-3p	Zm00001d007901_T001	967	991	978	.(((((((((((....((.((((((&)))))).))----))))))))))).	CGUGGUCAAGGAACAGAGUCAUGUC&GGCAUGUCU----UCCUUGGCUACU	6.165	Cylicin-1
zma-miR169f-3p	Zm00001d008987_T001	1341	1361	1352	....(((((((((..((((((&))))))..)))))))))....	GCGCGCCGAGGAAUUCGUGCC&GGCAUGUCUUCCUUGGCUACU	6.165	Putative cytochrome P450 superfamily protein
zma-miR169f-3p	Zm00001d009446_T001	330	353	344	((.((((((..(((((((.((((.&.)))).)))))))--))))))-))	GGCUAGCCAUGAGGAGGAGAUGCG&GGCAUGUCUUCCU--UGGCUA-CU	2.055	VIP1 protein [Source:UniProtKB/TrEMBL;Acc:B4FAQ5]
zma-miR169f-3p	Zm00001d009618_T001	690	709	701	....(((((((((((.(-(((&))).).)))))))))))....	GCUCGCCGAGGAGGAGA-GCC&GGCAUGUCUUCCUUGGCUACU	10.275	what's this factor1
zma-miR169f-3p	Zm00001d009783_T002	169	190	180	...(((((((((.(((.((((.&.)))).)))-)))))))))...	GAGGGCCGAGGAGAGAGGUGCG&GGCAUGUCU-UCCUUGGCUACU	2.055	N/A
zma-miR169f-3p	Zm00001d010556_T003	5112	5130	5123	(((((((((((-((((-((((&)))).)))).)))))))))))	AGUAGUCGAGG-AGAC-UGCU&GGCAUGUCUUCCUUGGCUACU	2.055	N/A
zma-miR169f-3p	Zm00001d010556_T005	5219	5237	5230	(((((((((((-((((-((((&)))).)))).)))))))))))	AGUAGUCGAGG-AGAC-UGCU&GGCAUGUCUUCCUUGGCUACU	2.055	N/A
zma-miR169f-3p	Zm00001d010556_T010	5132	5150	5143	(((((((((((-((((-((((&)))).)))).)))))))))))	AGUAGUCGAGG-AGAC-UGCU&GGCAUGUCUUCCUUGGCUACU	2.055	Tudor/PWWP/MBT superfamily protein
zma-miR169f-3p	Zm00001d010556_T014	4879	4897	4890	(((((((((((-((((-((((&)))).)))).)))))))))))	AGUAGUCGAGG-AGAC-UGCU&GGCAUGUCUUCCUUGGCUACU	2.055	N/A
zma-miR169f-3p	Zm00001d011154_T001	690	710	701	.(((((((((((((.(((.((&)).))).))))))))))))).	CGUAGCCAAGGAGGUCAUCCC&GGCAUGUCUUCCUUGGCUACU	4.11	glutathione transferase27
zma-miR169f-3p	Zm00001d011331_T001	482	501	493	((.(((((((((((-((((((&)))))).))))))))))).))	AGGAGCUGAGGAAG-CAUGCU&GGCAUGUCUUCCUUGGCUACU	8.22	NA
zma-miR169f-3p	Zm00001d011732_T002	1325	1346	1338	(((((.(((((.((((-((((((&)))))).))))-)))))-)))))	GGUGGACCAAGUGAAG-CAUGCU&GGCAUGUCUUC-CUUGG-CUACU	2.055	NADH dehydrogenase2
zma-miR169f-3p	Zm00001d011833_T001	394	414	405	....(((((((((((((((.(&).)))))))))))))))....	ACGCGCCGGGGGAGACGUGGC&GGCAUGUCUUCCUUGGCUACU	24.66	Ferredoxin--NADP reductase leaf isozyme 1 chloroplastic
zma-miR169f-3p	Zm00001d011887_T001	488	509	499	((((((.((((((((....(((&)))-...)))))))).))))))	GGUGGUGGAGGAGGAGCCCGCC&GGC-AUGUCUUCCUUGGCUACU	2.055	high chlorophyll fluorescence 153
zma-miR169f-3p	Zm00001d012141_T001	1866	1885	1877	...(((.((((((((((-(((&))).)))))))))).)))...	AAAGGCGGAGGAAGGCG-GCC&GGCAUGUCUUCCUUGGCUACU	2.055	Protein PLASTID TRANSCRIPTIONALLY ACTIVE 10
zma-miR169f-3p	Zm00001d012537_T001	101	123	112	((.(((.(((((((((((..(((&)))--))))))))))).))).))	GGCGGCGGAGGAAGGCGUUCGCC&GGC--AUGUCUUCCUUGGCUACU	2.055	ADP-ribosylation factor A1F
zma-miR169f-3p	Zm00001d013571_T001	1070	1094	1085	...(((((....((((((((((((.&.))))))))))))----)))))...	UCGGGCCACGUCAGGGGGGCGUGCG&GGCAUGUCUUCCU----UGGCUACU	28.77	Probable BOI-related E3 ubiquitin-protein ligase 2
zma-miR169f-3p	Zm00001d013571_T001	1165	1187	1178	...(((((.((.(((((((((((&)))))))))))-))-)))))...	CGCGGCCGCGGCGAGGGCGUGCC&GGCAUGUCUUC-CU-UGGCUACU	26.715	Probable BOI-related E3 ubiquitin-protein ligase 2
zma-miR169f-3p	Zm00001d013706_T001	291	311	302	...((((((((((((((.(((&))).))))))))))))))...	CGCGGCCGAGGAGGGCGGGCU&GGCAUGUCUUCCUUGGCUACU	8.22	thylakoid assembly 9
zma-miR169f-3p	Zm00001d014417_T003	739	760	751	....((.(((((((((((((.(&).)))))))))))))-))....	GCGCGCGCAAGGAAGGCAUGGC&GGCAUGUCUUCCUUG-GCUACU	2.055	NA
zma-miR169f-3p	Zm00001d014755_T001	762	780	773	.(..((((((((((((--(((&)))..))))))))))))..).	CGGCGCCAAGGAGGGC--GCC&GGCAUGUCUUCCUUGGCUACU	16.44	F-box/kelch-repeat protein SKIP25
zma-miR169f-3p	Zm00001d015138_T004	3507	3527	3518	.(((((..(((((((((((((&)))))))))))))..))))).	CGUGGUGCAGGAAGAUGUGCC&GGCAUGUCUUCCUUGGCUACU	2.055	NA
zma-miR169f-3p	Zm00001d015138_T007	2364	2384	2375	.(((((..(((((((((((((&)))))))))))))..))))).	CGUGGUGCAGGAAGAUGUGCC&GGCAUGUCUUCCUUGGCUACU	2.055	N/A
zma-miR169f-3p	Zm00001d015549_T001	1182	1205	1196	.(((((((((...((((((((((.&.))))))))))---))))))))).	CGUAGCCAGGAGCGGAGAUGUGCA&GGCAUGUCUUC---CUUGGCUACU	4.11	knotted related homeobox6
zma-miR169f-3p	Zm00001d015549_T002	1078	1101	1092	.(((((((((...((((((((((.&.))))))))))---))))))))).	CGUAGCCAGGAGCGGAGAUGUGCA&GGCAUGUCUUC---CUUGGCUACU	2.055	knotted related homeobox6
zma-miR169f-3p	Zm00001d016016_T001	18	41	29	...(((.(((((...(((((((((&)))))))))---))))).)))...	GCGGGUGGAGGACACGGACAUGCC&GGCAUGUCU---UCCUUGGCUACU	2.055	Dynein light chain LC6%2C flagellar outer arm
zma-miR169f-3p	Zm00001d016552_T002	651	670	662	((.(((((((((((-((((((&)))))).))))))))))).))	AGGAGCUAAGGGAG-CGUGCU&GGCAUGUCUUCCUUGGCUACU	2.055	ubiquitin-associated (UBA)/TS-N domain-containing protein
zma-miR169f-3p	Zm00001d016552_T004	623	642	634	((.(((((((((((-((((((&)))))).))))))))))).))	AGGAGCUAAGGGAG-CGUGCU&GGCAUGUCUUCCUUGGCUACU	2.055	ubiquitin-associated (UBA)/TS-N domain-containing protein
zma-miR169f-3p	Zm00001d016736_T001	818	837	829	((.((((((((((((.((-((&)).)).)))))))))))).))	GGAAGCCAGGGGAGAGGU-CC&GGCAUGUCUUCCUUGGCUACU	24.66	2-Cys peroxiredoxin BAS1 chloroplastic
zma-miR169f-3p	Zm00001d017037_T001	589	611	600	(((((((((((((...(((-((((&)))).)))---)))))))))))))	GGUGGUCGGGGAGCACGAC-UGCC&GGCAUGUC---UUCCUUGGCUACU	8.22	PTB domain-containing engulfment adapter protein 1 isoform 1
zma-miR169f-3p	Zm00001d017124_T001	1058	1079	1069	....(((((((((.((((((((&))))))))-)))))))))....	AGAUGCCAAGGAAUGGCGUGCU&GGCAUGUC-UUCCUUGGCUACU	12.33	Pentatricopeptide repeat-containing protein mitochondrial
zma-miR169f-3p	Zm00001d017320_T001	879	897	888	.(((((((--(((((((((((&)))))))))))..))))))).	UGUGGCCA--GAAGACGUGCU&GGCAUGUCUUCCUUGGCUACU	12.33	Surfeit locus protein 6
zma-miR169f-3p	Zm00001d017976_T001	1037	1057	1048	...(((..((((((((((((.&.))))))))))))..)))...	AAGGGCGCGGGAAGGCGUGCG&GGCAUGUCUUCCUUGGCUACU	2.055	Immediate-early fungal elicitor protein CMPG1
zma-miR169f-3p	Zm00001d018820_T001	1001	1023	1012	((((((((.(((..(((((((((&)))))))))--))).))))))))	GGUGGUCGCGGAGCAGGCGUGCU&GGCAUGUCU--UCCUUGGCUACU	6.165	N/A
zma-miR169f-3p	Zm00001d018820_T001	617	643	628	.((((((((((((......((((((((&))))))))------)))))))))))).	CGUGGUCAAGGGGCGCGACGGCGUGCU&GGCAUGUC------UUCCUUGGCUACU	2.055	N/A
zma-miR169f-3p	Zm00001d018820_T002	1001	1023	1012	((((((((.(((..(((((((((&)))))))))--))).))))))))	GGUGGUCGCGGAGCAGGCGUGCU&GGCAUGUCU--UCCUUGGCUACU	6.165	FAD-dependent oxidoreductase family protein
zma-miR169f-3p	Zm00001d018820_T002	617	643	628	.((((((((((((......((((((((&))))))))------)))))))))))).	CGUGGUCAAGGGGCGCGACGGCGUGCU&GGCAUGUC------UUCCUUGGCUACU	2.055	FAD-dependent oxidoreductase family protein
zma-miR169f-3p	Zm00001d018820_T004	615	641	626	.((((((((((((......((((((((&))))))))------)))))))))))).	CGUGGUCAAGGGGCGCGACGGCGUGCU&GGCAUGUC------UUCCUUGGCUACU	2.055	N/A
zma-miR169f-3p	Zm00001d018820_T004	999	1021	1010	((((((((.(((..(((((((((&)))))))))--))).))))))))	GGUGGUCGCGGAGCAGGCGUGCU&GGCAUGUCU--UCCUUGGCUACU	6.165	N/A
zma-miR169f-3p	Zm00001d018967_T001	456	476	467	...((.(((((((((((((.(&).))))))))))))).))...	GCCGGGCGAGGGAGGCAUGGC&GGCAUGUCUUCCUUGGCUACU	2.055	Transcription factor bHLH7
zma-miR169f-3p	Zm00001d019124_T005	985	1004	995	(((-(((((((((((..((((&))))..))))))))))).)))	GGU-GCCGGGGAGGAGCUGCU&GGCAUGUCUUCCUUGGCUACU	2.055	viviparous9
zma-miR169f-3p	Zm00001d020454_T002	2522	2543	2534	((.((.((((((((((((.(((&))).))))))))))))-)).))	AGAAGCCCAAGGAGGACAGGUC&GGCAUGUCUUCCUUGG-CUACU	2.055	N/A
zma-miR169f-3p	Zm00001d020454_T003	3932	3953	3944	((.((.((((((((((((.(((&))).))))))))))))-)).))	AGAAGCCCAAGGAGGACAGGUC&GGCAUGUCUUCCUUGG-CUACU	10.275	NA
zma-miR169f-3p	Zm00001d020454_T004	3296	3317	3308	((.((.((((((((((((.(((&))).))))))))))))-)).))	AGAAGCCCAAGGAGGACAGGUC&GGCAUGUCUUCCUUGG-CUACU	8.22	NA
zma-miR169f-3p	Zm00001d021370_T001	266	286	277	((..((((.((((((.(((((&))))).)))))).))))..))	GGGCGCCACGGAGGAGGUGCC&GGCAUGUCUUCCUUGGCUACU	137.685	Protein CURVATURE THYLAKOID 1B chloroplastic
zma-miR169f-3p	Zm00001d021484_T001	339	360	352	...(((((..((((((((-((((&)))).))))))))--)))))...	GAAAGCCAUCAGGGAGGC-UGCC&GGCAUGUCUUCCU--UGGCUACU	2.055	Vacuolar protein sorting-associated protein 24 homolog 1
zma-miR169f-3p	Zm00001d022069_T001	1200	1223	1214	....((((....((((((((((((&))))))))))))---.))))....	GAGCGCCAUGGCGGAGGACAUGCC&GGCAUGUCUUCC---UUGGCUACU	4.11	Ninja-family protein 5
zma-miR169f-3p	Zm00001d022421_T001	256	276	267	...((.(((((((((((((((&))))))))))))))).))...	CAAGGACGAGGAAGGCAUGCC&GGCAUGUCUUCCUUGGCUACU	2.055	hydroxyproline-rich glycoprotein family protein
zma-miR169f-3p	Zm00001d022421_T008	256	276	267	...((.(((((((((((((((&))))))))))))))).))...	CAAGGACGAGGAAGGCAUGCC&GGCAUGUCUUCCUUGGCUACU	2.055	N/A
zma-miR169f-3p	Zm00001d022421_T010	256	276	267	...((.(((((((((((((((&))))))))))))))).))...	CAAGGACGAGGAAGGCAUGCC&GGCAUGUCUUCCUUGGCUACU	4.11	N/A
zma-miR169f-3p	Zm00001d023222_T001	3322	3342	3333	(((((((((((.(((.(((((&))))).))).)))))))))))	GGUGGCCAAGGUGGAGGUGCC&GGCAUGUCUUCCUUGGCUACU	2.055	Ubiquitin-activating enzyme E1 2
zma-miR169f-3p	Zm00001d023222_T004	3420	3440	3431	(((((((((((.(((.(((((&))))).))).)))))))))))	GGUGGCCAAGGUGGAGGUGCC&GGCAUGUCUUCCUUGGCUACU	2.055	Ubiquitin-activating enzyme E1 2
zma-miR169f-3p	Zm00001d023222_T009	3661	3681	3672	(((((((((((.(((.(((((&))))).))).)))))))))))	GGUGGCCAAGGUGGAGGUGCC&GGCAUGUCUUCCUUGGCUACU	2.055	Ubiquitin-activating enzyme E1 2
zma-miR169f-3p	Zm00001d023314_T001	1040	1068	1059	....(((((((........((((((((((&))))))))))--------)))))))....	CGCCGCCGGGGCGUCCGCCAAGACGUGCC&GGCAUGUCUU--------CCUUGGCUACU	2.055	Putative phototropic-resoponsive NPH3 family protein
zma-miR169f-3p	Zm00001d023437_T001	3689	3710	3700	((((((((((((((.((..(((&)))-.)).))))))))))))))	GGUGGCCGAGGAAGCCGCGGCC&GGC-AUGUCUUCCUUGGCUACU	39.045	glycine decarboxylase1
zma-miR169f-3p	Zm00001d024241_T002	177	196	187	(((((((-(((((((.(((((&))))).))))))).)))))))	GGUGGUC-AGGAGGAGAUGCC&GGCAUGUCUUCCUUGGCUACU	2.055	NA
zma-miR169f-3p	Zm00001d024823_T001	1563	1583	1574	((.(((((((((((((((...&...))))))))))))))).))	AGAGGCCAGGGAAGACAUAGG&GGCAUGUCUUCCUUGGCUACU	4.11	CRM-domain containing factor CFM3A chloroplastic/mitochondrial
zma-miR169f-3p	Zm00001d025065_T001	2022	2042	2033	((((((((.(((((.((.(((&))).)).))))).))))))))	GGUGGCCAUGGAGGCCACGCC&GGCAUGUCUUCCUUGGCUACU	18.495	Putative D-mannose binding lectin receptor-like protein kinase family protein
zma-miR169f-3p	Zm00001d025509_T001	273	292	284	....(((((((-(((((((((&))))))))).)))))))....	CUCCGCCAAGG-AGACGUGCU&GGCAUGUCUUCCUUGGCUACU	88.365	RmlC-like cupins superfamily protein
zma-miR169f-3p	Zm00001d025913_T001	123	142	134	....(((((((((((((-((.&.)).)))))))))))))....	CGCUGCCAAGGAAGGCG-GCG&GGCAUGUCUUCCUUGGCUACU	8.22	Histone H2B
zma-miR169f-3p	Zm00001d025916_T001	252	272	263	...((((((.(((((((((((&))))))))))).))))))...	GAAAGCCAGUGGGGACAUGCC&GGCAUGUCUUCCUUGGCUACU	4.11	E3 ubiquitin-protein ligase RMA1
zma-miR169f-3p	Zm00001d026072_T001	249	275	260	.((((((((((((((((......(((.&.)))------)))))))))))))))).	CGUGGUCGGGGAAGGCGAGACGCUGCA&GGCA------UGUCUUCCUUGGCUACU	12.33	peptidoglycan-binding LysM domain-containing protein
zma-miR169f-3p	Zm00001d026254_T001	165	187	177	((((.(((((((((.((.(((((&)))))-)).)))))))))-))))	AGUACGCCGAGGAAUACGAUGCC&GGCAU-GUCUUCCUUGGC-UACU	4.11	60S ribosomal protein L7-2
zma-miR169f-3p	Zm00001d026322_T001	1019	1038	1030	....(((((((-(((((((((&))))))))).)))))))....	GGACGUCGAGG-AGGCGUGCC&GGCAUGUCUUCCUUGGCUACU	2.055	Protein kinase superfamily protein
zma-miR169f-3p	Zm00001d026322_T003	1234	1253	1245	....(((((((-(((((((((&))))))))).)))))))....	GGACGUCGAGG-AGGCGUGCC&GGCAUGUCUUCCUUGGCUACU	2.055	Protein kinase superfamily protein
zma-miR169f-3p	Zm00001d026475_T001	993	1012	1003	...((-(((((((((((((((&))))))))))))))).))...	GAAAG-CGAGGAAGACAUGCU&GGCAUGUCUUCCUUGGCUACU	8.22	Peptidyl-tRNA hydrolase II (PTH2) family protein
zma-miR169f-3p	Zm00001d026475_T002	2015	2034	2025	...((-(((((((((((((((&))))))))))))))).))...	GAAAG-CGAGGAAGACAUGCU&GGCAUGUCUUCCUUGGCUACU	4.11	Peptidyl-tRNA hydrolase II (PTH2) family protein
zma-miR169f-3p	Zm00001d026597_T001	792	812	803	....((((((((((.((.(((&))).)).))))))))))....	GCGCGCCGAGGAGGUCGCGCC&GGCAUGUCUUCCUUGGCUACU	8.22	NA
zma-miR169f-3p	Zm00001d027387_T001	2031	2051	2042	...(((((.((.(((((((((&))))))))).)).)))))...	CAAGGCCGUGGUGGACAUGCC&GGCAUGUCUUCCUUGGCUACU	8.22	Subtilisin-like protease SBT1.9
zma-miR169f-3p	Zm00001d027619_T002	1829	1854	1845	((-((((((......((((((((((((&))))))))))))------)))))).))	GG-AGCCGGGCGCGCGGGAGGCGUGCC&GGCAUGUCUUCC------UUGGCUACU	4.11	beta amylase2
zma-miR169f-3p	Zm00001d027619_T003	448	473	464	((-((((((......((((((((((((&))))))))))))------)))))).))	GG-AGCCGGGCGCGCGGGAGGCGUGCC&GGCAUGUCUUCC------UUGGCUACU	6.165	N/A
zma-miR169f-3p	Zm00001d027742_T001	394	411	404	(((-((((((((((((--(((&)))..)))))))))))).)))	GGU-GCCGAGGAAGGC--GCC&GGCAUGUCUUCCUUGGCUACU	10.275	NA
zma-miR169f-3p	Zm00001d028088_T003	2616	2637	2627	.((((((((((((((....((.&.))-...)))))))))))))).	CGUGGCCGGGGAAGAAAAGGCG&GGC-AUGUCUUCCUUGGCUACU	2.055	Ubiquitin system component Cue protein
zma-miR169f-3p	Zm00001d028088_T007	2612	2633	2623	.((((((((((((((....((.&.))-...)))))))))))))).	CGUGGCCGGGGAAGAAAAGGCG&GGC-AUGUCUUCCUUGGCUACU	2.055	Ubiquitin system component Cue protein
zma-miR169f-3p	Zm00001d028389_T001	576	605	587	((((((((((((.........((((.((((&)))).))))---------))))))))))))	GGUGGCCAGGGACUUCGUUCAGGACCUGCU&GGCAUGUCU---------UCCUUGGCUACU	2.055	NA
zma-miR169f-3p	Zm00001d028464_T026	890	911	902	....((.(((((((((((((.(&).)))))))))))))-))....	GCGCGCGCAAGGAAGGCAUGGC&GGCAUGUCUUCCUUG-GCUACU	2.055	Rho GTPase activation protein (RhoGAP) with PH domain
zma-miR169f-3p	Zm00001d028574_T001	1229	1251	1240	....((((((((..((((((((.&.))))))))--))))))))....	GAGCGCCGAGGACAGGGCGUGCG&GGCAUGUCU--UCCUUGGCUACU	6.165	Protein phosphatase 2C 37
zma-miR169f-3p	Zm00001d028601_T001	1093	1119	1110	((.((((((......((((((((((((&))))))))))))------)))))).))	GGAGGCCGAGAAGGCGGAGGACGUGCU&GGCAUGUCUUCC------UUGGCUACU	8.22	Haloacid dehalogenase-like hydrolase (HAD) superfamily protein
zma-miR169f-3p	Zm00001d028601_T002	954	980	971	((.((((((......((((((((((((&))))))))))))------)))))).))	GGAGGCCGAGAAGGCGGAGGACGUGCU&GGCAUGUCUUCC------UUGGCUACU	6.165	Haloacid dehalogenase-like hydrolase (HAD) superfamily protein
zma-miR169f-3p	Zm00001d028601_T003	415	441	432	((.((((((......((((((((((((&))))))))))))------)))))).))	GGAGGCCGAGAAGGCGGAGGACGUGCU&GGCAUGUCUUCC------UUGGCUACU	4.11	Haloacid dehalogenase-like hydrolase (HAD) superfamily protein
zma-miR169f-3p	Zm00001d028692_T003	634	654	645	(((..((((((((((((((((&))))))))))))))))..)))	AGUCUCCAAGGAAGAUGUGUC&GGCAUGUCUUCCUUGGCUACU	6.165	Glutathione S-transferase L2 chloroplastic
zma-miR169f-3p	Zm00001d028692_T004	634	654	645	(((..((((((((((((((((&))))))))))))))))..)))	AGUCUCCAAGGAAGAUGUGUC&GGCAUGUCUUCCUUGGCUACU	6.165	Glutathione S-transferase L2 chloroplastic
zma-miR169f-3p	Zm00001d028692_T005	634	654	645	(((..((((((((((((((((&))))))))))))))))..)))	AGUCUCCAAGGAAGAUGUGUC&GGCAUGUCUUCCUUGGCUACU	2.055	Glutathione S-transferase L2 chloroplastic
zma-miR169f-3p	Zm00001d028692_T006	634	654	645	(((..((((((((((((((((&))))))))))))))))..)))	AGUCUCCAAGGAAGAUGUGUC&GGCAUGUCUUCCUUGGCUACU	2.055	Glutathione S-transferase L2 chloroplastic
zma-miR169f-3p	Zm00001d029056_T003	554	577	568	...((.((((..((((((((((((&))))))))))))--))))-))...	CAAAGUCCAACCGGAAGGCGUGCC&GGCAUGUCUUCC--UUGG-CUACU	2.055	Vacuolar-sorting receptor 1
zma-miR169f-3p	Zm00001d029056_T004	541	564	555	...((.((((..((((((((((((&))))))))))))--))))-))...	CAAAGUCCAACCGGAAGGCGUGCC&GGCAUGUCUUCC--UUGG-CUACU	4.11	Vacuolar-sorting receptor 1
zma-miR169f-3p	Zm00001d029120_T002	3201	3221	3212	..((((((((((((((.((.(&).)).))))))))))))))..	ACUAGCCAAGGAAGAUUUGGC&GGCAUGUCUUCCUUGGCUACU	4.11	AAA-type ATPase family protein
zma-miR169f-3p	Zm00001d029120_T003	2674	2694	2685	..((((((((((((((.((.(&).)).))))))))))))))..	ACUAGCCAAGGAAGAUUUGGC&GGCAUGUCUUCCUUGGCUACU	6.165	N/A
zma-miR169f-3p	Zm00001d029120_T004	3118	3138	3129	..((((((((((((((.((.(&).)).))))))))))))))..	ACUAGCCAAGGAAGAUUUGGC&GGCAUGUCUUCCUUGGCUACU	2.055	AAA-type ATPase family protein
zma-miR169f-3p	Zm00001d029120_T005	1171	1191	1182	..((((((((((((((.((.(&).)).))))))))))))))..	ACUAGCCAAGGAAGAUUUGGC&GGCAUGUCUUCCUUGGCUACU	2.055	AAA-type ATPase family protein
zma-miR169f-3p	Zm00001d029120_T016	4094	4114	4105	..((((((((((((((.((.(&).)).))))))))))))))..	ACUAGCCAAGGAAGAUUUGGC&GGCAUGUCUUCCUUGGCUACU	4.11	N/A
zma-miR169f-3p	Zm00001d029120_T017	4034	4054	4045	..((((((((((((((.((.(&).)).))))))))))))))..	ACUAGCCAAGGAAGAUUUGGC&GGCAUGUCUUCCUUGGCUACU	2.055	N/A
zma-miR169f-3p	Zm00001d029120_T026	3179	3199	3190	..((((((((((((((.((.(&).)).))))))))))))))..	ACUAGCCAAGGAAGAUUUGGC&GGCAUGUCUUCCUUGGCUACU	4.11	AAA-type ATPase family protein
zma-miR169f-3p	Zm00001d029619_T001	1140	1160	1151	.((-(((((.((.(((((((((&))))))))).))-))))).)).	CGU-GCCGAUGGUGGGCAUGCC&GGCAUGUCUUCC-UUGGCUACU	4.11	UDP-glycosyltransferase 74B1
zma-miR169f-3p	Zm00001d029620_T001	1403	1423	1414	...(((((((((((.(((((.&.))))).)))))))))))...	CAAGGCCAAGGAGGCCAUGCA&GGCAUGUCUUCCUUGGCUACU	2.055	UDP-glycosyltransferase 74B1
zma-miR169f-3p	Zm00001d029705_T017	3792	3810	3801	((.(((--(((((((((((((&)))))))))))))..))).))	AGGAGC--AGGAAGGCAUGCC&GGCAUGUCUUCCUUGGCUACU	2.055	ubiquitin carrier protein 7
zma-miR169f-3p	Zm00001d030366_T003	2435	2459	2450	(((((((((((....(((((..((.&.))..)))))----)))))))))))	AGUGGCCGAGGCAAGGAGGCUGGCG&GGCAUGUCUU----CCUUGGCUACU	2.055	Mediator of RNA polymerase II transcription subunit 34
zma-miR169f-3p	Zm00001d030366_T011	2864	2888	2879	(((((((((((....(((((..((.&.))..)))))----)))))))))))	AGUGGCCGAGGCAAGGAGGCUGGCG&GGCAUGUCUU----CCUUGGCUACU	2.055	Mediator of RNA polymerase II transcription subunit 34
zma-miR169f-3p	Zm00001d030366_T021	3950	3974	3965	(((((((((((....(((((..((.&.))..)))))----)))))))))))	AGUGGCCGAGGCAAGGAGGCUGGCG&GGCAUGUCUU----CCUUGGCUACU	2.055	Mediator of RNA polymerase II transcription subunit 34
zma-miR169f-3p	Zm00001d030638_T001	115	136	127	.(((((((..((((((.(((((&))))).))))))-.))))))).	CGUAGCCGUUGGAGGAGGUGUC&GGCAUGUCUUCC-UUGGCUACU	2.055	PsbP domain-containing protein 1 chloroplastic
zma-miR169f-3p	Zm00001d030962_T002	1079	1099	1090	...(((.((((((((((((((&)))))))))))))).)))...	AAAGGUGAAGGAAGACAUGCU&GGCAUGUCUUCCUUGGCUACU	2.055	FAD/NAD(P)-binding oxidoreductase family protein
zma-miR169f-3p	Zm00001d031072_T001	1072	1096	1087	.((((((....((((((.(((((((&))))))).))))))----)))))).	UGUAGCCGUGAAAGGAAAAUAUGCC&GGCAUGUCUUCCUU----GGCUACU	2.055	Metallo-hydrolase/oxidoreductase superfamily protein
zma-miR169f-3p	Zm00001d031072_T002	2358	2382	2373	.((((((....((((((.(((((((&))))))).))))))----)))))).	UGUAGCCGUGAAAGGAAAAUAUGCC&GGCAUGUCUUCCUU----GGCUACU	2.055	N/A
zma-miR169f-3p	Zm00001d031072_T003	2334	2358	2349	.((((((....((((((.(((((((&))))))).))))))----)))))).	UGUAGCCGUGAAAGGAAAAUAUGCC&GGCAUGUCUUCCUU----GGCUACU	6.165	Metallo-hydrolase/oxidoreductase superfamily protein
zma-miR169f-3p	Zm00001d031072_T004	2677	2701	2692	.((((((....((((((.(((((((&))))))).))))))----)))))).	UGUAGCCGUGAAAGGAAAAUAUGCC&GGCAUGUCUUCCUU----GGCUACU	2.055	Metallo-hydrolase/oxidoreductase superfamily protein
zma-miR169f-3p	Zm00001d031209_T001	1145	1168	1159	...(((((....((((((((((((&))))))))))))---.)))))...	CGAGGCCAUCUCGGAGGGCGUGCC&GGCAUGUCUUCC---UUGGCUACU	4.11	benzoxazinone synthesis9
zma-miR169f-3p	Zm00001d031280_T001	1109	1130	1121	....(((..(((((((((((((&)))))))))))))-.)))....	UGCUGCCUCAGGGAGGCAUGCU&GGCAUGUCUUCCU-UGGCUACU	12.33	RNA-binding (RRM/RBD/RNP motifs) family protein
zma-miR169f-3p	Zm00001d031659_T001	855	879	866	..(((((((((((((...((.((((&))))-))---)))))))))))))..	ACUGGCCAAGGAAGGUAUCAGUGCC&GGCA-UG---UCUUCCUUGGCUACU	6.165	pyruvate dehydrogenase2
zma-miR169f-3p	Zm00001d032035_T001	1271	1291	1282	(((((((((((-(((((.(((.&.)))-))))).)))))))))))	GGUGGUCAAGG-AGACGCUGCG&GGCA-UGUCUUCCUUGGCUACU	14.385	cytochrome P450 family 706 subfamily A polypeptide 5
zma-miR169f-3p	Zm00001d032098_T001	675	697	686	....(((((((((((((..((((&))))--)))))))))))))....	GGCCGCCGAGGAAGACACUUGCC&GGCA--UGUCUUCCUUGGCUACU	10.275	DUF581 family protein
zma-miR169f-3p	Zm00001d032481_T001	153	188	164	.(((((((((((((...............((((((.&.))))))---------------))))))))))))).	CGUGGCCGAGGAGGCCGAGGAGCGCCUGUGCGUGCA&GGCAUGU---------------CUUCCUUGGCUACU	2.055	NA
zma-miR169f-3p	Zm00001d032950_T001	741	767	753	((((((((.(.(((((((.....((((&))))-----)))))))-).))))))))	GGUGGCCGCGAGAAGGCACCGGCUGCC&GGCA-----UGUCUUC-CUUGGCUACU	6.165	GDP-mannose 35-epimerase
zma-miR169f-3p	Zm00001d032950_T002	760	786	772	((((((((.(.(((((((.....((((&))))-----)))))))-).))))))))	GGUGGCCGCGAGAAGGCACCGGCUGCC&GGCA-----UGUCUUC-CUUGGCUACU	4.11	GDP-mannose 35-epimerase
zma-miR169f-3p	Zm00001d033130_T002	1866	1889	1877	...((((((((((((((....(((&)))---.))))))))))))))...	UGAAGCCAAGGAGGAUAAUGAGCC&GGC---AUGUCUUCCUUGGCUACU	2.055	Guanine nucleotide-binding protein-like NSN1
zma-miR169f-3p	Zm00001d033130_T003	1866	1889	1877	...((((((((((((((....(((&)))---.))))))))))))))...	UGAAGCCAAGGAGGAUAAUGAGCC&GGC---AUGUCUUCCUUGGCUACU	2.055	Guanine nucleotide-binding protein-like NSN1
zma-miR169f-3p	Zm00001d033130_T005	1215	1238	1226	...((((((((((((((....(((&)))---.))))))))))))))...	UGAAGCCAAGGAGGAUAAUGAGCC&GGC---AUGUCUUCCUUGGCUACU	2.055	Guanine nucleotide-binding protein-like NSN1
zma-miR169f-3p	Zm00001d033130_T007	1848	1871	1859	...((((((((((((((....(((&)))---.))))))))))))))...	UGAAGCCAAGGAGGAUAAUGAGCC&GGC---AUGUCUUCCUUGGCUACU	2.055	Guanine nucleotide-binding protein-like NSN1
zma-miR169f-3p	Zm00001d033130_T010	1166	1189	1177	...((((((((((((((....(((&)))---.))))))))))))))...	UGAAGCCAAGGAGGAUAAUGAGCC&GGC---AUGUCUUCCUUGGCUACU	2.055	Guanine nucleotide-binding protein-like NSN1
zma-miR169f-3p	Zm00001d033391_T001	1145	1166	1156	((.(((((((((((.((..(((&)))-.)).))))))))))).))	GGAGGCCAGGGAGGUCGGCGCC&GGC-AUGUCUUCCUUGGCUACU	6.165	NA
zma-miR169f-3p	Zm00001d033527_T002	1760	1780	1771	.((((((.(((((((...(((&)))...))))))).)))))).	UGUAGCCCAGGAGGGAAGGCC&GGCAUGUCUUCCUUGGCUACU	2.055	magnesium transporter12
zma-miR169f-3p	Zm00001d033913_T001	1096	1116	1107	(((((((((((((((.((...&...)).)))))))))))))))	GGUGGCCGAGGAAGGGGUAGA&GGCAUGUCUUCCUUGGCUACU	10.275	Alba DNA/RNA-binding protein
zma-miR169f-3p	Zm00001d034705_T001	123	145	134	...((((((((((((.....(((&)))--...))))))))))))...	GCCGGCCAAGGAGGAGAAGGGCC&GGC--AUGUCUUCCUUGGCUACU	67.815	uncharacterized protein [Source:UniProtKB/TrEMBL;Acc:B4FS10]
zma-miR169f-3p	Zm00001d034730_T004	661	681	672	((.((((((((((((.(((.(&).))).)))))))))))).))	GGAAGCCGGGGAAGAGAUGGC&GGCAUGUCUUCCUUGGCUACU	2.055	N/A
zma-miR169f-3p	Zm00001d034730_T006	661	681	672	((.((((((((((((.(((.(&).))).)))))))))))).))	GGAAGCCGGGGAAGAGAUGGC&GGCAUGUCUUCCUUGGCUACU	2.055	N/A
zma-miR169f-3p	Zm00001d034897_T001	423	441	434	....((((((((((((--(((&)))..))))))))))))....	GCGCGCCGAGGAGGAC--GCC&GGCAUGUCUUCCUUGGCUACU	6.165	Plastid-specific 30S ribosomal protein 1
zma-miR169f-3p	Zm00001d035001_T001	234	253	245	...((((((((((((((-((.&.)).))))))))))))))...	CCAGGCCGAGGAGGACG-GCA&GGCAUGUCUUCCUUGGCUACU	10.275	ferredoxin1
zma-miR169f-3p	Zm00001d035171_T001	596	617	608	...((.(((((((((((((((.&.)))))))))))))))-))...	GCAAGUUCAAGGAGGACAUGCG&GGCAUGUCUUCCUUGG-CUACU	34.935	NA
zma-miR169f-3p	Zm00001d035447_T001	1288	1313	1299	(((((.(((((.......((((((((&))))))))-----..))))).)))))	GGUGGGCAAGGUGCUGCUGGCGUGCC&GGCAUGUC-----UUCCUUGGCUACU	10.275	Metal tolerance protein A2
zma-miR169f-3p	Zm00001d035447_T002	1602	1627	1613	(((((.(((((.......((((((((&))))))))-----..))))).)))))	GGUGGGCAAGGUGCUGCUGGCGUGCC&GGCAUGUC-----UUCCUUGGCUACU	12.33	Metal tolerance protein A2
zma-miR169f-3p	Zm00001d035879_T001	591	610	602	.((((((((((((.(((-(((&))).))).)))))))))))).	UGUGGCCGAGGAAUGCG-GCC&GGCAUGUCUUCCUUGGCUACU	6.165	Terpenoid synthases superfamily protein
zma-miR169f-3p	Zm00001d036080_T002	344	363	355	.((((((((((((.(((-(((&))).))).)))))))))))).	UGUGGCCGAGGAAUGCG-GCC&GGCAUGUCUUCCUUGGCUACU	2.055	N/A
zma-miR169f-3p	Zm00001d037318_T001	1268	1289	1279	..(((((((((.((((((.(((&)))-)))))).)))))))))..	CAUGGCCGAGGUGGACAUCGUC&GGC-AUGUCUUCCUUGGCUACU	10.275	Putative AMP-dependent synthetase and ligase superfamily protein
zma-miR169f-3p	Zm00001d038007_T002	1583	1602	1594	((((((.((((-(((((.((.&.)).))))).)))).))))))	GGUAGCGGAGG-AGACGAGCG&GGCAUGUCUUCCUUGGCUACU	2.055	N/A
zma-miR169f-3p	Zm00001d038473_T001	815	836	826	.((.((((.((((((((..(((&)))-.)))))))).)))).)).	CGUCGCCACGGAAGACGAGGCC&GGC-AUGUCUUCCUUGGCUACU	10.275	Transcription repressor OFP1
zma-miR169f-3p	Zm00001d039904_T005	228	249	239	((.((((.((((((((.(((((&)))))-)))))))).)))).))	GGCGGUCCAGGAGGACAAUGCC&GGCAU-GUCUUCCUUGGCUACU	2.055	Protein SUPPRESSOR OF K(+) TRANSPORT GROWTH DEFECT 1
zma-miR169f-3p	Zm00001d040163_T002	1476	1495	1487	.((((.(((((-((((((((.&.)))))))).))))).)))).	UGUGGGCGAGG-AGAUAUGCA&GGCAUGUCUUCCUUGGCUACU	2.055	deoxy xylulose reductoisomerase1
zma-miR169f-3p	Zm00001d042049_T001	381	401	392	....(((.(((((((((((.(&).))))))))))).)))....	AAGCGCCCGGGGAGACGUGGC&GGCAUGUCUUCCUUGGCUACU	8.22	N/A
zma-miR169f-3p	Zm00001d042049_T002	381	401	392	....(((.(((((((((((.(&).))))))))))).)))....	AAGCGCCCGGGGAGACGUGGC&GGCAUGUCUUCCUUGGCUACU	10.275	Ferredoxin
zma-miR169f-3p	Zm00001d042049_T003	381	401	392	....(((.(((((((((((.(&).))))))))))).)))....	AAGCGCCCGGGGAGACGUGGC&GGCAUGUCUUCCUUGGCUACU	2.055	N/A
zma-miR169f-3p	Zm00001d042049_T004	567	587	578	....(((.(((((((((((.(&).))))))))))).)))....	AAGCGCCCGGGGAGACGUGGC&GGCAUGUCUUCCUUGGCUACU	2.055	Ferredoxin
zma-miR169f-3p	Zm00001d042726_T001	180	207	191	.(((.(((((((((((((.......(((&)))-------))))))))))))).))).	CGUGACCAAGGAGGACGUCGAGGCGGCC&GGC-------AUGUCUUCCUUGGCUACU	8.22	Protein BOLA2
zma-miR169f-3p	Zm00001d043025_T001	1827	1848	1839	((.((((..(((((((((((((&)))))))))))))-.)))).))	AGGAGCCCCGGGAGGACAUGUU&GGCAUGUCUUCCU-UGGCUACU	2.055	Probable WRKY transcription factor 33
zma-miR169f-3p	Zm00001d043050_T001	225	244	236	...((((((((((((((-((.&.)).))))))))))))))...	GCCGGCCGGGGAGGACG-GCG&GGCAUGUCUUCCUUGGCUACU	4.11	RING-H2 finger protein ATL74
zma-miR169f-3p	Zm00001d043168_T001	492	513	503	(((((((((..((((((((.((&))-))))))))..)))))))))	GGUGGCCAACAAGGACAUGACC&GG-CAUGUCUUCCUUGGCUACU	92.475	MAR-binding filament-like protein 1-1 isoform 2
zma-miR169f-3p	Zm00001d043434_T021	1150	1170	1161	.((((..(((((((((((((.&.)))))))))))))..)))).	UGUGGAAGAGGAAGACAUGCA&GGCAUGUCUUCCUUGGCUACU	2.055	N/A
zma-miR169f-3p	Zm00001d043434_T041	1306	1326	1317	.((((..(((((((((((((.&.)))))))))))))..)))).	UGUGGAAGAGGAAGACAUGCA&GGCAUGUCUUCCUUGGCUACU	2.055	N/A
zma-miR169f-3p	Zm00001d043434_T044	1237	1257	1248	.((((..(((((((((((((.&.)))))))))))))..)))).	UGUGGAAGAGGAAGACAUGCA&GGCAUGUCUUCCUUGGCUACU	2.055	N/A
zma-miR169f-3p	Zm00001d043434_T049	1211	1231	1222	.((((..(((((((((((((.&.)))))))))))))..)))).	UGUGGAAGAGGAAGACAUGCA&GGCAUGUCUUCCUUGGCUACU	2.055	N/A
zma-miR169f-3p	Zm00001d044138_T001	571	590	582	((..(((((((((((((-((.&.)).)))))))))))))..))	GGGCGCCGAGGAGGGCG-GCG&GGCAUGUCUUCCUUGGCUACU	2.055	siroheme uroporphyrinogen methyltransferase1
zma-miR169f-3p	Zm00001d044388_T001	677	698	689	...(((.((((((.((((((((&)))))))).))))))-)))...	UCGAGCUCAAGGAUGGCAUGCU&GGCAUGUCUUCCUUG-GCUACU	2.055	Pentatricopeptide repeat-containing protein
zma-miR169f-3p	Zm00001d044461_T001	479	498	490	((.(((((((((((-((((((&)))))).))))))))))).))	AGGAGCUGAGGAAG-CAUGCU&GGCAUGUCUUCCUUGGCUACU	4.11	NA
zma-miR169f-3p	Zm00001d044757_T003	1851	1871	1862	...(((.((((((((((((((&)))))))))))))).)))...	GAAAGCAAAGGAAGACAUGCU&GGCAUGUCUUCCUUGGCUACU	2.055	N/A
zma-miR169f-3p	Zm00001d044757_T008	1881	1901	1892	...(((.((((((((((((((&)))))))))))))).)))...	GAAAGCAAAGGAAGACAUGCU&GGCAUGUCUUCCUUGGCUACU	2.055	N/A
zma-miR169f-3p	Zm00001d044757_T016	2137	2157	2148	...(((.((((((((((((((&)))))))))))))).)))...	GAAAGCAAAGGAAGACAUGCU&GGCAUGUCUUCCUUGGCUACU	2.055	N/A
zma-miR169f-3p	Zm00001d045146_T004	849	871	860	((((((((((((..(.(((((..&..)))))-)-.))))))))))))	GGUAGCCAAGGAUUGUACAUGGG&GGCAUGU-C-UUCCUUGGCUACU	4.11	N/A
zma-miR169f-3p	Zm00001d045146_T005	493	515	504	((((((((((((..(.(((((..&..)))))-)-.))))))))))))	GGUAGCCAAGGAUUGUACAUGGG&GGCAUGU-C-UUCCUUGGCUACU	2.055	Hydroxyproline O-galactosyltransferase HPGT3
zma-miR169f-3p	Zm00001d045326_T001	447	478	469	(((..(((((((.........(((((((((((&)))))))))))---------)))))))--)))	GGUGAGGCCGGGUACGUCUUAGAAGACGUGCC&GGCAUGUCUUC---------CUUGGCU--ACU	6.165	ATP-dependent 6-phosphofructokinase 3
zma-miR169f-3p	Zm00001d045326_T003	378	409	400	(((..(((((((.........(((((((((((&)))))))))))---------)))))))--)))	GGUGAGGCCGGGUACGUCUUAGAAGACGUGCC&GGCAUGUCUUC---------CUUGGCU--ACU	2.055	ATP-dependent 6-phosphofructokinase 3
zma-miR169f-3p	Zm00001d045326_T004	375	406	397	(((..(((((((.........(((((((((((&)))))))))))---------)))))))--)))	GGUGAGGCCGGGUACGUCUUAGAAGACGUGCC&GGCAUGUCUUC---------CUUGGCU--ACU	6.165	ATP-dependent 6-phosphofructokinase 3
zma-miR169f-3p	Zm00001d045327_T001	1081	1101	1093	((.(((((((((((((.(-(((&))).).)))))))))))))-))	GGCUGGCCAGGGAGGAGG-GCC&GGCAUGUCUUCCUUGGCUA-CU	14.385	Pyridoxal-5'-phosphate-dependent enzyme family protein
zma-miR169f-3p	Zm00001d046835_T004	729	752	740	....((((((((...((((((((.&.))))))))---))))))))....	CAUCGCCAGGGACCAGGACGUGCA&GGCAUGUCU---UCCUUGGCUACU	2.055	N/A
zma-miR169f-3p	Zm00001d046835_T006	678	701	689	....((((((((...((((((((.&.))))))))---))))))))....	CAUCGCCAGGGACCAGGACGUGCA&GGCAUGUCU---UCCUUGGCUACU	2.055	RNA polymerase2
zma-miR169f-3p	Zm00001d047494_T036	2886	2906	2897	..((((((((((((((.((.(&).)).))))))))))))))..	ACUAGCCAAGGAAGAUUUGGC&GGCAUGUCUUCCUUGGCUACU	2.055	N/A
zma-miR169f-3p	Zm00001d047494_T065	2248	2268	2259	..((((((((((((((.((.(&).)).))))))))))))))..	ACUAGCCAAGGAAGAUUUGGC&GGCAUGUCUUCCUUGGCUACU	2.055	AAA-type ATPase family protein
zma-miR169f-3p	Zm00001d047743_T001	347	367	358	....(((((((((((((.(((&))).)))))))))))))....	CGCCGUCGAGGAGGACAAGCC&GGCAUGUCUUCCUUGGCUACU	2.055	fatty acid desaturase7
zma-miR169f-3p	Zm00001d048404_T004	2966	2987	2977	..((((((.((((((((.((((&))))-)))))))).))))))..	AAUGGCCAUGGAAGACAUUGUC&GGCA-UGUCUUCCUUGGCUACU	2.055	Probable lysine-specific demethylase ELF6
zma-miR169f-3p	Zm00001d048441_T001	432	452	443	((((((.((((.(((((((((&))))))))).)))).))))))	GGUGGCGAAGGUGGACGUGCC&GGCAUGUCUUCCUUGGCUACU	2.055	Protein PAM68 chloroplastic
zma-miR169f-3p	Zm00001d048514_T001	1886	1905	1897	(((((((((((-(((.(((((&))))).))).)))))))))))	AGUGGCUAAGG-AGAAAUGCC&GGCAUGUCUUCCUUGGCUACU	2.055	brown midrib4
zma-miR169f-3p	Zm00001d048514_T003	1574	1593	1585	(((((((((((-(((.(((((&))))).))).)))))))))))	AGUGGCUAAGG-AGAAAUGCC&GGCAUGUCUUCCUUGGCUACU	2.055	N/A
zma-miR169f-3p	Zm00001d048514_T004	1751	1770	1762	(((((((((((-(((.(((((&))))).))).)))))))))))	AGUGGCUAAGG-AGAAAUGCC&GGCAUGUCUUCCUUGGCUACU	2.055	brown midrib4
zma-miR169f-3p	Zm00001d048514_T005	1648	1667	1659	(((((((((((-(((.(((((&))))).))).)))))))))))	AGUGGCUAAGG-AGAAAUGCC&GGCAUGUCUUCCUUGGCUACU	2.055	brown midrib4
zma-miR169f-3p	Zm00001d048514_T008	1518	1537	1529	(((((((((((-(((.(((((&))))).))).)))))))))))	AGUGGCUAAGG-AGAAAUGCC&GGCAUGUCUUCCUUGGCUACU	2.055	N/A
zma-miR169f-3p	Zm00001d048625_T001	513	534	524	(((.((.(((((((((((.(((&)))-))))))))))).)).)))	GGUCGUGGAGGAAGGCGUGGCC&GGC-AUGUCUUCCUUGGCUACU	12.33	O-methyltransferase ZRP4
zma-miR169f-3p	Zm00001d048707_T001	1100	1121	1112	((..((((.(((((((.(((((&))))).)))))))-))))..))	GGGCGCCGCAGGAGGAGGUGCU&GGCAUGUCUUCCU-UGGCUACU	26.715	benzoxazinone synthesis8
zma-miR169f-3p	Zm00001d048707_T002	226	247	238	((..((((.(((((((.(((((&))))).)))))))-))))..))	GGGCGCCGCAGGAGGAGGUGCU&GGCAUGUCUUCCU-UGGCUACU	43.155	N/A
zma-miR169f-3p	Zm00001d048707_T003	236	257	248	((..((((.(((((((.(((((&))))).)))))))-))))..))	GGGCGCCGCAGGAGGAGGUGCU&GGCAUGUCUUCCU-UGGCUACU	20.55	N/A
zma-miR169f-3p	Zm00001d048711_T001	1278	1305	1295	...(((((......((((((((((.(((&)))-))))))))))------)))))...	CGGGGCCAAGGGGAGGGAAGACAUCGCC&GGC-AUGUCUUCCU------UGGCUACU	45.21	Hydroquinone glucosyltransferase
zma-miR169f-3p	Zm00001d049135_T001	689	713	701	...(((((.((((...(((((((((&)))))))))---))))-)))))...	GCCGGCCGUGGGAGCAAGGCAUGCC&GGCAUGUCU---UCCU-UGGCUACU	2.055	Putative bZIP transcription factor superfamily protein
zma-miR169f-3p	Zm00001d049135_T001	862	881	872	((-((((((((((((((((((&)))))))))))))))))).))	GG-AGCCAAGGAGGGUGUGCC&GGCAUGUCUUCCUUGGCUACU	4.11	Putative bZIP transcription factor superfamily protein
zma-miR169f-3p	Zm00001d049267_T001	420	441	431	....((((((((((((.(((((&)))))-))))))))))))....	CACCGUCGAGGAGGACAAUGCC&GGCAU-GUCUUCCUUGGCUACU	45.21	Acyl carrier protein
zma-miR169f-3p	Zm00001d049610_T001	1434	1459	1450	(((((.(((((.....(((((((((.&.)))))))))-----))))).)))))	AGUGGGCGAGGCGACAAGGACGUGCA&GGCAUGUCUU-----CCUUGGCUACU	2.055	Tryptophan synthase beta chain 1
zma-miR169f-3p	Zm00001d049610_T002	676	701	692	(((((.(((((.....(((((((((.&.)))))))))-----))))).)))))	AGUGGGCGAGGCGACAAGGACGUGCA&GGCAUGUCUU-----CCUUGGCUACU	6.165	N/A
zma-miR169f-3p	Zm00001d049636_T002	1485	1511	1500	..((((((....(((((..((((((((&))))))))--)))))----))))))..	ACUAGCCACUUGGGGAACCGACGUGCC&GGCAUGUC--UUCCU----UGGCUACU	2.055	N/A
zma-miR169f-3p	Zm00001d050107_T001	1188	1207	1199	....(((((((((((.(-(((&))).).)))))))))))....	GAGCGCCGAGGAGGAGA-GCC&GGCAUGUCUUCCUUGGCUACU	8.22	12-oxo-phytodienoic acid reductase8
zma-miR169f-3p	Zm00001d050575_T001	1771	1793	1784	(((((((((((..((((((((..&..))))))))--)))))))))))	GGUGGCCGAGGCUAAGAUGUGGG&GGCAUGUCUU--CCUUGGCUACU	2.055	Serine/threonine-protein kinase PBS1
zma-miR169f-3p	Zm00001d050575_T002	1771	1793	1784	(((((((((((..((((((((..&..))))))))--)))))))))))	GGUGGCCGAGGCUAAGAUGUGGG&GGCAUGUCUU--CCUUGGCUACU	6.165	Serine/threonine-protein kinase PBS1
zma-miR169f-3p	Zm00001d050575_T004	1495	1517	1508	(((((((((((..((((((((..&..))))))))--)))))))))))	GGUGGCCGAGGCUAAGAUGUGGG&GGCAUGUCUU--CCUUGGCUACU	8.22	Serine/threonine-protein kinase PBS1
zma-miR169f-3p	Zm00001d051746_T001	362	384	374	....(.(((((((((((((.(((&)))-)))))))))))))-)....	CCUUGUCCAAGGAGGACGUCGCC&GGC-AUGUCUUCCUUGG-CUACU	10.275	Calcium sensing receptor chloroplastic
zma-miR169f-3p	Zm00001d052314_T003	3340	3360	3351	((((((((((..(((.(((((&))))).)))..))))))))))	GGUGGCCAAGUUGGAGGUGCC&GGCAUGUCUUCCUUGGCUACU	2.055	Ubiquitin-activating enzyme E1 2
zma-miR169f-3p	Zm00001d052314_T013	3800	3820	3811	((((((((((..(((.(((((&))))).)))..))))))))))	GGUGGCCAAGUUGGAGGUGCC&GGCAUGUCUUCCUUGGCUACU	4.11	Ubiquitin-activating enzyme E1 2
zma-miR169f-3p	Zm00001d052314_T022	3414	3434	3425	((((((((((..(((.(((((&))))).)))..))))))))))	GGUGGCCAAGUUGGAGGUGCC&GGCAUGUCUUCCUUGGCUACU	2.055	Ubiquitin-activating enzyme E1 2
zma-miR169f-3p	Zm00001d052314_T025	5169	5189	5180	((((((((((..(((.(((((&))))).)))..))))))))))	GGUGGCCAAGUUGGAGGUGCC&GGCAUGUCUUCCUUGGCUACU	6.165	Ubiquitin-activating enzyme E1 2
zma-miR169f-3p	Zm00001d052314_T028	3918	3938	3929	((((((((((..(((.(((((&))))).)))..))))))))))	GGUGGCCAAGUUGGAGGUGCC&GGCAUGUCUUCCUUGGCUACU	2.055	N/A
zma-miR169f-3p	Zm00001d052314_T029	3026	3046	3037	((((((((((..(((.(((((&))))).)))..))))))))))	GGUGGCCAAGUUGGAGGUGCC&GGCAUGUCUUCCUUGGCUACU	6.165	N/A
zma-miR169f-3p	Zm00001d052314_T035	3142	3162	3153	((((((((((..(((.(((((&))))).)))..))))))))))	GGUGGCCAAGUUGGAGGUGCC&GGCAUGUCUUCCUUGGCUACU	2.055	N/A
zma-miR169f-3p	Zm00001d052314_T037	3286	3306	3297	((((((((((..(((.(((((&))))).)))..))))))))))	GGUGGCCAAGUUGGAGGUGCC&GGCAUGUCUUCCUUGGCUACU	2.055	Ubiquitin-activating enzyme E1 2
zma-miR169f-3p	Zm00001d052314_T041	3255	3275	3266	((((((((((..(((.(((((&))))).)))..))))))))))	GGUGGCCAAGUUGGAGGUGCC&GGCAUGUCUUCCUUGGCUACU	4.11	N/A
zma-miR169f-3p	Zm00001d052314_T048	3255	3275	3266	((((((((((..(((.(((((&))))).)))..))))))))))	GGUGGCCAAGUUGGAGGUGCC&GGCAUGUCUUCCUUGGCUACU	2.055	N/A
zma-miR169f-3p	Zm00001d052489_T001	290	308	301	..((((((((((((((--(((&)))..))))))))))))))..	ACUGGCCGGGGAAGGC--GCC&GGCAUGUCUUCCUUGGCUACU	10.275	microfibrillar-associated protein-related
zma-miR169f-3p	Zm00001d052673_T001	1307	1328	1318	....((((((((.(((((.(((&))).)))))-))))))))....	CUCCGCCGAGGACGGACAGGCC&GGCAUGUCU-UCCUUGGCUACU	8.22	Chalcone synthase C2
zma-miR169f-3p	Zm00001d052673_T002	887	908	898	....((((((((.(((((.(((&))).)))))-))))))))....	CUCCGCCGAGGACGGACAGGCC&GGCAUGUCU-UCCUUGGCUACU	8.22	Chalcone synthase C2
zma-miR169f-3p	Zm00001d052948_T001	707	726	717	..(((((-(((((((((((((&))))))))))))).)))))..	UUUGGCC-AGGAGGAUAUGCU&GGCAUGUCUUCCUUGGCUACU	2.055	Putative TCP-1/cpn60 chaperonin family protein
zma-miR169f-3p	Zm00001d053084_T001	591	610	602	.((((((((((((.(((-(((&))).))).)))))))))))).	UGUGGCCGAGGAAUGCG-GCC&GGCAUGUCUUCCUUGGCUACU	10.275	Terpenoid synthases superfamily protein
zma-miR169f-3p	Zm00001d053232_T005	1454	1478	1469	.((((((((((....((((.(((.(&).))).))))----)))))))))).	UGUAGCCAAGGCCAUAAGAGAUGGC&GGCAUGUCUU----CCUUGGCUACU	4.11	26S proteasome non-ATPase regulatory subunit 3 homolog A
zma-miR169f-3p	Zm00001d053859_T001	405	424	416	....((((((((((((-((((&)))).))))))))))))....	GGCCGCCGAGGAGGAC-UGCC&GGCAUGUCUUCCUUGGCUACU	6.165	Ethylene-responsive transcription factor 3%3B Putative AP2/EREBP transcription factor superfamily protein
zma-miR169f-3p	Zm00001d054044_T001	1363	1383	1374	((.((((((((((((.((.((&)).)).)))))))))))).))	AGCAGCCAGGGGAGAGGUACC&GGCAUGUCUUCCUUGGCUACU	22.605	Catalase isozyme 3
zma-miR169m-3p	Zm00001d000827_T001	1035	1058	1049	(((((((....(((((.((((((.&.)))))).)))))----)))))))	CUUGGCCGGUGGAGGAAGGAUGCA&GGCAUCCAUUCUU----GGCUAAG	4.11	NA
zma-miR169m-3p	Zm00001d002402_T001	1080	1106	1090	...(((((((((.......((((((((&))))))))-------)))))))))...	CAAGGCCAAGAAGAAGAGCUGGGUGCC&GGCAUCCA-------UUCUUGGCUAAG	2.055	Plant intracellular Ras-group-related LRR protein 7
zma-miR169m-3p	Zm00001d002402_T002	1022	1048	1032	...(((((((((.......((((((((&))))))))-------)))))))))...	CAAGGCCAAGAAGAAGAGCUGGGUGCC&GGCAUCCA-------UUCUUGGCUAAG	6.165	Plant intracellular Ras-group-related LRR protein 7
zma-miR169m-3p	Zm00001d002796_T001	114	134	124	....(((((((.((((..(((&)))-.)))).)))))))....	GCACGCCAGGAUUGGAGAGCC&GGC-AUCCAUUCUUGGCUAAG	2.055	ELMO/CED-12 family protein
zma-miR169m-3p	Zm00001d002796_T003	114	134	124	....(((((((.((((..(((&)))-.)))).)))))))....	GCACGCCAGGAUUGGAGAGCC&GGC-AUCCAUUCUUGGCUAAG	2.055	ELMO/CED-12 family protein
zma-miR169m-3p	Zm00001d005065_T001	1320	1340	1330	...((((((((((.(((.(((&))).)))-))))))))))...	CAGGGCCAGGAGUCGGAAGCC&GGCAUCC-AUUCUUGGCUAAG	2.055	N/A
zma-miR169m-3p	Zm00001d005065_T002	1320	1340	1330	...((((((((((.(((.(((&))).)))-))))))))))...	CAGGGCCAGGAGUCGGAAGCC&GGCAUCC-AUUCUUGGCUAAG	4.11	BcpLH protein
zma-miR169m-3p	Zm00001d005065_T003	2030	2050	2040	...((((((((((.(((.(((&))).)))-))))))))))...	CAGGGCCAGGAGUCGGAAGCC&GGCAUCC-AUUCUUGGCUAAG	4.11	BcpLH protein
zma-miR169m-3p	Zm00001d005085_T005	3223	3243	3233	..((((((((-(((((..((((&))))--))))).))))))))..	GGUGGCCAAG-GUGGAGGUGCC&GGCA--UCCAUUCUUGGCUAAG	4.11	N/A
zma-miR169m-3p	Zm00001d005085_T010	1072	1092	1082	..((((((((-(((((..((((&))))--))))).))))))))..	GGUGGCCAAG-GUGGAGGUGCC&GGCA--UCCAUUCUUGGCUAAG	2.055	N/A
zma-miR169m-3p	Zm00001d005085_T011	3150	3170	3160	..((((((((-(((((..((((&))))--))))).))))))))..	GGUGGCCAAG-GUGGAGGUGCC&GGCA--UCCAUUCUUGGCUAAG	2.055	N/A
zma-miR169m-3p	Zm00001d005085_T012	3231	3251	3241	..((((((((-(((((..((((&))))--))))).))))))))..	GGUGGCCAAG-GUGGAGGUGCC&GGCA--UCCAUUCUUGGCUAAG	2.055	N/A
zma-miR169m-3p	Zm00001d005085_T020	3254	3274	3264	..((((((((-(((((..((((&))))--))))).))))))))..	GGUGGCCAAG-GUGGAGGUGCC&GGCA--UCCAUUCUUGGCUAAG	2.055	Ubiquitin-activating enzyme E1 2
zma-miR169m-3p	Zm00001d005395_T001	1809	1836	1819	(((((.(((((........(((((((((&)))))))))--------))))).)))))	CUUGGGCAGGAGUACAUUCGUGGGUGCU&GGCAUCCAU--------UCUUGGCUAAG	2.055	Regulator of chromosome condensation (RCC1) family protein
zma-miR169m-3p	Zm00001d005395_T002	1794	1821	1804	(((((.(((((........(((((((((&)))))))))--------))))).)))))	CUUGGGCAGGAGUACAUUCGUGGGUGCU&GGCAUCCAU--------UCUUGGCUAAG	4.11	Regulator of chromosome condensation (RCC1) family protein
zma-miR169m-3p	Zm00001d005395_T003	1680	1707	1690	(((((.(((((........(((((((((&)))))))))--------))))).)))))	CUUGGGCAGGAGUACAUUCGUGGGUGCU&GGCAUCCAU--------UCUUGGCUAAG	2.055	Regulator of chromosome condensation (RCC1) family protein
zma-miR169m-3p	Zm00001d005395_T004	1711	1738	1721	(((((.(((((........(((((((((&)))))))))--------))))).)))))	CUUGGGCAGGAGUACAUUCGUGGGUGCU&GGCAUCCAU--------UCUUGGCUAAG	4.11	Regulator of chromosome condensation (RCC1) family protein
zma-miR169m-3p	Zm00001d005395_T006	1778	1805	1788	(((((.(((((........(((((((((&)))))))))--------))))).)))))	CUUGGGCAGGAGUACAUUCGUGGGUGCU&GGCAUCCAU--------UCUUGGCUAAG	4.11	N/A
zma-miR169m-3p	Zm00001d005395_T007	1778	1805	1788	(((((.(((((........(((((((((&)))))))))--------))))).)))))	CUUGGGCAGGAGUACAUUCGUGGGUGCU&GGCAUCCAU--------UCUUGGCUAAG	4.11	Regulator of chromosome condensation (RCC1) family protein
zma-miR169m-3p	Zm00001d005395_T008	1930	1957	1940	(((((.(((((........(((((((((&)))))))))--------))))).)))))	CUUGGGCAGGAGUACAUUCGUGGGUGCU&GGCAUCCAU--------UCUUGGCUAAG	2.055	N/A
zma-miR169m-3p	Zm00001d005395_T010	1835	1862	1845	(((((.(((((........(((((((((&)))))))))--------))))).)))))	CUUGGGCAGGAGUACAUUCGUGGGUGCU&GGCAUCCAU--------UCUUGGCUAAG	4.11	Regulator of chromosome condensation (RCC1) family protein
zma-miR169m-3p	Zm00001d005395_T011	1870	1897	1880	(((((.(((((........(((((((((&)))))))))--------))))).)))))	CUUGGGCAGGAGUACAUUCGUGGGUGCU&GGCAUCCAU--------UCUUGGCUAAG	2.055	Regulator of chromosome condensation (RCC1) family protein
zma-miR169m-3p	Zm00001d005485_T001	1125	1144	1135	...((((((.((((((((((&)))))))))).))))))...	UGCAGUCAGUAGUGGAUGCC&GGCAUCCAUUCUUGGCUAAG	18.495	prohibitin1
zma-miR169m-3p	Zm00001d006520_T001	498	516	508	...(((((((((-(((.(((&))).))).)))))))))...	CGAGGCCGAGAG-GGACGCC&GGCAUCCAUUCUUGGCUAAG	2.055	PDK regulatory protein1
zma-miR169m-3p	Zm00001d007011_T001	31	50	41	....((((((((((((.((.&.)).))))))))))))....	UUCCGCCGGGAGUGGAAGCG&GGCAUCCAUUCUUGGCUAAG	57.54	NA
zma-miR169m-3p	Zm00001d007062_T001	1154	1174	1164	.(((((((((((((((..(((&)))-.))))))))))))))).	AUUGGCUGAGAAUGGAGAGCU&GGC-AUCCAUUCUUGGCUAAG	12.33	SNARE associated Golgi protein family
zma-miR169m-3p	Zm00001d007062_T001	961	979	971	(((((((((((((-((((((&)))))).)))))))))))))	CUUGGUUGGGAAU-GAUGCC&GGCAUCCAUUCUUGGCUAAG	2.055	SNARE associated Golgi protein family
zma-miR169m-3p	Zm00001d007111_T001	1466	1491	1482	....((((((......((((((((((&))))))))))------))))))....	ACCCGCCAAGCAAAGAGAUGGAUGCC&GGCAUCCAUU------CUUGGCUAAG	6.165	NA
zma-miR169m-3p	Zm00001d007403_T001	1450	1469	1461	..((((.((((((((((-(((&))).))))))))))-))))..	GCUAGCUCAAGAGUGGA-GUC&GGCAUCCAUUCUUG-GCUAAG	16.44	Chalcone synthase WHP1
zma-miR169m-3p	Zm00001d008585_T002	1868	1890	1878	(((((((((((..(((((.(((.&.)))-)))))--)))))))))))	UUUGGCCAAGAGGAUGGACUGCA&GGCA-UCCAU--UCUUGGCUAAG	2.055	PR5-like receptor kinase
zma-miR169m-3p	Zm00001d008681_T001	174	195	185	...((((((.(((((((..(((&)))-.)))))))-))))))...	CCCGGCCAAGGAGUGGGCGGCC&GGC-AUCCAUUC-UUGGCUAAG	1159.02	Ultraviolet-B-repressible protein
zma-miR169m-3p	Zm00001d008748_T001	1228	1249	1238	...(((((((((...(((((((&)))))))--.)))))))))...	CGGGGCCGAGAGCUCGGAUGCU&GGCAUCC--AUUCUUGGCUAAG	2.055	Putative DUF1767 domain containing protein
zma-miR169m-3p	Zm00001d009556_T001	548	568	558	..(((.(((((((.(((((((&)))))))-))))))).)))..	CAUGGGCGGGAGUGGGAUGCC&GGCAUCC-AUUCUUGGCUAAG	2.055	HSP40/DnaJ peptide-binding protein
zma-miR169m-3p	Zm00001d009771_T002	2561	2584	2575	(((((((.....((((((((((..&..))))))))))----.)))))))	CUUAGCCUGUACAGAAUGGAUGAA&GGCAUCCAUUCU----UGGCUAAG	4.11	Calcium permeable stress-gated cation channel 1
zma-miR169m-3p	Zm00001d009771_T003	2723	2746	2737	(((((((.....((((((((((..&..))))))))))----.)))))))	CUUAGCCUGUACAGAAUGGAUGAA&GGCAUCCAUUCU----UGGCUAAG	2.055	Calcium permeable stress-gated cation channel 1
zma-miR169m-3p	Zm00001d009771_T007	2410	2433	2424	(((((((.....((((((((((..&..))))))))))----.)))))))	CUUAGCCUGUACAGAAUGGAUGAA&GGCAUCCAUUCU----UGGCUAAG	2.055	Calcium permeable stress-gated cation channel 1
zma-miR169m-3p	Zm00001d010644_T001	876	895	886	....(((((((.((((((((&)))))))).)))))))....	CCGCGCCAAGAUUGGAUGUU&GGCAUCCAUUCUUGGCUAAG	10.275	Serine/threonine-protein phosphatase PP2A-1 catalytic subunit
zma-miR169m-3p	Zm00001d010950_T001	1627	1646	1637	..(((((((((((((((...&...)))))))))))))))..	ACUGGCCAAGAAUGGAUUGG&GGCAUCCAUUCUUGGCUAAG	8.22	Glutamate--cysteine ligase chloroplastic
zma-miR169m-3p	Zm00001d010950_T003	1808	1827	1818	..(((((((((((((((...&...)))))))))))))))..	ACUGGCCAAGAAUGGAUUGG&GGCAUCCAUUCUUGGCUAAG	2.055	Glutamate--cysteine ligase chloroplastic
zma-miR169m-3p	Zm00001d010950_T005	1755	1774	1765	..(((((((((((((((...&...)))))))))))))))..	ACUGGCCAAGAAUGGAUUGG&GGCAUCCAUUCUUGGCUAAG	2.055	Glutamate--cysteine ligase chloroplastic
zma-miR169m-3p	Zm00001d011104_T001	706	735	726	((((((((..........((((((((((((&))))))))))))----------))))))))	UUUGGCCAGGUCCUGGAAGGGAUGGAUGUC&GGCAUCCAUUCU----------UGGCUAAG	84.255	Photosynthetic NDH subunit of lumenal location 5 chloroplastic
zma-miR169m-3p	Zm00001d011523_T001	1896	1916	1907	...(((..(((((((((((((&)))))))))))))-.)))...	AAGAGCGAAAGAAUGGAUGCU&GGCAUCCAUUCUU-GGCUAAG	2.055	N/A
zma-miR169m-3p	Zm00001d011650_T001	489	510	499	....(((((((..(((((((((&)))))))))--)))))))....	GGUCGCCAAGGAGGUGGAUGCC&GGCAUCCAU--UCUUGGCUAAG	4.11	VIP1 protein [Source:UniProtKB/TrEMBL;Acc:B4FRS6]
zma-miR169m-3p	Zm00001d011819_T002	1699	1722	1709	...((((((((((((((....(((&)))----))))))))))))))...	CCAAGCUGAGAGUGGAUCAUAGCC&GGC----AUCCAUUCUUGGCUAAG	2.055	Chlorophyllide a oxygenase chloroplastic
zma-miR169m-3p	Zm00001d011855_T007	835	853	845	...(((((((-(((((((((&))))))))).)))))))...	AGCAGCCAAG-AUGGAUGUU&GGCAUCCAUUCUUGGCUAAG	4.11	Probable ADP-ribosylation factor GTPase-activating protein AGD11
zma-miR169m-3p	Zm00001d011855_T009	552	570	562	...(((((((-(((((((((&))))))))).)))))))...	AGCAGCCAAG-AUGGAUGUU&GGCAUCCAUUCUUGGCUAAG	4.11	N/A
zma-miR169m-3p	Zm00001d011855_T010	838	856	848	...(((((((-(((((((((&))))))))).)))))))...	AGCAGCCAAG-AUGGAUGUU&GGCAUCCAUUCUUGGCUAAG	2.055	Probable ADP-ribosylation factor GTPase-activating protein AGD11
zma-miR169m-3p	Zm00001d011965_T001	1008	1026	1018	.(((((((((((.((-((((&)))).)).))))))))))).	GUUGGCCAAGAAAGG-UGCC&GGCAUCCAUUCUUGGCUAAG	34.935	Aldolase-type TIM barrel family protein
zma-miR169m-3p	Zm00001d013694_T001	633	653	644	.((((((.(((((((((.(((&))).)))))))))-)))))).	UUUGGCCUAAGAAUGGGGGCU&GGCAUCCAUUCUU-GGCUAAG	12.33	Telomere repeat-binding factor 1
zma-miR169m-3p	Zm00001d014655_T001	2098	2119	2109	(((.((((((.(((((((.(((&)))-))))))).))))))-)))	CUUGGGCCAAUGAUGGGUGGCC&GGC-AUCCAUUCUUGGCU-AAG	6.165	Serrate RNA effector molecule
zma-miR169m-3p	Zm00001d014655_T002	2098	2119	2109	(((.((((((.(((((((.(((&)))-))))))).))))))-)))	CUUGGGCCAAUGAUGGGUGGCC&GGC-AUCCAUUCUUGGCU-AAG	4.11	N/A
zma-miR169m-3p	Zm00001d014951_T001	732	753	744	...(((((..((((((((((((&))))))))))))--)))))...	AAAGGCUAAAAGAAUGGAUGUC&GGCAUCCAUUCU--UGGCUAAG	8.22	TMPIT-like protein
zma-miR169m-3p	Zm00001d014951_T002	876	897	888	...(((((..((((((((((((&))))))))))))--)))))...	CAAGGCUAAAAGAAUGGAUGUC&GGCAUCCAUUCU--UGGCUAAG	6.165	TMPIT-like protein
zma-miR169m-3p	Zm00001d015385_T001	180	214	205	..((((((...............((((((((((((&))))))))))))---------------))))))..	UCUGGCCGCGUCACCAUGUCCGCGGAGUGGAUGCC&GGCAUCCAUUCU---------------UGGCUAAG	8.22	Chlorophyll a-b binding protein 6 chloroplastic
zma-miR169m-3p	Zm00001d015385_T001	404	425	415	...(((.((((((((((..(((&)))-.))))))))))-)))...	GAAGGCGCAGGAGUGGGCGGCC&GGC-AUCCAUUCUUG-GCUAAG	211.665	Chlorophyll a-b binding protein 6 chloroplastic
zma-miR169m-3p	Zm00001d015804_T002	1242	1262	1253	.((((....((((((((((((&))))))))))))-...)))).	GUUGGAGAUGGAGUGGAUGCC&GGCAUCCAUUCU-UGGCUAAG	2.055	ADP-ribosylation factor GTPase-activating protein AGD12
zma-miR169m-3p	Zm00001d015804_T007	1141	1161	1152	.((((....((((((((((((&))))))))))))-...)))).	GUUGGAGAUGGAGUGGAUGCC&GGCAUCCAUUCU-UGGCUAAG	2.055	ADP-ribosylation factor GTPase-activating protein AGD12
zma-miR169m-3p	Zm00001d015804_T008	1150	1170	1161	.((((....((((((((((((&))))))))))))-...)))).	GUUGGAGAUGGAGUGGAUGCC&GGCAUCCAUUCU-UGGCUAAG	2.055	ADP-ribosylation factor GTPase-activating protein AGD12
zma-miR169m-3p	Zm00001d015804_T009	2271	2291	2282	.((((....((((((((((((&))))))))))))-...)))).	GUUGGAGAUGGAGUGGAUGCC&GGCAUCCAUUCU-UGGCUAAG	4.11	ADP-ribosylation factor GTPase-activating protein AGD12
zma-miR169m-3p	Zm00001d016561_T001	203	221	213	((.(((((((((-(((((((&))))))).))))))))).))	CUGGGUCGGGGA-GGAUGCC&GGCAUCCAUUCUUGGCUAAG	6.165	chaperone protein dnaJ-related
zma-miR169m-3p	Zm00001d017317_T001	933	952	943	..((((((((((.(((((((&))))))).))))))))))..	CCUAGCUGAGAAGGGGUGCU&GGCAUCCAUUCUUGGCUAAG	12.33	Pentatricopeptide repeat-containing protein mitochondrial
zma-miR169m-3p	Zm00001d018145_T001	2673	2691	2682	...((((-((((((((((((&)))))))))))).))))...	GGCAGCU-AGAAUGGAUGCU&GGCAUCCAUUCUUGGCUAAG	6.165	Presequence protease 2 chloroplastic/mitochondrial
zma-miR169m-3p	Zm00001d018535_T001	5110	5134	5120	..((((((((((((.....((((((&))))))-----))))))))))))..	CCUGGUCGGGAGUGACGAAGAUGCC&GGCAUC-----CAUUCUUGGCUAAG	2.055	brick1
zma-miR169m-3p	Zm00001d018891_T003	3095	3116	3105	.((((((((((....(((((((&)))))))--..)))))))))).	GUUGGCCAAGGCUGAGGAUGCU&GGCAUCC--AUUCUUGGCUAAG	6.165	chloroplast RNA processing4
zma-miR169m-3p	Zm00001d019595_T001	2041	2068	2051	(((((.(((((........(((((((((&)))))))))--------))))).)))))	CUUGGGCAGGAGUACAUUCGUGGGUGCU&GGCAUCCAU--------UCUUGGCUAAG	39.045	Regulator of chromosome condensation (RCC1) family protein
zma-miR169m-3p	Zm00001d019595_T002	1707	1734	1717	(((((.(((((........(((((((((&)))))))))--------))))).)))))	CUUGGGCAGGAGUACAUUCGUGGGUGCU&GGCAUCCAU--------UCUUGGCUAAG	36.99	Regulator of chromosome condensation (RCC1) family protein
zma-miR169m-3p	Zm00001d019944_T001	1701	1721	1712	..(((((((.((..(((((((&)))))))..))-)))))))..	GAUAGCCAACGACCGGAUGCC&GGCAUCCAUUC-UUGGCUAAG	8.22	BTB/POZ domain-containing protein
zma-miR169m-3p	Zm00001d019944_T002	1589	1609	1600	..(((((((.((..(((((((&)))))))..))-)))))))..	GAUAGCCAACGACCGGAUGCC&GGCAUCCAUUC-UUGGCUAAG	4.11	N/A
zma-miR169m-3p	Zm00001d019944_T004	1697	1717	1708	..(((((((.((..(((((((&)))))))..))-)))))))..	GAUAGCCAACGACCGGAUGCC&GGCAUCCAUUC-UUGGCUAAG	2.055	BTB/POZ domain-containing protein
zma-miR169m-3p	Zm00001d020444_T001	887	908	896	(((-(((((((((((...(((((&)))))---))))))))))).)))	CUU-GCCAAGAAUGGUCUGUGCC&GGCAU---CCAUUCUUGGCUAAG	2.055	N/A
zma-miR169m-3p	Zm00001d020444_T002	1085	1106	1094	(((-(((((((((((...(((((&)))))---))))))))))).)))	CUU-GCCAAGAAUGGUCUGUGCC&GGCAU---CCAUUCUUGGCUAAG	6.165	transcription regulators;zinc ion binding
zma-miR169m-3p	Zm00001d020947_T001	1530	1549	1540	...(((((((((.(((.(((&))).))).)))))))))...	ACGGGCCGAGGAAGGGCGCC&GGCAUCCAUUCUUGGCUAAG	4.11	DNA-binding bromodomain-containing protein
zma-miR169m-3p	Zm00001d020947_T002	2027	2046	2037	...(((((((((.(((.(((&))).))).)))))))))...	ACGGGCCGAGGAAGGGCGCC&GGCAUCCAUUCUUGGCUAAG	10.275	DNA-binding bromodomain-containing protein
zma-miR169m-3p	Zm00001d021297_T016	758	777	768	....(((((((((((((((.&.)))))))))))))))....	GGUUGUUGAGAAUGGAUGCG&GGCAUCCAUUCUUGGCUAAG	2.055	Pantothenate kinase 2
zma-miR169m-3p	Zm00001d021416_T001	1732	1752	1742	....((((((((.((((.(((&)))-)))).))))))))....	GGGCGCCAGGAAAGGAUCGCC&GGC-AUCCAUUCUUGGCUAAG	14.385	Protein PLASTID MOVEMENT IMPAIRED 1
zma-miR169m-3p	Zm00001d021444_T001	1583	1604	1593	((..(((((((....((((((.&.))))))--..)))))))..))	CUGUGCCGAGAUAUGGGGUGCA&GGCAUCC--AUUCUUGGCUAAG	32.88	Monooxygenase/ oxidoreductase
zma-miR169m-3p	Zm00001d021763_T001	365	383	375	..((((((((((((..-(((&)))...))))))))))))..	CCUGGCCAAGAAUGAG-GCC&GGCAUCCAUUCUUGGCUAAG	94.53	photosystem II subunit29
zma-miR169m-3p	Zm00001d022364_T001	262	282	272	.(((((((((((((((..(((&)))-.))))))))))))))).	AUUGGCCGAGAAUGGAGAGCU&GGC-AUCCAUUCUUGGCUAAG	2.055	SNARE associated Golgi protein family
zma-miR169m-3p	Zm00001d023669_T001	1053	1073	1063	...(((((((((.((((((((&))))))))-)))))))))...	GCCGGCCGAGGGCUGGGUGCU&GGCAUCCA-UUCUUGGCUAAG	230.16	Putative NAC domain transcription factor superfamily protein
zma-miR169m-3p	Zm00001d023677_T001	916	937	926	....((((((((...(((((((&)))))))--.))))))))....	GACUGCCGAGGGCAAGGAUGCC&GGCAUCC--AUUCUUGGCUAAG	34.935	sugars will eventually be exported transporter13a
zma-miR169m-3p	Zm00001d023867_T001	3149	3169	3159	((.(((.((((.(((((((((&)))))))))-)))).))).))	CUCGGCGAAGAUGUGGAUGCC&GGCAUCCAU-UCUUGGCUAAG	2.055	Golgin candidate 6
zma-miR169m-3p	Zm00001d023867_T007	2946	2966	2956	((.(((.((((.(((((((((&)))))))))-)))).))).))	CUCGGCGAAGAUGUGGAUGCC&GGCAUCCAU-UCUUGGCUAAG	2.055	N/A
zma-miR169m-3p	Zm00001d024429_T002	997	1020	1006	(((-((((((((((((.....((((&))))-----)))))))))))).)))	CUU-GCCAAGAAUGGAUAUUAUGCU&GGCA-----UCCAUUCUUGGCUAAG	2.055	CRS2-associated factor 1 mitochondrial
zma-miR169m-3p	Zm00001d024903_T001	922	941	932	...(((((.((((((((((.&.)))))))))).)))))...	GUGAGCCACGAGUGGGUGCA&GGCAUCCAUUCUUGGCUAAG	4.11	heat shock protein 90 kDa
zma-miR169m-3p	Zm00001d026144_T001	336	356	347	...((((((.(((((((((((&)))))))))))-))))))...	GAAGGCUGACGAAUGGAUGCU&GGCAUCCAUUC-UUGGCUAAG	2.055	Acyl-CoA thioesterase family protein
zma-miR169m-3p	Zm00001d026144_T002	970	990	981	...((((((.(((((((((((&)))))))))))-))))))...	GAAGGCUGACGAAUGGAUGCU&GGCAUCCAUUC-UUGGCUAAG	2.055	Acyl-CoA thioesterase family protein
zma-miR169m-3p	Zm00001d026144_T003	1629	1649	1640	...((((((.(((((((((((&)))))))))))-))))))...	GAAGGCUGACGAAUGGAUGCU&GGCAUCCAUUC-UUGGCUAAG	4.11	Acyl-CoA thioesterase family protein
zma-miR169m-3p	Zm00001d026700_T001	993	1015	1006	((((((..(((..((((((((((&))))))))))--)))-.))))))	CUUGGUGAAAGGUGAUGGAUGCC&GGCAUCCAUU--CUU-GGCUAAG	273.315	BTB/POZ domain-containing protein TNFAIP1 isoform 2
zma-miR169m-3p	Zm00001d026700_T002	1059	1081	1072	((((((..(((..((((((((((&))))))))))--)))-.))))))	CUUGGUGAAAGGUGAUGGAUGCC&GGCAUCCAUU--CUU-GGCUAAG	273.315	BTB/POZ domain-containing protein TNFAIP1 isoform 2
zma-miR169m-3p	Zm00001d027723_T001	766	784	776	(((((((..(((.((-((((&)))).)).)))..)))))))	CUUGGCCUUGAAAGG-UGCC&GGCAUCCAUUCUUGGCUAAG	6.165	ABC-2 type transporter family protein
zma-miR169m-3p	Zm00001d027723_T002	841	859	851	(((((((..(((.((-((((&)))).)).)))..)))))))	CUUGGCCUUGAAAGG-UGCC&GGCAUCCAUUCUUGGCUAAG	8.22	ABC-2 type transporter family protein
zma-miR169m-3p	Zm00001d028186_T001	975	995	986	...(((..(((((((((((((&)))))))))))))-.)))...	AAGAGCGAAAGAAUGGAUGCU&GGCAUCCAUUCUU-GGCUAAG	2.055	Pentatricopeptide repeat-containing protein
zma-miR169m-3p	Zm00001d028299_T001	1560	1580	1570	...(((((((((((.(((((.&.)))))-)))))))))))...	UCAAGCUAGGAAUGAGAUGCG&GGCAUC-CAUUCUUGGCUAAG	4.11	N/A
zma-miR169m-3p	Zm00001d028299_T003	1888	1908	1898	...(((((((((((.(((((.&.)))))-)))))))))))...	UCAAGCUAGGAAUGAGAUGCG&GGCAUC-CAUUCUUGGCUAAG	2.055	Squalene epoxidase 1
zma-miR169m-3p	Zm00001d028299_T005	2937	2957	2947	...(((((((((((.(((((.&.)))))-)))))))))))...	UCAAGCUAGGAAUGAGAUGCG&GGCAUC-CAUUCUUGGCUAAG	2.055	Squalene epoxidase 1
zma-miR169m-3p	Zm00001d028299_T006	2953	2973	2963	...(((((((((((.(((((.&.)))))-)))))))))))...	UCAAGCUAGGAAUGAGAUGCG&GGCAUC-CAUUCUUGGCUAAG	4.11	Squalene epoxidase 1
zma-miR169m-3p	Zm00001d029102_T001	745	765	756	....((.((((((((((((((&))))))))))))))-))....	AUGUGCAUAGGGGUGGGUGCC&GGCAUCCAUUCUUG-GCUAAG	10.275	Dormancy-associated protein homolog 3
zma-miR169m-3p	Zm00001d029974_T001	723	741	733	..((((((((-((((.((((&)))).)))).))))))))..	GAUGGCCGAG-GUGGCUGCC&GGCAUCCAUUCUUGGCUAAG	2.055	FRIGIDA interacting protein 2
zma-miR169m-3p	Zm00001d030048_T001	588	607	598	....((((.((((((((((.&.)))))))))).))))....	GCGUGCCAUGGAUGGAUGCA&GGCAUCCAUUCUUGGCUAAG	22.605	pfkB-like carbohydrate kinase family protein
zma-miR169m-3p	Zm00001d031221_T001	1293	1313	1303	..((((((((((...((((((&))))))-..))))))))))..	CGUGGCCGAGAACCUGAUGCC&GGCAUC-CAUUCUUGGCUAAG	2.055	AAA-ATPase ASD mitochondrial
zma-miR169m-3p	Zm00001d033749_T001	900	919	910	...(((((.(((((((((((&))))))))))).)))))...	AGCAGUCAUGAAUGGGUGCU&GGCAUCCAUUCUUGGCUAAG	6.165	defective kernel35
zma-miR169m-3p	Zm00001d034182_T001	36	55	46	....((((((((((((.(((&))).))))))))))))....	GUUCGCCAAGAGUGGACGCC&GGCAUCCAUUCUUGGCUAAG	55.485	NA
zma-miR169m-3p	Zm00001d034260_T001	417	437	428	...(((..(((((((((((((&)))))))))))))-.)))...	AAGAGCGAAAGAAUGGAUGCU&GGCAUCCAUUCUU-GGCUAAG	4.11	N/A
zma-miR169m-3p	Zm00001d034601_T001	1194	1212	1204	((.((.((((((((((-(((&))).)))))))))).)).))	CUGAGGCGAGGAUGGA-GCC&GGCAUCCAUUCUUGGCUAAG	145.905	NAC domain-containing protein 67%3B NAC1 transcription factor%3B SNAC1
zma-miR169m-3p	Zm00001d035445_T001	1237	1257	1247	..((((((((((((((.((..&..))-))))))))))))))..	ACUGGCCAAGAAUGGACUGGA&GGCA-UCCAUUCUUGGCUAAG	14.385	gamma-glutamylcysteine synthetase1
zma-miR169m-3p	Zm00001d035445_T002	1752	1772	1762	..((((((((((((((.((..&..))-))))))))))))))..	ACUGGCCAAGAAUGGACUGGA&GGCA-UCCAUUCUUGGCUAAG	6.165	gamma-glutamylcysteine synthetase1
zma-miR169m-3p	Zm00001d035637_T001	31	50	41	....((((((((((((.((.&.)).))))))))))))....	UUCCGCCGGGAGUGGAAGCG&GGCAUCCAUUCUUGGCUAAG	2.055	NA
zma-miR169m-3p	Zm00001d036524_T001	2155	2183	2174	..((((((.........((((((((((((&))))))))))))---------))))))..	GGUGGCCAAACCGGGGAAGAGUGGAUGCU&GGCAUCCAUUCU---------UGGCUAAG	2.055	Adagio protein 1
zma-miR169m-3p	Zm00001d036524_T002	1900	1928	1919	..((((((.........((((((((((((&))))))))))))---------))))))..	GGUGGCCAAACCGGGGAAGAGUGGAUGCU&GGCAUCCAUUCU---------UGGCUAAG	6.165	Adagio protein 1
zma-miR169m-3p	Zm00001d036533_T002	2431	2452	2443	...(((((..((((((((((((&))))))))))))--)))))...	GACAGCCACAGGAGUGGGUGCU&GGCAUCCAUUCU--UGGCUAAG	8.22	protein; Ternary complex factor MIP1-like
zma-miR169m-3p	Zm00001d036533_T003	2792	2813	2804	...(((((..((((((((((((&))))))))))))--)))))...	GACAGCCACAGGAGUGGGUGCU&GGCAUCCAUUCU--UGGCUAAG	6.165	protein; Ternary complex factor MIP1-like
zma-miR169m-3p	Zm00001d036533_T005	2311	2332	2323	...(((((..((((((((((((&))))))))))))--)))))...	GACAGCCACAGGAGUGGGUGCU&GGCAUCCAUUCU--UGGCUAAG	2.055	protein; Ternary complex factor MIP1-like
zma-miR169m-3p	Zm00001d036533_T007	1813	1834	1825	...(((((..((((((((((((&))))))))))))--)))))...	GACAGCCACAGGAGUGGGUGCU&GGCAUCCAUUCU--UGGCUAAG	2.055	protein; Ternary complex factor MIP1-like
zma-miR169m-3p	Zm00001d036630_T001	1026	1047	1038	((((((((((..(((((.(((.&.))).)))))--))))))))))	CUUAGCCAAGCAGAUGGUUGUG&GGCAUCCAUU--CUUGGCUAAG	22.605	Filamentation temperature-sensitive H 2B%3B Filamentation temperature-sensitive H 2B isoform 1%3B Filamentation temperature-sensitive H 2B isoform 2
zma-miR169m-3p	Zm00001d036751_T003	908	929	918	..((((((((((..(.((((((&))))))-)-.))))))))))..	CGUGGCCGAGAACGGUGAUGCC&GGCAUC-C-AUUCUUGGCUAAG	6.165	Formamidopyrimidine-DNA glycosylase
zma-miR169m-3p	Zm00001d038764_T001	1005	1025	1015	..((((.(((((.((((((((&))))))))-))))).))))..	GGUGGUGAAGGACUGGGUGCC&GGCAUCCA-UUCUUGGCUAAG	10.275	UDP-glycosyltransferase 88A1
zma-miR169m-3p	Zm00001d039715_T001	168	189	179	...((((((.(((((((..(((&)))-.)))))))-))))))...	CCCGGCCAAGGAGUGGGCGGCC&GGC-AUCCAUUC-UUGGCUAAG	26.715	Ultraviolet-B-repressible protein
zma-miR169m-3p	Zm00001d040686_T001	1556	1575	1566	..(((((.((((((((.(((&))).)))))))).)))))..	CGUAGCUCAGAGUGGACGCC&GGCAUCCAUUCUUGGCUAAG	12.33	Protein translocase subunit SECA1 chloroplastic
zma-miR169m-3p	Zm00001d040818_T001	499	517	508	(((-((((((((((((((.(&).)))))))))))))).)))	CUU-GCCAGGAAUGGAUGGC&GGCAUCCAUUCUUGGCUAAG	2.055	Acyltransferase-like protein chloroplastic
zma-miR169m-3p	Zm00001d040818_T003	498	516	507	(((-((((((((((((((.(&).)))))))))))))).)))	CUU-GCCAGGAAUGGAUGGC&GGCAUCCAUUCUUGGCUAAG	2.055	Acyltransferase-like protein chloroplastic
zma-miR169m-3p	Zm00001d040818_T004	498	516	507	(((-((((((((((((((.(&).)))))))))))))).)))	CUU-GCCAGGAAUGGAUGGC&GGCAUCCAUUCUUGGCUAAG	2.055	Acyltransferase-like protein chloroplastic
zma-miR169m-3p	Zm00001d040818_T005	479	497	488	(((-((((((((((((((.(&).)))))))))))))).)))	CUU-GCCAGGAAUGGAUGGC&GGCAUCCAUUCUUGGCUAAG	2.055	Acyltransferase-like protein chloroplastic
zma-miR169m-3p	Zm00001d042282_T001	721	739	731	.(((((((((((.((-((((&)))).)).))))))))))).	GUUGGCCAAGAAAGG-UGCC&GGCAUCCAUUCUUGGCUAAG	8.22	Aldolase-type TIM barrel family protein
zma-miR169m-3p	Zm00001d042282_T002	865	883	875	.(((((((((((.((-((((&)))).)).))))))))))).	GUUGGCCAAGAAAGG-UGCC&GGCAUCCAUUCUUGGCUAAG	4.11	Aldolase-type TIM barrel family protein
zma-miR169m-3p	Zm00001d042282_T003	992	1010	1002	.(((((((((((.((-((((&)))).)).))))))))))).	GUUGGCCAAGAAAGG-UGCC&GGCAUCCAUUCUUGGCUAAG	4.11	Aldolase-type TIM barrel family protein
zma-miR169m-3p	Zm00001d042282_T004	168	186	178	.(((((((((((.((-((((&)))).)).))))))))))).	GUUGGCCAAGAAAGG-UGCC&GGCAUCCAUUCUUGGCUAAG	4.11	Aldolase-type TIM barrel family protein
zma-miR169m-3p	Zm00001d042421_T002	1157	1176	1168	(((((.(((.(((((((-(((&))).))))))).)))-)))))	CUUGGUCCAUGGAUGGG-GCC&GGCAUCCAUUCUUGG-CUAAG	2.055	Lysine ketoglutarate reductase trans-splicing related 1
zma-miR169m-3p	Zm00001d042421_T007	845	864	856	(((((.(((.(((((((-(((&))).))))))).)))-)))))	CUUGGUCCAUGGAUGGG-GCC&GGCAUCCAUUCUUGG-CUAAG	2.055	Lysine ketoglutarate reductase trans-splicing related 1
zma-miR169m-3p	Zm00001d042625_T001	467	488	479	...(((((..((((((((((((&))))))))))))--)))))...	UGCAGCCGCAGGGGUGGAUGCC&GGCAUCCAUUCU--UGGCUAAG	2.055	Pectinesterase
zma-miR169m-3p	Zm00001d042685_T002	336	354	346	...(((((((-((((((((.&.)))))))).)))))))...	GGAGGCCGGG-AUGGAUGCA&GGCAUCCAUUCUUGGCUAAG	2.055	glutamate-oxaloacetate transaminase4
zma-miR169m-3p	Zm00001d043380_T001	371	391	381	....((((((((((.((.(((&))).))-))))))))))....	GAUCGCCGAGAAUGCGAGGCC&GGCAUC-CAUUCUUGGCUAAG	8.22	Protein CHLORORESPIRATORY REDUCTION 7 chloroplastic
zma-miR169m-3p	Zm00001d043786_T001	1158	1176	1168	...(((((((.-((((((((&))))))))..)))))))...	GGAGGCCGAGC-UGGAUGCC&GGCAUCCAUUCUUGGCUAAG	8.22	Protein PLASTID MOVEMENT IMPAIRED 2
zma-miR169m-3p	Zm00001d044106_T001	929	947	938	...((((-((((((((((((&)))))))))))).))))...	AGGAGUC-GGAAUGGAUGCC&GGCAUCCAUUCUUGGCUAAG	8.22	UDP-glycosyltransferase 73B3
zma-miR169m-3p	Zm00001d044220_T007	876	895	886	.(((((((((((-((((.(((&)))-)))).))))))))))).	AUUAGCUGAGAA-GGAUGGCC&GGC-AUCCAUUCUUGGCUAAG	2.055	centromere protein C 1
zma-miR169m-3p	Zm00001d044220_T009	876	895	886	.(((((((((((-((((.(((&)))-)))).))))))))))).	AUUAGCUGAGAA-GGAUGGCC&GGC-AUCCAUUCUUGGCUAAG	2.055	centromere protein C 1
zma-miR169m-3p	Zm00001d045136_T001	1166	1187	1176	((((((((((((((.....(((&)))--...))))))))))))))	CUUAGCCGAGGGUGAAGGGGCC&GGC--AUCCAUUCUUGGCUAAG	8.22	Major facilitator superfamily protein
zma-miR169m-3p	Zm00001d045366_T001	361	382	373	...(((((..((((.(((((((&))))))).))))--)))))...	CCAGGCCGCGGGAGCGGAUGCC&GGCAUCCAUUCU--UGGCUAAG	2.055	ferredoxin-thioredoxin1
zma-miR169m-3p	Zm00001d045366_T002	361	382	373	...(((((..((((.(((((((&))))))).))))--)))))...	CCAGGCCGCGGGAGCGGAUGCC&GGCAUCCAUUCU--UGGCUAAG	2.055	ferredoxin-thioredoxin1
zma-miR169m-3p	Zm00001d045488_T002	4910	4929	4920	..((((((((((-(((..(((&)))-.))).))))))))))..	GAUGGCCAAGAG-GGAAGGCC&GGC-AUCCAUUCUUGGCUAAG	2.055	Nudix hydrolase 14 chloroplastic
zma-miR169m-3p	Zm00001d045488_T008	3761	3780	3771	..((((((((((-(((..(((&)))-.))).))))))))))..	GAUGGCCAAGAG-GGAAGGCC&GGC-AUCCAUUCUUGGCUAAG	2.055	N/A
zma-miR169m-3p	Zm00001d046471_T001	276	295	287	..(((((((.(((((((-(((&))).)))))))-)))))))..	CGUGGCCAAGGGAUGGA-GCC&GGCAUCCAUUC-UUGGCUAAG	108.915	Multiprotein-bridging factor 1c
zma-miR169m-3p	Zm00001d047032_T001	488	507	498	....((((.((((((((((.&.)))))))))).))))....	GCGUGCCAUGGAUGGGUGCA&GGCAUCCAUUCUUGGCUAAG	4.11	N/A
zma-miR169m-3p	Zm00001d047555_T001	165	186	175	(((((.((((.....(((((((&)))))))--...)))).)))))	CUUGGGCAGGCGGAGGGAUGCC&GGCAUCC--AUUCUUGGCUAAG	10.275	Thioredoxin-like 1-1 chloroplastic
zma-miR169m-3p	Zm00001d047560_T001	579	597	589	...(((((((((-(((.(((&))).))).)))))))))...	GCCGGCCAGGAA-GGAGGCC&GGCAUCCAUUCUUGGCUAAG	4.11	Protein binding protein%3B Putative RING zinc finger domain superfamily protein isoform 1%3B Putative RING zinc finger domain superfamily protein isoform 2
zma-miR169m-3p	Zm00001d047612_T002	993	1013	1004	....((((..((((((((((.&.))))))))))-.))))....	GUUUGCCAUUGAAUGGAUGCA&GGCAUCCAUUC-UUGGCUAAG	2.055	P-loop containing nucleoside triphosphate hydrolases superfamily protein
zma-miR169m-3p	Zm00001d048133_T001	1214	1233	1224	....((((((((.(((((((&))))))).))))))))....	CGCCGCCAAGGAAGGGUGCU&GGCAUCCAUUCUUGGCUAAG	4.11	pre-mRNA-splicing factor of RES complex protein
zma-miR169m-3p	Zm00001d048175_T002	1810	1830	1821	..(((((.(((((((((((..&..)))))))))))-)))))..	UAUGGCCUGAGAGUGGAUGGA&GGCAUCCAUUCUU-GGCUAAG	2.055	J domain-containing protein required for chloroplast accumulation response 1
zma-miR169m-3p	Zm00001d048175_T004	3949	3969	3960	..(((((.(((((((((((..&..)))))))))))-)))))..	UAUGGCCUGAGAGUGGAUGGA&GGCAUCCAUUCUU-GGCUAAG	6.165	J domain-containing protein required for chloroplast accumulation response 1
zma-miR169m-3p	Zm00001d048382_T001	396	429	406	...((((((((((..............(((((((&)))))))--------------))))))))))...	GAAAGCCAAGAAUGACCAGCUCAAGGCGGAUGCC&GGCAUCC--------------AUUCUUGGCUAAG	53.43	60S ribosomal protein L21-1
zma-miR169m-3p	Zm00001d049043_T001	421	441	431	...(((((((((..((((((.&.))))))-.)))))))))...	GGAGGCCAAGAAGAGGAUGUA&GGCAUCC-AUUCUUGGCUAAG	2.055	Multiple organellar RNA editing factor 1 mitochondrial
zma-miR169m-3p	Zm00001d049239_T001	1431	1449	1441	(((((.((((..(((-((((&)))).)))..)))).)))))	CUUGGGCAAGCUUGG-UGCC&GGCAUCCAUUCUUGGCUAAG	6.165	Adenosylhomocysteinase
zma-miR169m-3p	Zm00001d049457_T003	5449	5469	5460	...((.((((.((((((((((&)))))))))).))))-))...	GGCAGUCCAAUGAUGGAUGCC&GGCAUCCAUUCUUGG-CUAAG	2.055	N/A
zma-miR169m-3p	Zm00001d049457_T005	7032	7052	7043	...((.((((.((((((((((&)))))))))).))))-))...	GGCAGUCCAAUGAUGGAUGCC&GGCAUCCAUUCUUGG-CUAAG	2.055	N/A
zma-miR169m-3p	Zm00001d049457_T009	5507	5527	5518	...((.((((.((((((((((&)))))))))).))))-))...	GGCAGUCCAAUGAUGGAUGCC&GGCAUCCAUUCUUGG-CUAAG	2.055	N/A
zma-miR169m-3p	Zm00001d049457_T011	3159	3179	3170	...((.((((.((((((((((&)))))))))).))))-))...	GGCAGUCCAAUGAUGGAUGCC&GGCAUCCAUUCUUGG-CUAAG	2.055	Histone-lysine N-methyltransferase ATXR3
zma-miR169m-3p	Zm00001d049457_T012	4424	4444	4435	...((.((((.((((((((((&)))))))))).))))-))...	GGCAGUCCAAUGAUGGAUGCC&GGCAUCCAUUCUUGG-CUAAG	6.165	N/A
zma-miR169m-3p	Zm00001d049457_T013	4119	4139	4130	...((.((((.((((((((((&)))))))))).))))-))...	GGCAGUCCAAUGAUGGAUGCC&GGCAUCCAUUCUUGG-CUAAG	2.055	N/A
zma-miR169m-3p	Zm00001d049457_T014	5544	5564	5555	...((.((((.((((((((((&)))))))))).))))-))...	GGCAGUCCAAUGAUGGAUGCC&GGCAUCCAUUCUUGG-CUAAG	2.055	N/A
zma-miR169m-3p	Zm00001d049457_T015	6154	6174	6165	...((.((((.((((((((((&)))))))))).))))-))...	GGCAGUCCAAUGAUGGAUGCC&GGCAUCCAUUCUUGG-CUAAG	2.055	N/A
zma-miR169m-3p	Zm00001d049457_T018	2972	2992	2983	...((.((((.((((((((((&)))))))))).))))-))...	GGCAGUCCAAUGAUGGAUGCC&GGCAUCCAUUCUUGG-CUAAG	2.055	N/A
zma-miR169m-3p	Zm00001d049457_T020	7600	7620	7611	...((.((((.((((((((((&)))))))))).))))-))...	GGCAGUCCAAUGAUGGAUGCC&GGCAUCCAUUCUUGG-CUAAG	6.165	Histone-lysine N-methyltransferase ATXR3
zma-miR169m-3p	Zm00001d049457_T021	5518	5538	5529	...((.((((.((((((((((&)))))))))).))))-))...	GGCAGUCCAAUGAUGGAUGCC&GGCAUCCAUUCUUGG-CUAAG	6.165	Histone-lysine N-methyltransferase ATXR3
zma-miR169m-3p	Zm00001d049457_T022	4284	4304	4295	...((.((((.((((((((((&)))))))))).))))-))...	GGCAGUCCAAUGAUGGAUGCC&GGCAUCCAUUCUUGG-CUAAG	2.055	Histone-lysine N-methyltransferase ATXR3
zma-miR169m-3p	Zm00001d049457_T024	5960	5980	5971	...((.((((.((((((((((&)))))))))).))))-))...	GGCAGUCCAAUGAUGGAUGCC&GGCAUCCAUUCUUGG-CUAAG	2.055	N/A
zma-miR169m-3p	Zm00001d049457_T025	7099	7119	7110	...((.((((.((((((((((&)))))))))).))))-))...	GGCAGUCCAAUGAUGGAUGCC&GGCAUCCAUUCUUGG-CUAAG	2.055	Histone-lysine N-methyltransferase ATXR3
zma-miR169m-3p	Zm00001d049457_T028	3203	3223	3214	...((.((((.((((((((((&)))))))))).))))-))...	GGCAGUCCAAUGAUGGAUGCC&GGCAUCCAUUCUUGG-CUAAG	2.055	Histone-lysine N-methyltransferase ATXR3
zma-miR169m-3p	Zm00001d049457_T031	5668	5688	5679	...((.((((.((((((((((&)))))))))).))))-))...	GGCAGUCCAAUGAUGGAUGCC&GGCAUCCAUUCUUGG-CUAAG	2.055	N/A
zma-miR169m-3p	Zm00001d049457_T032	7158	7178	7169	...((.((((.((((((((((&)))))))))).))))-))...	GGCAGUCCAAUGAUGGAUGCC&GGCAUCCAUUCUUGG-CUAAG	2.055	Histone-lysine N-methyltransferase ATXR3
zma-miR169m-3p	Zm00001d049457_T035	5654	5674	5665	...((.((((.((((((((((&)))))))))).))))-))...	GGCAGUCCAAUGAUGGAUGCC&GGCAUCCAUUCUUGG-CUAAG	2.055	Histone-lysine N-methyltransferase ATXR3
zma-miR169m-3p	Zm00001d049457_T040	7155	7175	7166	...((.((((.((((((((((&)))))))))).))))-))...	GGCAGUCCAAUGAUGGAUGCC&GGCAUCCAUUCUUGG-CUAAG	2.055	Histone-lysine N-methyltransferase ATXR3
zma-miR169m-3p	Zm00001d049457_T041	5481	5501	5492	...((.((((.((((((((((&)))))))))).))))-))...	GGCAGUCCAAUGAUGGAUGCC&GGCAUCCAUUCUUGG-CUAAG	2.055	N/A
zma-miR169m-3p	Zm00001d049457_T042	7106	7126	7117	...((.((((.((((((((((&)))))))))).))))-))...	GGCAGUCCAAUGAUGGAUGCC&GGCAUCCAUUCUUGG-CUAAG	6.165	Histone-lysine N-methyltransferase ATXR3
zma-miR169m-3p	Zm00001d049457_T043	5327	5347	5338	...((.((((.((((((((((&)))))))))).))))-))...	GGCAGUCCAAUGAUGGAUGCC&GGCAUCCAUUCUUGG-CUAAG	2.055	N/A
zma-miR169m-3p	Zm00001d049457_T047	7256	7276	7267	...((.((((.((((((((((&)))))))))).))))-))...	GGCAGUCCAAUGAUGGAUGCC&GGCAUCCAUUCUUGG-CUAAG	2.055	Histone-lysine N-methyltransferase ATXR3
zma-miR169m-3p	Zm00001d049457_T049	3473	3493	3484	...((.((((.((((((((((&)))))))))).))))-))...	GGCAGUCCAAUGAUGGAUGCC&GGCAUCCAUUCUUGG-CUAAG	4.11	N/A
zma-miR169m-3p	Zm00001d049556_T009	2379	2400	2391	...((((...((((((((((((&))))))))))))--.))))...	AGGGGCUUCUGGGAUGGGUGCC&GGCAUCCAUUCU--UGGCUAAG	2.055	Putative oxysterol binding domain family protein
zma-miR169m-3p	Zm00001d049556_T017	2137	2158	2149	...((((...((((((((((((&))))))))))))--.))))...	AGGGGCUUCUGGGAUGGGUGCC&GGCAUCCAUUCU--UGGCUAAG	2.055	Putative oxysterol binding domain family protein
zma-miR169m-3p	Zm00001d050119_T001	608	625	618	..((((((((((((((--((&))..))))))))))))))..	CAUGGCCAAGGGUGGA--CC&GGCAUCCAUUCUUGGCUAAG	4.11	Activator of heat shock protein ATPase
zma-miR169m-3p	Zm00001d050557_T001	452	470	462	...(((((((((-(((((((&))))))).)))))))))...	CGGGGUCGGGGA-GGAUGCC&GGCAUCCAUUCUUGGCUAAG	2.055	chaperone protein dnaJ-related
zma-miR169m-3p	Zm00001d050913_T001	350	371	362	(((..((((((((.(((((((.&.))))))).))))))))--)))	CUUUCAGUCAAGAUUGGGUGCA&GGCAUCCAUUCUUGGCU--AAG	4.11	NA
zma-miR169m-3p	Zm00001d052353_T005	1703	1723	1713	(((((((..(((.((((((((&))))))))-)))..)))))))	CUUGGCCUUGGACUGGAUGCU&GGCAUCCA-UUCUUGGCUAAG	4.11	bromo-adjacent homology (BAH) domain-containing protein
zma-miR169m-3p	Zm00001d052353_T006	2527	2547	2537	(((((((..(((.((((((((&))))))))-)))..)))))))	CUUGGCCUUGGACUGGAUGCU&GGCAUCCA-UUCUUGGCUAAG	2.055	bromo-adjacent homology (BAH) domain-containing protein
zma-miR169m-3p	Zm00001d052353_T007	2417	2437	2427	(((((((..(((.((((((((&))))))))-)))..)))))))	CUUGGCCUUGGACUGGAUGCU&GGCAUCCA-UUCUUGGCUAAG	4.11	N/A
zma-miR169m-3p	Zm00001d052353_T008	378	398	388	(((((((..(((.((((((((&))))))))-)))..)))))))	CUUGGCCUUGGACUGGAUGCU&GGCAUCCA-UUCUUGGCUAAG	2.055	N/A
zma-miR169m-3p	Zm00001d052439_T004	488	507	498	...((..(((((((((((((&)))))))))))))..))...	GGGAGGAAGGAAUGGAUGCC&GGCAUCCAUUCUUGGCUAAG	2.055	RNA binding (RRM/RBD/RNP motifs) family protein
zma-miR169m-3p	Zm00001d052695_T032	1677	1697	1687	....((((((..((((((((.&.))))))))-.))))))....	GGACGCCGAGCUGUGGAUGCA&GGCAUCCAU-UCUUGGCUAAG	2.055	Retinoblastoma-related protein 1
zma-miR169m-3p	Zm00001d053595_T002	1137	1165	1147	((((((((((((..((.......((((((&))))))-------))--))))))))))))	CUUGGCCAAGAGCCUGAAGACAAGAUGCC&GGCAUC-------CA--UUCUUGGCUAAG	4.11	RPD3 histone deacetylase homolog
zma-miR169m-3p	Zm00001d053595_T004	1137	1165	1147	((((((((((((..((.......((((((&))))))-------))--))))))))))))	CUUGGCCAAGAGCCUGAAGACAAGAUGCC&GGCAUC-------CA--UUCUUGGCUAAG	2.055	RPD3 histone deacetylase homolog
zma-miR169m-3p	Zm00001d053595_T005	3513	3541	3523	((((((((((((..((.......((((((&))))))-------))--))))))))))))	CUUGGCCAAGAGCCUGAAGACAAGAUGCC&GGCAUC-------CA--UUCUUGGCUAAG	4.11	RPD3 histone deacetylase homolog
zma-miR169n-3p	ENSRNA049462318-T1	53	71	63	...(((((((-(((((((((&))))))))).)))))))...	GACAGCCAGG-AGGUUUGCC&GGCAGGCCUUCUUGGCUAAG	47.265	Eukaryotic large subunit ribosomal RNA
zma-miR169n-3p	Zm00001d002038_T001	1555	1576	1566	((.((.(((((((((((.(((.&.)))-)))))))))))-)).))	CUCAGUCCAAGAAGGCCUUGCG&GGCA-GGCCUUCUUGG-CUAAG	6.165	anti-sigma factor antagonist domain of sulfate transporter91
zma-miR169n-3p	Zm00001d002038_T002	1207	1228	1218	((.((.(((((((((((.(((.&.)))-)))))))))))-)).))	CUCAGUCCAAGAAGGCCUUGCG&GGCA-GGCCUUCUUGG-CUAAG	12.33	N/A
zma-miR169n-3p	Zm00001d002038_T003	1549	1570	1560	((.((.(((((((((((.(((.&.)))-)))))))))))-)).))	CUCAGUCCAAGAAGGCCUUGCG&GGCA-GGCCUUCUUGG-CUAAG	4.11	anti-sigma factor antagonist domain of sulfate transporter91
zma-miR169n-3p	Zm00001d002038_T004	1398	1419	1409	((.((.(((((((((((.(((.&.)))-)))))))))))-)).))	CUCAGUCCAAGAAGGCCUUGCG&GGCA-GGCCUUCUUGG-CUAAG	10.275	anti-sigma factor antagonist domain of sulfate transporter91
zma-miR169n-3p	Zm00001d002334_T001	1752	1771	1762	....(((((((((((.((((&)))).)))))))))))....	UGCCGUCGAGGAGGCGUGCC&GGCAGGCCUUCUUGGCUAAG	10.275	AICARFT/IMPCHase bienzyme family protein
zma-miR169n-3p	Zm00001d003207_T002	2220	2240	2230	(..((((((((((.(((((((&)))))))-))))))))))..)	CGGAGCUAGGAGGCGUCUGCU&GGCAGGC-CUUCUUGGCUAAG	2.055	N/A
zma-miR169n-3p	Zm00001d003207_T004	3410	3430	3420	(..((((((((((.(((((((&)))))))-))))))))))..)	CGGAGCUAGGAGGCGUCUGCU&GGCAGGC-CUUCUUGGCUAAG	2.055	Probable E3 ubiquitin-protein ligase ARI8
zma-miR169n-3p	Zm00001d003207_T013	1846	1866	1856	(..((((((((((.(((((((&)))))))-))))))))))..)	CGGAGCUAGGAGGCGUCUGCU&GGCAGGC-CUUCUUGGCUAAG	2.055	Probable E3 ubiquitin-protein ligase ARI8
zma-miR169n-3p	Zm00001d004843_T001	365	384	375	....((((((((((((.((.&.)).))))))))))))....	GGACGCCGAGGAGGCCAGCG&GGCAGGCCUUCUUGGCUAAG	6.165	N/A
zma-miR169n-3p	Zm00001d004857_T002	641	661	651	....((((((((((((.((((&))))-))))))))))))....	CUACGCCAAGAAGGCCGUGCC&GGCA-GGCCUUCUUGGCUAAG	4.11	Transcription factor VIP1
zma-miR169n-3p	Zm00001d004857_T004	633	653	643	....((((((((((((.((((&))))-))))))))))))....	CUACGCCAAGAAGGCCGUGCC&GGCA-GGCCUUCUUGGCUAAG	4.11	Transcription factor VIP1
zma-miR169n-3p	Zm00001d005006_T003	937	958	947	((((((.(((((((((((..((&))--))))))))))).))))))	UUUGGCAAGGAGGGCCUGAACC&GG--CAGGCCUUCUUGGCUAAG	2.055	nucleotide sugar transporter-KT 1
zma-miR169n-3p	Zm00001d005051_T001	1719	1740	1729	....((((((((((((..(((.&.)))--))))))))))))....	GGCCGCCGGGAAGGCCCGUGCG&GGCA--GGCCUUCUUGGCUAAG	32.88	Root phototropism protein 2
zma-miR169n-3p	Zm00001d005495_T001	1018	1037	1028	....(((((((((((((.((&)).)))))))))))))....	AAACGUCGAGAAGGCCUUCC&GGCAGGCCUUCUUGGCUAAG	8.22	Ras-related protein RABA2a
zma-miR169n-3p	Zm00001d005789_T001	195	215	205	...((((((((((.((((.((&)).))))-))))))))))...	CAAGGCCGAGAAGCGCCUCCC&GGCAGGC-CUUCUUGGCUAAG	14.385	histone 2B3
zma-miR169n-3p	Zm00001d005848_T002	877	900	891	((..(((((...((((((((((((&))))))))))))---)))))-.))	CUGGGGCCAUCUGGGAGGCUUGCU&GGCAGGCCUUCU---UGGCU-AAG	4.11	N/A
zma-miR169n-3p	Zm00001d006467_T002	1231	1249	1241	...(((((.((((((((-((&)).)))))))).)))))...	CCAGGCCAUGGAGGCCU-CC&GGCAGGCCUUCUUGGCUAAG	73.98	adenosine 5'-phosphosulfate reductase-like2
zma-miR169n-3p	Zm00001d006511_T001	706	726	716	..(((((((((.((((.((((&))))-)))).)))))))))..	CAUGGCCAAGGUGGCCGUGUC&GGCA-GGCCUUCUUGGCUAAG	34.935	N/A
zma-miR169n-3p	Zm00001d006511_T002	706	726	716	..(((((((((.((((.((((&))))-)))).)))))))))..	CAUGGCCAAGGUGGCCGUGUC&GGCA-GGCCUUCUUGGCUAAG	16.44	N/A
zma-miR169n-3p	Zm00001d006511_T003	1149	1170	1161	.(((((....(((.((((((((&)))))))).)))--..))))).	AUUGGCGUCUAGAUGGCCUGCC&GGCAGGCCUUCU--UGGCUAAG	4.11	Glucose-6-phosphate/phosphate translocator 2 chloroplastic
zma-miR169n-3p	Zm00001d006511_T003	506	526	516	..(((((((((.((((.((((&))))-)))).)))))))))..	CAUGGCCAAGGUGGCCGUGUC&GGCA-GGCCUUCUUGGCUAAG	14.385	Glucose-6-phosphate/phosphate translocator 2 chloroplastic
zma-miR169n-3p	Zm00001d006511_T004	1729	1750	1741	.(((((....(((.((((((((&)))))))).)))--..))))).	AUUGGCGUCUAGAUGGCCUGCC&GGCAGGCCUUCU--UGGCUAAG	6.165	Glucose-6-phosphate/phosphate translocator 2 chloroplastic
zma-miR169n-3p	Zm00001d006511_T004	706	726	716	..(((((((((.((((.((((&))))-)))).)))))))))..	CAUGGCCAAGGUGGCCGUGUC&GGCA-GGCCUUCUUGGCUAAG	26.715	Glucose-6-phosphate/phosphate translocator 2 chloroplastic
zma-miR169n-3p	Zm00001d006511_T005	625	646	637	.(((((....(((.((((((((&)))))))).)))--..))))).	AUUGGCGUCUAGAUGGCCUGCC&GGCAGGCCUUCU--UGGCUAAG	4.11	Glucose-6-phosphate/phosphate translocator 2 chloroplastic
zma-miR169n-3p	Zm00001d006511_T006	1349	1370	1361	.(((((....(((.((((((((&)))))))).)))--..))))).	AUUGGCGUCUAGAUGGCCUGCC&GGCAGGCCUUCU--UGGCUAAG	2.055	Glucose-6-phosphate/phosphate translocator 2 chloroplastic
zma-miR169n-3p	Zm00001d006511_T006	706	726	716	..(((((((((.((((.((((&))))-)))).)))))))))..	CAUGGCCAAGGUGGCCGUGUC&GGCA-GGCCUUCUUGGCUAAG	34.935	Glucose-6-phosphate/phosphate translocator 2 chloroplastic
zma-miR169n-3p	Zm00001d006520_T001	750	769	760	.....((((((((((((((.&.)))))))))))))).....	GGCGACUAAGAAGGCCUGCG&GGCAGGCCUUCUUGGCUAAG	98.64	PDK regulatory protein1
zma-miR169n-3p	Zm00001d006540_T001	142	160	152	...((((((((.((((-(((&))).)))).))))))))...	CAGGGCCAGGACGGCC-GCC&GGCAGGCCUUCUUGGCUAAG	20.55	Oxygen-evolving enhancer protein 3-1
zma-miR169n-3p	Zm00001d006548_T001	157	177	167	....((((((((((((..(((&)))-.))))))))))))....	CGCCGCCAAGAAGGCCACGUC&GGC-AGGCCUUCUUGGCUAAG	6.165	Histone H2A
zma-miR169n-3p	Zm00001d006594_T001	99	123	109	...(((((((((....(((((.(((&)))-)))))----)))))))))...	CAGGGCCAAGAGCGGCGGCCUCGCC&GGC-AGGCC----UUCUUGGCUAAG	16.44	uncharacterized protein [Source:UniProtKB/TrEMBL;Acc:B6TNF8]
zma-miR169n-3p	Zm00001d006596_T001	1056	1074	1066	....((((((((((-(((((&))))).))))))))))....	CCCCGCCAAGGAGG-CUGCC&GGCAGGCCUUCUUGGCUAAG	10.275	Elongation factor 1-alpha 2
zma-miR169n-3p	Zm00001d006663_T001	223	243	233	...((((((((.((((..(((&)))-.)))).))))))))...	ACAGGCCGAGGCGGCCCGGCC&GGC-AGGCCUUCUUGGCUAAG	4.11	light harvesting complex A1
zma-miR169n-3p	Zm00001d006822_T001	597	615	607	....((((((((((((-(((&))).))))))))))))....	AGCUGCCAAGAAGGUC-GCC&GGCAGGCCUUCUUGGCUAAG	2.055	Pentatricopeptide repeat-containing protein PNM1 mitochondrial
zma-miR169n-3p	Zm00001d006833_T001	538	565	549	...((((.(((((((((.......((((&))))-------)))))))))-))))...	CCAAGCCGAAGAAGGCCGCGGCGCUGCC&GGCA-------GGCCUUCUU-GGCUAAG	10.275	Glyceraldehyde-3-phosphate dehydrogenase A
zma-miR169n-3p	Zm00001d006899_T001	818	848	828	(((((((((((..((((.........(((((&)))))---------))))--)))))))))))	CUUGGCCAAGAGGAGGUCUAAGCUUUCUGCC&GGCAG---------GCCU--UCUUGGCUAAG	16.44	N/A
zma-miR169n-3p	Zm00001d006899_T002	818	848	828	(((((((((((..((((.........(((((&)))))---------))))--)))))))))))	CUUGGCCAAGAGGAGGUCUAAGCUUUCUGCC&GGCAG---------GCCU--UCUUGGCUAAG	14.385	40S ribosomal protein S6
zma-miR169n-3p	Zm00001d007048_T001	1399	1418	1409	....(((((((((((..(((&)))..)))))))))))....	CCCUGCCGAGAGGGCACGCC&GGCAGGCCUUCUUGGCUAAG	4.11	NADH dehydrogenase [ubiquinone] flavoprotein 1 mitochondrial
zma-miR169n-3p	Zm00001d007089_T001	4185	4207	4195	...((((((((((((...(((.(&).)))---))))))))))))...	AAAAGCCAAGGAGGCUUUCUGGC&GGCAG---GCCUUCUUGGCUAAG	2.055	Protein CHROMATIN REMODELING 5
zma-miR169n-3p	Zm00001d007089_T002	4061	4083	4071	...((((((((((((...(((.(&).)))---))))))))))))...	AAAAGCCAAGGAGGCUUUCUGGC&GGCAG---GCCUUCUUGGCUAAG	2.055	Protein CHROMATIN REMODELING 5
zma-miR169n-3p	Zm00001d007089_T009	4114	4136	4124	...((((((((((((...(((.(&).)))---))))))))))))...	AAAAGCCAAGGAGGCUUUCUGGC&GGCAG---GCCUUCUUGGCUAAG	2.055	Protein CHROMATIN REMODELING 5
zma-miR169n-3p	Zm00001d007089_T044	459	481	469	...((((((((((((...(((.(&).)))---))))))))))))...	AAAAGCCAAGGAGGCUUUCUGGC&GGCAG---GCCUUCUUGGCUAAG	2.055	Protein CHROMATIN REMODELING 5
zma-miR169n-3p	Zm00001d007089_T055	2136	2158	2146	...((((((((((((...(((.(&).)))---))))))))))))...	AAAAGCCAAGGAGGCUUUCUGGC&GGCAG---GCCUUCUUGGCUAAG	2.055	N/A
zma-miR169n-3p	Zm00001d007089_T061	2796	2818	2806	...((((((((((((...(((.(&).)))---))))))))))))...	AAAAGCCAAGGAGGCUUUCUGGC&GGCAG---GCCUUCUUGGCUAAG	2.055	N/A
zma-miR169n-3p	Zm00001d007089_T068	2891	2913	2901	...((((((((((((...(((.(&).)))---))))))))))))...	AAAAGCCAAGGAGGCUUUCUGGC&GGCAG---GCCUUCUUGGCUAAG	2.055	N/A
zma-miR169n-3p	Zm00001d007089_T075	2914	2936	2924	...((((((((((((...(((.(&).)))---))))))))))))...	AAAAGCCAAGGAGGCUUUCUGGC&GGCAG---GCCUUCUUGGCUAAG	2.055	N/A
zma-miR169n-3p	Zm00001d007089_T125	3987	4009	3997	...((((((((((((...(((.(&).)))---))))))))))))...	AAAAGCCAAGGAGGCUUUCUGGC&GGCAG---GCCUUCUUGGCUAAG	2.055	N/A
zma-miR169n-3p	Zm00001d007089_T131	3983	4005	3993	...((((((((((((...(((.(&).)))---))))))))))))...	AAAAGCCAAGGAGGCUUUCUGGC&GGCAG---GCCUUCUUGGCUAAG	2.055	N/A
zma-miR169n-3p	Zm00001d007089_T142	4112	4134	4122	...((((((((((((...(((.(&).)))---))))))))))))...	AAAAGCCAAGGAGGCUUUCUGGC&GGCAG---GCCUUCUUGGCUAAG	2.055	Protein CHROMATIN REMODELING 5
zma-miR169n-3p	Zm00001d007089_T169	3984	4006	3994	...((((((((((((...(((.(&).)))---))))))))))))...	AAAAGCCAAGGAGGCUUUCUGGC&GGCAG---GCCUUCUUGGCUAAG	2.055	N/A
zma-miR169n-3p	Zm00001d007089_T172	4204	4226	4214	...((((((((((((...(((.(&).)))---))))))))))))...	AAAAGCCAAGGAGGCUUUCUGGC&GGCAG---GCCUUCUUGGCUAAG	2.055	N/A
zma-miR169n-3p	Zm00001d007295_T001	2513	2534	2524	((.((((..((((((((..(((&)))-.))))))))-.)))).))	CUCGGCCUCAGGAGGCCGAGCC&GGC-AGGCCUUCU-UGGCUAAG	6.165	Transcriptional corepressor SEUSS
zma-miR169n-3p	Zm00001d007295_T002	2753	2774	2764	((.((((..((((((((..(((&)))-.))))))))-.)))).))	CUCGGCCUCAGGAGGCCGAGCC&GGC-AGGCCUUCU-UGGCUAAG	8.22	Transcriptional corepressor SEUSS
zma-miR169n-3p	Zm00001d007295_T006	3641	3662	3652	((.((((..((((((((..(((&)))-.))))))))-.)))).))	CUCGGCCUCAGGAGGCCGAGCC&GGC-AGGCCUUCU-UGGCUAAG	8.22	N/A
zma-miR169n-3p	Zm00001d007295_T009	2723	2744	2734	((.((((..((((((((..(((&)))-.))))))))-.)))).))	CUCGGCCUCAGGAGGCCGAGCC&GGC-AGGCCUUCU-UGGCUAAG	6.165	N/A
zma-miR169n-3p	Zm00001d007496_T002	573	593	583	....(((((((((((((.(.(&).)-)))))))))))))....	CGCCGCCAAGAAGGCCUCGGC&GGC-AGGCCUUCUUGGCUAAG	4.11	Lymphoid organ expressed yellow head virus receptor protein
zma-miR169n-3p	Zm00001d007857_T001	870	888	880	....((((((((((((-(((&))).))))))))))))....	GGGCGUCGAGAAGGCC-GCC&GGCAGGCCUUCUUGGCUAAG	22.605	Oxygen-evolving enhancer protein 2-1 chloroplastic
zma-miR169n-3p	Zm00001d007908_T001	900	918	910	...(((((((((((((-(((&))).)))))))))))))...	GGCGGCCGGGAAGGCC-GUC&GGCAGGCCUUCUUGGCUAAG	14.385	Probable carboxylesterase 15
zma-miR169n-3p	Zm00001d008646_T001	928	945	938	...(((((((-((((((-((&)).)))))).)))))))...	GAAGGCCAAG-AGGCCU-CC&GGCAGGCCUUCUUGGCUAAG	6.165	Protein PHLOEM PROTEIN 2-LIKE A2
zma-miR169n-3p	Zm00001d008764_T001	1005	1024	1015	..((((((((((.((((-(((&))).))))-))))))))))..	GAUGGCCGAGAGCGGCC-GCC&GGCAGGCC-UUCUUGGCUAAG	22.605	UDP-glycosyltransferase 75B1
zma-miR169n-3p	Zm00001d008781_T001	434	453	445	...((((((.(((((((-(((&))).)))))))-))))))...	CGGGGCCGACGAGGGCC-GCC&GGCAGGCCUUC-UUGGCUAAG	4.11	Protein MEI2-like 1
zma-miR169n-3p	Zm00001d008826_T042	3419	3439	3429	...(((((((((((.(((((.&.)))))-)))))))))))...	GCAGGCCGAGAAGGACUUGCA&GGCAGG-CCUUCUUGGCUAAG	4.11	gigantea1
zma-miR169n-3p	Zm00001d009146_T001	995	1013	1005	....((((((.(((((-(((&))).))))).))))))....	CGUCGCCAGGCAGGCC-GCC&GGCAGGCCUUCUUGGCUAAG	2.055	S-adenosylmethionine synthase
zma-miR169n-3p	Zm00001d009146_T002	963	981	973	....((((((.(((((-(((&))).))))).))))))....	CGUCGCCAGGCAGGCC-GCC&GGCAGGCCUUCUUGGCUAAG	2.055	S-adenosylmethionine synthase
zma-miR169n-3p	Zm00001d009146_T004	981	999	991	....((((((.(((((-(((&))).))))).))))))....	CGUCGCCAGGCAGGCC-GCC&GGCAGGCCUUCUUGGCUAAG	2.055	S-adenosylmethionine synthase
zma-miR169n-3p	Zm00001d009146_T008	975	993	985	....((((((.(((((-(((&))).))))).))))))....	CGUCGCCAGGCAGGCC-GCC&GGCAGGCCUUCUUGGCUAAG	2.055	N/A
zma-miR169n-3p	Zm00001d009146_T009	959	977	969	....((((((.(((((-(((&))).))))).))))))....	CGUCGCCAGGCAGGCC-GCC&GGCAGGCCUUCUUGGCUAAG	2.055	S-adenosylmethionine synthase
zma-miR169n-3p	Zm00001d009146_T011	412	430	422	....((((((.(((((-(((&))).))))).))))))....	CGUCGCCAGGCAGGCC-GCC&GGCAGGCCUUCUUGGCUAAG	2.055	N/A
zma-miR169n-3p	Zm00001d009589_T001	471	490	481	....((((...(((((((((&)))))))))...))))....	CCUCGCCAUCUGGGCCUGCC&GGCAGGCCUUCUUGGCUAAG	4.11	Chlorophyll a-b binding protein M9%2C chloroplastic
zma-miR169n-3p	Zm00001d009765_T024	3300	3329	3310	....(((((((..........(((((((((&)))))))))----------)))))))....	CGGCGCCAAGACAGCGGGCCUGGGCCUGCU&GGCAGGCCU----------UCUUGGCUAAG	2.055	N/A
zma-miR169n-3p	Zm00001d009765_T032	2759	2788	2769	....(((((((..........(((((((((&)))))))))----------)))))))....	CGGCGCCAAGACAGCGGGCCUGGGCCUGCU&GGCAGGCCU----------UCUUGGCUAAG	2.055	N/A
zma-miR169n-3p	Zm00001d009765_T034	3121	3150	3131	....(((((((..........(((((((((&)))))))))----------)))))))....	CGGCGCCAAGACAGCGGGCCUGGGCCUGCU&GGCAGGCCU----------UCUUGGCUAAG	2.055	N/A
zma-miR169n-3p	Zm00001d009765_T038	3265	3294	3275	....(((((((..........(((((((((&)))))))))----------)))))))....	CGGCGCCAAGACAGCGGGCCUGGGCCUGCU&GGCAGGCCU----------UCUUGGCUAAG	2.055	N/A
zma-miR169n-3p	Zm00001d009868_T002	1018	1036	1028	....((((((((((-(((((&))))).))))))))))....	CCCUGCCAAGGAGG-CUGCC&GGCAGGCCUUCUUGGCUAAG	2.055	Elongation factor 1-alpha
zma-miR169n-3p	Zm00001d009868_T003	1050	1068	1060	....((((((((((-(((((&))))).))))))))))....	CCCUGCCAAGGAGG-CUGCC&GGCAGGCCUUCUUGGCUAAG	2.055	Elongation factor 1-alpha
zma-miR169n-3p	Zm00001d009868_T008	1477	1495	1487	....((((((((((-(((((&))))).))))))))))....	CCCUGCCAAGGAGG-CUGCC&GGCAGGCCUUCUUGGCUAAG	2.055	Elongation factor 1-alpha
zma-miR169n-3p	Zm00001d009868_T011	1479	1497	1489	....((((((((((-(((((&))))).))))))))))....	CCCUGCCAAGGAGG-CUGCC&GGCAGGCCUUCUUGGCUAAG	4.11	Elongation factor 1-alpha
zma-miR169n-3p	Zm00001d009870_T009	907	925	917	....((((((((((-(((((&))))).))))))))))....	CCCUGCCAAGGAGG-CUGCC&GGCAGGCCUUCUUGGCUAAG	2.055	N/A
zma-miR169n-3p	Zm00001d010248_T001	1143	1171	1153	((.((((((((.........(((((.(((&))).)))))---------)))))))).))	CUCAGCCAGGAACAGAAGCAGGGCCGGCC&GGCAGGCCU---------UCUUGGCUAAG	2.055	Electron transporter
zma-miR169n-3p	Zm00001d011049_T001	76	97	86	..(((((((((((((....(((&)))--..)))))))))))))..	GAUGGCCGGGAAGGCGGCGGCC&GGC--AGGCCUUCUUGGCUAAG	6.165	NA
zma-miR169n-3p	Zm00001d011154_T001	690	709	700	..((((((((((((((..((&))..))))))))))))))..	CGUAGCCAAGGAGGUCAUCC&GGCAGGCCUUCUUGGCUAAG	8.22	glutathione transferase27
zma-miR169n-3p	Zm00001d011445_T002	3808	3827	3818	((((((((((..(((.((((&)))).)))..))))))))))	CUUGGCCAGGCUGGUGUGUC&GGCAGGCCUUCUUGGCUAAG	4.11	Peptide deformylase 1B chloroplastic/mitochondrial
zma-miR169n-3p	Zm00001d011445_T004	4255	4274	4265	((((((((((..(((.((((&)))).)))..))))))))))	CUUGGCCAGGCUGGUGUGUC&GGCAGGCCUUCUUGGCUAAG	2.055	Peptide deformylase 1B chloroplastic/mitochondrial
zma-miR169n-3p	Zm00001d011649_T001	1272	1293	1282	...((((((((((((..(((((&)))))--))))))))))))...	GGCGGCCGAGGAGGUUGCUGCC&GGCAG--GCCUUCUUGGCUAAG	293.865	UDP-glycosyltransferase 88A1
zma-miR169n-3p	Zm00001d011709_T003	865	884	875	...(((((((.-((((.((((&))))-))))..)))))))...	UCAAGCCAAGC-GGCCUUGCC&GGCA-GGCCUUCUUGGCUAAG	20.55	N/A
zma-miR169n-3p	Zm00001d011709_T004	865	884	875	...(((((((.-((((.((((&))))-))))..)))))))...	UCAAGCCAAGC-GGCCUUGCC&GGCA-GGCCUUCUUGGCUAAG	14.385	S-adenosyl-L-methionine-dependent methyltransferases superfamily protein
zma-miR169n-3p	Zm00001d011849_T001	525	543	535	...(((((((((((-(((((&))))).)))))))))))...	CCAAGCCGAGGAGG-CUGUC&GGCAGGCCUUCUUGGCUAAG	2.055	Two-component response regulator ARR9
zma-miR169n-3p	Zm00001d012728_T001	1810	1830	1820	..((((((((((.((((.(((&))).))))-))))))))))..	GAUGGCCGAGAGUGGCCAGUC&GGCAGGCC-UUCUUGGCUAAG	30.825	Putative DUF1421 domain family protein
zma-miR169n-3p	Zm00001d013066_T001	233	256	243	...(((((((((((((.....(((&)))----.)))))))))))))...	CAAGGCCAAGAAGGCCACAGCGCC&GGC----AGGCCUUCUUGGCUAAG	2.055	N/A
zma-miR169n-3p	Zm00001d013066_T002	233	256	243	...(((((((((((((.....(((&)))----.)))))))))))))...	CAAGGCCAAGAAGGCCACAGCGCC&GGC----AGGCCUUCUUGGCUAAG	2.055	Histone H1
zma-miR169n-3p	Zm00001d013066_T003	185	208	195	...(((((((((((((.....(((&)))----.)))))))))))))...	CAAGGCCAAGAAGGCCACAGCGCC&GGC----AGGCCUUCUUGGCUAAG	6.165	N/A
zma-miR169n-3p	Zm00001d013066_T004	185	208	195	...(((((((((((((.....(((&)))----.)))))))))))))...	CAAGGCCAAGAAGGCCACAGCGCC&GGC----AGGCCUUCUUGGCUAAG	4.11	N/A
zma-miR169n-3p	Zm00001d013066_T005	185	208	195	...(((((((((((((.....(((&)))----.)))))))))))))...	CAAGGCCAAGAAGGCCACAGCGCC&GGC----AGGCCUUCUUGGCUAAG	2.055	N/A
zma-miR169n-3p	Zm00001d013066_T006	185	208	195	...(((((((((((((.....(((&)))----.)))))))))))))...	CAAGGCCAAGAAGGCCACAGCGCC&GGC----AGGCCUUCUUGGCUAAG	2.055	N/A
zma-miR169n-3p	Zm00001d013066_T007	185	208	195	...(((((((((((((.....(((&)))----.)))))))))))))...	CAAGGCCAAGAAGGCCACAGCGCC&GGC----AGGCCUUCUUGGCUAAG	2.055	N/A
zma-miR169n-3p	Zm00001d013066_T008	185	208	195	...(((((((((((((.....(((&)))----.)))))))))))))...	CAAGGCCAAGAAGGCCACAGCGCC&GGC----AGGCCUUCUUGGCUAAG	4.11	N/A
zma-miR169n-3p	Zm00001d013191_T001	45	66	55	...((((((((..(((((.(((&))).)))))--))))))))...	GGCAGCCAAGAGGAGGCCCGCC&GGCAGGCCU--UCUUGGCUAAG	2281.05	Cytochrome b6-f complex subunit 7
zma-miR169n-3p	Zm00001d013261_T001	654	675	664	...((((((((.(((.((((((&))))))-)))-))))))))...	CAGGGCCGGGACGGGCCCUGCC&GGCAGG-CCU-UCUUGGCUAAG	2.055	Cysteine protease 1
zma-miR169n-3p	Zm00001d014717_T001	1730	1753	1740	...((((((((((...(((.((((&))))-)))---))))))))))...	GAAGGCCAAGAAGAGAGCCGUGCC&GGCA-GGC---CUUCUUGGCUAAG	12.33	Glycosyltransferase family 64 protein C4
zma-miR169n-3p	Zm00001d014718_T001	197	220	207	...((((((((((...(((.((((&))))-)))---))))))))))...	GAAGGCCAAGAAGAGAGCCGUGCC&GGCA-GGC---CUUCUUGGCUAAG	18.495	Thylakoid lumenal 16.5 kDa protein chloroplastic
zma-miR169n-3p	Zm00001d014755_T001	762	780	772	....((((((((((.(-(((&))).).))))))))))....	CGGCGCCAAGGAGGGC-GCC&GGCAGGCCUUCUUGGCUAAG	2.055	F-box/kelch-repeat protein SKIP25
zma-miR169n-3p	Zm00001d014858_T003	339	361	350	((..((((((((((((..(((((&)))))--))))))))))))-.))	CUGCAGCUAAGAAGGCUCCUGCC&GGCAG--GCCUUCUUGGCU-AAG	6.165	N/A
zma-miR169n-3p	Zm00001d014858_T003	705	727	717	...(((((..(((((.(((((((&)))))))-)))))--)))))...	GCCAGCCAGCAGAGGCGCCUGCU&GGCAGGC-CUUCU--UGGCUAAG	2.055	N/A
zma-miR169n-3p	Zm00001d014858_T004	355	377	366	((..((((((((((((..(((((&)))))--))))))))))))-.))	CUGCAGCUAAGAAGGCUCCUGCC&GGCAG--GCCUUCUUGGCU-AAG	2.055	N/A
zma-miR169n-3p	Zm00001d014858_T004	721	743	733	...(((((..(((((.(((((((&)))))))-)))))--)))))...	GCCAGCCAGCAGAGGCGCCUGCU&GGCAGGC-CUUCU--UGGCUAAG	6.165	N/A
zma-miR169n-3p	Zm00001d015127_T001	223	241	233	...((((((((((((.-(((&)))..))))))))))))...	AGGGGCCAAGAAGGCG-GCC&GGCAGGCCUUCUUGGCUAAG	10.275	SWIB/MDM2 domain superfamily protein
zma-miR169n-3p	Zm00001d015182_T001	901	921	911	...((((((((((((.((((.&.))))-))))))))))))...	GGAAGCCGAGAGGGCGCUGCA&GGCAG-GCCUUCUUGGCUAAG	2.055	Bifunctional coenzyme A synthase
zma-miR169n-3p	Zm00001d015407_T001	1036	1061	1047	...((((((.((((((((.....(((&)))-----))))))))-))))))...	AGCGGCCGAUGGAGGCCUUCUUCGCC&GGC-----AGGCCUUC-UUGGCUAAG	2.055	Myb family transcription factor APL
zma-miR169n-3p	Zm00001d015948_T013	536	556	546	...((((((((((((..((((&))))-.))))))))))))...	GCGAGCCAAGAAGGUGUUGUC&GGCA-GGCCUUCUUGGCUAAG	2.055	ATP-dependent Clp protease ATP-binding subunit clpX
zma-miR169n-3p	Zm00001d016269_T001	327	345	337	..((((((((((((((-(((&))).))))))))))))))..	CGUGGCCGAGGAGGCC-GCC&GGCAGGCCUUCUUGGCUAAG	4.11	uncharacterized protein [Source:UniProtKB/TrEMBL;Acc:B6SP60]
zma-miR169n-3p	Zm00001d016705_T001	374	392	384	...(((((((((((((-(((&))).)))))))))))))...	GGCGGCCAAGAGGGCC-GCC&GGCAGGCCUUCUUGGCUAAG	20.55	ATPase inhibitor
zma-miR169n-3p	Zm00001d016705_T002	203	221	213	...(((((((((((((-(((&))).)))))))))))))...	GGCGGCCAAGAGGGCC-GCC&GGCAGGCCUUCUUGGCUAAG	2.055	ATPase inhibitor
zma-miR169n-3p	Zm00001d016755_T001	496	517	507	((.(((((.((((.((((((((&))))))))-))))-))))).))	CUCGGCCGCGGAAGGGCUUGCC&GGCAGGCC-UUCU-UGGCUAAG	2.055	NA
zma-miR169n-3p	Zm00001d016799_T001	1109	1129	1119	...(((((((((((((.((..&..))-)))))))))))))...	GGAGGCCAAGGAGGCCGUGGA&GGCA-GGCCUUCUUGGCUAAG	8.22	NA
zma-miR169n-3p	Zm00001d016802_T001	789	810	800	(((((..(((.((((((((.((&))-))))))))-)))..)))))	CUUGGAAGAGCAAGGCCUGACC&GG-CAGGCCUU-CUUGGCUAAG	2.055	L-ascorbate peroxidase S chloroplastic/mitochondrial
zma-miR169n-3p	Zm00001d016802_T002	789	810	800	(((((..(((.((((((((.((&))-))))))))-)))..)))))	CUUGGAAGAGCAAGGCCUGACC&GG-CAGGCCUU-CUUGGCUAAG	4.11	L-ascorbate peroxidase S chloroplastic/mitochondrial
zma-miR169n-3p	Zm00001d017131_T001	538	558	548	....(((..(((((.((((((&))))))-)))))..)))....	GAGCGCCUUGAGGGCCCUGCC&GGCAGG-CCUUCUUGGCUAAG	10.275	Pre-mRNA-splicing factor ISY1
zma-miR169n-3p	Zm00001d017179_T001	1152	1171	1162	...(((.((((((((((((.&.)))))))))))).)))...	GGCGGCGAAGAAGGCCUGCG&GGCAGGCCUUCUUGGCUAAG	32.88	translation chloroplast psaB mRNA2 homolog
zma-miR169n-3p	Zm00001d017274_T001	1835	1856	1845	..(((((((((((((.(((.((&))-)))-)))))))))))))..	GGUGGCCAAGAAGGUGCUGACC&GG-CAG-GCCUUCUUGGCUAAG	2.055	Phenylalanine ammonia-lyase
zma-miR169n-3p	Zm00001d017274_T003	2198	2219	2208	..(((((((((((((.(((.((&))-)))-)))))))))))))..	GGUGGCCAAGAAGGUGCUGACC&GG-CAG-GCCUUCUUGGCUAAG	2.055	Phenylalanine ammonia-lyase
zma-miR169n-3p	Zm00001d017275_T003	674	697	687	((..((((..((((((((((.(((&)))-))))))))))--))))-.))	CUGCAGCCCAAGGAGGGCCUCGCC&GGC-AGGCCUUCUU--GGCU-AAG	2.055	N/A
zma-miR169n-3p	Zm00001d017449_T001	399	417	409	..((((((((-(((((((((&))))))))).))))))))..	GGUGGCCGAG-GGGUCUGUC&GGCAGGCCUUCUUGGCUAAG	14.385	ribosomal protein L19
zma-miR169n-3p	Zm00001d017449_T002	79	97	89	..((((((((-(((((((((&))))))))).))))))))..	GGUGGCCGAG-GGGUCUGUC&GGCAGGCCUUCUUGGCUAAG	8.22	ribosomal protein L19
zma-miR169n-3p	Zm00001d017555_T001	203	222	214	...(((.((((((((((-(((&))).))))))))))-)))...	GAAAGCGCAAGAAGGCC-GCC&GGCAGGCCUUCUUG-GCUAAG	2.055	high mobility group box protein2
zma-miR169n-3p	Zm00001d017555_T003	196	215	207	...(((.((((((((((-(((&))).))))))))))-)))...	GAAAGCGCAAGAAGGCC-GCC&GGCAGGCCUUCUUG-GCUAAG	2.055	high mobility group box protein2
zma-miR169n-3p	Zm00001d017555_T004	147	166	158	...(((.((((((((((-(((&))).))))))))))-)))...	GAAAGCGCAAGAAGGCC-GCC&GGCAGGCCUUCUUG-GCUAAG	2.055	high mobility group box protein2
zma-miR169n-3p	Zm00001d017555_T005	147	166	158	...(((.((((((((((-(((&))).))))))))))-)))...	GAAAGCGCAAGAAGGCC-GCC&GGCAGGCCUUCUUG-GCUAAG	2.055	N/A
zma-miR169n-3p	Zm00001d017555_T007	128	147	139	...(((.((((((((((-(((&))).))))))))))-)))...	GAAAGCGCAAGAAGGCC-GCC&GGCAGGCCUUCUUG-GCUAAG	2.055	high mobility group box protein2
zma-miR169n-3p	Zm00001d017617_T001	98	116	108	...(((.(((.-((((((((&))))))))..))).)))...	CAAGGCGAAGC-GGCCUGCC&GGCAGGCCUUCUUGGCUAAG	4.11	Mitochondrial import inner membrane translocase subunit TIM13
zma-miR169n-3p	Zm00001d018161_T001	1315	1333	1324	...((-((((((((((((((&)))))))))))))).))...	AGAAG-CAGGAAGGCCUGUC&GGCAGGCCUUCUUGGCUAAG	8.22	Ferredoxin--nitrite reductase chloroplastic
zma-miR169n-3p	Zm00001d018161_T002	860	878	869	...((-((((((((((((((&)))))))))))))).))...	AGAAG-CAGGAAGGCCUGUC&GGCAGGCCUUCUUGGCUAAG	6.165	Ferredoxin--nitrite reductase chloroplastic
zma-miR169n-3p	Zm00001d018362_T001	230	250	240	...(((.(((((((((..(((&)))-.))))))))).)))...	CAAGGCGGGGAAGGCCAAGCC&GGC-AGGCCUUCUUGGCUAAG	2.055	Protein TSS
zma-miR169n-3p	Zm00001d018362_T002	230	250	240	...(((.(((((((((..(((&)))-.))))))))).)))...	CAAGGCGGGGAAGGCCAAGCC&GGC-AGGCCUUCUUGGCUAAG	2.055	N/A
zma-miR169n-3p	Zm00001d018370_T001	1537	1554	1546	(((-((((((((((-(((((&))))).)))))))))).)))	CUU-GCCAAGGAGG-UUGCC&GGCAGGCCUUCUUGGCUAAG	10.275	Leucine aminopeptidase 2 chloroplastic
zma-miR169n-3p	Zm00001d018370_T002	1537	1554	1546	(((-((((((((((-(((((&))))).)))))))))).)))	CUU-GCCAAGGAGG-UUGCC&GGCAGGCCUUCUUGGCUAAG	6.165	N/A
zma-miR169n-3p	Zm00001d018370_T003	1558	1575	1567	(((-((((((((((-(((((&))))).)))))))))).)))	CUU-GCCAAGGAGG-UUGCC&GGCAGGCCUUCUUGGCUAAG	4.11	Leucine aminopeptidase 2 chloroplastic
zma-miR169n-3p	Zm00001d018370_T004	977	994	986	(((-((((((((((-(((((&))))).)))))))))).)))	CUU-GCCAAGGAGG-UUGCC&GGCAGGCCUUCUUGGCUAAG	4.11	N/A
zma-miR169n-3p	Zm00001d018557_T001	440	459	450	....((((((((((((..((&))..))))))))))))....	UCGCGCCAAGAAGGCCGUCC&GGCAGGCCUUCUUGGCUAAG	10.275	Outer envelope pore protein 21A chloroplastic
zma-miR169n-3p	Zm00001d018595_T002	1735	1755	1745	...(((((((((((((.((.(&).))-)))))))))))))...	AUGGGCUAAGGAGGCCAUGGC&GGCA-GGCCUUCUUGGCUAAG	8.22	Sulfoquinovosyl transferase SQD2
zma-miR169n-3p	Zm00001d018595_T003	1632	1652	1642	...(((((((((((((.((.(&).))-)))))))))))))...	AUGGGCUAAGGAGGCCAUGGC&GGCA-GGCCUUCUUGGCUAAG	4.11	Sulfoquinovosyl transferase SQD2
zma-miR169n-3p	Zm00001d018595_T004	1917	1937	1927	...(((((((((((((.((.(&).))-)))))))))))))...	AUGGGCUAAGGAGGCCAUGGC&GGCA-GGCCUUCUUGGCUAAG	4.11	Sulfoquinovosyl transferase SQD2
zma-miR169n-3p	Zm00001d018779_T001	350	371	360	....(((((((.(((.((((((&))))))-)))-)))))))....	CGGCGCCAAGGUGGGUCCUGCC&GGCAGG-CCU-UCUUGGCUAAG	102.75	Oxygen-evolving enhancer protein 2-1 chloroplastic
zma-miR169n-3p	Zm00001d018779_T001	899	917	909	...(((((((((((((-(((&))).)))))))))))))...	GGGAGUCGAGAAGGCC-GCC&GGCAGGCCUUCUUGGCUAAG	41.1	Oxygen-evolving enhancer protein 2-1 chloroplastic
zma-miR169n-3p	Zm00001d018779_T001	991	1011	1001	((((((((((..(((((((.(&).)))))))-.))))))))))	CUUGGCUAGGCCAGGCCUGGC&GGCAGGCCU-UCUUGGCUAAG	6.165	Oxygen-evolving enhancer protein 2-1 chloroplastic
zma-miR169n-3p	Zm00001d018981_T003	499	526	509	...((((((((((((........(((((&)))))--------))))))))))))...	GGCAGCCAAGAAGGCGGCUGCUCCUGCC&GGCAG--------GCCUUCUUGGCUAAG	6.165	N/A
zma-miR169n-3p	Zm00001d018981_T004	554	581	564	...((((((((((((........(((((&)))))--------))))))))))))...	GGCAGCCAAGAAGGCGGCUGCUCCUGCC&GGCAG--------GCCUUCUUGGCUAAG	8.22	histone1a
zma-miR169n-3p	Zm00001d018981_T005	579	606	589	...((((((((((((........(((((&)))))--------))))))))))))...	GGCAGCCAAGAAGGCGGCUGCUCCUGCC&GGCAG--------GCCUUCUUGGCUAAG	12.33	N/A
zma-miR169n-3p	Zm00001d019177_T001	1147	1166	1157	....(((((((((((((.((&)).)))))))))))))....	CGACGCCAAGAAGGCCUUCC&GGCAGGCCUUCUUGGCUAAG	20.55	Chloroplast stem-loop binding protein of 41 kDa a chloroplastic
zma-miR169n-3p	Zm00001d020042_T001	531	553	542	....(((((.((((((..(((((&)))))--))))))-)))))....	CAGCGCCGAUGAAGGCGGCUGCC&GGCAG--GCCUUC-UUGGCUAAG	6.165	NA
zma-miR169n-3p	Zm00001d020264_T001	711	733	721	((.((((((((....(((((-(((&))).)))))----)))))))).))	CUCGGCCAAGGUCAAGGGCC-GCC&GGCAGGCCU----UCUUGGCUAAG	2.055	NA
zma-miR169n-3p	Zm00001d020580_T001	99	119	109	...((((((((((.((((.((&)).))))-))))))))))...	CAAGGCCGAGAAGCGCCUCCC&GGCAGGC-CUUCUUGGCUAAG	14.385	Histone H2B.1
zma-miR169n-3p	Zm00001d020765_T001	457	477	467	....((((((((((((..(((&)))-.))))))))))))....	GCGCGCCAAGGAGGCUGAGCU&GGC-AGGCCUUCUUGGCUAAG	10.275	DNA-damage-repair/toleration protein DRT111 chloroplastic
zma-miR169n-3p	Zm00001d020877_T001	386	412	396	....(((((((.......(((((((((&)))))))))-------)))))))....	GCGCGCCAAGGAGUUCUCGGGCCUGCU&GGCAGGCCU-------UCUUGGCUAAG	14.385	Photosystem I reaction center subunit V chloroplastic
zma-miR169n-3p	Zm00001d021435_T001	521	540	531	....((((...(((((((((&)))))))))...))))....	CCUCGCCAUCUGGGCCUGCC&GGCAGGCCUUCUUGGCUAAG	51.375	Chlorophyll a-b binding protein 1%2C chloroplastic
zma-miR169n-3p	Zm00001d021596_T001	1243	1261	1253	...(((((.((((((((-((&)).)))))))).)))))...	CCAGGCCAUGGAGGCCU-CC&GGCAGGCCUUCUUGGCUAAG	36.99	adenosine 5'-phosphosulfate reductase-like1
zma-miR169n-3p	Zm00001d021596_T002	618	636	628	...(((((.((((((((-((&)).)))))))).)))))...	CCAGGCCAUGGAGGCCU-CC&GGCAGGCCUUCUUGGCUAAG	45.21	N/A
zma-miR169n-3p	Zm00001d021596_T004	1243	1261	1253	...(((((.((((((((-((&)).)))))))).)))))...	CCAGGCCAUGGAGGCCU-CC&GGCAGGCCUUCUUGGCUAAG	51.375	N/A
zma-miR169n-3p	Zm00001d021653_T001	701	721	711	..(((((((((.((((.((((&))))-)))).)))))))))..	CAUGGCCAAGGUGGCCGUGUC&GGCA-GGCCUUCUUGGCUAAG	24.66	Glucose-6-phosphate/phosphate translocator 2
zma-miR169n-3p	Zm00001d021653_T002	701	721	711	..(((((((((.((((.((((&))))-)))).)))))))))..	CAUGGCCAAGGUGGCCGUGUC&GGCA-GGCCUUCUUGGCUAAG	14.385	Glucose-6-phosphate/phosphate translocator 2
zma-miR169n-3p	Zm00001d021672_T001	738	757	748	.....((((((((((((((.&.)))))))))))))).....	GUCAACUAAGAAGGCCUGCG&GGCAGGCCUUCUUGGCUAAG	8.22	Pyruvate phosphate dikinase regulatory protein 2
zma-miR169n-3p	Zm00001d021788_T001	1275	1293	1285	....((((((((((-(((((&))))).))))))))))....	CCCCGCCAAGGAGG-CUGCC&GGCAGGCCUUCUUGGCUAAG	6.165	Elongation factor 1-alpha
zma-miR169n-3p	Zm00001d021839_T001	904	923	914	...(((((((((((((.((.&.)).)))))))))))))...	CCAGGUCGAGAAGGCCAGCG&GGCAGGCCUUCUUGGCUAAG	12.33	Remorin family protein
zma-miR169n-3p	Zm00001d021866_T001	1169	1191	1179	....(((((((...(((((((((&)))))))))---)))))))....	GGACGCCAAGAGCGGGGCUUGCC&GGCAGGCCU---UCUUGGCUAAG	2.055	COMPASS-like H3K4 histone methylase component WDR5B
zma-miR169n-3p	Zm00001d022107_T001	371	392	381	...(((((((((((((...((.&.))--.)))))))))))))...	CGGGGCCAAGGAGGCCACAGCG&GGC--AGGCCUUCUUGGCUAAG	104.805	N/A
zma-miR169n-3p	Zm00001d022107_T001	418	445	429	...((((.(((((((((.......((((&))))-------)))))))))-))))...	CCAAGCCAAAGAAGGCCGCGGCGCUGCC&GGCA-------GGCCUUCUU-GGCUAAG	534.3	N/A
zma-miR169n-3p	Zm00001d022107_T002	371	392	381	...(((((((((((((...((.&.))--.)))))))))))))...	CGGGGCCAAGGAGGCCACAGCG&GGC--AGGCCUUCUUGGCUAAG	104.805	Glyceraldehyde-3-phosphate dehydrogenase A
zma-miR169n-3p	Zm00001d022107_T002	418	445	429	...((((.(((((((((.......((((&))))-------)))))))))-))))...	CCAAGCCAAAGAAGGCCGCGGCGCUGCC&GGCA-------GGCCUUCUU-GGCUAAG	497.31	Glyceraldehyde-3-phosphate dehydrogenase A
zma-miR169n-3p	Zm00001d022180_T009	857	887	867	(((((((((((..((((.........(((((&)))))---------))))--)))))))))))	CUUGGCCAAGAGGAGGUCCAAGCUUUCUGCC&GGCAG---------GCCU--UCUUGGCUAAG	8.22	ribosomal proteinS6
zma-miR169n-3p	Zm00001d022180_T010	687	717	697	(((((((((((..((((.........(((((&)))))---------))))--)))))))))))	CUUGGCCAAGAGGAGGUCCAAGCUUUCUGCC&GGCAG---------GCCU--UCUUGGCUAAG	6.165	N/A
zma-miR169n-3p	Zm00001d022237_T001	755	779	765	((..((((((((((((.....((((&))))-----))))))))))))..))	CUCUGCCGAGGAGGUCAACAAUGCC&GGCA-----GGCCUUCUUGGCUAAG	174.675	RNA binding protein 1
zma-miR169n-3p	Zm00001d022405_T036	2849	2871	2859	...((((((((((((...(((.(&).)))---))))))))))))...	AAAAGCCAAGGAGGCGUUCUGGC&GGCAG---GCCUUCUUGGCUAAG	2.055	Protein CHROMATIN REMODELING 5
zma-miR169n-3p	Zm00001d022405_T045	3172	3194	3182	...((((((((((((...(((.(&).)))---))))))))))))...	AAAAGCCAAGGAGGCGUUCUGGC&GGCAG---GCCUUCUUGGCUAAG	2.055	Protein CHROMATIN REMODELING 5
zma-miR169n-3p	Zm00001d022405_T046	2222	2244	2232	...((((((((((((...(((.(&).)))---))))))))))))...	AAAAGCCAAGGAGGCGUUCUGGC&GGCAG---GCCUUCUUGGCUAAG	2.055	N/A
zma-miR169n-3p	Zm00001d022405_T050	3068	3090	3078	...((((((((((((...(((.(&).)))---))))))))))))...	AAAAGCCAAGGAGGCGUUCUGGC&GGCAG---GCCUUCUUGGCUAAG	2.055	N/A
zma-miR169n-3p	Zm00001d023529_T001	465	484	475	...(((((((((((((.((.&.)).)))))))))))))...	GGAGGCCGAGGAGGCCGGCG&GGCAGGCCUUCUUGGCUAAG	12.33	abscisic acid stress ripening1
zma-miR169n-3p	Zm00001d024765_T001	146	165	156	...((((((((.(((((((.&.))))))).))))))))...	ACCAGCCAGGGUGGCCUGCG&GGCAGGCCUUCUUGGCUAAG	14.385	Soluble diacylglycerol acyltransferase
zma-miR169n-3p	Zm00001d024765_T002	142	161	152	...((((((((.(((((((.&.))))))).))))))))...	ACCAGCCAGGGUGGCCUGCG&GGCAGGCCUUCUUGGCUAAG	12.33	Soluble diacylglycerol acyltransferase
zma-miR169n-3p	Zm00001d024767_T002	1004	1025	1014	....(((((((((.((.(((((&)))))-))-)))))))))....	CUGCGCCAAGGGGUGCGCUGCC&GGCAG-GC-CUUCUUGGCUAAG	4.11	N/A
zma-miR169n-3p	Zm00001d024767_T006	464	485	474	....(((((((((.((.(((((&)))))-))-)))))))))....	CUGCGCCAAGGGGUGCGCUGCC&GGCAG-GC-CUUCUUGGCUAAG	4.11	Aspartic proteinase A1
zma-miR169n-3p	Zm00001d025913_T001	57	78	67	...((((((((((((....(((&)))--..))))))))))))...	CGCGGCCGAGAAGGCGCCCGCC&GGC--AGGCCUUCUUGGCUAAG	4.11	Histone H2B
zma-miR169n-3p	Zm00001d026322_T001	1019	1038	1029	....(((((((((((.((((&)))).)))))))))))....	GGACGUCGAGGAGGCGUGCC&GGCAGGCCUUCUUGGCUAAG	4.11	Protein kinase superfamily protein
zma-miR169n-3p	Zm00001d026322_T002	721	740	731	....(((((((((((.((((&)))).)))))))))))....	GGACGUCGAGGAGGCGUGCC&GGCAGGCCUUCUUGGCUAAG	2.055	N/A
zma-miR169n-3p	Zm00001d026322_T003	1234	1253	1244	....(((((((((((.((((&)))).)))))))))))....	GGACGUCGAGGAGGCGUGCC&GGCAGGCCUUCUUGGCUAAG	6.165	Protein kinase superfamily protein
zma-miR169n-3p	Zm00001d026405_T001	1520	1541	1531	...(((.(((((((.((((((.&.))))))-)))))))-)))...	CGGAGCUCGAGAAGUGCCUGCA&GGCAGGC-CUUCUUG-GCUAAG	90.42	Glutamyl-tRNA reductase
zma-miR169n-3p	Zm00001d026532_T002	1554	1575	1564	.....((((((((((..(((((&)))))--)))))))))).....	AGUAACCAAGAAGGCAUCUGCC&GGCAG--GCCUUCUUGGCUAAG	6.165	N/A
zma-miR169n-3p	Zm00001d026532_T009	2174	2195	2184	.....((((((((((..(((((&)))))--)))))))))).....	AGUAACCAAGAAGGCAUCUGCC&GGCAG--GCCUUCUUGGCUAAG	2.055	Protein RCC2%3B Putative regulator of chromosome condensation (RCC1) family protein
zma-miR169n-3p	Zm00001d026532_T010	4718	4739	4728	.....((((((((((..(((((&)))))--)))))))))).....	AGUAACCAAGAAGGCAUCUGCC&GGCAG--GCCUUCUUGGCUAAG	4.11	Protein RCC2%3B Putative regulator of chromosome condensation (RCC1) family protein
zma-miR169n-3p	Zm00001d026532_T012	2299	2320	2309	.....((((((((((..(((((&)))))--)))))))))).....	AGUAACCAAGAAGGCAUCUGCC&GGCAG--GCCUUCUUGGCUAAG	2.055	Protein RCC2%3B Putative regulator of chromosome condensation (RCC1) family protein
zma-miR169n-3p	Zm00001d026532_T013	4020	4041	4030	.....((((((((((..(((((&)))))--)))))))))).....	AGUAACCAAGAAGGCAUCUGCC&GGCAG--GCCUUCUUGGCUAAG	2.055	Protein RCC2%3B Putative regulator of chromosome condensation (RCC1) family protein
zma-miR169n-3p	Zm00001d026586_T001	1869	1887	1879	(((.((((((((((((-(((&))).)))))))))))).)))	CUUCGCCGGGGAGGCC-GCC&GGCAGGCCUUCUUGGCUAAG	2.055	Lysine-specific histone demethylase 1
zma-miR169n-3p	Zm00001d026586_T001	1998	2016	2008	...(((((((((((-(((((&))))).)))))))))))...	CCAGGUCGGGAAGG-CUGCC&GGCAGGCCUUCUUGGCUAAG	4.11	Lysine-specific histone demethylase 1
zma-miR169n-3p	Zm00001d026586_T004	1931	1949	1941	(((.((((((((((((-(((&))).)))))))))))).)))	CUUCGCCGGGGAGGCC-GCC&GGCAGGCCUUCUUGGCUAAG	4.11	Lysine-specific histone demethylase 1
zma-miR169n-3p	Zm00001d026645_T004	1317	1338	1327	...(((.(((((((((...(((&)))--.))))))))).)))...	GAAAGCGGAGAAGGCCAUAGCC&GGC--AGGCCUUCUUGGCUAAG	2.055	N/A
zma-miR169n-3p	Zm00001d027802_T001	627	647	637	....(((((((.((((((((.&.))))))))-)))))))....	CGGCGCCGAGAUGGGCCUGCA&GGCAGGCCU-UCUUGGCUAAG	2.055	BEL1-like homeodomain protein 3
zma-miR169n-3p	Zm00001d028164_T001	1949	1968	1959	.....((((((((((((((.&.)))))))))))))).....	CGACAUCAAGGAGGCCUGCA&GGCAGGCCUUCUUGGCUAAG	6.165	Sulfate transporter 2.2
zma-miR169n-3p	Zm00001d028164_T001	2519	2538	2529	...(((.(.(((((((((((&))))))))))).).)))...	UGAAGCGGUGGAGGCCUGUC&GGCAGGCCUUCUUGGCUAAG	2.055	Sulfate transporter 2.2
zma-miR169n-3p	Zm00001d028164_T002	1949	1968	1959	.....((((((((((((((.&.)))))))))))))).....	CGACAUCAAGGAGGCCUGCA&GGCAGGCCUUCUUGGCUAAG	4.11	Sulfate transporter 2.2
zma-miR169n-3p	Zm00001d028164_T002	2519	2538	2529	...(((.(.(((((((((((&))))))))))).).)))...	UGAAGCGGUGGAGGCCUGUC&GGCAGGCCUUCUUGGCUAAG	4.11	Sulfate transporter 2.2
zma-miR169n-3p	Zm00001d028180_T001	1978	1996	1988	...(((((((.-(((.((((&)))).)))..)))))))...	GUGAGCCAAGU-GGCGUGCC&GGCAGGCCUUCUUGGCUAAG	2.055	low phytic acid1
zma-miR169n-3p	Zm00001d028180_T009	1664	1682	1674	...(((((((.-(((.((((&)))).)))..)))))))...	GUGAGCCAAGU-GGCGUGCC&GGCAGGCCUUCUUGGCUAAG	4.11	N/A
zma-miR169n-3p	Zm00001d028180_T010	2011	2029	2021	...(((((((.-(((.((((&)))).)))..)))))))...	GUGAGCCAAGU-GGCGUGCC&GGCAGGCCUUCUUGGCUAAG	2.055	low phytic acid1
zma-miR169n-3p	Zm00001d028245_T001	2201	2221	2212	...(((.(((((((((((((.&.)))))))))))))-)))...	UGGAGCUCGAGAGGGUCUGCA&GGCAGGCCUUCUUG-GCUAAG	8.22	N/A
zma-miR169n-3p	Zm00001d029201_T001	573	596	587	..((((((.....(((((((((.(&).)))))))))----.))))))..	GAUGGCCAUUCCUGAAGGCCUGGC&GGCAGGCCUUC----UUGGCUAAG	82.2	50S ribosomal protein L6
zma-miR169n-3p	Zm00001d029217_T001	421	443	433	(((..(((.(((((((.((((((&))))))-))))))).)))--)))	CUUCCGGCGAAGGAGGUCCUGCC&GGCAGG-CCUUCUUGGCU--AAG	8.22	Probable F-box protein At1g60180
zma-miR169n-3p	Zm00001d029448_T001	874	893	884	((((.((((((((((..(((&)))..)))))))))).))))	CUUGUCCAAGGAGGCGAGCC&GGCAGGCCUUCUUGGCUAAG	2.055	Protein TIFY 10B
zma-miR169n-3p	Zm00001d029448_T002	690	709	700	((((.((((((((((..(((&)))..)))))))))).))))	CUUGUCCAAGGAGGCGAGCC&GGCAGGCCUUCUUGGCUAAG	2.055	N/A
zma-miR169n-3p	Zm00001d029576_T001	734	754	744	...((((((((((.(((((..&..)))))-))))))))))...	GACAGCCAAGAAGCGCCUGAA&GGCAGGC-CUUCUUGGCUAAG	4.11	PRKR interacting protein 1
zma-miR169n-3p	Zm00001d029576_T002	1937	1957	1947	...((((((((((.(((((..&..)))))-))))))))))...	GACAGCCAAGAAGCGCCUGAA&GGCAGGC-CUUCUUGGCUAAG	6.165	PRKR interacting protein 1
zma-miR169n-3p	Zm00001d029620_T001	1403	1423	1413	...(((((((((((((.(((.&.)))-)))))))))))))...	CAAGGCCAAGGAGGCCAUGCA&GGCA-GGCCUUCUUGGCUAAG	4.11	UDP-glycosyltransferase 74B1
zma-miR169n-3p	Zm00001d031098_T001	531	551	541	((((((((((.(((((.(((.&.)))-))))).))))))))))	CUUGGCUAGGCGGGCCUUGCG&GGCA-GGCCUUCUUGGCUAAG	4.11	IQ-domain 5
zma-miR169n-3p	Zm00001d031098_T002	529	549	539	((((((((((.(((((.(((.&.)))-))))).))))))))))	CUUGGCUAGGCGGGCCUUGCG&GGCA-GGCCUUCUUGGCUAAG	2.055	IQ-domain 5
zma-miR169n-3p	Zm00001d031098_T004	568	588	578	((((((((((.(((((.(((.&.)))-))))).))))))))))	CUUGGCUAGGCGGGCCUUGCG&GGCA-GGCCUUCUUGGCUAAG	2.055	IQ-domain 5
zma-miR169n-3p	Zm00001d031317_T001	1840	1860	1851	...((((.(((.(((((((((&))))))))).)))-))))...	AGAAGCCUGAGCGGGCCUGUC&GGCAGGCCUUCUU-GGCUAAG	4.11	Transmembrane 9 superfamily member 12
zma-miR169n-3p	Zm00001d031454_T001	1842	1863	1852	...((((((((((..(((((((&)))))))--))))))))))...	GGAGGCCAAGAAGCAGCCUGCC&GGCAGGC--CUUCUUGGCUAAG	12.33	DNA-binding bromodomain-containing protein
zma-miR169n-3p	Zm00001d031639_T001	1253	1272	1263	....((((((.(((((.(((&))).))))).))))))....	CGACGCCGAGCGGGCCCGCC&GGCAGGCCUUCUUGGCUAAG	2.055	ACR4
zma-miR169n-3p	Zm00001d031726_T001	1818	1836	1828	...(((((((((((((-(((&))).)))))))))))))...	CGAGGCCGAGAGGGCC-GUC&GGCAGGCCUUCUUGGCUAAG	4.11	Pyridoxal phosphate (PLP)-dependent transferases superfamily protein
zma-miR169n-3p	Zm00001d031833_T001	645	664	655	...(((((((((((((..((&))..)))))))))))))...	CCAGGCCAAGGAGGCCAUCC&GGCAGGCCUUCUUGGCUAAG	8.22	Mitochondrial 2-oxoglutarate/malate carrier protein
zma-miR169n-3p	Zm00001d032204_T001	451	469	461	...((((((((.((((-(((&))).)))).))))))))...	AUCAGCCAGGACGGCC-GCC&GGCAGGCCUUCUUGGCUAAG	6.165	Arabinanase/levansucrase/invertase
zma-miR169n-3p	Zm00001d032350_T002	629	650	641	((((((.((.(((((((((((.&.)))))))))))-))-))))))	CUUAGUGCAGAGGAGGCCUGUA&GGCAGGCCUUCU-UG-GCUAAG	4.11	NA
zma-miR169n-3p	Zm00001d032350_T003	709	730	721	((((((.((.(((((((((((.&.)))))))))))-))-))))))	CUUAGUGCAGAGGAGGCCUGUA&GGCAGGCCUUCU-UG-GCUAAG	4.11	N/A
zma-miR169n-3p	Zm00001d032350_T004	577	598	589	((((((.((.(((((((((((.&.)))))))))))-))-))))))	CUUAGUGCAGAGGAGGCCUGUA&GGCAGGCCUUCU-UG-GCUAAG	10.275	NA
zma-miR169n-3p	Zm00001d032350_T010	486	507	498	((((((.((.(((((((((((.&.)))))))))))-))-))))))	CUUAGUGCAGAGGAGGCCUGUA&GGCAGGCCUUCU-UG-GCUAAG	2.055	N/A
zma-miR169n-3p	Zm00001d032420_T001	795	822	813	...(((((((........((((((((((&))))))))))--------)))))))...	AGCAGCCAAGGUGAUGCUGAGGCCUGCU&GGCAGGCCUU--------CUUGGCUAAG	28.77	30S ribosomal protein S5 chloroplastic
zma-miR169n-3p	Zm00001d032481_T001	162	182	172	...((((((((((.((((((.&.))))))-))))))))))...	GGAGGCCGAGGAGCGCCUGUG&GGCAGGC-CUUCUUGGCUAAG	12.33	NA
zma-miR169n-3p	Zm00001d032510_T001	3122	3143	3134	....(((((..(((((((((((&)))))))))))--)))))....	CCCUGCCAAAUGGAGGCUUGCC&GGCAGGCCUUC--UUGGCUAAG	24.66	Putative disease resistance RPP13-like protein 1
zma-miR169n-3p	Zm00001d032532_T001	1596	1617	1607	...(((.(((((((.((((((.&.))))))-)))))))-)))...	CGGAGCUCGAGAAGUGCCUGCA&GGCAGGC-CUUCUUG-GCUAAG	65.76	Glutamyl-tRNA reductase 1 chloroplastic
zma-miR169n-3p	Zm00001d033391_T001	1145	1166	1155	...(((((((((((((...(((&)))--.)))))))))))))...	GGAGGCCAGGGAGGUCGGCGCC&GGC--AGGCCUUCUUGGCUAAG	16.44	NA
zma-miR169n-3p	Zm00001d033787_T001	1073	1095	1085	(((.(((.((((((((((..(((&)))-.))))))))))-)))-)))	CUUCAGCACAGGAGGGCCCAGCC&GGC-AGGCCUUCUUG-GCU-AAG	2.055	UV-B-induced protein chloroplastic
zma-miR169n-3p	Zm00001d033787_T002	877	899	889	(((.(((.((((((((((..(((&)))-.))))))))))-)))-)))	CUUCAGCACAGGAGGGCCCAGCC&GGC-AGGCCUUCUUG-GCU-AAG	4.11	N/A
zma-miR169n-3p	Zm00001d033869_T001	1455	1474	1465	....((((((((((((((((&))))))))))))))))....	ACAUGUCAAGGAGGCCUGCC&GGCAGGCCUUCUUGGCUAAG	2.055	empty pericarp4
zma-miR169n-3p	Zm00001d033976_T001	399	417	409	...(((((((-(((((.(((&))).))))).)))))))...	GAAGGCCAAG-AGGCCCGCC&GGCAGGCCUUCUUGGCUAAG	6.165	Aux/IAA-transcription factor4
zma-miR169n-3p	Zm00001d033976_T002	490	508	500	...(((((((-(((((.(((&))).))))).)))))))...	GAAGGCCAAG-AGGCCCGCC&GGCAGGCCUUCUUGGCUAAG	2.055	Aux/IAA-transcription factor4
zma-miR169n-3p	Zm00001d034007_T001	1158	1176	1167	..((((((.-((((((((((&))))))))))..))))))..	CGUGGUCGU-AGGGCCUGCC&GGCAGGCCUUCUUGGCUAAG	20.55	Protein NDH-DEPENDENT CYCLIC ELECTRON FLOW 5
zma-miR169n-3p	Zm00001d034059_T001	712	730	722	...((((((((((((.-(((&)))..))))))))))))...	CAAGGCCGAGAAGGCA-GCC&GGCAGGCCUUCUUGGCUAAG	4.11	60S ribosomal protein L13a-1
zma-miR169n-3p	Zm00001d034059_T002	617	635	627	...((((((((((((.-(((&)))..))))))))))))...	CAAGGCCGAGAAGGCA-GCC&GGCAGGCCUUCUUGGCUAAG	2.055	60S ribosomal protein L13a-1
zma-miR169n-3p	Zm00001d034059_T003	585	603	595	...((((((((((((.-(((&)))..))))))))))))...	CAAGGCCGAGAAGGCA-GCC&GGCAGGCCUUCUUGGCUAAG	6.165	N/A
zma-miR169n-3p	Zm00001d034059_T004	521	539	531	...((((((((((((.-(((&)))..))))))))))))...	CAAGGCCGAGAAGGCA-GCC&GGCAGGCCUUCUUGGCUAAG	2.055	N/A
zma-miR169n-3p	Zm00001d034244_T001	656	674	666	....((((((-(((((((((&))))))))).))))))....	UUCUGCCAAG-AGGCUUGCC&GGCAGGCCUUCUUGGCUAAG	12.33	NADH dehydrogenase [ubiquinone] iron-sulfur protein 8-B mitochondrial
zma-miR169n-3p	Zm00001d034244_T002	601	619	611	....((((((-(((((((((&))))))))).))))))....	UUCUGCCAAG-AGGCUUGCC&GGCAGGCCUUCUUGGCUAAG	26.715	N/A
zma-miR169n-3p	Zm00001d034244_T003	604	622	614	....((((((-(((((((((&))))))))).))))))....	UUCUGCCAAG-AGGCUUGCC&GGCAGGCCUUCUUGGCUAAG	12.33	N/A
zma-miR169n-3p	Zm00001d034479_T001	195	218	205	...((((((((((((((....(((&)))----))))))))))))))...	CAAGGCCAAGAAGGCCUCUGCGCC&GGC----AGGCCUUCUUGGCUAAG	4.11	histone one (H1)
zma-miR169n-3p	Zm00001d034501_T001	1425	1444	1435	...(((((((((((((.((.&.)).)))))))))))))...	AGAGGCCAAGAAGGCUAGCG&GGCAGGCCUUCUUGGCUAAG	20.55	AAA-ATPase ASD mitochondrial
zma-miR169n-3p	Zm00001d034538_T001	562	581	572	...((((((.((((((((((&)))))))))).))))))...	UCCGGCCAGAAGGGCCUGCU&GGCAGGCCUUCUUGGCUAAG	4.11	Rubredoxin-like superfamily protein
zma-miR169n-3p	Zm00001d034615_T001	570	589	580	....((((((.((((((((.&.)))))))).))))))....	CGACGCCGAGCAGGCCUGCG&GGCAGGCCUUCUUGGCUAAG	12.33	Protein LURP-one-related 14
zma-miR169n-3p	Zm00001d034701_T001	529	548	539	....(((((((.(((((((.&.))))))).)))))))....	AACUGCCAGGAUGGCCUGCA&GGCAGGCCUUCUUGGCUAAG	4.11	Protein DEFECTIVE IN EXINE FORMATION 1
zma-miR169n-3p	Zm00001d034701_T010	529	548	539	....(((((((.(((((((.&.))))))).)))))))....	AACUGCCAGGAUGGCCUGCA&GGCAGGCCUUCUUGGCUAAG	2.055	N/A
zma-miR169n-3p	Zm00001d034701_T023	439	458	449	....(((((((.(((((((.&.))))))).)))))))....	AACUGCCAGGAUGGCCUGCA&GGCAGGCCUUCUUGGCUAAG	2.055	Protein DEFECTIVE IN EXINE FORMATION 1
zma-miR169n-3p	Zm00001d034701_T024	433	452	443	....(((((((.(((((((.&.))))))).)))))))....	AACUGCCAGGAUGGCCUGCA&GGCAGGCCUUCUUGGCUAAG	2.055	Protein DEFECTIVE IN EXINE FORMATION 1
zma-miR169n-3p	Zm00001d034776_T005	2347	2371	2357	....((((((((((((.....((((&))))-----))))))))))))....	CACUGCCAGGAGGGUCAUCUAUGCC&GGCA-----GGCCUUCUUGGCUAAG	2.055	N/A
zma-miR169n-3p	Zm00001d035135_T001	111	131	121	....((((((((((((..(((&)))-.))))))))))))....	GGCCGCCAAGAAGGCUGCGCU&GGC-AGGCCUUCUUGGCUAAG	96.585	Photosystem II core complex protein psbY%3B Photosystem II core complex proteins psbY
zma-miR169n-3p	Zm00001d035960_T001	3740	3760	3750	..(((((((((..(((-(((((&))))).)))--)))))))))..	CAUGGCCAAGAUGAGG-CUGCC&GGCAGGCCU--UCUUGGCUAAG	4.11	N/A
zma-miR169n-3p	Zm00001d035960_T002	3859	3879	3869	..(((((((((..(((-(((((&))))).)))--)))))))))..	CAUGGCCAAGAUGAGG-CUGCC&GGCAGGCCU--UCUUGGCUAAG	8.22	DNA-directed RNA polymerase III subunit 2
zma-miR169n-3p	Zm00001d035960_T007	3741	3761	3751	..(((((((((..(((-(((((&))))).)))--)))))))))..	CAUGGCCAAGAUGAGG-CUGCC&GGCAGGCCU--UCUUGGCUAAG	4.11	DNA-directed RNA polymerase III subunit 2
zma-miR169n-3p	Zm00001d035960_T021	3466	3486	3476	..(((((((((..(((-(((((&))))).)))--)))))))))..	CAUGGCCAAGAUGAGG-CUGCC&GGCAGGCCU--UCUUGGCUAAG	6.165	N/A
zma-miR169n-3p	Zm00001d035960_T028	1863	1883	1873	..(((((((((..(((-(((((&))))).)))--)))))))))..	CAUGGCCAAGAUGAGG-CUGCC&GGCAGGCCU--UCUUGGCUAAG	4.11	DNA-directed RNA polymerase III subunit 2
zma-miR169n-3p	Zm00001d036283_T002	1106	1125	1116	.....((((((((((((((.&.)))))))))))))).....	GUUCUCCAAGAAGGCCUGCG&GGCAGGCCUUCUUGGCUAAG	2.055	Late embryogenesis abundant protein group 2
zma-miR169n-3p	Zm00001d036283_T003	940	959	950	.....((((((((((((((.&.)))))))))))))).....	GUUCUCCAAGAAGGCCUGCG&GGCAGGCCUUCUUGGCUAAG	4.11	Late embryogenesis abundant protein group 2
zma-miR169n-3p	Zm00001d036718_T001	315	334	326	...((((((.(((((((-(((&))).)))))))-))))))...	CGGGGCCGAUGAGGGCC-GCC&GGCAGGCCUUC-UUGGCUAAG	2.055	Phospholipase D Z
zma-miR169n-3p	Zm00001d036718_T002	309	328	320	...((((((.(((((((-(((&))).)))))))-))))))...	CGGGGCCGAUGAGGGCC-GCC&GGCAGGCCUUC-UUGGCUAAG	2.055	Phospholipase D Z
zma-miR169n-3p	Zm00001d036789_T003	600	619	610	...(((.((((.(((((((.&.))))))).)))).)))...	GUCGGCGAGGAUGGCCUGCA&GGCAGGCCUUCUUGGCUAAG	2.055	RNA-binding (RRM/RBD/RNP motifs) family protein
zma-miR169n-3p	Zm00001d036904_T008	733	751	743	....((((((((((-(((((&))))).))))))))))....	CCCUGCCAAGGAGG-CUGCU&GGCAGGCCUUCUUGGCUAAG	2.055	N/A
zma-miR169n-3p	Zm00001d037732_T001	365	388	375	..((((((((((....((((((((&))))))))----))))))))))..	AAUGGUCAGGGACGCUGGCCUGUC&GGCAGGCC----UUCUUGGCUAAG	2.055	60S ribosomal protein L17-2
zma-miR169n-3p	Zm00001d037732_T002	365	388	375	..((((((((((....((((((((&))))))))----))))))))))..	AAUGGUCAGGGACGCUGGCCUGUC&GGCAGGCC----UUCUUGGCUAAG	6.165	60S ribosomal protein L17-2
zma-miR169n-3p	Zm00001d037732_T004	364	387	374	..((((((((((....((((((((&))))))))----))))))))))..	AAUGGUCAGGGACGCUGGCCUGUC&GGCAGGCC----UUCUUGGCUAAG	8.22	60S ribosomal protein L17-2
zma-miR169n-3p	Zm00001d037757_T001	210	228	220	....((((((((((((-((.&.)).))))))))))))....	GGCCGCCGAGGAGGCC-GCG&GGCAGGCCUUCUUGGCUAAG	10.275	Grx_C15-glutaredoxin subgroup III
zma-miR169n-3p	Zm00001d037779_T001	1010	1038	1029	.(((((((((.........((((((((((&))))))))))---------))))))))).	AUUGGCCAAGGUAAUUAGAGAGGCUUGCU&GGCAGGCCUU---------CUUGGCUAAG	12.33	tonoplast intrinsic protein4
zma-miR169n-3p	Zm00001d037856_T001	1409	1429	1420	...((.(((((((((((((((&)))))))))))))))-))...	AAGAGUCCGAGAGGGUCUGCC&GGCAGGCCUUCUUGG-CUAAG	8.22	Rhodanese-like domain-containing protein 7
zma-miR169n-3p	Zm00001d037856_T002	1329	1349	1340	...((.(((((((((((((((&)))))))))))))))-))...	AAGAGUCCGAGAGGGUCUGCC&GGCAGGCCUUCUUGG-CUAAG	2.055	Rhodanese-like domain-containing protein 7
zma-miR169n-3p	Zm00001d037856_T003	1168	1188	1179	...((.(((((((((((((((&)))))))))))))))-))...	AAGAGUCCGAGAGGGUCUGCC&GGCAGGCCUUCUUGG-CUAAG	4.11	Rhodanese-like domain-containing protein 7
zma-miR169n-3p	Zm00001d037873_T001	1645	1663	1655	....((((((((((-(((((&))))).))))))))))....	CCCUGCCAAGGAGG-CUGCC&GGCAGGCCUUCUUGGCUAAG	2.055	elongation factor alpha3
zma-miR169n-3p	Zm00001d037873_T003	381	399	391	....((((((((((-(((((&))))).))))))))))....	CCCUGCCAAGGAGG-CUGCC&GGCAGGCCUUCUUGGCUAAG	2.055	N/A
zma-miR169n-3p	Zm00001d037873_T005	296	314	306	....((((((((((-(((((&))))).))))))))))....	CCCUGCCAAGGAGG-CUGCC&GGCAGGCCUUCUUGGCUAAG	2.055	N/A
zma-miR169n-3p	Zm00001d037873_T011	788	806	798	....((((((((((-(((((&))))).))))))))))....	CCCUGCCAAGGAGG-CUGCC&GGCAGGCCUUCUUGGCUAAG	2.055	N/A
zma-miR169n-3p	Zm00001d037875_T003	1110	1128	1120	....((((((((((-(((((&))))).))))))))))....	CCCUGCCAAGGAGG-CUGCC&GGCAGGCCUUCUUGGCUAAG	2.055	elongation factor alpha2
zma-miR169n-3p	Zm00001d037875_T014	1048	1066	1058	....((((((((((-(((((&))))).))))))))))....	CCCUGCCAAGGAGG-CUGCC&GGCAGGCCUUCUUGGCUAAG	4.11	elongation factor alpha2
zma-miR169n-3p	Zm00001d037877_T008	800	818	810	....((((((((((-(((((&))))).))))))))))....	CCCUGCCAAGGAGG-CUGCC&GGCAGGCCUUCUUGGCUAAG	2.055	N/A
zma-miR169n-3p	Zm00001d037877_T011	1481	1499	1491	....((((((((((-(((((&))))).))))))))))....	CCCUGCCAAGGAGG-CUGCC&GGCAGGCCUUCUUGGCUAAG	2.055	Elongation factor 1-alpha
zma-miR169n-3p	Zm00001d037877_T014	1048	1066	1058	....((((((((((-(((((&))))).))))))))))....	CCCUGCCAAGGAGG-CUGCC&GGCAGGCCUUCUUGGCUAAG	2.055	Elongation factor 1-alpha
zma-miR169n-3p	Zm00001d038229_T001	2088	2107	2098	...(((((((((((((....&....)))))))))))))...	GCAGGCCGAGAAGGCCAACU&GGCAGGCCUUCUUGGCUAAG	2.055	UDP-glucuronate:xylan alpha-glucuronosyltransferase 1
zma-miR169n-3p	Zm00001d038229_T002	2010	2029	2020	...(((((((((((((....&....)))))))))))))...	GCAGGCCGAGAAGGCCAACU&GGCAGGCCUUCUUGGCUAAG	4.11	UDP-glucuronate:xylan alpha-glucuronosyltransferase 1
zma-miR169n-3p	Zm00001d038229_T003	2068	2087	2078	...(((((((((((((....&....)))))))))))))...	GCAGGCCGAGAAGGCCAACU&GGCAGGCCUUCUUGGCUAAG	2.055	N/A
zma-miR169n-3p	Zm00001d038351_T001	143	163	153	....(((((((((((.(((..&..)))-)))))))))))....	GAGCGCCAAGAAGGCGCUGGA&GGCAG-GCCUUCUUGGCUAAG	2.055	Adenine nucleotide alpha hydrolases-like superfamily protein
zma-miR169n-3p	Zm00001d038351_T004	60	80	70	....(((((((((((.(((..&..)))-)))))))))))....	GAGCGCCAAGAAGGCGCUGGA&GGCAG-GCCUUCUUGGCUAAG	4.11	Adenine nucleotide alpha hydrolases-like superfamily protein
zma-miR169n-3p	Zm00001d038543_T001	392	412	403	...(((.(((((((((((.((&)).)))))))))))-)))...	AGGAGCUCAAGGAGGCCUUCC&GGCAGGCCUUCUUG-GCUAAG	12.33	Calmodulin-7
zma-miR169n-3p	Zm00001d038543_T004	519	539	530	...(((.(((((((((((.((&)).)))))))))))-)))...	AGGAGCUCAAGGAGGCCUUCC&GGCAGGCCUUCUUG-GCUAAG	14.385	Calmodulin-7
zma-miR169n-3p	Zm00001d038545_T001	251	271	262	...(((.(((((((((((.((&)).)))))))))))-)))...	AGGAGCUCAAGGAGGCCUUCC&GGCAGGCCUUCUUG-GCUAAG	24.66	Calmodulin
zma-miR169n-3p	Zm00001d038642_T001	1111	1129	1121	...(((((((((((-(((((&))))).)))))))))))...	UCAGGUCGAGGAGG-CUGCC&GGCAGGCCUUCUUGGCUAAG	4.11	Protein SULFUR DEFICIENCY-INDUCED 1
zma-miR169n-3p	Zm00001d038899_T001	318	336	328	..((((((((((((((-(((&))).))))))))))))))..	CAUGGUCAAGAAGGUC-GCC&GGCAGGCCUUCUUGGCUAAG	22.605	NA
zma-miR169n-3p	Zm00001d039040_T001	906	924	915	(((-((((...(((((((((&)))))))))...)))).)))	CUU-GCCAUCUGGGCCUGCC&GGCAGGCCUUCUUGGCUAAG	371.955	Light harvesting complex mesophyll7
zma-miR169n-3p	Zm00001d039732_T003	530	550	540	...((((((((((((.(((((&)))))-))))))))))))...	GGAAGCCAAGGAGGCGCUGCU&GGCAG-GCCUUCUUGGCUAAG	22.605	Staphylococcal-like nuclease CAN1
zma-miR169n-3p	Zm00001d040232_T001	993	1014	1003	...((((((((..(((((.(((&))).)))))--))))))))...	GGAGGCCAAGAUAGGGCUCGCC&GGCAGGCCU--UCUUGGCUAAG	2.055	cytochrome P450 family 72 subfamily A polypeptide 8
zma-miR169n-3p	Zm00001d040292_T001	129	149	139	...(((((((((((((..((.&.))-.)))))))))))))...	CGAGGCCAAGGAGGCCGGGCG&GGC-AGGCCUUCUUGGCUAAG	18.495	Protein induced upon tuberization
zma-miR169n-3p	Zm00001d040323_T001	143	163	154	...(((.(((((((((((.((&)).)))))))))))-)))...	AGGAGCUCAAGGAGGCCUUCC&GGCAGGCCUUCUUG-GCUAAG	8.22	Calmodulin-1
zma-miR169n-3p	Zm00001d040450_T001	472	495	482	...((((((((((((....(((((&)))))----))))))))))))...	GGCGGCCAGGAGGGCGGGGCUGCU&GGCAG----GCCUUCUUGGCUAAG	14.385	uncharacterized protein [Source:UniProtKB/TrEMBL;Acc:B6SX29]
zma-miR169n-3p	Zm00001d040450_T002	452	475	462	...((((((((((((....(((((&)))))----))))))))))))...	GGCGGCCAGGAGGGCGGGGCUGCU&GGCAG----GCCUUCUUGGCUAAG	4.11	N/A
zma-miR169n-3p	Zm00001d040570_T001	337	358	347	....(((((((..(((((((((&)))))))))--)))))))....	GGAUGCCAGGAACAGGCUUGCU&GGCAGGCCU--UCUUGGCUAAG	2.055	Encodes alpha-helical IF (intermediate filament)-like protein.
zma-miR169n-3p	Zm00001d041920_T001	577	597	587	....((((((((((((.((((&))))-))))))))))))....	CUACGCCAAGAAGGCCAUGCC&GGCA-GGCCUUCUUGGCUAAG	12.33	Transcription factor PosF21
zma-miR169n-3p	Zm00001d042035_T001	939	968	958	..((((((.........((((((((.((((&))))-))))))))---------))))))..	GGUGGCCAGGUGGAUCCAGGAGGCCAUGCC&GGCA-GGCCUUCU---------UGGCUAAG	10.275	Probable sarcosine oxidase
zma-miR169n-3p	Zm00001d042049_T001	337	357	347	....(((((((((.(((((((&)))))))-)))))))))....	GUACGUCGGGAGGUGCCUGCU&GGCAGGC-CUUCUUGGCUAAG	4.11	N/A
zma-miR169n-3p	Zm00001d042049_T002	337	357	347	....(((((((((.(((((((&)))))))-)))))))))....	GUACGUCGGGAGGUGCCUGCU&GGCAGGC-CUUCUUGGCUAAG	4.11	Ferredoxin
zma-miR169n-3p	Zm00001d042049_T003	337	357	347	....(((((((((.(((((((&)))))))-)))))))))....	GUACGUCGGGAGGUGCCUGCU&GGCAGGC-CUUCUUGGCUAAG	2.055	N/A
zma-miR169n-3p	Zm00001d042049_T004	523	543	533	....(((((((((.(((((((&)))))))-)))))))))....	GUACGUCGGGAGGUGCCUGCU&GGCAGGC-CUUCUUGGCUAAG	4.11	Ferredoxin
zma-miR169n-3p	Zm00001d042526_T001	1973	1997	1988	...(((((.....((.(((((((((&))))))))).))-----)))))...	UAGAGCCAAACAAGGUGGGCCUGCC&GGCAGGCCUUCU-----UGGCUAAG	8.22	Rhodanese/Cell cycle control phosphatase superfamily protein
zma-miR169n-3p	Zm00001d042526_T002	1865	1889	1880	...(((((.....((.(((((((((&))))))))).))-----)))))...	UAGAGCCAAACAAGGUGGGCCUGCC&GGCAGGCCUUCU-----UGGCUAAG	4.11	Rhodanese/Cell cycle control phosphatase superfamily protein
zma-miR169n-3p	Zm00001d042526_T003	1967	1991	1982	...(((((.....((.(((((((((&))))))))).))-----)))))...	UAGAGCCAAACAAGGUGGGCCUGCC&GGCAGGCCUUCU-----UGGCUAAG	14.385	Rhodanese/Cell cycle control phosphatase superfamily protein
zma-miR169n-3p	Zm00001d042526_T004	2019	2043	2034	...(((((.....((.(((((((((&))))))))).))-----)))))...	UAGAGCCAAACAAGGUGGGCCUGCC&GGCAGGCCUUCU-----UGGCUAAG	10.275	Rhodanese/Cell cycle control phosphatase superfamily protein
zma-miR169n-3p	Zm00001d042526_T005	2124	2148	2139	...(((((.....((.(((((((((&))))))))).))-----)))))...	UAGAGCCAAACAAGGUGGGCCUGCC&GGCAGGCCUUCU-----UGGCUAAG	8.22	Rhodanese/Cell cycle control phosphatase superfamily protein
zma-miR169n-3p	Zm00001d042526_T006	1840	1864	1855	...(((((.....((.(((((((((&))))))))).))-----)))))...	UAGAGCCAAACAAGGUGGGCCUGCC&GGCAGGCCUUCU-----UGGCUAAG	6.165	Rhodanese/Cell cycle control phosphatase superfamily protein
zma-miR169n-3p	Zm00001d042738_T001	1089	1109	1099	..(((.(((((((((.((((.&.))))-))))))))).)))..	GGUGGGCAAGAAGGCGCUGCG&GGCAG-GCCUUCUUGGCUAAG	4.11	E3 ubiquitin-protein ligase PUB23
zma-miR169n-3p	Zm00001d043491_T001	676	694	686	...(((((((((((((-(((&))).)))))))))))))...	CACGGCCGAGGAGGCC-GCC&GGCAGGCCUUCUUGGCUAAG	12.33	Ethylene-responsive transcription factor 2
zma-miR169n-3p	Zm00001d043667_T003	2738	2757	2748	((((((.(((((((.(((((&))))).))))))).))))))	CUUGGCGAAGAAGGGUUGCU&GGCAGGCCUUCUUGGCUAAG	2.055	Myosin family protein with Dil domain
zma-miR169n-3p	Zm00001d043667_T013	606	625	616	((((((.(((((((.(((((&))))).))))))).))))))	CUUGGCGAAGAAGGGUUGCU&GGCAGGCCUUCUUGGCUAAG	2.055	Myosin family protein with Dil domain
zma-miR169n-3p	Zm00001d043667_T014	391	410	401	((((((.(((((((.(((((&))))).))))))).))))))	CUUGGCGAAGAAGGGUUGCU&GGCAGGCCUUCUUGGCUAAG	2.055	N/A
zma-miR169n-3p	Zm00001d043786_T001	1836	1856	1846	....((((((((((((..(.(&).)-.))))))))))))....	GCGCGCCAGGGAGGCCGAGGC&GGC-AGGCCUUCUUGGCUAAG	10.275	Protein PLASTID MOVEMENT IMPAIRED 2
zma-miR169n-3p	Zm00001d043861_T001	1996	2017	2007	(((((.((((((.((((.(((.&.))).))))-))))))-)))))	CUUGGCCCAAGGUGGGCGUGCA&GGCAGGCCU-UCUUGG-CUAAG	6.165	THO complex subunit 2
zma-miR169n-3p	Zm00001d044172_T002	310	331	320	...((((((((((((((..(((&)))--))))))))))))))...	CAAGGCCAAGGAGGCCUUCGUC&GGC--AGGCCUUCUUGGCUAAG	2.055	SGT1 disease resistance protein homolog1
zma-miR169n-3p	Zm00001d044172_T004	114	135	124	...((((((((((((((..(((&)))--))))))))))))))...	CAAGGCCAAGGAGGCCUUCGUC&GGC--AGGCCUUCUUGGCUAAG	4.11	SGT1 disease resistance protein homolog1
zma-miR169n-3p	Zm00001d044172_T006	128	149	138	...((((((((((((((..(((&)))--))))))))))))))...	CAAGGCCAAGGAGGCCUUCGUC&GGC--AGGCCUUCUUGGCUAAG	2.055	SGT1 disease resistance protein homolog1
zma-miR169n-3p	Zm00001d044172_T008	108	129	118	...((((((((((((((..(((&)))--))))))))))))))...	CAAGGCCAAGGAGGCCUUCGUC&GGC--AGGCCUUCUUGGCUAAG	2.055	N/A
zma-miR169n-3p	Zm00001d044247_T001	87	107	97	...((((((((((.(.(((((&))))).)-))))))))))...	CAAGGCCGAGAAGCGGCUGCC&GGCAGGC-CUUCUUGGCUAAG	6.165	thioredoxin h homolog3
zma-miR169n-3p	Zm00001d044310_T001	353	372	363	....((.(((((((((.(((&))).))))))))).))....	CACCGUGGAGAAGGCCGGCC&GGCAGGCCUUCUUGGCUAAG	8.22	NA
zma-miR169n-3p	Zm00001d044310_T001	437	460	447	...((((((((....(((((((((&)))))))))----))))))))...	CAAGGCCGAGGACCUGGGCCUGCU&GGCAGGCCU----UCUUGGCUAAG	20.55	NA
zma-miR169n-3p	Zm00001d044327_T001	555	574	565	...((((((((.((((.(((&))).)))).))))))))...	GAAGGCCGAGAUGGCCCGCU&GGCAGGCCUUCUUGGCUAAG	2.055	Cytokinin riboside 5'-monophosphate phosphoribohydrolase LOG7
zma-miR169n-3p	Zm00001d044327_T002	653	672	663	...((((((((.((((.(((&))).)))).))))))))...	GAAGGCCGAGAUGGCCCGCU&GGCAGGCCUUCUUGGCUAAG	10.275	Cytokinin riboside 5'-monophosphate phosphoribohydrolase LOG7
zma-miR169n-3p	Zm00001d044327_T003	86	105	96	...((((((((.((((.(((&))).)))).))))))))...	GAAGGCCGAGAUGGCCCGCU&GGCAGGCCUUCUUGGCUAAG	4.11	Cytokinin riboside 5'-monophosphate phosphoribohydrolase LOG7
zma-miR169n-3p	Zm00001d044333_T001	858	877	868	...(((.(.(((((((((((&))))))))))).).)))...	ACAAGCGACGAGGGCCUGUC&GGCAGGCCUUCUUGGCUAAG	6.165	NA
zma-miR169n-3p	Zm00001d044447_T002	87	107	98	...((((..(((((((((((.&.)))))))))))-.))))...	AUGGGCCUCGGAGGGUCUGCA&GGCAGGCCUUCU-UGGCUAAG	2.055	N/A
zma-miR169n-3p	Zm00001d044447_T003	1675	1695	1686	...((((..(((((((((((.&.)))))))))))-.))))...	AUGGGCCUCGGAGGGUCUGCA&GGCAGGCCUUCU-UGGCUAAG	4.11	N/A
zma-miR169n-3p	Zm00001d044447_T004	1579	1599	1590	...((((..(((((((((((.&.)))))))))))-.))))...	AUGGGCCUCGGAGGGUCUGCA&GGCAGGCCUUCU-UGGCUAAG	6.165	Carbon catabolite repressor protein 4 homolog 6
zma-miR169n-3p	Zm00001d044447_T005	1536	1556	1547	...((((..(((((((((((.&.)))))))))))-.))))...	AUGGGCCUCGGAGGGUCUGCA&GGCAGGCCUUCU-UGGCUAAG	12.33	Carbon catabolite repressor protein 4 homolog 6
zma-miR169n-3p	Zm00001d044447_T006	1558	1578	1569	...((((..(((((((((((.&.)))))))))))-.))))...	AUGGGCCUCGGAGGGUCUGCA&GGCAGGCCUUCU-UGGCUAAG	6.165	Carbon catabolite repressor protein 4 homolog 6
zma-miR169n-3p	Zm00001d045069_T001	508	527	518	...(((((((((((((....&....)))))))))))))...	AAAGGCCGAGAAGGCCAGAG&GGCAGGCCUUCUUGGCUAAG	4.11	Ribosomal protein L19
zma-miR169n-3p	Zm00001d045261_T001	3448	3467	3458	..(((.(((((((((.((((&)))).))))))))).)))..	AAUGGGCGAGGAGGCAUGCC&GGCAGGCCUUCUUGGCUAAG	2.055	Starch synthase I
zma-miR169n-3p	Zm00001d045261_T002	3448	3467	3458	..(((.(((((((((.((((&)))).))))))))).)))..	AAUGGGCGAGGAGGCAUGCC&GGCAGGCCUUCUUGGCUAAG	2.055	Starch synthase I
zma-miR169n-3p	Zm00001d045261_T006	887	906	897	..(((.(((((((((.((((&)))).))))))))).)))..	AAUGGGCGAGGAGGCAUGCC&GGCAGGCCUUCUUGGCUAAG	2.055	Starch synthase I
zma-miR169n-3p	Zm00001d045261_T008	554	573	564	..(((.(((((((((.((((&)))).))))))))).)))..	AAUGGGCGAGGAGGCAUGCC&GGCAGGCCUUCUUGGCUAAG	2.055	N/A
zma-miR169n-3p	Zm00001d045261_T009	647	666	657	..(((.(((((((((.((((&)))).))))))))).)))..	AAUGGGCGAGGAGGCAUGCC&GGCAGGCCUUCUUGGCUAAG	4.11	Starch synthase I
zma-miR169n-3p	Zm00001d045261_T010	880	899	890	..(((.(((((((((.((((&)))).))))))))).)))..	AAUGGGCGAGGAGGCAUGCC&GGCAGGCCUUCUUGGCUAAG	4.11	Starch synthase I
zma-miR169n-3p	Zm00001d045261_T011	723	742	733	..(((.(((((((((.((((&)))).))))))))).)))..	AAUGGGCGAGGAGGCAUGCC&GGCAGGCCUUCUUGGCUAAG	6.165	Starch synthase I
zma-miR169n-3p	Zm00001d045539_T001	188	214	198	....((((((((((((.......((((&))))-------))))))))))))....	GCACGCCGAGAAGGCCAAGACCCUGCC&GGCA-------GGCCUUCUUGGCUAAG	69.87	Acyl-CoA-binding protein
zma-miR169n-3p	Zm00001d045935_T001	282	303	292	...((((((((((.((((.((.&.))-))))-))))))))))...	CAGGGCCAAGAAGCGCCUCGCG&GGC-AGGC-CUUCUUGGCUAAG	121.245	NA
zma-miR169n-3p	Zm00001d046925_T001	1181	1203	1195	((..(((((((...((((((-(((&))).))))))---)))))))-.))	CUGAGGCCGAGGCCGAGGCC-GCC&GGCAGGCCUU---CUUGGCU-AAG	2.055	Zinc finger protein CONSTANS-LIKE 5
zma-miR169n-3p	Zm00001d047462_T001	742	765	756	..((((((.....(((((((((.(&).)))))))))----.))))))..	GAUGGCCAUUCCCGAAGGCCUGGC&GGCAGGCCUUC----UUGGCUAAG	28.77	50S ribosomal protein L6 chloroplastic
zma-miR169n-3p	Zm00001d047462_T002	574	597	588	..((((((.....(((((((((.(&).)))))))))----.))))))..	GAUGGCCAUUCCCGAAGGCCUGGC&GGCAGGCCUUC----UUGGCUAAG	34.935	50S ribosomal protein L6 chloroplastic
zma-miR169n-3p	Zm00001d047462_T003	563	586	577	..((((((.....(((((((((.(&).)))))))))----.))))))..	GAUGGCCAUUCCCGAAGGCCUGGC&GGCAGGCCUUC----UUGGCUAAG	32.88	50S ribosomal protein L6 chloroplastic
zma-miR169n-3p	Zm00001d047462_T004	531	554	545	..((((((.....(((((((((.(&).)))))))))----.))))))..	GAUGGCCAUUCCCGAAGGCCUGGC&GGCAGGCCUUC----UUGGCUAAG	30.825	50S ribosomal protein L6 chloroplastic
zma-miR169n-3p	Zm00001d047788_T001	173	194	184	...((.((((((((.(((((((&)))))))-))))))))-))...	CCAAGUCCGAGAAGCGCCUGCC&GGCAGGC-CUUCUUGG-CUAAG	4.11	Histone H2B
zma-miR169n-3p	Zm00001d047788_T002	79	100	90	...((.((((((((.(((((((&)))))))-))))))))-))...	CCAAGUCCGAGAAGCGCCUGCC&GGCAGGC-CUUCUUGG-CUAAG	4.11	Histone H2B
zma-miR169n-3p	Zm00001d047788_T006	80	101	91	...((.((((((((.(((((((&)))))))-))))))))-))...	CCAAGUCCGAGAAGCGCCUGCC&GGCAGGC-CUUCUUGG-CUAAG	4.11	N/A
zma-miR169n-3p	Zm00001d047788_T007	123	144	134	...((.((((((((.(((((((&)))))))-))))))))-))...	CCAAGUCCGAGAAGCGCCUGCC&GGCAGGC-CUUCUUGG-CUAAG	4.11	N/A
zma-miR169n-3p	Zm00001d047814_T003	1752	1772	1762	....(((((((((((.(((((&)))))-)))))))))))....	CAACGUCAGGGAGGCGCUGCC&GGCAG-GCCUUCUUGGCUAAG	2.055	Catalytic/ hydrolase
zma-miR169n-3p	Zm00001d048021_T001	1053	1073	1063	....((((((((((.((((((&))))))-))))))))))....	GCACGCCAAGAAGGACCUGCU&GGCAGG-CCUUCUUGGCUAAG	10.275	allene oxide synthase1
zma-miR169n-3p	Zm00001d048667_T006	2990	3010	3001	(((.(((((((((((((....&....)))))))))))))-)))	CUUCGGCCAAGAAGGCCGGAC&GGCAGGCCUUCUUGGCU-AAG	2.055	Protein kinase domain superfamily protein
zma-miR169n-3p	Zm00001d048667_T007	7906	7926	7917	(((.(((((((((((((....&....)))))))))))))-)))	CUUCGGCCAAGAAGGCCGGAC&GGCAGGCCUUCUUGGCU-AAG	2.055	N/A
zma-miR169n-3p	Zm00001d048667_T010	3077	3097	3088	(((.(((((((((((((....&....)))))))))))))-)))	CUUCGGCCAAGAAGGCCGGAC&GGCAGGCCUUCUUGGCU-AAG	4.11	Protein kinase domain superfamily protein
zma-miR169n-3p	Zm00001d049138_T001	725	743	734	..((((((.-((((((((((&))))))))))..))))))..	GAUAGCCGC-AAGGCUUGCC&GGCAGGCCUUCUUGGCUAAG	4.11	ATP-dependent protease La (LON) domain protein
zma-miR169n-3p	Zm00001d049650_T001	102	120	112	...(((((((((((((-((.&.)).)))))))))))))...	GCGGGCCAAGAAGGCC-GCG&GGCAGGCCUUCUUGGCUAAG	12.33	Photosystem II core complex protein psbY
zma-miR169n-3p	Zm00001d049732_T001	123	141	133	...((((((((.((((-(((&))).)))).))))))))...	CGCGGCCAAGGCGGCC-GCC&GGCAGGCCUUCUUGGCUAAG	499.365	Ferredoxin-1
zma-miR169n-3p	Zm00001d051238_T001	204	225	214	...(((((((((((((...(((&)))--.)))))))))))))...	GGCGGCCGAGGAGGCCGCGGCC&GGC--AGGCCUUCUUGGCUAAG	2.055	Ferredoxin-thioredoxin reductase%2C variable chain
zma-miR169n-3p	Zm00001d051427_T001	214	233	225	...(((.((((((((((-(((&))).))))))))))-)))...	GAAAGCGCAAGAAGGCC-GCC&GGCAGGCCUUCUUG-GCUAAG	2.055	N/A
zma-miR169n-3p	Zm00001d051427_T002	214	233	225	...(((.((((((((((-(((&))).))))))))))-)))...	GAAAGCGCAAGAAGGCC-GCC&GGCAGGCCUUCUUG-GCUAAG	2.055	high mobility group protein3
zma-miR169n-3p	Zm00001d051427_T003	213	232	224	...(((.((((((((((-(((&))).))))))))))-)))...	GAAAGCGCAAGAAGGCC-GCC&GGCAGGCCUUCUUG-GCUAAG	2.055	high mobility group protein3
zma-miR169n-3p	Zm00001d051427_T004	208	227	219	...(((.((((((((((-(((&))).))))))))))-)))...	GAAAGCGCAAGAAGGCC-GCC&GGCAGGCCUUCUUG-GCUAAG	2.055	high mobility group protein3
zma-miR169n-3p	Zm00001d051427_T005	150	169	161	...(((.((((((((((-(((&))).))))))))))-)))...	GAAAGCGCAAGAAGGCC-GCC&GGCAGGCCUUCUUG-GCUAAG	6.165	high mobility group protein3
zma-miR169n-3p	Zm00001d051427_T006	147	166	158	...(((.((((((((((-(((&))).))))))))))-)))...	GAAAGCGCAAGAAGGCC-GCC&GGCAGGCCUUCUUG-GCUAAG	2.055	high mobility group protein3
zma-miR169n-3p	Zm00001d051427_T007	131	150	142	...(((.((((((((((-(((&))).))))))))))-)))...	GAAAGCGCAAGAAGGCC-GCC&GGCAGGCCUUCUUG-GCUAAG	6.165	N/A
zma-miR169n-3p	Zm00001d051427_T008	120	139	131	...(((.((((((((((-(((&))).))))))))))-)))...	GAAAGCGCAAGAAGGCC-GCC&GGCAGGCCUUCUUG-GCUAAG	6.165	high mobility group protein3
zma-miR169n-3p	Zm00001d051586_T001	1767	1786	1777	..((((((.(((((((.(((&))).))))))).))))))..	GAUGGCCAUGAAGGCCGGUC&GGCAGGCCUUCUUGGCUAAG	6.165	Carbamoyl-phosphate synthase small chain
zma-miR169n-3p	Zm00001d052165_T001	1284	1302	1293	...((-((((((((((((((&)))))))))))))).))...	AGAAG-CAGGAAGGCCUGUC&GGCAGGCCUUCUUGGCUAAG	4.11	nitrite reductase2
zma-miR169n-3p	Zm00001d052314_T032	3246	3264	3256	..(((((((((((((.-(((&)))..)))))))))))))..	UGUGGCCAGGGAGGUG-GCC&GGCAGGCCUUCUUGGCUAAG	2.055	N/A
zma-miR169n-3p	Zm00001d052424_T001	246	269	256	...((((((((.....((((((((&))))))))----.))))))))...	GGCGGCCAAGAUCAACGGCCUGCU&GGCAGGCC----UUCUUGGCUAAG	6.165	protein; Pectinesterase inhibitor domain containing protein expressed
zma-miR169n-3p	Zm00001d052630_T001	1041	1061	1052	...((((((..((((((((((&))))))))))-.))))))...	GAGGGCCAGCUGAGGCCUGCC&GGCAGGCCUU-CUUGGCUAAG	4.11	Pentatricopeptide repeat (PPR) superfamily protein
zma-miR169n-3p	Zm00001d052630_T002	1041	1061	1052	...((((((..((((((((((&))))))))))-.))))))...	GAGGGCCAGCUGAGGCCUGCC&GGCAGGCCUU-CUUGGCUAAG	6.165	Pentatricopeptide repeat (PPR) superfamily protein
zma-miR169n-3p	Zm00001d052717_T001	638	662	648	...(((.((((((((.....(((((&)))))-----)))))))).)))...	AGAGGCGAAGAAGGCGAUGUCUGCC&GGCAG-----GCCUUCUUGGCUAAG	4.11	Putative bZIP transcription factor superfamily protein
zma-miR169n-3p	Zm00001d052837_T001	1160	1184	1175	...(((.....((((((((((((((&))))))))))))))-----)))...	AUCGGCGACCUCAGGGAGGCCUGCC&GGCAGGCCUUCUUG-----GCUAAG	6.165	BTB/POZ domain-containing protein
zma-miR169n-3p	Zm00001d052837_T002	977	1001	992	...(((.....((((((((((((((&))))))))))))))-----)))...	AUCGGCGACCUCAGGGAGGCCUGCC&GGCAGGCCUUCUUG-----GCUAAG	2.055	BTB/POZ domain-containing protein
zma-miR169n-3p	Zm00001d052928_T001	618	636	628	...(((((((((((((-((.&.)).)))))))))))))...	CGCGGCCAAGAAGGCC-GCG&GGCAGGCCUUCUUGGCUAAG	4.11	Protein WVD2-like 4
zma-miR169n-3p	Zm00001d053084_T001	591	614	601	..((((((((((....((((((((&))))))))----))))))))))..	UGUGGCCGAGGAAUGCGGCCUGCU&GGCAGGCC----UUCUUGGCUAAG	4.11	Terpenoid synthases superfamily protein
zma-miR169n-3p	Zm00001d053273_T001	632	651	642	...((((((((((.(((-(((&))).)))-))))))))))...	CAAGGCCAAGAAGCGCC-GCC&GGCAGGC-CUUCUUGGCUAAG	4.11	Adhesin FhaB [Source:UniProtKB/TrEMBL;Acc:B4FPB1]
zma-miR169n-3p	Zm00001d053397_T001	771	790	781	...(((((((((((((.((.&.)).)))))))))))))...	GGAGGCUGAGAAGGCCCGCA&GGCAGGCCUUCUUGGCUAAG	14.385	Zinc finger CCCH domain-containing protein 1
zma-miR169n-3p	Zm00001d053822_T001	754	777	767	.((((.(((..((((((((.((((&))))-))))))))--)))-)))).	AUUGGUCCAGCAGAAGGCCUUGCC&GGCA-GGCCUUCU--UGG-CUAAG	2.055	OTU-like cysteine protease family protein
zma-miR169n-3p	Zm00001d053887_T001	381	400	391	....((((.(((((((((((&))))))))))).))))....	CGACGCCAUGGAGGCCUGCC&GGCAGGCCUUCUUGGCUAAG	4.11	Molybdopterin synthase catalytic subunit
zma-miR169n-3p	Zm00001d053917_T017	2934	2954	2944	((((((((((..((.((((((&))))))-))..))))))))))	CUUGGCCGAGCUGGCCCUGCU&GGCAGG-CCUUCUUGGCUAAG	2.055	DNA repair endonuclease UVH1
zma-miR169n-3p	Zm00001d053917_T034	3714	3734	3724	((((((((((..((.((((((&))))))-))..))))))))))	CUUGGCCGAGCUGGCCCUGCU&GGCAGG-CCUUCUUGGCUAAG	2.055	DNA repair endonuclease UVH1
zma-miR169n-3p	Zm00001d053965_T001	194	215	205	....(((((.(..(((((((((&)))))))))-.)-)))))....	CGGCGCCGGCGCUAGGCCUGCC&GGCAGGCCU-UC-UUGGCUAAG	12.33	22.0 kDa heat shock protein
zma-miR169n-3p	Zm00001d053981_T004	901	928	911	....(((((((........(((((((((&)))))))))--------)))))))....	CAUCGUCAAGAGACACUGAAGGCCUGCC&GGCAGGCCU--------UCUUGGCUAAG	2.055	Probable pyridoxal 5'-phosphate synthase subunit PDX2
zma-miR169n-3p	Zm00001d053981_T005	1645	1672	1655	....(((((((........(((((((((&)))))))))--------)))))))....	CAUCGUCAAGAGACACUGAAGGCCUGCC&GGCAGGCCU--------UCUUGGCUAAG	4.11	Probable pyridoxal 5'-phosphate synthase subunit PDX2
zma-miR169n-3p	Zm00001d054087_T001	300	318	310	...(((((((((((((-(((&))).)))))))))))))...	CGCGGCCAAGGAGGCC-GCC&GGCAGGCCUUCUUGGCUAAG	26.715	uncharacterized protein [Source:UniProtKB/TrEMBL;Acc:B6SYL0]
zma-miR169n-3p	Zm00001d054094_T001	719	740	731	...(((((..((((((((((((&))))))))))))--)))))...	CGCGGCUGCUGGAGGGCCUGCC&GGCAGGCCUUCU--UGGCUAAG	4.11	Glutaredoxin family protein
zma-miR171b-5p	Zm00001d005324_T002	1250	1269	1260	....((((((((((((.(((&))).))))))))))))....	GGAAGGACCGCGUCAGGAUC&GAUAUUGGCGCGGUUCAAUC	2.055	U-box domain-containing protein 33
zma-miR171b-5p	Zm00001d005324_T004	1370	1389	1380	....((((((((((((.(((&))).))))))))))))....	GGAAGGACCGCGUCAGGAUC&GAUAUUGGCGCGGUUCAAUC	2.055	U-box domain-containing protein 33
zma-miR171b-5p	Zm00001d005586_T001	1324	1342	1334	(((((((((((-((((.(((&))).)))).)))))))))))	GGUUGAGCCGC-CUGAAAUC&GAUAUUGGCGCGGUUCAAUC	6.165	Peroxisome biogenesis protein 3-1
zma-miR171b-5p	Zm00001d008999_T001	85	108	99	(((((((((....((((.((((((&)))))).))))----)))))))))	GGUUGAGCCGCCGGCGUGGAUGUC&GAUAUUGGCGC----GGUUCAAUC	8.22	Thioesterase superfamily protein
zma-miR171b-5p	Zm00001d009028_T001	322	341	332	.((((((((((((((.....&.....)))))))))))))).	CGUUGAACUGCGCCGCCUUG&GAUAUUGGCGCGGUUCAAUC	2.055	Triose phosphate/phosphate translocator%2C chloroplastic
zma-miR171b-5p	Zm00001d009028_T002	322	341	332	.((((((((((((((.....&.....)))))))))))))).	CGUUGAACUGCGCCGCCUUG&GAUAUUGGCGCGGUUCAAUC	6.165	Triose phosphate/phosphate translocator%2C chloroplastic
zma-miR171b-5p	Zm00001d013012_T005	2059	2079	2069	((((((((((((.(((.....&.....)))-))))))))))))	GAUUGAACCGUGACCGUCAGU&GAUAUUGG-CGCGGUUCAAUC	2.055	N/A
zma-miR171b-5p	Zm00001d013012_T006	2025	2045	2035	((((((((((((.(((.....&.....)))-))))))))))))	GAUUGAACCGUGACCGUCAGU&GAUAUUGG-CGCGGUUCAAUC	4.11	N/A
zma-miR171b-5p	Zm00001d013012_T007	1817	1837	1827	((((((((((((.(((.....&.....)))-))))))))))))	GAUUGAACCGUGACCGUCAGU&GAUAUUGG-CGCGGUUCAAUC	6.165	N/A
zma-miR171b-5p	Zm00001d013012_T008	1347	1367	1357	((((((((((((.(((.....&.....)))-))))))))))))	GAUUGAACCGUGACCGUCAGU&GAUAUUGG-CGCGGUUCAAUC	2.055	HIT zinc finger ;PAPA-1-like conserved region
zma-miR171b-5p	Zm00001d013840_T002	1584	1603	1594	.....(((((((((((.(((&))).))))))))))).....	CAGCAAACCGCGCCGAGAUC&GAUAUUGGCGCGGUUCAAUC	4.11	Ypt/Rab-GAP domain of gyp1p superfamily protein
zma-miR171b-5p	Zm00001d013840_T003	1534	1553	1544	.....(((((((((((.(((&))).))))))))))).....	CAGCAAACCGCGCCGAGAUC&GAUAUUGGCGCGGUUCAAUC	2.055	Ypt/Rab-GAP domain of gyp1p superfamily protein
zma-miR171b-5p	Zm00001d014715_T001	1281	1301	1292	....(((((.(((((((((((&)))))))))))-)))))....	CGGCGAGCCGGCGCCGAUGUC&GAUAUUGGCGC-GGUUCAAUC	2.055	Delta-aminolevulinic acid dehydratase 1 chloroplastic
zma-miR171b-5p	Zm00001d014715_T002	1612	1632	1623	....(((((.(((((((((((&)))))))))))-)))))....	CGGCGAGCCGGCGCCGAUGUC&GAUAUUGGCGC-GGUUCAAUC	4.11	Delta-aminolevulinic acid dehydratase 1 chloroplastic
zma-miR171b-5p	Zm00001d014715_T005	1208	1228	1219	....(((((.(((((((((((&)))))))))))-)))))....	CGGCGAGCCGGCGCCGAUGUC&GAUAUUGGCGC-GGUUCAAUC	4.11	Delta-aminolevulinic acid dehydratase 1 chloroplastic
zma-miR171b-5p	Zm00001d016134_T001	675	695	686	...((((((.(((((..((((&))))..)))))-))))))...	CCGUGGACCGGCGCCUCUGUC&GAUAUUGGCGC-GGUUCAAUC	53.43	iron-sulfur protein1
zma-miR171b-5p	Zm00001d016134_T002	675	695	686	...((((((.(((((..((((&))))..)))))-))))))...	CCGUGGACCGGCGCCUCUGUC&GAUAUUGGCGC-GGUUCAAUC	49.32	iron-sulfur protein1
zma-miR171b-5p	Zm00001d017766_T001	1621	1641	1632	((.((((((((((((((....&....))))))))))))))-))	GACUUGGACCGCGCCGGCACG&GAUAUUGGCGCGGUUCAA-UC	6.165	nine-cis-epoxycarotenoid dioxygenase8
zma-miR171b-5p	Zm00001d017914_T001	651	670	661	...((((((((.(((((((.&.))))))).))))))))...	GCGUGAACCGCACCAGUAUG&GAUAUUGGCGCGGUUCAAUC	18.495	H/ACA ribonucleoprotein complex subunit 2-like protein
zma-miR171b-5p	Zm00001d018326_T001	874	893	884	((.(((((((((((.(((((&))))).))))))))))).))	GACUGGGCCGCGCUCAUGUU&GAUAUUGGCGCGGUUCAAUC	12.33	MAP kinase kinase4
zma-miR171b-5p	Zm00001d021596_T002	560	579	570	....((((((((((((....&....))))))))))))....	UGGAGAACCGCGCCGAGCCG&GAUAUUGGCGCGGUUCAAUC	2.055	N/A
zma-miR171b-5p	Zm00001d021936_T001	1096	1116	1106	.((((((((((((.((..(((&)))-.)).)))))))))))).	UGUUGGACCGCGUGGGGCGUC&GAU-AUUGGCGCGGUUCAAUC	2.055	Putative polyol transporter 1
zma-miR171b-5p	Zm00001d022332_T001	368	387	378	....((((((((((((.(((&))).))))))))))))....	GGGCGGGCUGCGCCAAGGUC&GAUAUUGGCGCGGUUCAAUC	2.055	recombination protein51 gene d
zma-miR171b-5p	Zm00001d024511_T002	784	805	794	....((((((((((.....(((&)))--...))))))))))....	GGACGAGCCGCGCCCUCCGGUC&GAU--AUUGGCGCGGUUCAAUC	2.055	ribosomal protein S3
zma-miR171b-5p	Zm00001d027323_T001	263	282	273	....((((((((((((....&....))))))))))))....	CCCAGGACCGCGCCAAGGAC&GAUAUUGGCGCGGUUCAAUC	6.165	NA
zma-miR171b-5p	Zm00001d028273_T001	976	995	986	((.((((((((((((((((.&.)))))))))))))))).))	GACUGGGCCGCGCUGAUGUG&GAUAUUGGCGCGGUUCAAUC	4.11	Mitogen-activated protein kinase kinase 9
zma-miR171b-5p	Zm00001d028868_T002	1552	1571	1562	....((((((((((((....&....))))))))))))....	UGAGGGACCGCGCCAAGGAC&GAUAUUGGCGCGGUUCAAUC	4.11	Acetate/butyrate--CoA ligase AAE7 peroxisomal
zma-miR171b-5p	Zm00001d028868_T004	1750	1769	1760	....((((((((((((....&....))))))))))))....	UGAGGGACCGCGCCAAGGAC&GAUAUUGGCGCGGUUCAAUC	2.055	Acetate/butyrate--CoA ligase AAE7 peroxisomal
zma-miR171b-5p	Zm00001d029495_T001	101	120	111	.....(((((((((((..((&))..))))))))))).....	CCGUCGACCGCGCCGAGUUC&GAUAUUGGCGCGGUUCAAUC	6.165	NA
zma-miR171b-5p	Zm00001d031072_T001	1102	1121	1112	....((((((((((((....&....))))))))))))....	CAGCGAACCGCGCCAGGCUU&GAUAUUGGCGCGGUUCAAUC	4.11	Metallo-hydrolase/oxidoreductase superfamily protein
zma-miR171b-5p	Zm00001d031441_T001	1537	1556	1547	....((((((((((((....&....))))))))))))....	ACGAGAGCCGCGCCAGCUGC&GAUAUUGGCGCGGUUCAAUC	8.22	Transcription factor bHLH130
zma-miR171b-5p	Zm00001d031441_T002	1488	1507	1498	....((((((((((((....&....))))))))))))....	ACGAGAGCCGCGCCAGCUGC&GAUAUUGGCGCGGUUCAAUC	6.165	Transcription factor bHLH130
zma-miR171b-5p	Zm00001d031441_T003	995	1014	1005	....((((((((((((....&....))))))))))))....	ACGAGAGCCGCGCCAGCUGC&GAUAUUGGCGCGGUUCAAUC	8.22	Transcription factor bHLH130
zma-miR171b-5p	Zm00001d031727_T003	144	163	154	...(((((((((((((..((&))..)))))))))))))...	GCCUGGACUGCGCCGGGUUC&GAUAUUGGCGCGGUUCAAUC	2.055	N/A
zma-miR171b-5p	Zm00001d031727_T004	867	886	877	...(((((((((((((..((&))..)))))))))))))...	GCCUGGACUGCGCCGGGUUC&GAUAUUGGCGCGGUUCAAUC	2.055	Sorbitol dehydrogenase
zma-miR171b-5p	Zm00001d031727_T005	131	150	141	...(((((((((((((..((&))..)))))))))))))...	GCCUGGACUGCGCCGGGUUC&GAUAUUGGCGCGGUUCAAUC	2.055	N/A
zma-miR171b-5p	Zm00001d032332_T001	925	947	938	....(((((...(((((((((((&)))))))))))---)))))....	UCAAGAGCCUAGGUGCCGAUGUC&GAUAUUGGCGC---GGUUCAAUC	18.495	Quinone oxidoreductase-like protein At1g23740
zma-miR171b-5p	Zm00001d033787_T001	1056	1076	1066	...(((((((((((.....((&))-....)))))))))))...	UCGUGGACCGCGCCUGCCUUC&GA-UAUUGGCGCGGUUCAAUC	18.495	UV-B-induced protein chloroplastic
zma-miR171b-5p	Zm00001d033787_T002	860	880	870	...(((((((((((.....((&))-....)))))))))))...	UCGUGGACCGCGCCUGCCUUC&GA-UAUUGGCGCGGUUCAAUC	22.605	N/A
zma-miR171b-5p	Zm00001d038161_T001	438	458	449	.(((((.((((((((((((..&..))))))))))))-))))).	CGUUGACGCCGCGUCGAUACA&GAUAUUGGCGCGGU-UCAAUC	26.715	resistance to phytophthora 1
zma-miR171b-5p	Zm00001d038163_T001	393	413	404	.(((((.((((((((((((..&..))))))))))))-))))).	CGUUGACGCCGCGCCGAUACA&GAUAUUGGCGCGGU-UCAAUC	2.055	pyruvate orthophosphate dikinase1
zma-miR171b-5p	Zm00001d038163_T002	393	413	404	.(((((.((((((((((((..&..))))))))))))-))))).	CGUUGACGCCGCGCCGAUACA&GAUAUUGGCGCGGU-UCAAUC	2.055	pyruvate orthophosphate dikinase1
zma-miR171b-5p	Zm00001d040056_T001	1577	1596	1587	....((((((((((((((..&..))))))))))))))....	UCGAGGAUCGCGCCGGUAGA&GAUAUUGGCGCGGUUCAAUC	2.055	NA
zma-miR171b-5p	Zm00001d040056_T002	1475	1494	1485	....((((((((((((((..&..))))))))))))))....	UCGAGGAUCGCGCCGGUAGA&GAUAUUGGCGCGGUUCAAUC	2.055	NA
zma-miR171b-5p	Zm00001d040056_T004	1989	2008	1999	....((((((((((((((..&..))))))))))))))....	UCGAGGAUCGCGCCGGUAGA&GAUAUUGGCGCGGUUCAAUC	2.055	NA
zma-miR171b-5p	Zm00001d043786_T001	992	1011	1002	...(((((((((((......&......)))))))))))...	ACCUGAGCCGCGCCCGGGAA&GAUAUUGGCGCGGUUCAAUC	2.055	Protein PLASTID MOVEMENT IMPAIRED 2
zma-miR171b-5p	Zm00001d045064_T001	844	863	854	((.(((((((((((.((((.&.)))).))))))))))).))	GACUGGGCCGCGCUCAUGUG&GAUAUUGGCGCGGUUCAAUC	2.055	Putative MAP kinase family protein
zma-miR171b-5p	Zm00001d046925_T001	1195	1214	1205	((....((((((((((((((&))))))))))))))....))	GAGGCCGCCGUGCCGAUGUC&GAUAUUGGCGCGGUUCAAUC	4.11	Zinc finger protein CONSTANS-LIKE 5
zma-miR171b-5p	Zm00001d051556_T001	1618	1638	1629	((.((((((((((((((....&....))))))))))))))-))	GACUUGGACCGCGCCGGCACG&GAUAUUGGCGCGGUUCAA-UC	20.55	nine-cis-epoxycarotenoid dioxygenase6
zma-miR171b-5p	Zm00001d052040_T001	189	208	199	...(((((((((((((....&....)))))))))))))...	AAAUGAGCUGCGCCGAAUUG&GAUAUUGGCGCGGUUCAAUC	4.11	Cytochrome c oxidase copper chaperone%3B Cytochrome c oxidase copper chaperone isoform 1%3B Cytochrome c oxidase copper chaperone isoform 2
zma-miR171b-5p	Zm00001d052040_T002	189	208	199	...(((((((((((((....&....)))))))))))))...	AAAUGAGCUGCGCCGAAUUG&GAUAUUGGCGCGGUUCAAUC	2.055	Cytochrome c oxidase copper chaperone%3B Cytochrome c oxidase copper chaperone isoform 1%3B Cytochrome c oxidase copper chaperone isoform 2
zma-miR171b-5p	Zm00001d052066_T001	904	923	914	((.(((((((((((.((((.&.)))).))))))))))).))	GACUGGGCCGCGCUCAUGUG&GAUAUUGGCGCGGUUCAAUC	4.11	Mitogen-activated protein kinase kinase 5
zma-miR171c-3p	Zm00001d002718_T001	1146	1166	1157	(((((((((((((((((.(((&))).)))))))))))))))))	GAUAUUGGCGCGGCUCAAUCA&UGACUGAGCCGUGCCAAUAUC	28.77	Scarecrow-like protein 6
zma-miR171c-3p	Zm00001d008646_T001	3488	3508	3499	......((((((((((((...&...))))))))))))......	CCCGACGGCACGGCUCAGGCG&UGACUGAGCCGUGCCAAUAUC	2.055	Protein PHLOEM PROTEIN 2-LIKE A2
zma-miR171c-3p	Zm00001d009147_T001	1801	1820	1810	((((--((((((((((((.(((&)))-))))))))))))..))))	GAUA--GGCACGGCUCAGAUCA&UGA-CUGAGCCGUGCCAAUAUC	2.055	CONTAINS InterPro DOMAIN/s: NEFA-interacting nuclear protein NIP30 N-terminal (InterPro:IPR019331); Has 398 Blast hits to 395 proteins in 139 species: Archae - 0; Bacteria - 6; Metazoa - 193; Fungi - 83; Plants - 36; Viruses - 0; Other Eukaryotes - /.../ource: NCBI BLink).
zma-miR171c-3p	Zm00001d009147_T002	557	576	566	((((--((((((((((((.(((&)))-))))))))))))..))))	GAUA--GGCACGGCUCAGAUCA&UGA-CUGAGCCGUGCCAAUAUC	2.055	CONTAINS InterPro DOMAIN/s: NEFA-interacting nuclear protein NIP30 N-terminal (InterPro:IPR019331); Has 398 Blast hits to 395 proteins in 139 species: Archae - 0; Bacteria - 6; Metazoa - 193; Fungi - 83; Plants - 36; Viruses - 0; Other Eukaryotes - /.../ource: NCBI BLink).
zma-miR171c-3p	Zm00001d011283_T002	1348	1370	1361	(((((.((..(((((((((((((&)))))))))))))--)).)))))	GGUAUGGGAACAUGGUUCAGUCA&UGACUGAGCCGUG--CCAAUAUC	4.11	NA
zma-miR171c-3p	Zm00001d011283_T004	1468	1490	1481	(((((.((..(((((((((((((&)))))))))))))--)).)))))	GGUAUGGGAACAUGGUUCAGUCA&UGACUGAGCCGUG--CCAAUAUC	2.055	N/A
zma-miR171c-3p	Zm00001d011283_T007	1728	1750	1741	(((((.((..(((((((((((((&)))))))))))))--)).)))))	GGUAUGGGAACAUGGUUCAGUCA&UGACUGAGCCGUG--CCAAUAUC	2.055	NA
zma-miR171c-3p	Zm00001d011569_T001	788	806	798	((((((((((--((((((((.&.))))))))..))))))))))	GGUAUUGGCA--GCUCGGUCC&UGACUGAGCCGUGCCAAUAUC	2.055	ATP synthase protein I -related
zma-miR171c-3p	Zm00001d011569_T002	788	806	798	((((((((((--((((((((.&.))))))))..))))))))))	GGUAUUGGCA--GCUCGGUCC&UGACUGAGCCGUGCCAAUAUC	2.055	N/A
zma-miR171c-3p	Zm00001d022034_T001	45	65	56	(((((((((((((((((.(((&))).)))))))))))))))))	GAUAUUGGCGCGGCUCAAUCA&UGACUGAGCCGUGCCAAUAUC	2.055	Scarecrow-like protein 6
zma-miR171c-3p	Zm00001d023767_T001	548	568	559	......((((((((((((((.&.))))))))))))))......	GUCAACGGCAUGGCUCAGUCC&UGACUGAGCCGUGCCAAUAUC	6.165	GRF1-interacting factor 3
zma-miR171c-3p	Zm00001d026158_T001	1137	1157	1148	(((((((((((((((((.(((&))).)))))))))))))))))	GAUAUUGGCGCGGCUCAAUCA&UGACUGAGCCGUGCCAAUAUC	41.1	Scarecrow-like protein 6
zma-miR171c-3p	Zm00001d039840_T001	1276	1296	1287	((((((((((((((...(((.&.)))...))))))))))))))	GAUAUUGGCACGGUGGCGUUG&UGACUGAGCCGUGCCAAUAUC	8.22	hydroxycinnamoyltransferase7
zma-miR171c-3p	Zm00001d044961_T001	1163	1189	1180	.(((((((((......(((((((((((&)))))))))))------))))))))).	CAUGUUGGCAGACCAUUGGUUCGGUCA&UGACUGAGCCG------UGCCAAUAUC	4.11	Aminotransferase-like plant mobile domain family protein
zma-miR171c-3p	Zm00001d044961_T005	728	754	745	.(((((((((......(((((((((((&)))))))))))------))))))))).	CAUGUUGGCAGACCAUUGGUUCGGUCA&UGACUGAGCCG------UGCCAAUAUC	2.055	N/A
zma-miR171c-3p	Zm00001d044961_T007	937	963	954	.(((((((((......(((((((((((&)))))))))))------))))))))).	CAUGUUGGCAGACCAUUGGUUCGGUCA&UGACUGAGCCG------UGCCAAUAUC	6.165	Aminotransferase-like plant mobile domain family protein
zma-miR171g-3p	Zm00001d005127_T003	6649	6668	6660	((((((((((((((((-((((&)))).))))))))))))))))	GAUAUUGGUUUGGCUU-UCUC&GAGGUGAGCCGAGCCAAUAUC	2.055	E3 ubiquitin-protein ligase UPL1
zma-miR171g-3p	Zm00001d005127_T009	1739	1758	1750	((((((((((((((((-((((&)))).))))))))))))))))	GAUAUUGGUUUGGCUU-UCUC&GAGGUGAGCCGAGCCAAUAUC	2.055	N/A
zma-miR171g-3p	Zm00001d007435_T001	1784	1809	1796	.((((((((.(((((....(.(((((&))))).)----)))))-)))))))).	CAUGUUGGCUUCGGCAAGUUGGCCUC&GAGGUGA----GCCGA-GCCAAUAUC	2.055	NA
zma-miR171g-3p	Zm00001d007435_T002	2935	2960	2947	.((((((((.(((((....(.(((((&))))).)----)))))-)))))))).	CAUGUUGGCUUCGGCAAGUUGGCCUC&GAGGUGA----GCCGA-GCCAAUAUC	2.055	NA
zma-miR171g-3p	Zm00001d007435_T004	3867	3892	3879	.((((((((.(((((....(.(((((&))))).)----)))))-)))))))).	CAUGUUGGCUUCGGCAAGUUGGCCUC&GAGGUGA----GCCGA-GCCAAUAUC	2.055	NA
zma-miR171g-3p	Zm00001d007435_T006	5290	5315	5302	.((((((((.(((((....(.(((((&))))).)----)))))-)))))))).	CAUGUUGGCUUCGGCAAGUUGGCCUC&GAGGUGA----GCCGA-GCCAAUAUC	4.11	NA
zma-miR171g-3p	Zm00001d007435_T008	1962	1987	1974	.((((((((.(((((....(.(((((&))))).)----)))))-)))))))).	CAUGUUGGCUUCGGCAAGUUGGCCUC&GAGGUGA----GCCGA-GCCAAUAUC	4.11	NA
zma-miR171g-3p	Zm00001d007435_T009	4745	4770	4757	.((((((((.(((((....(.(((((&))))).)----)))))-)))))))).	CAUGUUGGCUUCGGCAAGUUGGCCUC&GAGGUGA----GCCGA-GCCAAUAUC	2.055	NA
zma-miR171g-3p	Zm00001d007435_T010	536	561	548	.((((((((.(((((....(.(((((&))))).)----)))))-)))))))).	CAUGUUGGCUUCGGCAAGUUGGCCUC&GAGGUGA----GCCGA-GCCAAUAUC	4.11	NA
zma-miR171g-3p	Zm00001d020603_T006	18	39	30	.....((((..(((((((((((&)))))))))))-.)))).....	UUCCAUGGCGGCGGCUCACCUC&GAGGUGAGCCG-AGCCAAUAUC	2.055	Eukaryotic initiation factor 4F subunit p150 isoform 1
zma-miR171g-3p	Zm00001d029238_T001	307	328	319	(((..(((((.(((((.((((.&.)))).)))))-)))))..)))	GAUUCUGGCUGCGGCUGGCCUG&GAGGUGAGCCG-AGCCAAUAUC	8.22	Peptide methionine sulfoxide reductase B5
zma-miR171g-3p	Zm00001d029447_T001	525	544	535	((((.((((-(((((((((..&..))))))))).)))).))))	GAUGGUGGC-CGGCUCGCCGU&GAGGUGAGCCGAGCCAAUAUC	8.22	Whole genome shotgun sequence of line PN40024 scaffold_16.assembly12x (Fragment)
zma-miR171g-3p	Zm00001d035878_T001	1673	1693	1684	......(((((((((((((((&)))))))))))))))......	GGGUUCGGCUCGGUUUACUUC&GAGGUGAGCCGAGCCAAUAUC	2.055	aminopeptidases
zma-miR171g-3p	Zm00001d035878_T004	479	499	490	......(((((((((((((((&)))))))))))))))......	GGGUUCGGCUCGGUUUACUUC&GAGGUGAGCCGAGCCAAUAUC	2.055	aminopeptidases
zma-miR171g-3p	Zm00001d037323_T001	504	525	515	......(((((((((.((((..&..))))-)))))))))......	UCGUUGGGCUCGGCUACACCGG&GAGGUG-AGCCGAGCCAAUAUC	10.275	Threonine endopeptidase
zma-miR171g-3p	Zm00001d038850_T001	744	764	755	.....((((..((((((((((&))))))))))..)))).....	AUCCAUGGCAGGGCUCAUCUC&GAGGUGAGCCGAGCCAAUAUC	2.055	Probable ADPATP carrier protein
zma-miR171g-3p	Zm00001d047743_T001	1011	1033	1023	(((((..((((-(((.((((((((&))))))))-))).))))--)))))	GGUGUUCUGGC-CGGUCUCACCUU&GAGGUGAG-CCGAGCCA--AUAUC	10.275	fatty acid desaturase7
zma-miR171g-5p	ZeamMr001	1129	1151	1142	((((.(((((.(((((((((...&...)))))))))-)))))-))))	GAGAGGAUGAGGCCAAGUCAUCA&UAUUGACUUGGC-UCAUC-UCUC	2.055	rrn16-ct16S ribosomal RNA
zma-miR171g-5p	ZemaCr113	1129	1151	1142	((((.(((((.(((((((((...&...)))))))))-)))))-))))	GAGAGGAUGAGGCCAAGUCAUCA&UAUUGACUUGGC-UCAUC-UCUC	2.055	ZemaCr11316S ribosomal RNA
zma-miR171g-5p	ZemaCr120	1129	1151	1142	((((.(((((.(((((((((...&...)))))))))-)))))-))))	GAGAGGAUGAGGCCAAGUCAUCA&UAUUGACUUGGC-UCAUC-UCUC	2.055	ZemaCr12016S ribosomal RNA
zma-miR171g-5p	Zm00001d007043_T001	1007	1026	1018	((((((((((((.-(((....&....)))..))))))))))))	GGGGGAUGAGCCU-GUCCAAA&UAUUGACUUGGCUCAUCUCUC	2.055	N/A
zma-miR171g-5p	Zm00001d008345_T002	1869	1888	1880	(((((((((((((((-((...&...)).)))))))))))))))	GGGAGAUGGGCUGAG-CAUUA&UAUUGACUUGGCUCAUCUCUC	2.055	Importin alpha-1b subunit%2C mRNA
zma-miR171g-5p	Zm00001d010413_T013	4471	4491	4482	.((((((((((.(((((....&....))))).)))))))))).	UGGAGGUGAGCGAGGUCUCAA&UAUUGACUUGGCUCAUCUCUC	2.055	catalytics
zma-miR171g-5p	Zm00001d012284_T001	81	100	91	((((((((-(((((((.(...&...).))))))).))))))))	GAGAGGUG-GCCAGGUGGUGG&UAUUGACUUGGCUCAUCUCUC	2.055	NA
zma-miR171g-5p	Zm00001d015138_T004	6617	6638	6629	.((.((((((((((((((....&....))))))))))))))-)).	CAGAAGAUGAGCCAAGUUUUGG&UAUUGACUUGGCUCAUCU-CUC	4.11	NA
zma-miR171g-5p	Zm00001d015138_T007	5018	5039	5030	.((.((((((((((((((....&....))))))))))))))-)).	CAGAAGAUGAGCCAAGUUUUGG&UAUUGACUUGGCUCAUCU-CUC	4.11	N/A
zma-miR171g-5p	Zm00001d017303_T003	1385	1407	1397	((((((.((((((.(((((((..&..)))))))-))))))-))))))	GAGAGGUUGAGCCAAAGUCGAAU&UAUUGACUU-GGCUCA-UCUCUC	4.11	Regulator of nonsense transcripts UPF2
zma-miR171g-5p	Zm00001d017303_T011	1528	1550	1540	((((((.((((((.(((((((..&..)))))))-))))))-))))))	GAGAGGUUGAGCCAAAGUCGAAU&UAUUGACUU-GGCUCA-UCUCUC	2.055	Regulator of nonsense transcripts UPF2
zma-miR171g-5p	Zm00001d017303_T038	107	129	119	((((((.((((((.(((((((..&..)))))))-))))))-))))))	GAGAGGUUGAGCCAAAGUCGAAU&UAUUGACUU-GGCUCA-UCUCUC	2.055	Regulator of nonsense transcripts UPF2
zma-miR171g-5p	Zm00001d017958_T002	713	734	725	(((((((((.((((((.(((((&))))).))))))-)))))))))	GGGAGGUGAUGCCAGGGCAGUG&UAUUGACUUGGC-UCAUCUCUC	2.055	Glutamine synthetase root isozyme 3
zma-miR171g-5p	Zm00001d017958_T003	459	480	471	(((((((((.((((((.(((((&))))).))))))-)))))))))	GGGAGGUGAUGCCAGGGCAGUG&UAUUGACUUGGC-UCAUCUCUC	2.055	Glutamine synthetase root isozyme 3
zma-miR171g-5p	Zm00001d017958_T004	834	855	846	(((((((((.((((((.(((((&))))).))))))-)))))))))	GGGAGGUGAUGCCAGGGCAGUG&UAUUGACUUGGC-UCAUCUCUC	4.11	Glutamine synthetase root isozyme 3
zma-miR171g-5p	Zm00001d017958_T005	567	588	579	(((((((((.((((((.(((((&))))).))))))-)))))))))	GGGAGGUGAUGCCAGGGCAGUG&UAUUGACUUGGC-UCAUCUCUC	4.11	N/A
zma-miR171g-5p	Zm00001d017958_T006	640	661	652	(((((((((.((((((.(((((&))))).))))))-)))))))))	GGGAGGUGAUGCCAGGGCAGUG&UAUUGACUUGGC-UCAUCUCUC	4.11	N/A
zma-miR171g-5p	Zm00001d018066_T001	515	538	526	.(((((((((((.((...((((((&))))))---)).))))))))))).	AGGAGGUGAGCCUGGCCAUCAGUA&UAUUGA---CUUGGCUCAUCUCUC	8.22	Mitochondrial transcription termination factor family protein
zma-miR171g-5p	Zm00001d018332_T002	2581	2601	2592	.((((((((((.(((((....&....))))).)))))))))).	AGGAGAUGGGUGGAGUCCGUC&UAUUGACUUGGCUCAUCUCUC	2.055	Glutamate receptor 2.7
zma-miR171g-5p	Zm00001d023239_T001	1700	1721	1711	((((.(((((((((((.(((..&..)))-))))))))))).))))	GAGGAGUGGGCCAAGUACAACG&UAUUG-ACUUGGCUCAUCUCUC	6.165	suppressors of mec-8 and unc-52 (C.elegans)
zma-miR171g-5p	Zm00001d025107_T001	1063	1084	1075	((((((..(((((((((.((..&..)).)))))))))-.))))))	GAGAGGAAGAGCCGGGUGAAGG&UAUUGACUUGGCUC-AUCUCUC	4.11	NA
zma-miR171g-5p	Zm00001d026599_T001	485	506	497	((.(((((((((.(((((((..&..))))))).)))))))))-))	GAUGGGGUGGGUGGAGUCGAAG&UAUUGACUUGGCUCAUCUC-UC	22.605	light harvesting chlorophyll a/b binding protein6
zma-miR171g-5p	Zm00001d027486_T001	1167	1186	1177	.(((((((-((((((..((((&))))..)))))).))))))).	UGGAGAUG-GCCAAGGAGAUA&UAUUGACUUGGCUCAUCUCUC	10.275	barley mlo defense gene homolog1
zma-miR171g-5p	Zm00001d027486_T002	536	555	546	.(((((((-((((((..((((&))))..)))))).))))))).	UGGAGAUG-GCCAAGGAGAUA&UAUUGACUUGGCUCAUCUCUC	4.11	barley mlo defense gene homolog1
zma-miR171g-5p	Zm00001d029422_T007	7680	7700	7691	.((((((((((((((((....&....)))))))))))))))).	CAGGGAUGAGUUAGGUCUUGU&UAUUGACUUGGCUCAUCUCUC	2.055	NA
zma-miR171g-5p	Zm00001d029422_T013	5297	5317	5308	.((((((((((((((((....&....)))))))))))))))).	CAGGGAUGAGUUAGGUCUUGU&UAUUGACUUGGCUCAUCUCUC	2.055	NA
zma-miR171g-5p	Zm00001d029422_T019	4906	4926	4917	.((((((((((((((((....&....)))))))))))))))).	CAGGGAUGAGUUAGGUCUUGU&UAUUGACUUGGCUCAUCUCUC	2.055	NA
zma-miR171g-5p	Zm00001d029648_T001	2329	2350	2341	((((.(((((((((.(((((((&))))))).)))))))))-))))	GAGAUGAUGAGCCAUGUCGAUG&UAUUGACUUGGCUCAUC-UCUC	4.11	copalyl diphosphate synthase2
zma-miR171g-5p	Zm00001d032704_T076	3788	3807	3799	((((((((((((-((((....&....)))).))))))))))))	GGGAGAUGAGCU-AGUCUUAG&UAUUGACUUGGCUCAUCUCUC	2.055	N/A
zma-miR171g-5p	Zm00001d037546_T004	1685	1707	1696	(((((((((.(((..((((((..&..))))))--))).)))))))))	GAGAGAUGACCCAGAGGUCAAGA&UAUUGACU--UGGCUCAUCUCUC	2.055	N/A
zma-miR171g-5p	Zm00001d037546_T014	3134	3156	3145	(((((((((.(((..((((((..&..))))))--))).)))))))))	GAGAGAUGACCCAGAGGUCAAGA&UAUUGACU--UGGCUCAUCUCUC	2.055	NA
zma-miR171g-5p	Zm00001d037546_T023	2913	2935	2924	(((((((((.(((..((((((..&..))))))--))).)))))))))	GAGAGAUGACCCAGAGGUCAAGA&UAUUGACU--UGGCUCAUCUCUC	2.055	NA
zma-miR171g-5p	Zm00001d037546_T037	3011	3033	3022	(((((((((.(((..((((((..&..))))))--))).)))))))))	GAGAGAUGACCCAGAGGUCAAGA&UAUUGACU--UGGCUCAUCUCUC	2.055	NA
zma-miR171g-5p	Zm00001d038170_T002	1158	1177	1168	((((((((-((((((..((((&))))..)))))).))))))))	GGGAGGUG-GCCAAGGGAGUG&UAUUGACUUGGCUCAUCUCUC	4.11	deoxy xylulose synthase 1
zma-miR171g-5p	Zm00001d039270_T001	971	994	985	(((((((((...((((((((((..&..))))))))))---)))))))))	GGGAGAUGAUGCGCUGGGUCAAGG&UAUUGACUUGGC---UCAUCUCUC	2.055	Glutaredoxin family protein
zma-miR171g-5p	Zm00001d041734_T001	187	212	199	((((((..((((((....((((((..&..))))))----))))))-.))))))	GAGGGAGCGAGCCAUGGUAGUCAGCA&UAUUGACU----UGGCUC-AUCUCUC	4.11	NA
zma-miR171g-5p	Zm00001d042569_T001	1965	1987	1978	(((((((((..((((((..((..&..))..))))))--)))))))))	GAGAGAUGGCUGCCAAGGAGAGA&UAUUGACUUGGC--UCAUCUCUC	4.11	SRP72 RNA-binding domain
zma-miR171g-5p	Zm00001d042755_T001	31	50	41	((((((((-(((((((.(...&...).))))))).))))))))	GAGAGGUG-GCCAGGUGGUGG&UAUUGACUUGGCUCAUCUCUC	2.055	NA
zma-miR171g-5p	Zm00001d043009_T001	681	701	692	(((((((((((((((..(((.&.)))..)))))))))))))))	GAGGGGUGGGUCAAGGAAAUC&UAUUGACUUGGCUCAUCUCUC	2.055	Thioredoxin family protein
zma-miR171g-5p	Zm00001d044106_T001	1301	1320	1311	((((((((-((((((......&......)))))).))))))))	GGGAGAUG-GCCAAGGAGCUC&UAUUGACUUGGCUCAUCUCUC	6.165	UDP-glycosyltransferase 73B3
zma-miR171g-5p	Zm00001d045603_T061	5115	5136	5127	(((.((((((((((((......&......))))))))))))-)))	GAGAAGAUGAGCCGAGGCGGCG&UAUUGACUUGGCUCAUCU-CUC	2.055	polymerase II transcription-mediator3
zma-miR171g-5p	Zm00001d048336_T003	1145	1165	1156	((((((((((((((.......&.......))))))))))))))	GAGAGGUGAGCCAGAUGUGAC&UAUUGACUUGGCUCAUCUCUC	4.11	N/A
zma-miR171g-5p	Zm00001d048336_T006	4355	4375	4366	((((((((((((((.......&.......))))))))))))))	GAGAGGUGAGCCAGAUGUGAC&UAUUGACUUGGCUCAUCUCUC	2.055	Serine/threonine-protein phosphatase
zma-miR171g-5p	Zm00001d048336_T008	1674	1694	1685	((((((((((((((.......&.......))))))))))))))	GAGAGGUGAGCCAGAUGUGAC&UAUUGACUUGGCUCAUCUCUC	2.055	Serine/threonine-protein phosphatase
zma-miR171g-5p	Zm00001d051214_T002	4949	4974	4965	(((((((.....((((((((((....&....))))))))))-----)))))))	GAGAGAUUGUUCGAGCCAAGUUUGAU&UAUUGACUUGGCUC-----AUCUCUC	2.055	nitrilase2
zma-miR171g-5p	Zm00001d051846_T009	4951	4973	4963	(((((((.((((((.(((((...&...)))))-))))))-)))))))	GAGAGGUGGAGCUAGGGUCACUU&UAUUGACU-UGGCUC-AUCUCUC	2.055	Calcium-dependent lipid-binding (CaLB domain) family protein
zma-miR171g-5p	Zm00001d052329_T001	2107	2129	2120	(((((..((((((((((((((..&..))))))))))))))--)))))	GAGAGGAGUGGGCCAAGUCGAGA&UAUUGACUUGGCUCAU--CUCUC	2.055	plastid transcriptionally active 6
zma-miR171g-5p	Zm00001d052329_T002	995	1017	1008	(((((..((((((((((((((..&..))))))))))))))--)))))	GAGAGGAGUGGGCCAAGUCGAGA&UAUUGACUUGGCUCAU--CUCUC	2.055	plastid transcriptionally active 6
zma-miR171g-5p	Zm00001d053173_T006	1724	1748	1739	(((((....((((((((((((((..&..))))))))))))))----)))))	GGGAGGACCAUGAGUCGAGUCAGGA&UAUUGACUUGGCUCAU----CUCUC	2.055	Autophagy-related protein 13b
zma-miR172c-5p	Zm00001d002256_T005	1330	1358	1349	.(((((((.........((((((((((((&))))))))))))---------))))))).	AGUGAAUUAAGAGGGGAUUGGUGGUGCUG&CAGCACCACCAA---------GAUUCACA	2.055	Starch synthase 3 chloroplastic/amyloplastic
zma-miR172c-5p	Zm00001d002351_T001	825	843	834	...(((((-((((((((((.&.)))))))))).)))))...	CUAGAGUC-UGGUGGUGCUC&CAGCACCACCAAGAUUCACA	2.055	terpene synthase1
zma-miR172c-5p	Zm00001d004936_T001	191	210	201	....((((..((((((((((&))))))))))..))))....	AGAUGAUCGAGGUGGUGCUG&CAGCACCACCAAGAUUCACA	4.11	Ubiquitin-like protein 5
zma-miR172c-5p	Zm00001d005199_T002	2220	2241	2230	.(((((((((((((...(((((&)))))--.))))))))))))).	CGUGAAUCUUGGUGUUCUGUUG&CAGCA--CCACCAAGAUUCACA	2.055	Protein kinase superfamily protein
zma-miR172c-5p	Zm00001d005199_T003	2181	2202	2191	.(((((((((((((...(((((&)))))--.))))))))))))).	CGUGAAUCUUGGUGUUCUGUUG&CAGCA--CCACCAAGAUUCACA	2.055	Protein kinase superfamily protein
zma-miR172c-5p	Zm00001d006079_T001	2850	2869	2860	......(.((((((((((((&)))))))))))).)......	UCAACCUGUUGGUGGUGCUG&CAGCACCACCAAGAUUCACA	4.11	Ubiquitin carboxyl-terminal hydrolase 2
zma-miR172c-5p	Zm00001d008396_T001	985	1007	998	((((((((....(((((((((..&..)))))))))---.))))))))	UGUGAAUCACCGUGGUGGUGUGC&CAGCACCACCA---AGAUUCACA	10.275	NA
zma-miR172c-5p	Zm00001d008396_T002	644	666	657	((((((((....(((((((((..&..)))))))))---.))))))))	UGUGAAUCACCGUGGUGGUGUGC&CAGCACCACCA---AGAUUCACA	8.22	NA
zma-miR172c-5p	Zm00001d008396_T003	741	763	754	((((((((....(((((((((..&..)))))))))---.))))))))	UGUGAAUCACCGUGGUGGUGUGC&CAGCACCACCA---AGAUUCACA	12.33	NA
zma-miR172c-5p	Zm00001d008396_T004	1315	1337	1328	((((((((....(((((((((..&..)))))))))---.))))))))	UGUGAAUCACCGUGGUGGUGUGC&CAGCACCACCA---AGAUUCACA	4.11	NA
zma-miR172c-5p	Zm00001d013030_T001	1596	1613	1604	.(((...--(((((((((((&))))))))))).....))).	AGUGUAG--UGGUGGUGCUG&CAGCACCACCAAGAUUCACA	12.33	Calcium-dependent protein kinase 7
zma-miR172c-5p	Zm00001d013865_T001	1695	1719	1710	.((((..(.......((((((((((&))))))))))-----..)..)))).	CGUGAUGCAGGCAGGGGUGGUGCUG&CAGCACCACC-----AAGAUUCACA	2.055	Probable serine protease EDA2
zma-miR172c-5p	Zm00001d013865_T004	1873	1897	1888	.((((..(.......((((((((((&))))))))))-----..)..)))).	CGUGAUGCAGGCAGGGGUGGUGCUG&CAGCACCACC-----AAGAUUCACA	6.165	Probable serine protease EDA2
zma-miR172c-5p	Zm00001d014679_T001	347	366	357	((.((.(((-(((((((((((&))))))))))).))).))-))	UGCUGCAUC-UGGUGGUGCUG&CAGCACCACCAAGAUUCA-CA	4.11	acidic ribosomal protein P3
zma-miR172c-5p	Zm00001d016540_T001	225	247	238	.(((((.((...(((((((((((&)))))))))))---)).))))).	AGUGAAGCUUGCUGGUGGUGUUG&CAGCACCACCA---AGAUUCACA	4.11	Chaperonin 60 subunit beta 2 chloroplastic
zma-miR172c-5p	Zm00001d016595_T005	1545	1567	1558	.(((((......(((((((((((&)))))))))))---...))))).	CGUGGAGAUUAGUGGUGGUGCUG&CAGCACCACCA---AGAUUCACA	2.055	RNA pseudouridine synthase 7
zma-miR172c-5p	Zm00001d016595_T009	1106	1128	1119	.(((((......(((((((((((&)))))))))))---...))))).	CGUGGAGAUUAGUGGUGGUGCUG&CAGCACCACCA---AGAUUCACA	4.11	RNA pseudouridine synthase 7
zma-miR172c-5p	Zm00001d019200_T001	976	996	987	(((((((((.((((((((...&...))))))))-)))))))))	UGUGGGUCUGUGGUGGUGGCA&CAGCACCACCA-AGAUUCACA	10.275	Small nucleolar ribonucleoprotein complex subunit
zma-miR172c-5p	Zm00001d019299_T008	169	188	178	(((((((.-(((..(((((((&)))))))-.)))..)))))))	UGUGGAUA-UGGGAGGUGCUG&CAGCACC-ACCAAGAUUCACA	2.055	Protein CIA1
zma-miR172c-5p	Zm00001d020853_T004	582	609	600	.((((((((........((((((((.((&)).))))))))--------)))))))).	CGUGGAUCUCCUCCUCUUGGUGGUGGUG&CAGCACCACCA--------AGAUUCACA	2.055	Probable RNA 3'-terminal phosphate cyclase-like protein
zma-miR172c-5p	Zm00001d024533_T001	820	841	832	.((((..(....((((((((((&))))))))))--..)..)))).	GGUGAUGCCAACGGUGGUGCUG&CAGCACCACC--AAGAUUCACA	6.165	Putative DEAD-box ATP-dependent RNA helicase family protein
zma-miR172c-5p	Zm00001d033665_T001	228	251	242	.(((.(((....((((((((((((&))))))))))))----))).))).	AGUGCAUCCGUAUUGGUGGUGUUG&CAGCACCACCAA----GAUUCACA	39.045	N/A
zma-miR172c-5p	Zm00001d033665_T002	228	251	242	.(((.(((....((((((((((((&))))))))))))----))).))).	AGUGCAUCCGUAUUGGUGGUGUUG&CAGCACCACCAA----GAUUCACA	28.77	30S ribosomal protein S13 chloroplastic
zma-miR172c-5p	Zm00001d033925_T001	201	224	212	((.((((((((((...((((((..&..))))))---))))))))))-))	UGAUGGAUCUUGGCUCUGGUGCAC&CAGCACCA---CCAAGAUUCA-CA	2.055	cystathionine beta synthase domain protein1
zma-miR172c-5p	Zm00001d037526_T001	444	466	457	.(((((.((...(((((((((((&)))))))))))---)).))))).	AGUGAAGCUUGCUGGUGGUGUUG&CAGCACCACCA---AGAUUCACA	2.055	Chaperonin 60 subunit beta 2 chloroplastic
zma-miR172c-5p	Zm00001d041550_T005	767	791	782	.((((.....((((((((((((..(&)..))))))))))))-----)))).	GGUGACACCCAUCUUGGUGGUGAGG&CAGCACCACCAAGAU-----UCACA	2.055	Heat shock 70 kDa protein 3
zma-miR172c-5p	Zm00001d043795_T001	711	730	721	((((((((..(((((((...&...)))))))..))))))))	UGUGGAUCAGGGUGGUGGAC&CAGCACCACCAAGAUUCACA	2.055	Glutathione S-transferase GSTU6
zma-miR172c-5p	Zm00001d048132_T001	543	561	552	.(((.-((((((((((((..&..))))))))))))..))).	GGUGU-UCUUGGUGGUGUGA&CAGCACCACCAAGAUUCACA	4.11	mitochondrial ribosomal protein L51/S25/CI-B8 family protein
zma-miR172c-5p	Zm00001d049610_T001	1412	1427	1418	.(((((----((((((((((&))))))))))....))))).	CGUGAG----GGUGGUGCUG&CAGCACCACCAAGAUUCACA	2.055	Tryptophan synthase beta chain 1
zma-miR172c-5p	Zm00001d049610_T002	654	669	660	.(((((----((((((((((&))))))))))....))))).	CGUGAG----GGUGGUGCUG&CAGCACCACCAAGAUUCACA	2.055	N/A
zma-miR172c-5p	Zm00001d049636_T001	1896	1915	1906	...((((..(((((((((((&)))))))))))..))))...	CCAGAGUGGUGGUGGUGCUG&CAGCACCACCAAGAUUCACA	4.11	Pre-mRNA-splicing factor SLU7-A
zma-miR172c-5p	Zm00001d049636_T002	1896	1915	1906	...((((..(((((((((((&)))))))))))..))))...	CCAGAGUGGUGGUGGUGCUG&CAGCACCACCAAGAUUCACA	2.055	N/A
zma-miR172c-5p	Zm00001d049636_T003	1694	1713	1704	...((((..(((((((((((&)))))))))))..))))...	AAGGAGUGGUGGUGGUGCUG&CAGCACCACCAAGAUUCACA	4.11	Pre-mRNA-splicing factor SLU7-A
zma-miR172c-5p	Zm00001d049674_T002	282	304	295	.((.((((((..((((((.((((&)))).))))))--))))))-)).	CGUGGGAUCUGGUGGUGGCGCUG&CAGCACCACCA--AGAUUC-ACA	2.055	60S acidic ribosomal protein P1-3
zma-miR172c-5p	Zm00001d052621_T003	1600	1619	1610	....(((((((((((.((((&)))).)))))))))))....	ACCAGAUCUUGGUGGCGCUG&CAGCACCACCAAGAUUCACA	2.055	N/A
zma-miR172c-5p	Zm00001d052621_T012	1838	1857	1848	....(((((((((((.((((&)))).)))))))))))....	ACCAGAUCUUGGUGGCGCUG&CAGCACCACCAAGAUUCACA	2.055	CCAAT-HAP5-transcription factor 59
zma-miR2118d	Zm00001d002451_T001	689	710	701	.((((((((.(.-(((((((((.&.)))))))))..)-)))))))).	CAGGCAUGGCGU-GCAUCAGGAC&UUCCUGAUGCCUC-CCAUGCCUA	2.055	Hydrogen peroxide-induced 1
zma-miR2118d	Zm00001d004443_T001	988	1013	1004	.((.((((...((((((.((((((((&)))))))).))))))---))))-)).	GGGAGCAUGACGGGAGGGAUCAGGGA&UUCCUGAUGCCUCCC---AUGC-CUA	6.165	Probable cinnamyl alcohol dehydrogenase 9
zma-miR2118d	Zm00001d005149_T001	3113	3137	3128	..((((((...(((((((.((((((&)))))).)))))))---))))))..	AUGGCAUGCCUGGAGGCGACAGGGA&UUCCUGAUGCCUCC---CAUGCCUA	2.055	Pentatricopeptide repeat-containing protein mitochondrial
zma-miR2118d	Zm00001d005920_T002	816	837	827	((((((((((-(((((.((((..&..))))-))))).))))))))))	UAGGUGUGGG-GGCAUCCAGGCA&UUCCUG-AUGCCUCCCAUGCCUA	2.055	N/A
zma-miR2118d	Zm00001d005920_T004	620	641	631	((((((((((-(((((.((((..&..))))-))))).))))))))))	UAGGUGUGGG-GGCAUCCAGGCA&UUCCUG-AUGCCUCCCAUGCCUA	4.11	carbonic anhydrase4
zma-miR2118d	Zm00001d005920_T005	627	648	638	((((((((((-(((((.((((..&..))))-))))).))))))))))	UAGGUGUGGG-GGCAUCCAGGCA&UUCCUG-AUGCCUCCCAUGCCUA	2.055	N/A
zma-miR2118d	Zm00001d005920_T006	832	853	843	((((((((((-(((((.((((..&..))))-))))).))))))))))	UAGGUGUGGG-GGCAUCCAGGCA&UUCCUG-AUGCCUCCCAUGCCUA	4.11	carbonic anhydrase4
zma-miR2118d	Zm00001d006821_T001	530	554	542	..((((((((.(((....((((((.&.))))))---.))).))))))))..	GCGGCGUGGGUGGCUUGUUCGGGGG&UUCCUGA---UGCCUCCCAUGCCUA	24.66	Mitochondrial import inner membrane translocase subunit TIM17-2
zma-miR2118d	Zm00001d007636_T001	1625	1645	1637	.((((..(((((((.-((((((&))))))..)))))))..)))).	AAGGCCCGGGAGGCC-CAGGAG&UUCCUGAUGCCUCCCAUGCCUA	2.055	Protein OBERON 2
zma-miR2118d	Zm00001d010324_T001	3493	3516	3507	..((((((((((..(((((((...&...)))))))--))))))))))..	CCGGCGUGGGAGAAGCGUCAGAAA&UUCCUGAUGC--CUCCCAUGCCUA	2.055	Probable manganese-transporting ATPase PDR2
zma-miR2118d	Zm00001d010324_T004	3185	3208	3199	..((((((((((..(((((((...&...)))))))--))))))))))..	CCGGCGUGGGAGAAGCGUCAGAAA&UUCCUGAUGC--CUCCCAUGCCUA	6.165	Probable manganese-transporting ATPase PDR2
zma-miR2118d	Zm00001d010324_T006	2974	2997	2988	..((((((((((..(((((((...&...)))))))--))))))))))..	CCGGCGUGGGAGAAGCGUCAGAAA&UUCCUGAUGC--CUCCCAUGCCUA	2.055	Probable manganese-transporting ATPase PDR2
zma-miR2118d	Zm00001d010324_T008	3350	3373	3364	..((((((((((..(((((((...&...)))))))--))))))))))..	CCGGCGUGGGAGAAGCGUCAGAAA&UUCCUGAUGC--CUCCCAUGCCUA	6.165	Probable manganese-transporting ATPase PDR2
zma-miR2118d	Zm00001d013033_T001	281	310	294	(((((((((.(((((.......(((((((.&.)))))))-------)))))-)))))))))	UGGGCGUGGCGGGGCUGAGAGGGUCAGGGU&UUCCUGAU-------GCCUC-CCAUGCCUA	6.165	Chaperonin-like RbcX protein
zma-miR2118d	Zm00001d013424_T003	517	540	530	.(((((.((((.(((((((.((((&))))-)))))))-)))).))))).	AAGGCGAGGGAGGGUGUCAUGGAG&UUCC-UGAUGCC-UCCCAUGCCUA	2.055	N/A
zma-miR2118d	Zm00001d013725_T001	728	750	741	..(((((((((.((((..((((.&.))))..))))-)))))))))..	UCGGCGUGGGGCGGCACAAGGAC&UUCCUGAUGCC-UCCCAUGCCUA	2.055	gibberellin 20-oxidase4
zma-miR2118d	Zm00001d013725_T002	669	691	682	..(((((((((.((((..((((.&.))))..))))-)))))))))..	UCGGCGUGGGGCGGCACAAGGAC&UUCCUGAUGCC-UCCCAUGCCUA	2.055	gibberellin 20-oxidase4
zma-miR2118d	Zm00001d013725_T003	197	219	210	..(((((((((.((((..((((.&.))))..))))-)))))))))..	UCGGCGUGGGGCGGCACAAGGAC&UUCCUGAUGCC-UCCCAUGCCUA	2.055	N/A
zma-miR2118d	Zm00001d013725_T004	166	188	179	..(((((((((.((((..((((.&.))))..))))-)))))))))..	UCGGCGUGGGGCGGCACAAGGAC&UUCCUGAUGCC-UCCCAUGCCUA	4.11	gibberellin 20-oxidase4
zma-miR2118d	Zm00001d015182_T001	332	356	347	..((.((((..(((((.((((((((&)))))))).)))))--))))-))..	AUGGCCAUGGAGGAGGGGUCAGGAG&UUCCUGAUGCCUCC--CAUG-CCUA	10.275	Bifunctional coenzyme A synthase
zma-miR2118d	Zm00001d016702_T003	882	903	895	..((.(((((((((((.-((((.&.))))..)))))))))))-))..	AUGGUCGUGGGAGGCGG-AGGAG&UUCCUGAUGCCUCCCAUG-CCUA	2.055	N/A
zma-miR2118d	Zm00001d016702_T004	688	709	701	..((.(((((((((((.-((((.&.))))..)))))))))))-))..	AUGGUCGUGGGAGGCGG-AGGAG&UUCCUGAUGCCUCCCAUG-CCUA	2.055	Iron-sulphur cluster biosynthesis family protein
zma-miR2118d	Zm00001d016702_T006	861	882	874	..((.(((((((((((.-((((.&.))))..)))))))))))-))..	AUGGUCGUGGGAGGCGG-AGGAG&UUCCUGAUGCCUCCCAUG-CCUA	2.055	Iron-sulphur cluster biosynthesis family protein
zma-miR2118d	Zm00001d019052_T001	261	285	276	..((((((...(((((((..(((((&)))))..)))))))---))))))..	UUGGCGUGGCCGGAGGCGGAGGGGA&UUCCUGAUGCCUCC---CAUGCCUA	24.66	Peptidyl-prolyl cis-trans isomerase
zma-miR2118d	Zm00001d020764_T001	605	626	616	((((((((((-(((((.((((..&..))))-))))).))))))))))	UAGGUGUGGG-GGCAUCCAGGCA&UUCCUG-AUGCCUCCCAUGCCUA	2.055	N/A
zma-miR2118d	Zm00001d025238_T001	789	810	801	.((((((((((((((.(((...&...))).)))))))))))))).	AGGGCAUGGGGGGUACCAGCAA&UUCCUGAUGCCUCCCAUGCCUA	2.055	DNAJ heat shock N-terminal domain-containing protein
zma-miR2118d	Zm00001d027518_T001	907	927	919	..((((((((.((((.-((((.&.))))..)))).))))))))..	GCGGCGUGGGUGGCGG-AGGAC&UUCCUGAUGCCUCCCAUGCCUA	2.055	Signal recognition particle 43 kDa protein chloroplastic
zma-miR2118d	Zm00001d028024_T001	401	420	411	..(((--(((((((((.(((((&))))).)))))))))..)))..	GUGGC--GGGAGGUAUGAGGAG&UUCCUGAUGCCUCCCAUGCCUA	24.66	Nodulin-related protein 1
zma-miR2118d	Zm00001d028024_T001	932	954	945	..((((..(((((((((.(((((&))))).)))))))))-.))))..	AUGGCGGAGGGAGGUAUGAGGAA&UUCCUGAUGCCUCCC-AUGCCUA	10.275	Nodulin-related protein 1
zma-miR2118d	Zm00001d028960_T002	3100	3121	3113	.(((((((.(((((((-((((..&..)))).)))))))-))))))).	GAGGUAUGAGGAGGCG-CAGGCA&UUCCUGAUGCCUCC-CAUGCCUA	2.055	Expressed protein; protein
zma-miR2118d	Zm00001d028960_T003	3039	3060	3052	.(((((((.(((((((-((((..&..)))).)))))))-))))))).	GAGGUAUGAGGAGGCG-CAGGCA&UUCCUGAUGCCUCC-CAUGCCUA	2.055	N/A
zma-miR2118d	Zm00001d028960_T004	2970	2991	2983	.(((((((.(((((((-((((..&..)))).)))))))-))))))).	GAGGUAUGAGGAGGCG-CAGGCA&UUCCUGAUGCCUCC-CAUGCCUA	2.055	Expressed protein; protein
zma-miR2118d	Zm00001d028960_T005	2135	2156	2148	.(((((((.(((((((-((((..&..)))).)))))))-))))))).	GAGGUAUGAGGAGGCG-CAGGCA&UUCCUGAUGCCUCC-CAUGCCUA	2.055	Expressed protein; protein
zma-miR2118d	Zm00001d028960_T007	4181	4202	4194	.(((((((.(((((((-((((..&..)))).)))))))-))))))).	GAGGUAUGAGGAGGCG-CAGGCA&UUCCUGAUGCCUCC-CAUGCCUA	2.055	Expressed protein; protein
zma-miR2118d	Zm00001d028960_T009	3953	3974	3966	.(((((((.(((((((-((((..&..)))).)))))))-))))))).	GAGGUAUGAGGAGGCG-CAGGCA&UUCCUGAUGCCUCC-CAUGCCUA	2.055	Expressed protein; protein
zma-miR2118d	Zm00001d029457_T001	1999	2031	2019	(((((((........(((((((((...((((((&))))))---)))))))))--------)))))))	UGGGUAUGUGUGCGAGGGAGGCGUGUGCAGGAA&UUCCUG---AUGCCUCCC--------AUGCCUA	14.385	nucleoredoxin1
zma-miR2118d	Zm00001d032127_T002	700	727	718	.(((((((......((((((((((((((&))))))))))))))------))))))).	CAGGCAUGGCCCCAGGAGGUGUUAGGAG&UUCCUGAUGCCUCC------CAUGCCUA	6.165	Peptidyl-prolyl cis-trans isomerase
zma-miR2118d	Zm00001d032127_T003	639	666	657	.(((((((......((((((((((((((&))))))))))))))------))))))).	CAGGCAUGGCCCCAGGAGGUGUUAGGAG&UUCCUGAUGCCUCC------CAUGCCUA	8.22	Peptidyl-prolyl cis-trans isomerase
zma-miR2118d	Zm00001d032127_T004	599	626	617	.(((((((......((((((((((((((&))))))))))))))------))))))).	CAGGCAUGGCCCCAGGAGGUGUUAGGAG&UUCCUGAUGCCUCC------CAUGCCUA	2.055	Peptidyl-prolyl cis-trans isomerase
zma-miR2118d	Zm00001d037159_T001	1806	1826	1818	.((((.((((((((..-(((((&)))))...)))))))).)))).	AGGGCCUGGGAGGCCA-AGGAA&UUCCUGAUGCCUCCCAUGCCUA	6.165	Os05g0597150 protein
zma-miR2118d	Zm00001d037239_T001	548	572	560	.((((((((((((......((((((&))))))---...)))))))))))).	CGGGUAUGGGAGGAAGAAGCAGGAG&UUCCUG---AUGCCUCCCAUGCCUA	36.99	glycine-rich protein
zma-miR2118d	Zm00001d037239_T001	965	989	981	(((((((((((....((((-((((((&)))))).))))----)))))))))))	UGGGUAUGGGAGGAAGGCA-CAGGAG&UUCCUGAUGCC----UCCCAUGCCUA	16.44	glycine-rich protein
zma-miR2118d	Zm00001d038644_T003	4517	4537	4529	..((((.(((((((-(((((..&..))))).))))))).))))..	CUGGCAGGGGAGGU-UCAGGUU&UUCCUGAUGCCUCCCAUGCCUA	4.11	N/A
zma-miR2118d	Zm00001d038644_T004	4628	4648	4640	..((((.(((((((-(((((..&..))))).))))))).))))..	CUGGCAGGGGAGGU-UCAGGUU&UUCCUGAUGCCUCCCAUGCCUA	2.055	N/A
zma-miR2118d	Zm00001d038644_T016	4268	4288	4280	..((((.(((((((-(((((..&..))))).))))))).))))..	CUGGCAGGGGAGGU-UCAGGUU&UUCCUGAUGCCUCCCAUGCCUA	2.055	N/A
zma-miR2118d	Zm00001d039492_T001	431	450	442	((((((-(((.((((-(((((.&.))))).)))).))).))))))	UGGGCA-GGGCGGCG-CAGGAG&UUCCUGAUGCCUCCCAUGCCUA	4.11	myb-like transcription factor family protein
zma-miR2118d	Zm00001d045538_T001	1166	1193	1178	..((((.((((((((.......((((((&))))))------.)))))))).))))..	UCGGCAAGGGAGGCAAGGAGACCAGGAA&UUCCUG------AUGCCUCCCAUGCCUA	16.44	Superoxide dismutase
zma-miR2118d	Zm00001d045538_T002	1341	1368	1353	..((((.((((((((.......((((((&))))))------.)))))))).))))..	UCGGCAAGGGAGGCAAGGAGACCAGGAA&UUCCUG------AUGCCUCCCAUGCCUA	8.22	Superoxide dismutase
zma-miR2118d	Zm00001d046530_T001	550	571	562	..((((.(((.((.((((((((&)))))))).)).))).))))..	GCGGCAAGGGUGGGAUCGGGGA&UUCCUGAUGCCUCCCAUGCCUA	6.165	Tetratricopeptide repeat (TPR)-like superfamily protein
zma-miR2118d	Zm00001d047105_T006	6	28	19	.((((...(((.(((((((((..&..))))))))).)))-..)))).	GAGGCCGCGGGCGGCGUCAGGCU&UUCCUGAUGCCUCCC-AUGCCUA	2.055	N/A
zma-miR2118d	Zm00001d049548_T007	2499	2523	2512	..((((.(((((((.(((((.((..&..))-)))))-)))))))-))))..	CUGGCAGUGGGAGGACAUCAUGGCU&UUCC-UGAUG-CCUCCCA-UGCCUA	2.055	Protein PAF1 homolog
zma-miR2118d	Zm00001d049548_T009	518	542	531	..((((.(((((((.(((((.((..&..))-)))))-)))))))-))))..	CUGGCAGUGGGAGGACAUCAUGGCU&UUCC-UGAUG-CCUCCCA-UGCCUA	2.055	Protein PAF1 homolog
zma-miR2118d	Zm00001d052472_T001	683	705	695	...((((((((((.(((((((..&..)))))))-))))))))))...	GCCGCGUGGGAGGCCGUCAGGCA&UUCCUGAUG-CCUCCCAUGCCUA	2.055	2-isopropylmalate synthase B
zma-miR2118d	Zm00001d052472_T003	681	703	693	...((((((((((.(((((((..&..)))))))-))))))))))...	GCCGCGUGGGAGGCCGUCAGGCA&UUCCUGAUG-CCUCCCAUGCCUA	2.055	2-isopropylmalate synthase B
zma-miR2118d	Zm00001d052472_T006	659	681	671	...((((((((((.(((((((..&..)))))))-))))))))))...	GCCGCGUGGGAGGCCGUCAGGCA&UUCCUGAUG-CCUCCCAUGCCUA	2.055	2-isopropylmalate synthase B
zma-miR395a-5p	Zm00001d002345_T001	2147	2172	2163	.((((((((....((((((((.((((&)))).))))))))---.)))))))).	CGCUGGAGUCGCCGUUUGAGGUGAGC&GUUCUCCUCAAAC---CACUUCAGUU	4.11	Pentatricopeptide repeat-containing protein mitochondrial
zma-miR395a-5p	Zm00001d003161_T001	1629	1650	1642	(((((((((((..-(((((((((&)))))))))...)))))))))))	AGCUGAGGUGGAG-GAGGAGAGC&GUUCUCCUCAAACCACUUCAGUU	6.165	OSJNBa0067K08.20 protein; protein
zma-miR395a-5p	Zm00001d006019_T001	210	234	225	(((((((-((((...(((((((((((&)))))))))))---)))).)))))))	GACUGAA-UGGUUUGUUGAGGGGGAC&GUUCUCCUCAA---ACCACUUCAGUU	22.605	OTU domain-containing protein
zma-miR395a-5p	Zm00001d007784_T001	457	480	471	..(((.(((..(((((((((((((&)))))))))))))..)))-)))..	ACCUGUAGGCAGUUUGAGGAGAAC&GUUCUCCUCAAACCACUU-CAGUU	18.495	Splicing factor U2af small subunit A
zma-miR395a-5p	Zm00001d009570_T001	457	480	471	..(((.(((..(((((((((((((&)))))))))))))..)))-)))..	ACCUGUAGGCAGUUUGAGGAGAAC&GUUCUCCUCAAACCACUU-CAGUU	6.165	Splicing factor U2af subunit isoform 1%3B Splicing factor U2af subunit isoform 2%3B Splicing factor U2af subunit isoform 3%3B Splicing factor U2af subunit isoform 4%3B Splicing factor U2af subunit isoform 5
zma-miR395a-5p	Zm00001d009929_T001	534	565	556	....((((((((.........(((((((((((&)))))))))))---------))))))))....	UGGAGAAGUGGUACCCCACGAUUGAGGAGGGC&GUUCUCCUCAA---------ACCACUUCAGUU	503.475	Beta-propeller domain of methanol dehydrogenase type%3B Beta-propeller domains of methanol dehydrogenase type
zma-miR395a-5p	Zm00001d012529_T001	2660	2683	2675	((((((.((.((((((-((((((((&)))))))).))))))-))-))))))	GGCUGAGAGAUGGUUU-AGGAGGGC&GUUCUCCUCAAACCA-CU-UCAGUU	12.33	Zinc finger protein VAR3 chloroplastic
zma-miR395a-5p	Zm00001d012529_T002	2370	2393	2385	((((((.((.((((((-((((((((&)))))))).))))))-))-))))))	GGCUGAGAGAUGGUUU-AGGAGGGC&GUUCUCCUCAAACCA-CU-UCAGUU	10.275	Zinc finger protein VAR3 chloroplastic
zma-miR395a-5p	Zm00001d013056_T001	359	380	372	....(((((((..-(((((((((&)))))))))...)))))))....	CGAGGAGGUGGAG-GAGGGGAGC&GUUCUCCUCAAACCACUUCAGUU	4.11	DEAD-box ATP-dependent RNA helicase 51
zma-miR395a-5p	Zm00001d013056_T002	359	380	372	....(((((((..-(((((((((&)))))))))...)))))))....	CGAGGAGGUGGAG-GAGGGGAGC&GUUCUCCUCAAACCACUUCAGUU	4.11	DEAD-box ATP-dependent RNA helicase 51
zma-miR395a-5p	Zm00001d018595_T001	1618	1642	1633	((((((((..((...((((((((((&))))))))))-..))-.))))))))	AACUGAGGGAGGCCAUGGGGAGAGC&GUUCUCCUCA-AACC-ACUUCAGUU	2.055	Sulfoquinovosyl transferase SQD2
zma-miR395a-5p	Zm00001d018595_T002	1385	1409	1400	((((((((..((...((((((((((&))))))))))-..))-.))))))))	AACUGAGGGAGGCCAUGGGGAGAGC&GUUCUCCUCA-AACC-ACUUCAGUU	2.055	Sulfoquinovosyl transferase SQD2
zma-miR395a-5p	Zm00001d018595_T003	1282	1306	1297	((((((((..((...((((((((((&))))))))))-..))-.))))))))	AACUGAGGGAGGCCAUGGGGAGAGC&GUUCUCCUCA-AACC-ACUUCAGUU	4.11	Sulfoquinovosyl transferase SQD2
zma-miR395a-5p	Zm00001d018595_T005	1345	1369	1360	((((((((..((...((((((((((&))))))))))-..))-.))))))))	AACUGAGGGAGGCCAUGGGGAGAGC&GUUCUCCUCA-AACC-ACUUCAGUU	2.055	Sulfoquinovosyl transferase SQD2
zma-miR395a-5p	Zm00001d023395_T001	139	161	152	((.((-(((((...((((((((((&))))))))))-..))))).)).))	AAGUG-AGUGGGUGUGAGGAGAGC&GUUCUCCUCA-AACCACUUCAGUU	2.055	Stress-response A/B barrel domain-containing protein
zma-miR395a-5p	Zm00001d024470_T003	3462	3485	3476	..(((.((((((..((((((((((&))))))))))..))))))-)))..	UUUUGCAGGUGGGGUGAGGAGAGC&GUUCUCCUCAAACCACUU-CAGUU	2.055	N/A
zma-miR395a-5p	Zm00001d025522_T002	586	613	600	...(((((.((((((....(((((((((&)))))))))----))))))-)))))...	AGAUGAGGAUGGUUUCUUGGAGGAGGAC&GUUCUCCUC----AAACCA-CUUCAGUU	4.11	Putative FKBP-type peptidyl-prolyl cis-trans isomerase family protein
zma-miR395a-5p	Zm00001d033291_T001	484	506	497	((((((((.((((.((((((((.&.)))))))).)))).))))))))	AGCUGGAGAGGUUAGAGGAGGAA&GUUCUCCUCAAACCACUUCAGUU	2.055	N/A
zma-miR395a-5p	Zm00001d033291_T002	382	404	395	((((((((.((((.((((((((.&.)))))))).)))).))))))))	AGCUGGAGAGGUUAGAGGAGGAA&GUUCUCCUCAAACCACUUCAGUU	2.055	Probable WRKY transcription factor 74
zma-miR395a-5p	Zm00001d033291_T003	382	404	395	((((((((.((((.((((((((.&.)))))))).)))).))))))))	AGCUGGAGAGGUUAGAGGAGGAA&GUUCUCCUCAAACCACUUCAGUU	8.22	Probable WRKY transcription factor 74
zma-miR395a-5p	Zm00001d033291_T005	469	491	482	((((((((.((((.((((((((.&.)))))))).)))).))))))))	AGCUGGAGAGGUUAGAGGAGGAA&GUUCUCCUCAAACCACUUCAGUU	6.165	Probable WRKY transcription factor 74
zma-miR395a-5p	Zm00001d033291_T006	2639	2661	2652	((((((((.((((.((((((((.&.)))))))).)))).))))))))	AGCUGGAGAGGUUAGAGGAGGAA&GUUCUCCUCAAACCACUUCAGUU	4.11	Probable WRKY transcription factor 74
zma-miR395a-5p	Zm00001d033910_T002	1749	1771	1762	(((((..((((...(((((((((&)))))))))...))))..)))))	AACUGCCGUGGAAAGAGGAGAGC&GUUCUCCUCAAACCACUUCAGUU	2.055	ADP glucose pyrophosphorylase large subunit leaf1
zma-miR395a-5p	Zm00001d033910_T003	1455	1477	1468	(((((..((((...(((((((((&)))))))))...))))..)))))	AACUGCCGUGGAAAGAGGAGAGC&GUUCUCCUCAAACCACUUCAGUU	2.055	ADP glucose pyrophosphorylase large subunit leaf1
zma-miR395a-5p	Zm00001d039000_T001	1124	1148	1137	....((((((((....(((((((((&)))))))))--..))))))))....	CGAGGAGGUGGUGCGAGGGGAGGGC&GUUCUCCUC--AAACCACUUCAGUU	10.275	HSP40/DnaJ peptide-binding protein
zma-miR395a-5p	Zm00001d039000_T002	793	817	806	....((((((((....(((((((((&)))))))))--..))))))))....	CGAGGAGGUGGUGCGAGGGGAGGGC&GUUCUCCUC--AAACCACUUCAGUU	2.055	N/A
zma-miR395a-5p	Zm00001d039014_T001	457	480	471	..(((.(((..(((((((((((((&)))))))))))))..)))-)))..	ACCUGUAGGCAGUUUGAGGAGAAC&GUUCUCCUCAAACCACUU-CAGUU	10.275	Splicing factor U2af small subunit A
zma-miR395a-5p	Zm00001d043095_T001	2529	2552	2544	((((((.((.((((((-((((((((&)))))))).))))))-))-))))))	GGCUGAGAGAUGGUUU-AGGAGGGC&GUUCUCCUCAAACCA-CU-UCAGUU	8.22	Zinc finger protein VAR3 chloroplastic
zma-miR395a-5p	Zm00001d043095_T002	2658	2681	2673	((((((.((.((((((-((((((((&)))))))).))))))-))-))))))	GGCUGAGAGAUGGUUU-AGGAGGGC&GUUCUCCUCAAACCA-CU-UCAGUU	22.605	Zinc finger protein VAR3 chloroplastic
zma-miR395a-5p	Zm00001d043095_T003	2553	2576	2568	((((((.((.((((((-((((((((&)))))))).))))))-))-))))))	GGCUGAGAGAUGGUUU-AGGAGGGC&GUUCUCCUCAAACCA-CU-UCAGUU	16.44	Zinc finger protein VAR3 chloroplastic
zma-miR395a-5p	Zm00001d043095_T004	2712	2735	2727	((((((.((.((((((-((((((((&)))))))).))))))-))-))))))	GGCUGAGAGAUGGUUU-AGGAGGGC&GUUCUCCUCAAACCA-CU-UCAGUU	18.495	Zinc finger protein VAR3 chloroplastic
zma-miR395a-5p	Zm00001d043095_T006	2575	2598	2590	((((((.((.((((((-((((((((&)))))))).))))))-))-))))))	GGCUGAGAGAUGGUUU-AGGAGGGC&GUUCUCCUCAAACCA-CU-UCAGUU	16.44	Zinc finger protein VAR3 chloroplastic
zma-miR395a-5p	Zm00001d043095_T007	2493	2516	2508	((((((.((.((((((-((((((((&)))))))).))))))-))-))))))	GGCUGAGAGAUGGUUU-AGGAGGGC&GUUCUCCUCAAACCA-CU-UCAGUU	12.33	Zinc finger protein VAR3 chloroplastic
zma-miR395a-5p	Zm00001d045199_T001	6865	6894	6884	((((((.....(((((((.((((.((((((&))))))-))))-)))))))-----))))))	AGCUGACACCAAGUGGUUAUGAGUGGGGAC&GUUCUC-CUCA-AACCACU-----UCAGUU	2.055	Pre-mRNA-processing-splicing factor 8A
zma-miR395a-5p	Zm00001d045199_T012	5883	5912	5902	((((((.....(((((((.((((.((((((&))))))-))))-)))))))-----))))))	AGCUGACACCAAGUGGUUAUGAGUGGGGAC&GUUCUC-CUCA-AACCACU-----UCAGUU	2.055	Pre-mRNA-processing-splicing factor 8A
zma-miR395a-5p	Zm00001d045199_T024	593	622	612	((((((.....(((((((.((((.((((((&))))))-))))-)))))))-----))))))	AGCUGACACCAAGUGGUUAUGAGUGGGGAC&GUUCUC-CUCA-AACCACU-----UCAGUU	2.055	Pre-mRNA-processing-splicing factor 8A
zma-miR395b-3p	ZeamMr002	1049	1071	1061	((((..((((((...((((((((&))))))))-..))))))-.))))	GGGUGGCCCCCAUUUCGCUUUAC&GUGAAGUG-UUUGGGGG-AACUC	14.385	rrn2626S ribosomal RNA
zma-miR395b-3p	Zm00001d005814_T001	522	541	532	(((-((((.((((((((((((&)))))))))))).)))).)))	GGG-UCCCGCGAGUACUUCGC&GUGAAGUGUUUGGGGGAACUC	4.11	N/A
zma-miR395b-3p	Zm00001d006344_T004	3261	3281	3272	....((((((..(((((((((&)))))))))..))))))....	AUUAUCCCCCUUGCAUUUCAC&GUGAAGUGUUUGGGGGAACUC	2.055	Protein SUPPRESSOR OF FRI 4
zma-miR395b-3p	Zm00001d006344_T013	3180	3200	3191	....((((((..(((((((((&)))))))))..))))))....	AUUAUCCCCCUUGCAUUUCAC&GUGAAGUGUUUGGGGGAACUC	2.055	Protein SUPPRESSOR OF FRI 4
zma-miR395b-3p	Zm00001d009858_T001	383	405	396	(((((((..((((((((((((..&..))))))))))))--)))))))	GAGUUCCGGCCCGAGCGCUUCCU&GUGAAGUGUUUGGG--GGAACUC	24.66	Trans-cinnamate 4-monooxygenase
zma-miR395b-3p	Zm00001d013669_T002	1270	1291	1281	(((((((((.(..((((..(((&)))-.))))..).)))))))))	GAGUUCCCCGACUCGCUGGCAC&GUG-AAGUGUUUGGGGGAACUC	2.055	Chaperone protein dnaJ 3
zma-miR395b-3p	Zm00001d027511_T001	366	386	377	(((..((((.(((((((.(((&))).))))))).))))..)))	GGGAGCCCCGAGACGCUGCGC&GUGAAGUGUUUGGGGGAACUC	4.11	Catalase isozyme 2
zma-miR395b-3p	Zm00001d028164_T001	536	556	547	(((((((((((((((((((((&)))))))))))))))))))))	GAGUUUCCCCAAACACUUCAU&GUGAAGUGUUUGGGGGAACUC	8.22	Sulfate transporter 2.2
zma-miR395b-3p	Zm00001d034249_T001	1182	1206	1196	(((((((((((...((((((..(((&)))-.))))))---)))))))))))	GGGUUCUCCCGGGUGACGCUGACGC&GUG-AAGUGUU---UGGGGGAACUC	2.055	Leucine carboxyl methyltransferase
zma-miR395b-3p	Zm00001d035514_T016	24	46	37	..(((((((((..(((((((.((&)).)))))))--)))))))))..	UUGUUCUCCCACUAACGCUUGGC&GUGAAGUGUU--UGGGGGAACUC	4.11	Transcription factor IIIA
zma-miR395b-3p	Zm00001d036630_T001	1343	1363	1354	((((((((((((.(((.....&.....))).))))))))))))	GGGUUCCCCCAGCCACACCGG&GUGAAGUGUUUGGGGGAACUC	16.44	Filamentation temperature-sensitive H 2B%3B Filamentation temperature-sensitive H 2B isoform 1%3B Filamentation temperature-sensitive H 2B isoform 2
zma-miR395b-3p	Zm00001d045025_T002	859	882	870	..((..((((((...(((((((((&)))))))))---))))))..))..	UCGUCACCCCAAAGUACACUUCAC&GUGAAGUGU---UUGGGGGAACUC	2.055	N/A
zma-miR395b-3p	Zm00001d045574_T001	160	180	171	.....(((((((((((.((((&)))).))))))))))).....	GCGCCCCCCCAGACGCGUCGC&GUGAAGUGUUUGGGGGAACUC	6.165	Sec14p-like phosphatidylinositol transfer family protein
zma-miR395b-3p	Zm00001d045574_T004	155	175	166	.....(((((((((((.((((&)))).))))))))))).....	GCGCCCCCCCAGACGCGUCGC&GUGAAGUGUUUGGGGGAACUC	2.055	Sec14p-like phosphatidylinositol transfer family protein
zma-miR395b-3p	Zm00001d045574_T008	120	140	131	.....(((((((((((.((((&)))).))))))))))).....	GCGCCCCCCCAGACGCGUCGC&GUGAAGUGUUUGGGGGAACUC	2.055	Sec14p-like phosphatidylinositol transfer family protein
zma-miR395b-3p	Zm00001d046971_T001	1343	1363	1354	((((((((((((.(((.....&.....))).))))))))))))	GGGUUCCCCCAGCCACACCGG&GUGAAGUGUUUGGGGGAACUC	8.22	Filamentation temperature-sensitive H 2A isoform 1%3B Filamentation temperature-sensitive H 2A isoform 2%3B Filamentation temperature-sensitive H 2A isoform 3
zma-miR395b-3p	Zm00001d049234_T001	618	638	629	(((.(((((((...(((((((&)))))))...))))))).)))	GGGCUCCCCCGCCAACUUCGC&GUGAAGUGUUUGGGGGAACUC	2.055	glycine1
zma-miR395b-3p	Zm00001d050810_T003	591	609	600	(((--((((((((((((((..&..))))))))))))))..)))	GAG--CCCCCAAACACUUCUU&GUGAAGUGUUUGGGGGAACUC	2.055	N/A
zma-miR395b-3p	Zm00001d053569_T002	1677	1699	1690	(((((((..((.(((((.(((((&))))).))))).))--)))))))	GAGUUCCGGCCGGAGCGGUUCGC&GUGAAGUGUUUGGG--GGAACUC	4.11	Cytochrome P450 711A1
zma-miR395e-5p	Zm00001d003518_T001	2711	2732	2723	(((((((..((.((((((((((&)))))))))).))..)))))))	AUGUGGGCCGCGUGGAGGGAGC&GUUCCCUUCAAGCACUUCACAU	2.055	NA
zma-miR395e-5p	Zm00001d003518_T004	2635	2656	2647	(((((((..((.((((((((((&)))))))))).))..)))))))	AUGUGGGCCGCGUGGAGGGAGC&GUUCCCUUCAAGCACUUCACAU	4.11	NA
zma-miR395e-5p	Zm00001d007716_T001	1798	1819	1810	..((.-((.((((((((((((((&))))))))))))))-))..))..	AGGUU-GGCUGCUUGGAGGGAGC&GUUCCCUUCAAGCA-CUUCACAU	4.11	Galactolipid galactosyltransferase SFR2 chloroplastic
zma-miR395e-5p	Zm00001d010535_T001	1201	1223	1213	....(((((((.(((.(((((((&)))))))-))).)))))))....	ACUCGGAGUGCCUGACGGGGGAC&GUUCCCU-UCAAGCACUUCACAU	2.055	Riboflavin biosynthesis protein ribAB
zma-miR395e-5p	Zm00001d012420_T001	2148	2170	2161	...(((((..(((((((((((..&..)))))))))))-.)))))...	AGAUGAAGGAGCUUGAGGGGAUC&GUUCCCUUCAAGC-ACUUCACAU	4.11	Heat shock 70 kDa protein
zma-miR395e-5p	Zm00001d012420_T004	1812	1834	1825	...(((((..(((((((((((..&..)))))))))))-.)))))...	AGAUGAAGGAGCUUGAGGGGAUC&GUUCCCUUCAAGC-ACUUCACAU	2.055	Heat shock 70 kDa protein
zma-miR395e-5p	Zm00001d012420_T006	1842	1864	1855	...(((((..(((((((((((..&..)))))))))))-.)))))...	AGAUGAAGGAGCUUGAGGGGAUC&GUUCCCUUCAAGC-ACUUCACAU	2.055	Heat shock 70 kDa protein
zma-miR395e-5p	Zm00001d023303_T021	2931	2953	2943	((((((((((((..(((.((((.&.))))-)))..))))))))))))	GUGUGAGGUGCUGAAAGUGGAAG&GUUCC-CUUCAAGCACUUCACAU	4.11	NA
zma-miR395e-5p	Zm00001d023395_T001	149	173	164	((((((((...((.((((((((((.&.))))))))))-))--.))))))))	GUGUGAGGAGAGCUUUGAGGGGAGG&GUUCCCUUCAA-GC--ACUUCACAU	6.165	Stress-response A/B barrel domain-containing protein
zma-miR395e-5p	Zm00001d027307_T054	4134	4154	4145	..((((((-(((..((((((((&))))))))..))).))))))..	AGGUGGAG-GCUCAGAGGGAGC&GUUCCCUUCAAGCACUUCACAU	2.055	N/A
zma-miR395e-5p	Zm00001d037652_T001	762	784	775	....((((.(((.((((((((((&)))))))))).)))-))))....	ACAGGAGGCUGCAUGAAGGGAAC&GUUCCCUUCAAGCA-CUUCACAU	2.055	Inositol-3-phosphate synthase isozyme 1
zma-miR396e-5p	Zm00001d002065_T002	914	935	926	...((((..(((((((((((((&)))))))))))))-.))))...	AUCUUCACUGGAAGCUGUGGAA&UUCCACAGCUUUC-UUGAACUU	2.055	N/A
zma-miR396e-5p	Zm00001d002341_T001	958	977	968	..((...-(((((((((((((&)))))))))))))....))..	CCGUGCU-GGAAGCUGUGGAA&UUCCACAGCUUUCUUGAACUU	26.715	OSJNBa0070C17.17 protein; protein
zma-miR396e-5p	Zm00001d002429_T001	1318	1339	1329	..(((((((((((.((((((((&))))))))-)))))))))))..	CCGUUCAAGAAAGCCUGUGGAA&UUCCACAG-CUUUCUUGAACUU	20.55	Putative growth-regulating factor 6
zma-miR396e-5p	Zm00001d002429_T002	404	425	415	..(((((((((((.((((((((&))))))))-)))))))))))..	CCGUUCAAGAAAGCCUGUGGAA&UUCCACAG-CUUUCUUGAACUU	14.385	Putative growth-regulating factor 6
zma-miR396e-5p	Zm00001d003031_T001	410	430	422	(((..((((((((((((-((((&)))).))))))))))))-.)))	GAGCGUCGAGGAAGCUG-GGAA&UUCCACAGCUUUCUUGA-ACUU	4.11	N/A
zma-miR396e-5p	Zm00001d004676_T002	1382	1402	1393	.((.((((((((((((.((((&)))).)))))))))))).)).	UGGCUCGAGGAGGCUGAGGAG&UUCCACAGCUUUCUUGAACUU	4.11	ARM repeat superfamily protein
zma-miR396e-5p	Zm00001d004676_T003	1394	1414	1405	.((.((((((((((((.((((&)))).)))))))))))).)).	UGGCUCGAGGAGGCUGAGGAG&UUCCACAGCUUUCUUGAACUU	4.11	ARM repeat superfamily protein
zma-miR396e-5p	Zm00001d004689_T001	453	473	464	.((((((((((((..((((..&..))))..)))))))))))).	UGGUUCAAGAGGGACGUGGUC&UUCCACAGCUUUCUUGAACUU	22.605	O-methyltransferase ZRP4
zma-miR396e-5p	Zm00001d005012_T013	3555	3576	3566	....(((((((((((.((((((&))))))-)))))))))))....	UUAAUUAGGAAAGCUAGUGGAA&UUCCAC-AGCUUUCUUGAACUU	2.055	ENTH/VHS family protein
zma-miR396e-5p	Zm00001d005343_T004	1099	1119	1110	..(((((((((((..((((..&..))))..)))))))))))..	ACGUUCAAGAAGGGCGUGGUG&UUCCACAGCUUUCUUGAACUU	2.055	Nucleoside N-ribohydrolase 3%3B Pyrimidine-specific ribonucleoside hydrolase rihB
zma-miR396e-5p	Zm00001d005343_T005	1017	1037	1028	..(((((((((((..((((..&..))))..)))))))))))..	ACGUUCAAGAAGGGCGUGGUG&UUCCACAGCUUUCUUGAACUU	2.055	N/A
zma-miR396e-5p	Zm00001d007465_T001	444	465	455	..((((((((((((.(((((((&)))))))-))))))))))))..	CCGUUCAAGAAAGCAUGUGGAA&UUCCACA-GCUUUCUUGAACUU	18.495	Growth-regulating factor 2
zma-miR396e-5p	Zm00001d007465_T002	739	760	750	..((((((((((((.(((((((&)))))))-))))))))))))..	CCGUUCAAGAAAGCAUGUGGAA&UUCCACA-GCUUUCUUGAACUU	12.33	Growth-regulating factor 2
zma-miR396e-5p	Zm00001d011113_T002	363	383	374	(((..((((((((((.(((((&))))).))))))))))..)))	AGGGACAAGAAAGCUCUGGAG&UUCCACAGCUUUCUUGAACUU	6.165	Uncharacterised protein family SERF
zma-miR396e-5p	Zm00001d011147_T004	1990	2012	2003	((((((..((..((((((((((.&.))))))))))--))..))))))	AAGUUCUCGAAUAAGCUGUGGAC&UUCCACAGCUU--UCUUGAACUU	2.055	Ascorbate transporter chloroplastic
zma-miR396e-5p	Zm00001d011147_T006	1971	1993	1984	((((((..((..((((((((((.&.))))))))))--))..))))))	AAGUUCUCGAAUAAGCUGUGGAC&UUCCACAGCUU--UCUUGAACUU	2.055	Ascorbate transporter chloroplastic
zma-miR396e-5p	Zm00001d011147_T010	2195	2217	2208	((((((..((..((((((((((.&.))))))))))--))..))))))	AAGUUCUCGAAUAAGCUGUGGAC&UUCCACAGCUU--UCUUGAACUU	2.055	N/A
zma-miR396e-5p	Zm00001d011891_T001	871	890	882	((((((((((((((-(((...&...))).))))))))))))))	AAGUUCGAGGAGGC-GUGCAA&UUCCACAGCUUUCUUGAACUU	4.11	S-formylglutathione hydrolase
zma-miR396e-5p	Zm00001d012868_T001	1599	1621	1612	((((.....((((((((((((((&))))))))))))))--...))))	AGGUGAUGUGGAAAGCUGUGGAG&UUCCACAGCUUUCU--UGAACUU	4.11	carotene isomerase3
zma-miR396e-5p	Zm00001d012897_T001	854	873	865	...(((((((.-(((((((((&)))))))))..)))))))...	UGUUUCAAGGU-GCUGUGGAA&UUCCACAGCUUUCUUGAACUU	2.055	Clathrin heavy chain 2
zma-miR396e-5p	Zm00001d013013_T003	1245	1265	1256	....(((((((((((((.(((&))).)))))))))))))....	GACCUCAAGAAAGCUGUAGAG&UUCCACAGCUUUCUUGAACUU	4.11	Magnesium-chelatase subunit ChlD chloroplastic
zma-miR396e-5p	Zm00001d013029_T001	1421	1440	1431	(((-(((((((((((((((..&..))))))))))))))).)))	GGG-UCAAGAAGGCUGUGGCU&UUCCACAGCUUUCUUGAACUU	2.055	Ubiquitin carboxyl-terminal hydrolase family protein
zma-miR396e-5p	Zm00001d013346_T001	859	880	870	..((((((((((((.(((((((&)))))))-))))))))))))..	UCGUUCAAGAAAGCAUGUGGAA&UUCCACA-GCUUUCUUGAACUU	22.605	Growth-regulating factor 2
zma-miR396e-5p	Zm00001d013555_T003	710	731	721	..(((((((((((.((((((((&))))))))-)))))))))))..	CCGUUCAAGAAAGCCUGUGGAA&UUCCACAG-CUUUCUUGAACUU	82.2	Growth-regulating factor 2
zma-miR396e-5p	Zm00001d014896_T001	1273	1292	1283	(((((((((-(((..((((((&))))))..))).)))))))))	AAGUUCAAG-GAGAGGUGGAA&UUCCACAGCUUUCUUGAACUU	6.165	lysine ketoglutarate reductase trans-splicing-like protein
zma-miR396e-5p	Zm00001d014899_T001	1238	1258	1249	....((((((((((((.(((.&.))).))))))))))))....	AACGUCAAGGAAGCUGCGGAG&UUCCACAGCUUUCUUGAACUU	18.495	NA
zma-miR396e-5p	Zm00001d015743_T001	580	605	591	((((((((((((....(((.(((((.&.)))))-)))----))))))))))))	AGGUUCAGGAAGCACUGCUAGUGGAG&UUCCAC-AGC----UUUCUUGAACUU	8.22	Transcription factor HY5
zma-miR396e-5p	Zm00001d016070_T001	2214	2238	2225	(((((((((((.....((((((((.&.))))))))----.)))))))))))	AAGUUCAAGAGCCACUGCUGUGGAU&UUCCACAGC----UUUCUUGAACUU	2.055	phosphate regulatory homolog1
zma-miR396e-5p	Zm00001d017742_T002	109	130	120	..(((((((((((.((((((((&))))))))-)))))))))))..	CCGUUCAAGAAAGCCUGUGGAA&UUCCACAG-CUUUCUUGAACUU	4.11	N/A
zma-miR396e-5p	Zm00001d021421_T001	2349	2369	2360	((((((((((((((((.....&.....))))))))))))))))	GAGUUCAAGAAGGUUGCCAAU&UUCCACAGCUUUCUUGAACUU	4.11	UDP-glucose pyrophosphorylase2
zma-miR396e-5p	Zm00001d021421_T004	2380	2400	2391	((((((((((((((((.....&.....))))))))))))))))	GAGUUCAAGAAGGUUGCCAAU&UUCCACAGCUUUCUUGAACUU	4.11	UDP-glucose pyrophosphorylase2
zma-miR396e-5p	Zm00001d021421_T009	566	586	577	((((((((((((((((.....&.....))))))))))))))))	GAGUUCAAGAAGGUUGCCAAU&UUCCACAGCUUUCUUGAACUU	8.22	UDP-glucose pyrophosphorylase2
zma-miR396e-5p	Zm00001d021421_T011	841	861	852	((((((((((((((((.....&.....))))))))))))))))	GAGUUCAAGAAGGUUGCCAAU&UUCCACAGCUUUCUUGAACUU	6.165	UDP-glucose pyrophosphorylase2
zma-miR396e-5p	Zm00001d021421_T017	433	453	444	((((((((((((((((.....&.....))))))))))))))))	GAGUUCAAGAAGGUUGCCAAU&UUCCACAGCUUUCUUGAACUU	4.11	UDP-glucose pyrophosphorylase2
zma-miR396e-5p	Zm00001d022134_T006	187	209	198	(((.(((((((((((((..((((&))))--))))))))))))).)))	AAGCUCGAGGAAGCUGUUAGGAG&UUCC--ACAGCUUUCUUGAACUU	2.055	Elongation factor 1-beta
zma-miR396e-5p	Zm00001d023238_T004	1277	1297	1288	((((((..(((((((.(((((&))))).)))))))..))))))	AAGUUCUUGAAGGCUAUGGAA&UUCCACAGCUUUCUUGAACUU	2.055	N/A
zma-miR396e-5p	Zm00001d024009_T001	2765	2788	2779	(((((((((((...(((.(((((.&.))))).)))---)))))))))))	AAGUUCAAGGAGCGGGUGGUGGAC&UUCCACAGCU---UUCUUGAACUU	8.22	Chaperone protein ClpC1 chloroplastic
zma-miR396e-5p	Zm00001d024009_T002	3174	3197	3188	(((((((((((...(((.(((((.&.))))).)))---)))))))))))	AAGUUCAAGGAGCGGGUGGUGGAC&UUCCACAGCU---UUCUUGAACUU	6.165	Chaperone protein ClpC1 chloroplastic
zma-miR396e-5p	Zm00001d024767_T007	335	355	346	((((.(((((((((((((...&...))))))))))))).))))	GAGUGCAAGGAAGUUGUGAGC&UUCCACAGCUUUCUUGAACUU	2.055	Aspartic proteinase A1
zma-miR396e-5p	Zm00001d024903_T001	1564	1584	1575	(((..(((((((((.(((((.&.))))).)))))))))..)))	GAGAGCAGGAAGGCCGUGGAG&UUCCACAGCUUUCUUGAACUU	4.11	heat shock protein 90 kDa
zma-miR396e-5p	Zm00001d024965_T002	718	740	731	(((((((.(((..(((((((((.&.)))))))))-.)))-)))))))	AAGUUCAUGGACUGGUUGUGGAC&UUCCACAGCU-UUCU-UGAACUU	2.055	N/A
zma-miR396e-5p	Zm00001d026240_T001	664	685	675	..(((((((((((.((((((((&))))))))-)))))))))))..	CCGUUCAAGAAAGCCUGUGGAA&UUCCACAG-CUUUCUUGAACUU	22.605	Growth-regulating factor
zma-miR396e-5p	Zm00001d026285_T001	982	1001	992	..((...-(((((((((((((&)))))))))))))....))..	CCGUGGU-GGAAGCUGUGGAA&UUCCACAGCUUUCUUGAACUU	73.98	OSJNBa0070C17.17 protein; protein
zma-miR396e-5p	Zm00001d027731_T003	2669	2690	2681	.....(((((.(((((((((((&)))))))))))-))))).....	CCAACCAAGGCAGGCUGUGGAA&UUCCACAGCUU-UCUUGAACUU	2.055	evolutionarily conserved C-terminal region 2
zma-miR396e-5p	Zm00001d027731_T007	2463	2484	2475	.....(((((.(((((((((((&)))))))))))-))))).....	CCAACCAAGGCAGGCUGUGGAA&UUCCACAGCUU-UCUUGAACUU	4.11	evolutionarily conserved C-terminal region 2
zma-miR396e-5p	Zm00001d027841_T003	227	251	242	.(((..(((((..((((((((((((&))))))))))))--)))))--))).	UGGUGAUCAGGUAAAAGCUGUGGAG&UUCCACAGCUUU--CUUGA--ACUU	2.055	Ribulose-phosphate 3-epimerase
zma-miR396e-5p	Zm00001d029722_T004	4052	4072	4063	...(((((((((((((((...&...)))))))))))))))...	AAUUUCAAGGAAGCUGUGUUU&UUCCACAGCUUUCUUGAACUU	2.055	NA
zma-miR396e-5p	Zm00001d031332_T005	400	420	411	(((..(((((((((.(((((.&.))))).)))))))))..)))	GAGAGCAAGAAGGCCGUGGAG&UUCCACAGCUUUCUUGAACUU	6.165	N/A
zma-miR396e-5p	Zm00001d031332_T006	1197	1217	1208	(((..(((((((((.(((((.&.))))).)))))))))..)))	GAGAGCAAGAAGGCCGUGGAG&UUCCACAGCUUUCUUGAACUU	2.055	N/A
zma-miR396e-5p	Zm00001d031332_T007	1525	1545	1536	(((..(((((((((.(((((.&.))))).)))))))))..)))	GAGAGCAAGAAGGCCGUGGAG&UUCCACAGCUUUCUUGAACUU	2.055	Heat shock protein 90-2
zma-miR396e-5p	Zm00001d031956_T002	182	202	194	(((((((..((((-((((((((&)))))))).))))-.)))))))	AAGUUCACUGAGA-CUGUGGAA&UUCCACAGCUUUC-UUGAACUU	4.11	N/A
zma-miR396e-5p	Zm00001d033396_T001	696	717	707	..(((((((((((.((((((((&))))))))-)))))))))))..	CCGUUCAAGAAAGCCUGUGGAA&UUCCACAG-CUUUCUUGAACUU	6.165	Growth-regulating factor 2
zma-miR396e-5p	Zm00001d033396_T002	720	741	731	..(((((((((((.((((((((&))))))))-)))))))))))..	CCGUUCAAGAAAGCCUGUGGAA&UUCCACAG-CUUUCUUGAACUU	8.22	Growth-regulating factor 2
zma-miR396e-5p	Zm00001d034420_T003	364	386	376	..((..((((((((.(((((((.&.)))))))-))))))))-.))..	UUGUGACAGGAAAGCCUGUGGAC&UUCCACAG-CUUUCUUG-AACUU	8.22	Glutamate dehydrogenase
zma-miR396e-5p	Zm00001d034420_T004	368	390	380	..((..((((((((.(((((((.&.)))))))-))))))))-.))..	UUGUGACAGGAAAGCCUGUGGAC&UUCCACAG-CUUUCUUG-AACUU	2.055	Glutamate dehydrogenase
zma-miR396e-5p	Zm00001d034420_T005	637	659	649	..((..((((((((.(((((((.&.)))))))-))))))))-.))..	UUGUGACAGGAAAGCCUGUGGAC&UUCCACAG-CUUUCUUG-AACUU	4.11	Glutamate dehydrogenase
zma-miR396e-5p	Zm00001d034420_T008	791	813	803	..((..((((((((.(((((((.&.)))))))-))))))))-.))..	UUGUGACAGGAAAGCCUGUGGAC&UUCCACAG-CUUUCUUG-AACUU	4.11	Glutamate dehydrogenase
zma-miR396e-5p	Zm00001d034644_T002	472	495	486	(((((((((((...(((((((((.&.)))))))))---)))))))))))	AAGUUCAAGGAGAUAGUUGUGGAC&UUCCACAGCU---UUCUUGAACUU	2.055	N/A
zma-miR396e-5p	Zm00001d034644_T004	175	198	189	(((((((((((...(((((((((.&.)))))))))---)))))))))))	AAGUUCAAGGAGAUAGUUGUGGAC&UUCCACAGCU---UUCUUGAACUU	2.055	actin depolymerizing factor3
zma-miR396e-5p	Zm00001d035072_T002	3001	3021	3012	..(((((..((((((((((((&))))))))))))..)))))..	UUGUUCACAAGAGCUGUGGAA&UUCCACAGCUUUCUUGAACUU	4.11	Pentatricopeptide repeat-containing protein
zma-miR396e-5p	Zm00001d035965_T001	631	652	642	..(((((((((((.((((((((&))))))))-)))))))))))..	CCGUUCAAGAAAGCCUGUGGAA&UUCCACAG-CUUUCUUGAACUU	36.99	Growth-regulating factor 6
zma-miR396e-5p	Zm00001d035965_T003	570	591	581	..(((((((((((.((((((((&))))))))-)))))))))))..	CCGUUCAAGAAAGCCUGUGGAA&UUCCACAG-CUUUCUUGAACUU	24.66	Growth-regulating factor 6
zma-miR396e-5p	Zm00001d035965_T004	570	591	581	..(((((((((((.((((((((&))))))))-)))))))))))..	CCGUUCAAGAAAGCCUGUGGAA&UUCCACAG-CUUUCUUGAACUU	28.77	Growth-regulating factor 6
zma-miR396e-5p	Zm00001d037103_T001	474	493	485	((((((((((((((.(-(((.&.))).).))))))))))))))	AAGUUCAAGAAGGCCG-GGGC&UUCCACAGCUUUCUUGAACUU	147.96	Peroxiredoxin Q chloroplastic
zma-miR396e-5p	Zm00001d037479_T001	532	551	542	(((((((((.-(((((((((.&.)))))))))..)))))))))	AGGUUCAGGU-AGUUGUGGAU&UUCCACAGCUUUCUUGAACUU	2.055	40S ribosomal protein S30
zma-miR396e-5p	Zm00001d037603_T005	2341	2362	2352	(((((((((((((((.((((..&..))))-)))))))))))))))	AAGUUCGAGAAGGCUCGUGGCA&UUCCAC-AGCUUUCUUGAACUU	2.055	60S ribosomal protein L18-3
zma-miR396e-5p	Zm00001d037603_T008	551	572	562	(((((((((((((((.((((..&..))))-)))))))))))))))	AAGUUCGAGAAGGCUCGUGGCA&UUCCAC-AGCUUUCUUGAACUU	2.055	60S ribosomal protein L18-3
zma-miR396e-5p	Zm00001d037603_T009	296	317	307	(((((((((((((((.((((..&..))))-)))))))))))))))	AAGUUCGAGAAGGCUCGUGGCA&UUCCAC-AGCUUUCUUGAACUU	4.11	60S ribosomal protein L18-3
zma-miR396e-5p	Zm00001d037652_T001	789	809	800	(((.-(((((..((((((((((&))))))))))-.)))))..)))	GAGG-CGAGAUUAGCUGUGGGA&UUCCACAGCU-UUCUUGAACUU	10.275	Inositol-3-phosphate synthase isozyme 1
zma-miR396e-5p	Zm00001d038209_T002	1075	1095	1086	(((((((....(((((((((.&.)))))))))....)))))))	AGGUUCACUGUGGCUGUGGAU&UUCCACAGCUUUCUUGAACUU	6.165	Protein root UVB sensitive 6
zma-miR396e-5p	Zm00001d038209_T003	976	996	987	(((((((....(((((((((.&.)))))))))....)))))))	AGGUUCACUGUGGCUGUGGAU&UUCCACAGCUUUCUUGAACUU	10.275	Protein root UVB sensitive 6
zma-miR396e-5p	Zm00001d038540_T001	1275	1298	1289	..(((.((...(((((((((((((&)))))))))))))---)).)))..	AUGUUGGAGCUGAGAGCUGUGGAA&UUCCACAGCUUUC---UUGAACUU	4.11	NA
zma-miR396e-5p	Zm00001d041982_T001	1249	1269	1260	...(((((((((((((((((.&.)))))))))))))))))...	CUCUUCAAGAGAGCUGUGGAC&UUCCACAGCUUUCUUGAACUU	14.385	isopentenyl transferase1
zma-miR396e-5p	Zm00001d042049_T001	1340	1362	1353	((((.(((((..(((((((((((&)))))))))))--))))).))))	GAGUACAAGGAGGAGCUGUGGGA&UUCCACAGCUU--UCUUGAACUU	12.33	N/A
zma-miR396e-5p	Zm00001d042049_T001	983	1005	996	((((.(((((..(((((((((((&)))))))))))--))))).))))	GAGUACAAGGAGGAGCUGUGGGA&UUCCACAGCUU--UCUUGAACUU	16.44	N/A
zma-miR396e-5p	Zm00001d044694_T001	1608	1630	1619	..(((.((((((((..(((((((&)))))))--)))))))).)))..	AUGUUGAAGGGAGCGUUGUGGAG&UUCCACA--GCUUUCUUGAACUU	10.275	saposin B domain-containing protein
zma-miR396e-5p	Zm00001d045025_T006	516	539	530	(((..((((((...(((((((((.&.)))))))))---))))))..)))	GGGGACAAGAAAAUAGCUGUGGAU&UUCCACAGCU---UUCUUGAACUU	6.165	N/A
zma-miR396e-5p	Zm00001d045025_T007	1023	1046	1037	(((..((((((...(((((((((.&.)))))))))---))))))..)))	GGGGACAAGAAAAUAGCUGUGGAU&UUCCACAGCU---UUCUUGAACUU	4.11	20 kDa chaperonin chloroplastic
zma-miR396e-5p	Zm00001d045533_T001	537	558	548	..(((((((((((.((((((((&))))))))-)))))))))))..	CCGUUCAAGAAAGCCUGUGGAA&UUCCACAG-CUUUCUUGAACUU	209.61	Growth-regulating factor 6
zma-miR396e-5p	Zm00001d051052_T005	436	461	447	.((((((((((((((.....((((((&))))))-----)))))))))))))).	UGGUUCGGGAGGGCUGGGUAGUGGAA&UUCCAC-----AGCUUUCUUGAACUU	4.11	N/A
zma-miR396e-5p	Zm00001d051832_T001	1140	1162	1152	(((((((.((((((((.((((((&))))))-))))))))-)))))))	GGGUUCAGAGAAGGCUGGUGGAA&UUCCAC-AGCUUUCU-UGAACUU	10.275	NA
zma-miR396e-5p	Zm00001d051832_T001	1242	1264	1254	(((((((.((((((((.((((((&))))))-))))))))-)))))))	AGGUUCAGAGAAGGCUGGUGGAA&UUCCAC-AGCUUUCU-UGAACUU	2.055	NA
zma-miR396e-5p	Zm00001d052020_T001	1143	1161	1153	.(((((((((--(((((((((&)))))))))..))))))))).	UGGUUCAGGA--GCUGUGGAA&UUCCACAGCUUUCUUGAACUU	2.055	beta-12-N-acetylglucosaminyltransferase II
zma-miR396e-5p	Zm00001d052112_T003	166	187	177	..(((((((((((.((((((((&))))))))-)))))))))))..	CCGUUCAAGAAAGCCUGUGGAA&UUCCACAG-CUUUCUUGAACUU	6.165	N/A
zma-miR396e-5p	Zm00001d052696_T001	365	386	377	(((..((((.((((((((((((&))))))))))))-))))..)))	GAGGGUGAGCGGAGCUGUGGGA&UUCCACAGCUUU-CUUGAACUU	4.11	Probable protein S-acyltransferase 7
zma-miR396e-5p	Zm00001d053964_T001	241	263	252	(((.((((((....(((((((((&)))))))))--..)))))).)))	GGGAUCGAGAUGGUGCUGUGGGA&UUCCACAGC--UUUCUUGAACUU	6.165	NA
zma-miR396f-3p	Zm00001d013861_T001	336	356	347	..((((((((((..(..((((&))))..)..))))))))))..	GCUCCCACGGCUGCCGCGGCC&GGUCAAGAAAGCUGUGGGAAG	2.055	RNA-binding CRS1 / YhbY (CRM) domain protein
zma-miR396f-3p	Zm00001d018440_T001	1808	1832	1819	(((((((((((((.(((((....((&))----))))).)))))))))))))	CUUCCCAUAGUUUCCUUGGUGCUCC&GG----UCAAGAAAGCUGUGGGAAG	4.11	casein kinase I
zma-miR396f-3p	Zm00001d028344_T001	1348	1370	1360	(((((((.((((....(((((((&)))))))-...))))-)))))))	CUUCCCAGCAGCCAGCCUUGAUC&GGUCAAG-AAAGCUG-UGGGAAG	8.22	Putative metal tolerance protein C3
zma-miR396f-3p	Zm00001d028344_T002	1372	1394	1384	(((((((.((((....(((((((&)))))))-...))))-)))))))	CUUCCCAGCAGCCAGCCUUGAUC&GGUCAAG-AAAGCUG-UGGGAAG	10.275	Putative metal tolerance protein C3
zma-miR396f-3p	Zm00001d035095_T001	192	211	202	((((((((-(((((((.((((&)))).))))))).))))))))	CUUCCCGC-GCUUUCUCGACC&GGUCAAGAAAGCUGUGGGAAG	4.11	Calmodulin
zma-miR396f-3p	Zm00001d039175_T001	760	780	771	((((((((((((..((..-(((&)))...))-.))))))))))))	CUUCCCGCAGCUCGUCGC-GCC&GGUCAAGA-AAGCUGUGGGAAG	6.165	alpha/beta-Hydrolases superfamily protein
zma-miR396f-3p	Zm00001d052329_T001	1853	1874	1865	....(((((.((((((((((((&))))))))))))-)))))....	CGCACCGCAGGUUUUCUUGACC&GGUCAAGAAAGC-UGUGGGAAG	12.33	plastid transcriptionally active 6
zma-miR396f-3p	Zm00001d053715_T001	1170	1189	1181	(((((((((((.....-((((&))))......)))))))))))	CUUCCCGCAGUGGGGC-GACC&GGUCAAGAAAGCUGUGGGAAG	10.275	UDP-glycosyltransferase 84A1
zma-miR397b-3p	Zm00001d000719_T001	726	746	737	......((((((((((((((.&.))))))))))))))......	CCAGAGUGGGUGCAGUGCUGU&CCAGCGCUGCACUCAAUUACG	4.11	NA
zma-miR397b-3p	Zm00001d007490_T001	192	217	202	((((((((-((((.....((.((((((&))))))-))-----)))).))))))))	CGUGAUUG-GUGCGAUCGAGCCGCUGG&CCAGCG-CU-----GCACUCAAUUACG	4.11	Probable prefoldin subunit 2
zma-miR397b-3p	Zm00001d014919_T001	979	1001	992	((((((...((((-((.(((((((&))))))).)).))))---))))))	CGUGAUCGAUGAG-GCCGCGCUGG&CCAGCGCUGCACUCA---AUUACG	6.165	Glycerate dehydrogenase HPR peroxisomal
zma-miR397b-3p	Zm00001d014919_T003	979	1001	992	((((((...((((-((.(((((((&))))))).)).))))---))))))	CGUGAUCGAUGAG-GCCGCGCUGG&CCAGCGCUGCACUCA---AUUACG	6.165	N/A
zma-miR397b-3p	Zm00001d014919_T004	909	931	922	((((((...((((-((.(((((((&))))))).)).))))---))))))	CGUGAUCGAUGAG-GCCGCGCUGG&CCAGCGCUGCACUCA---AUUACG	4.11	N/A
zma-miR397b-3p	Zm00001d030627_T001	1555	1581	1566	((((((((((((((.....(.((((((&))))))-)-----))))))))))))))	UGUGGUUGGGUGCAAAUGUGAUGCUGG&CCAGCG-C-----UGCACUCAAUUACG	4.11	Probable prefoldin subunit 3
zma-miR397b-3p	Zm00001d035034_T001	966	986	977	..((((((((((((((((...&...))))))))))))))))..	AAUGAUUGGGUGCAGUGCAGA&CCAGCGCUGCACUCAAUUACG	43.155	adenylate kinase1
zma-miR397b-3p	Zm00001d037777_T001	2948	2968	2959	....(((((((((((((((((&)))))))))))))))))....	CAUCGUUGGGUGUGGUGCUGG&CCAGCGCUGCACUCAAUUACG	2.055	alpha/beta-Hydrolases superfamily protein
zma-miR397b-3p	Zm00001d037777_T005	3113	3133	3124	....(((((((((((((((((&)))))))))))))))))....	CAUCGUUGGGUGUGGUGCUGG&CCAGCGCUGCACUCAAUUACG	4.11	alpha/beta-Hydrolases superfamily protein
zma-miR397b-3p	Zm00001d037777_T011	4737	4757	4748	....(((((((((((((((((&)))))))))))))))))....	CAUCGUUGGGUGUGGUGCUGG&CCAGCGCUGCACUCAAUUACG	2.055	alpha/beta-Hydrolases superfamily protein
zma-miR397b-3p	Zm00001d043167_T001	190	209	200	.(((((.(((-(((((((((.&.))))))))).))).))))).	GGUGGUAGGG-GCGGCGCUGA&CCAGCGCUGCACUCAAUUACG	2.055	PsbP domain-containing protein 6 chloroplastic
zma-miR397b-3p	Zm00001d046952_T001	1551	1570	1561	(((((-(((.(((((((((((&))))))))))).))).)))))	CGUGG-UGGCUGUGGCGCUGG&CCAGCGCUGCACUCAAUUACG	6.165	Allantoate deiminase
zma-miR397b-3p	Zm00001d047942_T002	117	141	131	(((((.....(((((.(((((((((&)))))))))-)))))---..)))))	CGUGAAGGAGGAGUGCCAGCGCUGG&CCAGCGCUG-CACUC---AAUUACG	2.055	Actin-depolymerizing factor 5
zma-miR397b-3p	Zm00001d049201_T001	1225	1245	1236	.......(.((((((((((((&)))))))))))).).......	GACUUCAGCGUGCAGCGCUGG&CCAGCGCUGCACUCAAUUACG	2.055	Putative cytochrome P450 superfamily protein
zma-miR397b-3p	Zm00001d054044_T001	781	801	792	((......(((-((((((((((&)))))))))).)))-.....))	CGGACGAGGAG-GCGGCGCUGG&CCAGCGCUGCACUC-AAUUACG	16.44	Catalase isozyme 3
zma-miR398b-5p	Zm00001d014753_T001	1627	1648	1638	((((((..((((((.(((((((&)))))))-))))))..))))))	CAUGUGCGCCCAGUACUGCUUC&GGGGCGG-ACUGGGAACACAUG	8.22	NA
zma-miR398b-5p	Zm00001d014753_T002	1627	1648	1638	((((((..((((((.(((((((&)))))))-))))))..))))))	CAUGUGCGCCCAGUACUGCUUC&GGGGCGG-ACUGGGAACACAUG	6.165	NA
zma-miR398b-5p	Zm00001d014753_T003	593	614	604	((((((..((((((.(((((((&)))))))-))))))..))))))	CAUGUGCGCCCAGUACUGCUUC&GGGGCGG-ACUGGGAACACAUG	2.055	NA
zma-miR398b-5p	Zm00001d042481_T001	596	624	607	((((((((((((.((((.......((((.&.))))-------))))-))))))))))))	CAUGUGUUCCCACGUUCUCAGGAUGCCCA&GGGGC-------GGAC-UGGGAACACAUG	2.055	OTU domain-containing protein
zma-miR398b-5p	Zm00001d042481_T003	381	409	392	((((((((((((.((((.......((((.&.))))-------))))-))))))))))))	CAUGUGUUCCCACGUUCUCAGGAUGCCCA&GGGGC-------GGAC-UGGGAACACAUG	4.11	OTU domain-containing protein
zma-miR398b-5p	Zm00001d042620_T001	306	327	315	((((.--((((((...((((((((&))))))))---))))))...))))	CAUGC--UCCCGGACAUCCGCCCC&GGGGCGGA---CUGGGAACACAUG	12.33	NAD(P)H-quinone oxidoreductase subunit N chloroplastic
zma-miR398b-5p	Zm00001d053675_T002	313	334	324	(((((..(((((((((.(((((&)))))-)))))))))..)))))	CGUGUCCUCCCGGUCCGGCUCC&GGGGC-GGACUGGGAACACAUG	4.11	N/A
zma-miR399a-5p	Zm00001d002000_T003	2022	2044	2035	.(((.(((((((.(((((.(((.&.))).)))))-)))))))-))).	GGUGACCAGAGGAAGGACGGCAG&GUGCGGUUCU-CCUCUGG-CACG	2.055	N/A
zma-miR399a-5p	Zm00001d004978_T001	286	313	297	((((((((((((.....((..(((((((&)))))))--))-----))))))))))))	CGUGUCGGAGGAUCCACGGCCACCGCAC&GUGCGGU--UC-----UCCUCUGGCACG	2.055	Saccharopine dehydrogenase
zma-miR399a-5p	Zm00001d005442_T001	2078	2098	2089	...((((((((((..(.((((&)))).)..))))))))))...	GCCGCUAGAGGAGUUCGGCAC&GUGCGGUUCUCCUCUGGCACG	16.44	Ankyrin repeat family protein
zma-miR399a-5p	Zm00001d005975_T003	149	169	160	((((.(((((.((((.(((((&))))).)))).))))).))))	CGUGGCGGAGCGGGAGCGCGC&GUGCGGUUCUCCUCUGGCACG	4.11	NA
zma-miR399a-5p	Zm00001d006132_T001	2232	2255	2246	.((((.((...(((((((((((((&)))))))))))))---)).)))).	GGUGCAGGCCCAGGAGGACCGCGC&GUGCGGUUCUCCU---CUGGCACG	2.055	Formin-like protein 1
zma-miR399a-5p	Zm00001d006900_T001	946	975	965	((((((........((((((.((.((((((&)))))).))-))))))--------))))))	CGUGCCGGACCCGCAGAGGAUGAUCCGCGC&GUGCGGUUC-UCCUCU--------GGCACG	6.165	Phospho-2-dehydro-3-deoxyheptonate aldolase 2 chloroplastic
zma-miR399a-5p	Zm00001d006900_T002	421	450	440	((((((........((((((.((.((((((&)))))).))-))))))--------))))))	CGUGCCGGACCCGCAGAGGAUGAUCCGCGC&GUGCGGUUC-UCCUCU--------GGCACG	2.055	Phospho-2-dehydro-3-deoxyheptonate aldolase 2 chloroplastic
zma-miR399a-5p	Zm00001d006900_T003	232	261	251	((((((........((((((.((.((((((&)))))).))-))))))--------))))))	CGUGCCGGACCCGCAGAGGAUGAUCCGCGC&GUGCGGUUC-UCCUCU--------GGCACG	2.055	N/A
zma-miR399a-5p	Zm00001d006900_T005	946	975	965	((((((........((((((.((.((((((&)))))).))-))))))--------))))))	CGUGCCGGACCCGCAGAGGAUGAUCCGCGC&GUGCGGUUC-UCCUCU--------GGCACG	2.055	Phospho-2-dehydro-3-deoxyheptonate aldolase 2 chloroplastic
zma-miR399a-5p	Zm00001d006900_T006	748	777	767	((((((........((((((.((.((((((&)))))).))-))))))--------))))))	CGUGCCGGACCCGCAGAGGAUGAUCCGCGC&GUGCGGUUC-UCCUCU--------GGCACG	2.055	N/A
zma-miR399a-5p	Zm00001d006900_T010	748	777	767	((((((........((((((.((.((((((&)))))).))-))))))--------))))))	CGUGCCGGACCCGCAGAGGAUGAUCCGCGC&GUGCGGUUC-UCCUCU--------GGCACG	2.055	Phospho-2-dehydro-3-deoxyheptonate aldolase 2 chloroplastic
zma-miR399a-5p	Zm00001d007877_T001	753	776	764	.(((((.(((((...(((((((..&..)))))))---))))).))))).	GGUGCCUGAGGAUCUGGACCGCUU&GUGCGGUUC---UCCUCUGGCACG	2.055	Uncharacterised protein family UPF0090
zma-miR399a-5p	Zm00001d009908_T004	1970	1997	1988	.((((((.....((((..((((((((((&))))))))))--))))-----)))))).	GGUGCCAACCUUGAGGUUAGGAUCGCAC&GUGCGGUUCU--CCUC-----UGGCACG	2.055	N/A
zma-miR399a-5p	Zm00001d009908_T008	2809	2836	2827	.((((((.....((((..((((((((((&))))))))))--))))-----)))))).	GGUGCCAACCUUGAGGUUAGGAUCGCAC&GUGCGGUUCU--CCUC-----UGGCACG	2.055	UDP-glucuronic acid decarboxylase 4
zma-miR399a-5p	Zm00001d009908_T009	918	945	936	.((((((.....((((..((((((((((&))))))))))--))))-----)))))).	GGUGCCAACCUUGAGGUUAGGAUCGCAC&GUGCGGUUCU--CCUC-----UGGCACG	2.055	N/A
zma-miR399a-5p	Zm00001d009908_T010	1043	1070	1061	.((((((.....((((..((((((((((&))))))))))--))))-----)))))).	GGUGCCAACCUUGAGGUUAGGAUCGCAC&GUGCGGUUCU--CCUC-----UGGCACG	2.055	UDP-glucuronic acid decarboxylase 4
zma-miR399a-5p	Zm00001d009908_T014	146	173	164	.((((((.....((((..((((((((((&))))))))))--))))-----)))))).	GGUGCCAACCUUGAGGUUAGGAUCGCAC&GUGCGGUUCU--CCUC-----UGGCACG	2.055	UDP-glucuronic acid decarboxylase 4
zma-miR399a-5p	Zm00001d010309_T001	1098	1120	1109	..((((((((((.....((((((&))))))--...))))))))))..	ACUGCCGGAGGAACUGUCCGCGC&GUGCGG--UUCUCCUCUGGCACG	2.055	N/A
zma-miR399a-5p	Zm00001d010309_T005	1098	1120	1109	..((((((((((.....((((((&))))))--...))))))))))..	ACUGCCGGAGGAACUGUCCGCGC&GUGCGG--UUCUCCUCUGGCACG	2.055	Squamosa promoter-binding protein-like (SBP domain) transcription factor family protein
zma-miR399a-5p	Zm00001d010798_T001	455	476	467	(((((.(..(((((.(((((((&))))))).)))))-.).)))))	CGUGCGACCAGGAGCGCCGCGC&GUGCGGUUCUCCU-CUGGCACG	14.385	oxidative stress 3
zma-miR399a-5p	Zm00001d011513_T001	96	125	115	((((((.((........(((((.(((((((&)))))))-)))))--------)).))))))	CGUGCCUGACAGCCGCCGGAGACGCCGCGC&GUGCGGU-UCUCC--------UCUGGCACG	4.11	Polynucleotidyl transferase ribonuclease H-like superfamily protein
zma-miR399a-5p	Zm00001d011898_T001	1893	1916	1906	((((((..((((((..((((((((&))))))))-.))))))--))))))	CGUGCUAAAGAGGACCGACCGCAC&GUGCGGUU-CUCCUCU--GGCACG	2.055	zinc finger (C3HC4-type RING finger) family protein
zma-miR399a-5p	Zm00001d013230_T001	1139	1162	1151	.(((((..(((((((.((.(((((&)))))-))-)))))))-.))))).	AGUGCCCCGGGGAGACGCUCGCGC&GUGCG-GU-UCUCCUC-UGGCACG	8.22	bentazon resistance1
zma-miR399a-5p	Zm00001d014993_T001	1745	1769	1757	...((((.(((((((...(((((((&)))))))---)))))))-))))...	UGAGCCAGGAGGAGAUCGACCGCAU&GUGCGGU---UCUCCUC-UGGCACG	6.165	Luminal-binding protein 2
zma-miR399a-5p	Zm00001d014993_T002	1352	1376	1364	...((((.(((((((...(((((((&)))))))---)))))))-))))...	UGAGCCAGGAGGAGAUCGACCGCAU&GUGCGGU---UCUCCUC-UGGCACG	2.055	N/A
zma-miR399a-5p	Zm00001d014993_T004	395	419	407	...((((.(((((((...(((((((&)))))))---)))))))-))))...	UGAGCCAGGAGGAGAUCGACCGCAU&GUGCGGU---UCUCCUC-UGGCACG	2.055	N/A
zma-miR399a-5p	Zm00001d014993_T005	1741	1765	1753	...((((.(((((((...(((((((&)))))))---)))))))-))))...	UGAGCCAGGAGGAGAUCGACCGCAU&GUGCGGU---UCUCCUC-UGGCACG	6.165	N/A
zma-miR399a-5p	Zm00001d014993_T006	1464	1488	1476	...((((.(((((((...(((((((&)))))))---)))))))-))))...	UGAGCCAGGAGGAGAUCGACCGCAU&GUGCGGU---UCUCCUC-UGGCACG	2.055	N/A
zma-miR399a-5p	Zm00001d015012_T001	1416	1436	1427	((.(((((.((.(((((((((&))))))))).)).))))).))	CGCGCCGGUGGCGAGCCGCGC&GUGCGGUUCUCCUCUGGCACG	4.11	Serine/threonine-protein kinase Cx32
zma-miR399a-5p	Zm00001d016271_T001	838	859	850	((.((.((((((((.((((((.&.)))))).))))))))-)).))	CGCGCGCAGAGGAGCGCCGCGU&GUGCGGUUCUCCUCUG-GCACG	6.165	NA
zma-miR399a-5p	Zm00001d016850_T001	225	247	238	.((((((..((((((.((((((.&.)))))).))))))--)))))).	GGUGCCGCCGGGGAGCACCGCGG&GUGCGGUUCUCCUC--UGGCACG	6.165	Molybdopterin synthase sulfur carrier subunit
zma-miR399a-5p	Zm00001d016850_T002	225	247	238	.((((((..((((((.((((((.&.)))))).))))))--)))))).	GGUGCCGCCGGGGAGCACCGCGG&GUGCGGUUCUCCUC--UGGCACG	6.165	Molybdopterin synthase sulfur carrier subunit
zma-miR399a-5p	Zm00001d016856_T002	3068	3091	3082	(((..((((.(((((.((((((((&)))))))).)))))-))))--)))	CGUGAGCUACGAGGACGACCGCAC&GUGCGGUUCUCCUC-UGGC--ACG	2.055	calmodulin binding protein1
zma-miR399a-5p	Zm00001d016856_T008	1988	2011	2002	(((..((((.(((((.((((((((&)))))))).)))))-))))--)))	CGUGAGCUACGAGGACGACCGCAC&GUGCGGUUCUCCUC-UGGC--ACG	2.055	calmodulin binding protein1
zma-miR399a-5p	Zm00001d016856_T009	1842	1865	1856	(((..((((.(((((.((((((((&)))))))).)))))-))))--)))	CGUGAGCUACGAGGACGACCGCAC&GUGCGGUUCUCCUC-UGGC--ACG	2.055	calmodulin binding protein1
zma-miR399a-5p	Zm00001d017937_T002	1350	1372	1362	...(((.((((((.((((((((.&.))))))))-))))))-)))...	CUAGCCGAGAGGAGGAACCGCGA&GUGCGGUUC-UCCUCU-GGCACG	2.055	S-adenosylmethionine carrier 1 chloroplastic/mitochondrial
zma-miR399a-5p	Zm00001d017937_T004	1026	1048	1038	...(((.((((((.((((((((.&.))))))))-))))))-)))...	CUAGCCGAGAGGAGGAACCGCGA&GUGCGGUUC-UCCUCU-GGCACG	2.055	S-adenosylmethionine carrier 1 chloroplastic/mitochondrial
zma-miR399a-5p	Zm00001d018390_T001	927	948	939	((((((.(((((((..((((((&))))))..)))))))-))))))	UGUGCCUGGAGGAGCUCCGCGC&GUGCGGUUCUCCUCU-GGCACG	8.22	RING/U-box superfamily protein
zma-miR399a-5p	Zm00001d020948_T001	630	655	641	(((((((..(((((.....(((((((&)))))))-----)))))..)))))))	CGUGCCGCCGGAGAUCAAGGCCGCGC&GUGCGGU-----UCUCCUCUGGCACG	6.165	NA
zma-miR399a-5p	Zm00001d021596_T003	130	159	141	((-((((((((.((((((.........((((&))))---------))))))-)))))))).))	CG-GCCAGAGGAAGGACCAGUCCCCCGGCAC&GUGC---------GGUUCU-CCUCUGGCACG	8.22	N/A
zma-miR399a-5p	Zm00001d021596_T004	739	768	750	((-((((((((.((((((.........((((&))))---------))))))-)))))))).))	CG-GCCAGAGGAAGGACCAGUCCCCCGGCAC&GUGC---------GGUUCU-CCUCUGGCACG	2.055	N/A
zma-miR399a-5p	Zm00001d022451_T001	1065	1093	1082	(((((((((......(((((..(((((((&)))))))--)))))------)))))))))	CGUGCUGGGCCGCGUGGAGGCGGCCGCGC&GUGCGGU--UCUCC------UCUGGCACG	2.055	CBL-interacting serine/threonine-protein kinase 11
zma-miR399a-5p	Zm00001d022500_T001	1258	1279	1270	((.(((((.(((((((((((((&)))))))))))))-))))).))	CGAGCUGGUAGGGGGACCGUGC&GUGCGGUUCUCCU-CUGGCACG	4.11	Zinc finger protein CONSTANS-LIKE 13
zma-miR399a-5p	Zm00001d022500_T001	861	886	876	((((((....(((((((((..(((((&)))))-.)))))))))----))))))	CGUGCCGGACGGAGGAGAAGGCGCGC&GUGCG-GUUCUCCUCU----GGCACG	10.275	Zinc finger protein CONSTANS-LIKE 13
zma-miR399a-5p	Zm00001d023757_T001	390	420	402	((..((((((((((((((.........((((&))))---------))))))))))))))-.))	CGGAGCUGGAGGGGGACCCCGACGCUGGCAC&GUGC---------GGUUCUCCUCUGGC-ACG	16.44	NAD(P)H-quinone oxidoreductase subunit U chloroplastic
zma-miR399a-5p	Zm00001d026414_T001	51	75	62	(((-((((((.(((((((....((((&))))----)))))))-)))))).)))	CGU-CCAGAGAGAGAGCCUAGAGCAC&GUGC----GGUUCUC-CUCUGGCACG	6.165	2-Sep
zma-miR399a-5p	Zm00001d027011_T001	2410	2434	2421	.(((((((((((...(((((.((((&))))-)))))---))))))))))).	GGUGUCAGGGGAUAAGAGCCAGCGC&GUGC-GGUUC---UCCUCUGGCACG	4.11	NA
zma-miR399a-5p	Zm00001d027535_T001	1415	1436	1427	((.((((((.((((((.(((((&))))).)))))).))))))-))	CGCUGCCGGCGGAGGAGCGCGC&GUGCGGUUCUCCUCUGGCA-CG	14.385	Probable acyl-activating enzyme 1 peroxisomal
zma-miR399a-5p	Zm00001d027618_T001	420	442	433	((.(((.((((((((..((((..&..))))..))))))))-)))-))	CGUUGCACAGAGGAGUUCCGCUU&GUGCGGUUCUCCUCUG-GCA-CG	2.055	60S ribosomal protein L21-1
zma-miR399a-5p	Zm00001d028311_T001	1540	1565	1556	.((((((.(....((((((((((((.&.))))))))))))----)-)))))).	GGUGCCGUGGUUAGGGAGAACCGCGG&GUGCGGUUCUCCU----C-UGGCACG	16.44	Antiporter/ drug transporter/ transporter
zma-miR399a-5p	Zm00001d029965_T001	558	578	567	((((((--(((((....((((((&))))))--..)))))..))))))	CGUGCC--GGGAGUCACCCGCAC&GUGCGG--UUCUCCUCUGGCACG	26.715	Peptide methionine sulfoxide reductase
zma-miR399a-5p	Zm00001d031871_T001	4036	4057	4048	((.(((((((((((.((((.((&)).)))).)))))))))))-))	CGCUGCCGGAGGGGUACCGGAC&GUGCGGUUCUCCUCUGGCA-CG	2.055	brachytic2
zma-miR399a-5p	Zm00001d031871_T002	3925	3946	3937	((.(((((((((((.((((.((&)).)))).)))))))))))-))	CGCUGCCGGAGGGGUACCGGAC&GUGCGGUUCUCCUCUGGCA-CG	2.055	brachytic2
zma-miR399a-5p	Zm00001d031940_T001	276	299	290	(((((.((..((((((((.(((((&))))).))))))))--))-)))))	UGUGCUCAGCGAGGAGGAGCGCGC&GUGCGGUUCUCCUC--UG-GCACG	8.22	F1F0-ATPase inhibitor protein
zma-miR399a-5p	Zm00001d031940_T002	276	299	290	(((((.((..((((((((.(((((&))))).))))))))--))-)))))	UGUGCUCAGCGAGGAGGAGCGCGC&GUGCGGUUCUCCUC--UG-GCACG	4.11	N/A
zma-miR399a-5p	Zm00001d032905_T008	2455	2476	2466	((.((((((.(((.((((((((&))))))))-))).)))))).))	CGCGCCGGAAGAGCAGCCGCGC&GUGCGGUU-CUCCUCUGGCACG	2.055	DWNN domain a CCHC-type zinc finger
zma-miR399a-5p	Zm00001d032905_T010	3377	3398	3388	((.((((((.(((.((((((((&))))))))-))).)))))).))	CGCGCCGGAAGAGCAGCCGCGC&GUGCGGUU-CUCCUCUGGCACG	4.11	DWNN domain a CCHC-type zinc finger
zma-miR399a-5p	Zm00001d032905_T011	3977	3998	3988	((.((((((.(((.((((((((&))))))))-))).)))))).))	CGCGCCGGAAGAGCAGCCGCGC&GUGCGGUU-CUCCUCUGGCACG	8.22	DWNN domain a CCHC-type zinc finger
zma-miR399a-5p	Zm00001d035604_T001	470	491	482	((-((((..((((((.(((((((&))))))).))))))--)))).))	CG-GCCGAUGAGGAGCGCCGCAU&GUGCGGUUCUCCUC--UGGCACG	2.055	Putative MYB DNA-binding domain superfamily protein
zma-miR399a-5p	Zm00001d039444_T001	1329	1349	1340	((..(((-(((((((((.((((&)))).))))))))).)))-.))	CGGCGCC-GAGGAGGACGGCGC&GUGCGGUUCUCCUCUGGC-ACG	36.99	UNE1
zma-miR399a-5p	Zm00001d039453_T001	1543	1563	1554	.(((.((((((((((((.(((&))).)))))))))))).))).	GGUGGCGGAGGAGGACCACAU&GUGCGGUUCUCCUCUGGCACG	4.11	3-epi-6-deoxocathasterone 23-monooxygenase
zma-miR399a-5p	Zm00001d040034_T001	1895	1916	1907	(((.((((((((((((((((..&..))))))))))))))))-)))	CGUCGCCGGAGGAGAGCCGCUU&GUGCGGUUCUCCUCUGGC-ACG	28.77	Multicopper oxidase LPR2
zma-miR399a-5p	Zm00001d040697_T001	346	365	356	((-(((.(((((((.(.((((&)))).).))))))).))).))	CG-GCCCGAGGAGAUCGGCGC&GUGCGGUUCUCCUCUGGCACG	4.11	S-adenosylmethionine synthase 1
zma-miR399a-5p	Zm00001d042107_T001	407	432	422	((-((((.....((((((((((.((((&))))-))))))))))-----)))).))	CG-GCCGCCGUCGAGGAGGACCUGCGC&GUGC-GGUUCUCCUC-----UGGCACG	14.385	Polcalcin Jun o 2
zma-miR399a-5p	Zm00001d044096_T001	1018	1038	1029	(((((((((((((..((.(((&))).))..)))))))))))))	CGUGUCAGGGGAGUUCCUCAC&GUGCGGUUCUCCUCUGGCACG	2.055	carbonic anhydrase3
zma-miR399a-5p	Zm00001d044096_T002	830	850	841	(((((((((((((..((.(((&))).))..)))))))))))))	CGUGUCAGGGGAGUUCCUCAC&GUGCGGUUCUCCUCUGGCACG	2.055	carbonic anhydrase3
zma-miR399a-5p	Zm00001d044599_T001	914	939	925	.((((((((((((......(((((((&)))))))-----.)))))))))))).	GGUGUCGGAGGAGCUUCGCGCCGCGC&GUGCGGU-----UCUCCUCUGGCACG	2.055	Nonphototropic hypocotyl 1
zma-miR399a-5p	Zm00001d044599_T003	914	939	925	.((((((((((((......(((((((&)))))))-----.)))))))))))).	GGUGUCGGAGGAGCUUCGCGCCGCGC&GUGCGGU-----UCUCCUCUGGCACG	2.055	Nonphototropic hypocotyl 1
zma-miR399a-5p	Zm00001d048711_T001	1244	1267	1258	(((((.(.((((..((((((((((&))))))))))--))))-).)))))	UGUGCGACGGGGUAGGGGCCGCGC&GUGCGGUUCU--CCUC-UGGCACG	28.77	Hydroquinone glucosyltransferase
zma-miR399a-5p	Zm00001d051166_T001	1556	1578	1568	(((((((((.((.(((((.((((&))))-))))).))-)))))))))	UGUGCCAGGCGGUGGACCUGCGC&GUGC-GGUUCUCC-UCUGGCACG	4.11	phenylalanine ammonia lyase4
zma-miR399a-5p	Zm00001d051543_T001	261	281	272	...(((((((.(((((((((.&.))))))))).)))))))...	GGAGCCAGAGAGGGACCGCAA&GUGCGGUUCUCCUCUGGCACG	4.11	60S ribosomal protein L12-3
zma-miR399a-5p	Zm00001d052339_T002	556	580	571	((.(((....(((((((.(((((((&))))))).)))))))----))).))	CGCGCCUCCGGGAGGAGCGCCGCGC&GUGCGGUUCUCCUCU----GGCACG	2.055	N/A
zma-miR399a-5p	Zm00001d052380_T001	2250	2271	2262	((.((.(((((((((((.((((&)))).))))))))))).))-))	CGCUGGUGGAGGAGAACGGCGC&GUGCGGUUCUCCUCUGGCA-CG	4.11	scarecrow1
zma-miR399a-5p	Zm00001d052556_T001	1038	1062	1053	.(((...(((((((.((((((((((&))))))))))-)))))))---))).	GGUGACUCCAGGGGCGGAGCCGCAC&GUGCGGUUCU-CCUCUGG---CACG	6.165	Signal recognition particle 54 kDa protein chloroplastic
zma-miR399a-5p	Zm00001d053675_T001	401	421	413	...(((((.((((((((((-((&)).))))))))))-)))))...	GCCGCCAGCAGGAGGACCG-GC&GUGCGGUUCUCCU-CUGGCACG	2.055	lipoxygenase10
zma-miR399a-5p	Zm00001d053675_T002	287	307	299	...(((((.((((((((((-((&)).))))))))))-)))))...	GCCGCCAGCAGGAGGACCG-GC&GUGCGGUUCUCCU-CUGGCACG	2.055	N/A
zma-miR399a-5p	Zm00001d053675_T003	151	171	163	...(((((.((((((((((-((&)).))))))))))-)))))...	GCCGCCAGCAGGAGGACCG-GC&GUGCGGUUCUCCU-CUGGCACG	2.055	N/A
zma-miR399a-5p	Zm00001d053675_T004	56	76	68	...(((((.((((((((((-((&)).))))))))))-)))))...	GCCGCCAGCAGGAGGACCG-GC&GUGCGGUUCUCCU-CUGGCACG	2.055	N/A
zma-miR399a-5p	Zm00001d054032_T001	835	861	852	.(.(((......(((((((((.(((((&))))).)))))))))------))).).	AGCGCCCCUCACGGAGGAGGAGCGCGC&GUGCGGUUCUCCUCU------GGCACG	8.22	DGCR14-related
zma-miR399a-5p	Zm00001d054043_T001	1456	1480	1468	...((((.(((((((...(((((((&)))))))---)))))))-))))...	UGAGCCAGGAGGAGAUCGACCGCAU&GUGCGGU---UCUCCUC-UGGCACG	4.11	N/A
zma-miR399a-5p	Zm00001d054043_T002	1733	1757	1745	...((((.(((((((...(((((((&)))))))---)))))))-))))...	UGAGCCAGGAGGAGAUCGACCGCAU&GUGCGGU---UCUCCUC-UGGCACG	8.22	N/A
zma-miR399a-5p	Zm00001d054043_T003	1737	1761	1749	...((((.(((((((...(((((((&)))))))---)))))))-))))...	UGAGCCAGGAGGAGAUCGACCGCAU&GUGCGGU---UCUCCUC-UGGCACG	6.165	Binding protein homolog2
zma-miR399a-5p	Zm00001d054043_T004	1344	1368	1356	...((((.(((((((...(((((((&)))))))---)))))))-))))...	UGAGCCAGGAGGAGAUCGACCGCAU&GUGCGGU---UCUCCUC-UGGCACG	6.165	N/A
zma-miR399a-5p	Zm00001d054043_T005	380	404	392	...((((.(((((((...(((((((&)))))))---)))))))-))))...	UGAGCCAGGAGGAGAUCGACCGCAU&GUGCGGU---UCUCCUC-UGGCACG	4.11	N/A
zma-miR399a-5p	Zm00001d054043_T006	359	383	371	...((((.(((((((...(((((((&)))))))---)))))))-))))...	UGAGCCAGGAGGAGAUCGACCGCAU&GUGCGGU---UCUCCUC-UGGCACG	6.165	N/A
zma-miR399a-5p	Zm00001d054043_T007	1731	1755	1743	...((((.(((((((...(((((((&)))))))---)))))))-))))...	UGAGCCAGGAGGAGAUCGACCGCAU&GUGCGGU---UCUCCUC-UGGCACG	2.055	Binding protein homolog2
zma-miR399d-5p	Zm00001d007274_T001	645	665	656	(((((((((((((.((.(((.&.))).)).)))))))))))))	CAUGUCGGAGGAGCGCGACGA&GUGUGGCUCUCCUCUGGCAUG	2.055	Protein kinase Kelch repeat:Kelch
zma-miR399d-5p	Zm00001d008422_T005	267	289	280	...(.(((((.((((((((((((&))))))))))))-)))))-)...	GUCGACCAGGCGGAGAGCUACGC&GUGUGGCUCUCC-UCUGG-CAUG	2.055	Protein EXECUTER 2 chloroplastic
zma-miR399d-5p	Zm00001d008987_T001	1356	1382	1368	((((((((((.((.....((((.((((&)))).))))-----))-))))))))))	CGUGCCAGAGAGGUUCUUGGGCGGCGC&GUGUGGCUC-----UC-CUCUGGCAUG	12.33	Putative cytochrome P450 superfamily protein
zma-miR399d-5p	Zm00001d009243_T001	4682	4703	4693	...((((((((((.(((((((.&.)))))))-))))))))))...	AAGGCCAGAGGAGAAGCCACGA&GUGUGGCU-CUCCUCUGGCAUG	4.11	ABC transporter C family member 4
zma-miR399d-5p	Zm00001d009243_T003	3748	3769	3759	...((((((((((.(((((((.&.)))))))-))))))))))...	AAGGCCAGAGGAGAAGCCACGA&GUGUGGCU-CUCCUCUGGCAUG	12.33	N/A
zma-miR399d-5p	Zm00001d010503_T001	154	173	164	(..(((((-(((((((((.((&)).))))))))).)))))..)	CUGGCCGG-GGAGGGCCAGGC&GUGUGGCUCUCCUCUGGCAUG	2.055	Probable BOI-related E3 ubiquitin-protein ligase 2
zma-miR399d-5p	Zm00001d011735_T001	870	896	881	.((((((((((((.....((.((((((&))))))-))-----)))))))))))).	GAUGCCGGGGGAGUCCAUGGACCACAC&GUGUGG-CU-----CUCCUCUGGCAUG	4.11	serine acetyltransferase1
zma-miR399d-5p	Zm00001d015138_T001	2559	2580	2572	..((((((((..(((-(((((((&))))))).)))--))))))))..	UCUGCCAGAGUUGAG-GCCACAU&GUGUGGCUCUC--CUCUGGCAUG	4.11	NA
zma-miR399d-5p	Zm00001d015138_T002	8218	8239	8231	..((((((((..(((-(((((((&))))))).)))--))))))))..	UCUGCCAGAGUUGAG-GCCACAU&GUGUGGCUCUC--CUCUGGCAUG	4.11	NA
zma-miR399d-5p	Zm00001d015138_T004	11665	11686	11678	..((((((((..(((-(((((((&))))))).)))--))))))))..	UCUGCCAGAGUUGAG-GCCACAU&GUGUGGCUCUC--CUCUGGCAUG	6.165	NA
zma-miR399d-5p	Zm00001d015183_T010	245	267	258	(..((((((.(.((((((((((.&.))))))))))-)-))))))..)	CUGGCCAGGCGCGAGAGCCGCGG&GUGUGGCUCUC-C-UCUGGCAUG	2.055	N/A
zma-miR399d-5p	Zm00001d016653_T001	932	954	945	((.((((((.((.((((((((((&))))))))))-)).))))))-))	CACUGCCAGUGGUAGAGCUACAC&GUGUGGCUCU-CCUCUGGCA-UG	2.055	WD repeat-containing protein LWD1
zma-miR399d-5p	Zm00001d017398_T002	2024	2045	2035	.((((.((((((((..((((((&))))))-.)))))))).)))).	GGUGCGGGAGGGGACUCCACGC&GUGUGG-CUCUCCUCUGGCAUG	2.055	Protein OBERON 2
zma-miR399d-5p	Zm00001d017398_T004	1739	1760	1750	.((((.((((((((..((((((&))))))-.)))))))).)))).	GGUGCGGGAGGGGACUCCACGC&GUGUGG-CUCUCCUCUGGCAUG	2.055	Protein OBERON 2
zma-miR399d-5p	Zm00001d017398_T005	5671	5692	5682	.((((.((((((((..((((((&))))))-.)))))))).)))).	GGUGCGGGAGGGGACUCCACGC&GUGUGG-CUCUCCUCUGGCAUG	2.055	Protein OBERON 2
zma-miR399d-5p	Zm00001d018069_T001	187	209	200	...((((.((.((((((((((((&))))))))))))-))-))))...	GAGGCCGCGGCGGAGAGCUACGC&GUGUGGCUCUCC-UC-UGGCAUG	6.165	ATP synthase chloroplast subunit1
zma-miR399d-5p	Zm00001d018901_T002	357	382	369	...((.((((((((((((....((((&))))----))))))))))))-))...	GGCGCGCGGAGGAGGGCCCUGGACGC&GUGU----GGCUCUCCUCUG-GCAUG	16.44	protein containing PDZ domain a K-box domain and a TPR region
zma-miR399d-5p	Zm00001d021525_T002	207	227	218	((((((((((.(((((.((((&)))).))))).))))))))))	CGUGCUGGAGCAGGGCGACGC&GUGUGGCUCUCCUCUGGCAUG	2.055	FAD/NAD(P)-binding oxidoreductase family protein
zma-miR399d-5p	Zm00001d021708_T002	276	299	287	.(((.(((((((.((((((..(((&)))--))))))-))))))).))).	GGUGGCGGAGGAGGAGCCAACCGC&GUG--UGGCUC-UCCUCUGGCAUG	2.055	Pentatricopeptide repeat-containing protein chloroplastic
zma-miR399d-5p	Zm00001d022374_T001	1834	1856	1845	...((((((((((..(((((((.&.)))))))--))))))))))...	ACCGUCAGAGGAGCCGGCCACGA&GUGUGGCU--CUCCUCUGGCAUG	10.275	Serine carboxypeptidase-like 40
zma-miR399d-5p	Zm00001d026161_T001	121	140	131	...(((((-(((((((((.((&)).))))))))).)))))...	CUAGCCGG-GGAGGGCCAGGC&GUGUGGCUCUCCUCUGGCAUG	2.055	N/A
zma-miR399d-5p	Zm00001d032399_T001	648	674	659	.(((((((((((......(((((((((&)))))))))------))))))))))).	GAUGCUGGAGGAGAUGUCGAGCCAUGC&GUGUGGCUC------UCCUCUGGCAUG	6.165	Pentatricopeptide repeat-containing protein chloroplastic
zma-miR399d-5p	Zm00001d035212_T001	370	390	381	..(((((((((((..(.((((&)))).)..)))))))))))..	GCUGCCAGGGGAGUCCGACGC&GUGUGGCUCUCCUCUGGCAUG	6.165	Chloroplast stem-loop binding protein of 41 kDa b chloroplastic
[truncated: 687 more rows]
