# Supplementary material for: MicroRNA transcriptomic analysis of the sixth leaf of maize (Zea mays L.) revealed a regulatory mechanism of jointing stage heterosis
Source: BMC Plant Biol. 2020 Nov 30;20:541. doi: 10.1186/s12870-020-02751-3 (PMC7708177; doi:10.1186/s12870-020-02751-3)
Supplement: Supplementary file 4 — Additional file 4: Table S4. Expression pattern of differentially expressed miRNAs in Anyu 5 and target function identified by degradome. [file 12870_2020_2751_MOESM4_ESM.xlsx]

## Sheet: Table S4-1
Table S4-1 Expression pattern of the common differentially expressed miRNAs in Anyu 5
miRNA ID	Abundance (TPM)		log2(fold change)	P-value	Abundance (TPM)		log2(fold change)	P-value	D/A	classification
	Chang 7-2	Anyu 5			Ye 478	Anyu 5
zma-miR1432-5p	1343.43	257.483	-2.38338	0.000304398	213.556	257.483	0.269859	0.840319	-0.922246	-
zma-miR162-3p	306.731	881.151	1.52242	0.00053331	1773.86	881.151	-1.00943	0.122996	-0.216947	+-
zma-miR166a-3p	31718.7	77915	1.29657	0.000319224	41054.5	77915	0.924362	0.160576	8.89663	++
zma-miR166b-3p	31709.8	77898.3	1.29666	0.000318226	41045.1	77898.3	0.924382	0.160576	8.89548	++
zma-miR167e-3p	41.1645	82.3214	1	0.00103185	128.62	82.3214	-0.64378	0.494825	-0.0587973	+-
zma-miR169a-5p	264.156	549.444	1.05658	0.00582199	235.211	549.444	1.22401	0.212521	20.713	++
zma-miR169c-3p	20.7763	203.769	3.29392	2.8e-08	146.809	203.769	0.472986	0.695497	1.90387	+
zma-miR169j-3p	42.4927	226.038	2.41128	2.98e-05	152.125	226.038	0.571304	0.482218	2.34837	++
zma-miR169l-5p	772.191	2072.13	1.42409	0.00617789	1972.33	2072.13	0.0712147	0.962409	1.16632	+
zma-miR171c-3p	49.3934	18.9101	-1.38516	0.00212805	25.2833	18.9101	-0.419028	0.674801	-1.52867	-
zma-miR171g-3p	236.649	1206.49	2.34999	8.87e-06	622.383	1206.49	0.954938	0.00892091	4.02854	++
zma-miR172b-5p	23.0557	4.44592	-2.37457	0.00108642	5.39806	4.44592	-0.279959	0.92436	-1.10784	-
zma-miR395b-3p	399.5	117.477	-1.76582	0.000126892	165.783	117.477	-0.496923	0.482218	-1.41338	-
zma-miR396a-5p	1385.46	574.635	-1.26965	0.00208653	551.104	574.635	0.0603205	0.984313	-0.943596	-
zma-miR396e-5p	133.155	810.918	2.60645	6.4e-06	1341.86	810.918	-0.726602	0.12184	0.121473	+-
zma-miR396f-3p	15.0307	95.4755	2.66722	0.00180577	340.111	95.4755	-1.8328	0.00128833	-0.505077	-
zma-miR397b-3p	2.8336	25.1911	3.15221	0.00736714	59.1337	25.1911	-1.23107	0.166263	-0.205774	+-
zma-miR399i-5p	95.1672	8.35123	-3.51041	0.00478154	4.23128	8.35123	0.980892	0.482218	-0.909388	-
zma-miR408b-5p	18.238	0.944288	-4.27157	0.000571057	13.3537	0.944288	-3.82187	0.000631793	-6.08139	--
zma-miR171g-5p	8.55066	79.5679	3.21808	8.19e-05	10.956	79.5679	2.86047	4.05e-05	58.0508	++
zma-miR399d-5p	1089	2716.69	1.31884	0.00167447	646.395	2716.69	2.07136	0.00171548	8.35496	++
zma-miR156j-3p	29.5019	12.5997	-1.22742	0.37267	44.9585	12.5997	-1.83521	0.00353639	-3.18705	--
zma-miR160b-3p	1033.23	1387.64	0.425474	0.397704	612.818	1387.64	1.1791	0.00696832	2.68604	++
zma-miR162-5p	43.5865	97.3739	1.15965	0.204327	460.86	97.3739	-2.24272	4.64e-06	-0.742196	-
zma-miR164e-3p	3.5167	2.69863	-0.381995	0.94567	12.2225	2.69863	-2.17924	0.00656941	-1.18794	-
zma-miR164e-5p	212.86	392.119	0.881389	0.17546	1230.88	392.119	-1.65033	0.00158622	-0.647827	-
zma-miR166b-5p	65.4873	139.157	1.08742	0.119535	430.551	139.157	-1.62947	0.00554622	-0.596403	-
zma-miR166h-5p	18.3427	41.3199	1.17163	0.125368	151.757	41.3199	-1.87685	0.00111656	-0.655551	-
zma-miR167g-3p	188.536	123.232	-0.613467	0.453985	57.4705	123.232	1.10048	0.00120982	0.00348593	+-
zma-miR167j-3p	2680.11	1110.23	-1.27144	0.248713	363.027	1110.23	1.6127	0.00178904	-0.35505	+-
zma-miR169a-3p	339.885	453.224	0.41518	0.412899	145.098	453.224	1.6432	0.000340213	2.16373	++
zma-miR169f-3p	55.4873	49.6941	-0.159083	0.98411	10.5406	49.6941	2.23712	0.000108817	0.742219	+
zma-miR171h-5p	63.1695	47.0936	-0.423698	0.803773	262.701	47.0936	-2.47982	0.000365625	-1.16114	-
zma-miR171i-5p	1.32514	0.305052	-2.11902	NA	5.98145	0.305052	-4.29337	0.00896218	-1.43815	-
zma-miR171l-3p	121.916	66.328	-0.878195	0.180565	23.6149	66.328	1.48992	0.00100328	-0.130972	+-
zma-miR172c-5p	60.4776	59.2377	-0.0298866	0.946763	121.009	59.2377	-1.03053	0.00156966	-1.04097	-
zma-miR2275b-5p	0.66257	0.305052	-1.11902	NA	5.47798	0.305052	-4.16652	0.00621067	-1.14849	-
zma-miR394a-5p	479.262	226.327	-1.08241	0.584281	26.4433	226.327	3.09743	0.000436401	-0.11716	+-
zma-miR395a-5p	92.7393	63.8325	-0.53889	0.684294	143.367	63.8325	-1.16735	0.0034343	-2.14193	--
zma-miR398b-5p	84.9779	63.81	-0.413305	0.888299	363.157	63.81	-2.50874	0.00192925	-1.15219	-
zma-miR399a-3p	1852.6	2471.61	0.415902	0.485441	433.993	2471.61	2.50971	3.79e-08	1.87271	+
zma-miR399a-5p	3.80008	11.375	1.58177	0.308368	0.347701	11.375	5.03188	9.64e-05	5.38826	++
zma-miR399b-3p	149.924	182.93	0.287063	0.715171	9.95783	182.93	4.19931	1.41e-11	1.47163	+
zma-miR399b-5p	80.6704	128.168	0.667927	0.424198	11.1036	128.168	3.52894	1.96e-07	2.36553	++
zma-miR399d-3p	607.665	473.251	-0.360673	0.823476	53.1464	473.251	3.15456	1.08e-12	0.515203	+
zma-miR399e-3p	4584.01	3107.2	-0.560994	0.485441	1389.96	3107.2	1.16057	0.000878308	0.0752746	+-
zma-miR399f-3p	517.902	535.934	0.0493781	0.848631	81.7596	535.934	2.7126	3.67e-08	1.08269	+
zma-miR399g-3p	1.57919	5.65712	1.84089	0.412899	0	5.65712	4.81798	0.00332167	6.1646	++
zma-miR399j-5p	350.395	419.044	0.25812	0.710443	129.937	419.044	1.68929	0.00117857	1.62279	+
zma-miR528a-5p	1140.14	399.582	-1.51265	0.133866	1896.24	399.582	-2.24657	0.00179879	-2.9589	--

## Sheet: Table S4-2
Table S4-2 Target function of scaled miRNAs in Anyu 5 identified by Degradome
miRNA ID	Target transcript	TStart	TStop	TSlice	Structure	Sequence	DegradomeNormReads(V6)	Description
zma-miR1432-5p	Zm00001d003630_T001	498	518	509	((((((((((((((-(.(.((.&.))-).).))))))))))))))	GUCGGUGUCGUCUC-CGUAGAU&CUC-AGGAGAGAUGACACCGAC	2.055	Thioesterase superfamily protein
zma-miR1432-5p	Zm00001d005742_T001	576	596	587	...((((((((((((.(((((&))))).))))))))))))...	CAAGGUGUCGUCUCUGCUGGG&CUCAGGAGAGAUGACACCGAC	2.055	NA
zma-miR1432-5p	Zm00001d007821_T001	692	726	717	(((((..............((((((((((((((((&))))))))))))))))--------------)))))	GUCGGCGCUCUCAGUGGCCUGUCGUCUCUCCUGGG&CUCAGGAGAGAUGACA--------------CCGAC	8.22	CLIP-associated protein
zma-miR1432-5p	Zm00001d013146_T001	171	190	181	(((((((-(.((((((((.((&)).)))))))).).)))))))	GUCGGUG-CUUCUCUCCUCGG&CUCAGGAGAGAUGACACCGAC	328.8	Photosystem I reaction center subunit III chloroplastic
zma-miR1432-5p	Zm00001d018274_T001	1602	1624	1615	.((((((..((((((.(((((((&))))))).))))))--)))))).	UUCGGUGGUUUGUCUGUCCUGGG&CUCAGGAGAGAUGA--CACCGAC	4.11	Isoleucine--tRNA ligase chloroplastic/mitochondrial
zma-miR1432-5p	Zm00001d018274_T002	1614	1636	1627	.((((((..((((((.(((((((&))))))).))))))--)))))).	UUCGGUGGUUUGUCUGUCCUGGG&CUCAGGAGAGAUGA--CACCGAC	2.055	N/A
zma-miR1432-5p	Zm00001d018274_T003	1716	1738	1729	.((((((..((((((.(((((((&))))))).))))))--)))))).	UUCGGUGGUUUGUCUGUCCUGGG&CUCAGGAGAGAUGA--CACCGAC	6.165	Isoleucine--tRNA ligase chloroplastic/mitochondrial
zma-miR1432-5p	Zm00001d018274_T006	1483	1505	1496	.((((((..((((((.(((((((&))))))).))))))--)))))).	UUCGGUGGUUUGUCUGUCCUGGG&CUCAGGAGAGAUGA--CACCGAC	2.055	N/A
zma-miR1432-5p	Zm00001d018274_T007	1901	1923	1914	.((((((..((((((.(((((((&))))))).))))))--)))))).	UUCGGUGGUUUGUCUGUCCUGGG&CUCAGGAGAGAUGA--CACCGAC	2.055	Isoleucine--tRNA ligase chloroplastic/mitochondrial
zma-miR1432-5p	Zm00001d018274_T010	1371	1393	1384	.((((((..((((((.(((((((&))))))).))))))--)))))).	UUCGGUGGUUUGUCUGUCCUGGG&CUCAGGAGAGAUGA--CACCGAC	6.165	Isoleucine--tRNA ligase chloroplastic/mitochondrial
zma-miR1432-5p	Zm00001d018274_T013	1498	1520	1511	.((((((..((((((.(((((((&))))))).))))))--)))))).	UUCGGUGGUUUGUCUGUCCUGGG&CUCAGGAGAGAUGA--CACCGAC	4.11	Isoleucine--tRNA ligase chloroplastic/mitochondrial
zma-miR1432-5p	Zm00001d018274_T016	1472	1494	1485	.((((((..((((((.(((((((&))))))).))))))--)))))).	UUCGGUGGUUUGUCUGUCCUGGG&CUCAGGAGAGAUGA--CACCGAC	2.055	N/A
zma-miR1432-5p	Zm00001d019944_T001	1825	1844	1836	((((((((((((((-((....&....)).))))))))))))))	GUCGGUGUUAUCUC-CCAGCU&CUCAGGAGAGAUGACACCGAC	6.165	BTB/POZ domain-containing protein
zma-miR1432-5p	Zm00001d019944_T002	1713	1732	1724	((((((((((((((-((....&....)).))))))))))))))	GUCGGUGUUAUCUC-CCAGCU&CUCAGGAGAGAUGACACCGAC	4.11	N/A
zma-miR1432-5p	Zm00001d019944_T003	1691	1710	1702	((((((((((((((-((....&....)).))))))))))))))	GUCGGUGUUAUCUC-CCAGCU&CUCAGGAGAGAUGACACCGAC	8.22	N/A
zma-miR1432-5p	Zm00001d019944_T004	1821	1840	1832	((((((((((((((-((....&....)).))))))))))))))	GUCGGUGUUAUCUC-CCAGCU&CUCAGGAGAGAUGACACCGAC	8.22	BTB/POZ domain-containing protein
zma-miR1432-5p	Zm00001d020002_T002	522	542	533	.(((((((((((.((((((((&)))))))).))))))))))).	CUCGGUGUUGUUGUUCCUGAG&CUCAGGAGAGAUGACACCGAC	2.055	Chlorophyll A-B binding family protein
zma-miR1432-5p	Zm00001d025538_T004	1120	1140	1131	...((((((((((((((((((&))))))))))))))))))...	AAUGGUGUCAUCUCUUUUGAG&CUCAGGAGAGAUGACACCGAC	4.11	N/A
zma-miR1432-5p	Zm00001d025538_T005	1118	1138	1129	...((((((((((((((((((&))))))))))))))))))...	AAUGGUGUCAUCUCUUUUGAG&CUCAGGAGAGAUGACACCGAC	2.055	NA
zma-miR1432-5p	Zm00001d025538_T006	1049	1069	1060	...((((((((((((((((((&))))))))))))))))))...	AAUGGUGUCAUCUCUUUUGAG&CUCAGGAGAGAUGACACCGAC	2.055	N/A
zma-miR1432-5p	Zm00001d038118_T002	1044	1065	1056	(((.((((..(((((((((((.&.)))))))))))..))))-)))	GUCAGGUGGAAUCUCUCCUGGA&CUCAGGAGAGAUGACACC-GAC	4.11	PAC
zma-miR1432-5p	Zm00001d038118_T003	2321	2342	2333	(((.((((..(((((((((((.&.)))))))))))..))))-)))	GUCAGGUGGAAUCUCUCCUGGA&CUCAGGAGAGAUGACACC-GAC	4.11	PAC
zma-miR1432-5p	Zm00001d043023_T003	1635	1655	1646	.(((((((.((((((((((((&)))))))))))).))))))).	CUUGGUGUAGUUUCUCCUGAG&CUCAGGAGAGAUGACACCGAC	6.165	Protein RETICULATA-RELATED 6 chloroplastic
zma-miR156j-3p	Zm00001d003552_T001	154	187	167	(((((((((((((((......(((((.....((.&.))-----)))))------)))))))))))))))	GGUGACGGUGAGGGCGUCCGCGGAGACGAUGGCG&UGC-----UCUCU------GCUCUCACUGUCAUC	10.275	N/A
zma-miR156j-3p	Zm00001d003552_T002	154	187	167	(((((((((((((((......(((((.....((.&.))-----)))))------)))))))))))))))	GGUGACGGUGAGGGCGUCCGCGGAGACGAUGGCG&UGC-----UCUCU------GCUCUCACUGUCAUC	6.165	RmlC-like cupins superfamily protein
zma-miR156j-3p	Zm00001d003975_T002	229	251	242	...(((((.(((((((((((((.&.))))))))))))).)))))...	UCCGGCGGCGGGGGCGGGGAGCC&UGCUCUCUGCUCUCACUGUCAUC	2.055	NA
zma-miR156j-3p	Zm00001d003975_T003	178	200	191	...(((((.(((((((((((((.&.))))))))))))).)))))...	UCCGGCGGCGGGGGCGGGGAGCC&UGCUCUCUGCUCUCACUGUCAUC	2.055	NA
zma-miR156j-3p	Zm00001d008890_T002	1850	1876	1867	.(((((.....(((((-(((((((((((&))))))))))).)))))-----))))).	AGUGACGCUAGAGUGA-AGCAGAGAGCA&UGCUCUCUGCUCUCACU-----GUCAUC	2.055	DNA-directed DNA polymerases
zma-miR156j-3p	Zm00001d013135_T001	522	549	540	..((((((.....((((((((.((((&)))).))))))))-----))))))..	GGCGGCGGAAGACCGAGAGCGGAGAGCC&UGCUCUCUGCUCUC-----ACUGUCAUC	4.11	Ribose-5-phosphate isomerase
zma-miR156j-3p	Zm00001d013135_T002	522	549	540	..((((((.....((((((((.((((&)))).))))))))-----))))))..	GGCGGCGGAAGACCGAGAGCGGAGAGCC&UGCUCUCUGCUCUC-----ACUGUCAUC	8.22	Ribose-5-phosphate isomerase
zma-miR156j-3p	Zm00001d014599_T001	969	997	983	(((((((((((.((((.....((((((.(&).))))))-----))))-)))))))))))	GAUGGCGGUGAUGAGUGACAUGGAGAGGA&UGCUCUCU-----GCUC-UCACUGUCAUC	4.11	Pentatricopeptide repeat-containing protein
zma-miR156j-3p	Zm00001d018004_T001	1287	1310	1301	...((.((..(((((((((((((.&.)))))))))))))-.)).))...	GGGGAGGGCGGAGAGCGGAGAGCG&UGCUCUCUGCUCUC-ACUGUCAUC	2.055	N/A
zma-miR156j-3p	Zm00001d018004_T004	315	338	329	...((.((..(((((((((((((.&.)))))))))))))-.)).))...	GGGGAGGGCGGAGAGCGGAGAGCG&UGCUCUCUGCUCUC-ACUGUCAUC	2.055	N/A
zma-miR156j-3p	Zm00001d018004_T006	428	451	442	...((.((..(((((((((((((.&.)))))))))))))-.)).))...	GGGGAGGGCGGAGAGCGGAGAGCG&UGCUCUCUGCUCUC-ACUGUCAUC	2.055	Rho-related protein from plants 1
zma-miR156j-3p	Zm00001d018034_T001	1537	1559	1550	...(((((((((.((((((((.(&).)))))))).)))))))))...	GUGGGCAGUGGGCGCGGAGAGGA&UGCUCUCUGCUCUCACUGUCAUC	16.44	geranylgeranyl hydrogenase1
zma-miR156j-3p	Zm00001d018034_T002	498	520	511	...(((((((((.((((((((.(&).)))))))).)))))))))...	GUGGGCAGUGGGCGCGGAGAGGA&UGCUCUCUGCUCUCACUGUCAUC	16.44	N/A
zma-miR156j-3p	Zm00001d018392_T004	1978	2006	1998	((((((((((((.......((((((-((((&)))).))))))-------))))))))))))	GAUGAUAGUGAGCAAUUCAAGCAGA-AGCA&UGCUCUCUGCU-------CUCACUGUCAUC	6.165	neurochondrin family protein
zma-miR156j-3p	Zm00001d018392_T006	1936	1964	1956	((((((((((((.......((((((-((((&)))).))))))-------))))))))))))	GAUGAUAGUGAGCAAUUCAAGCAGA-AGCA&UGCUCUCUGCU-------CUCACUGUCAUC	2.055	neurochondrin family protein
zma-miR156j-3p	Zm00001d018392_T008	2939	2967	2959	((((((((((((.......((((((-((((&)))).))))))-------))))))))))))	GAUGAUAGUGAGCAAUUCAAGCAGA-AGCA&UGCUCUCUGCU-------CUCACUGUCAUC	2.055	neurochondrin family protein
zma-miR156j-3p	Zm00001d018392_T009	3057	3085	3077	((((((((((((.......((((((-((((&)))).))))))-------))))))))))))	GAUGAUAGUGAGCAAUUCAAGCAGA-AGCA&UGCUCUCUGCU-------CUCACUGUCAUC	2.055	N/A
zma-miR156j-3p	Zm00001d018392_T010	3057	3085	3077	((((((((((((.......((((((-((((&)))).))))))-------))))))))))))	GAUGAUAGUGAGCAAUUCAAGCAGA-AGCA&UGCUCUCUGCU-------CUCACUGUCAUC	4.11	neurochondrin family protein
zma-miR156j-3p	Zm00001d018392_T013	3057	3085	3077	((((((((((((.......((((((-((((&)))).))))))-------))))))))))))	GAUGAUAGUGAGCAAUUCAAGCAGA-AGCA&UGCUCUCUGCU-------CUCACUGUCAUC	4.11	neurochondrin family protein
zma-miR156j-3p	Zm00001d018392_T016	1985	2013	2005	((((((((((((.......((((((-((((&)))).))))))-------))))))))))))	GAUGAUAGUGAGCAAUUCAAGCAGA-AGCA&UGCUCUCUGCU-------CUCACUGUCAUC	2.055	neurochondrin family protein
zma-miR156j-3p	Zm00001d018664_T001	63	86	77	((((((((..((.((((((((((.&.))))))))))-))..))))))))	GAUGGCGGGCGGCGGCGGGGAGCG&UGCUCUCUGCU-CUCACUGUCAUC	4.11	N/A
zma-miR156j-3p	Zm00001d018664_T002	63	86	77	((((((((..((.((((((((((.&.))))))))))-))..))))))))	GAUGGCGGGCGGCGGCGGGGAGCG&UGCUCUCUGCU-CUCACUGUCAUC	2.055	N/A
zma-miR156j-3p	Zm00001d018664_T003	63	86	77	((((((((..((.((((((((((.&.))))))))))-))..))))))))	GAUGGCGGGCGGCGGCGGGGAGCG&UGCUCUCUGCU-CUCACUGUCAUC	2.055	Protein LEO1 homolog
zma-miR156j-3p	Zm00001d018664_T004	63	86	77	((((((((..((.((((((((((.&.))))))))))-))..))))))))	GAUGGCGGGCGGCGGCGGGGAGCG&UGCUCUCUGCU-CUCACUGUCAUC	4.11	N/A
zma-miR156j-3p	Zm00001d018664_T005	79	102	93	((((((((..((.((((((((((.&.))))))))))-))..))))))))	GAUGGCGGGCGGCGGCGGGGAGCG&UGCUCUCUGCU-CUCACUGUCAUC	2.055	Protein LEO1 homolog
zma-miR156j-3p	Zm00001d020157_T009	3800	3822	3812	((((((.-((((((.((((((((.&.))))))))-))))))..))))))	GAUGAUU-UGGGAGCCAGAGAGCC&UGCUCUCUG-CUCUCACUGUCAUC	2.055	UBP26
zma-miR156j-3p	Zm00001d020157_T026	4335	4357	4347	((((((.-((((((.((((((((.&.))))))))-))))))..))))))	GAUGAUU-UGGGAGCCAGAGAGCC&UGCUCUCUG-CUCUCACUGUCAUC	2.055	UBP26
zma-miR156j-3p	Zm00001d020157_T036	2709	2731	2721	((((((.-((((((.((((((((.&.))))))))-))))))..))))))	GAUGAUU-UGGGAGCCAGAGAGCC&UGCUCUCUG-CUCUCACUGUCAUC	2.055	UBP26
zma-miR156j-3p	Zm00001d020610_T001	513	535	525	..((.(((((.(((((((((.&.))))))))).))))).))..	GAUGGCGGUGAG-GCGGAGGAGUG&UGCUC-UCUGCUCUCACUGUCAUC	26.715	NA
zma-miR156j-3p	Zm00001d023808_T001	838	868	859	...((((((((.(((((.((((&)))).)))))-))))))))...	AGUGAGAAGUGAUAACAUAGAGCAGAGAGCA&UGCUCUCUGCUC-------UCACU-GUCAUC	2.055	Protein DEHYDRATION-INDUCED 19 homolog 3
zma-miR156j-3p	Zm00001d023808_T002	790	820	811	...((((((((.(((((.((((&)))).)))))-))))))))...	AGUGAGAAGUGAUAACAUAGAGCAGAGAGCA&UGCUCUCUGCUC-------UCACU-GUCAUC	8.22	Protein DEHYDRATION-INDUCED 19 homolog 3
zma-miR156j-3p	Zm00001d023929_T001	1760	1783	1774	...(((.((((.((((((((((((&))))))))))))-)))).)))...	UCGGGCUGUGGUGAGCAGAGAGCA&UGCUCUCUGCUC-UCACUGUCAUC	8.22	oxo-glutarate/malate transporter1
zma-miR156j-3p	Zm00001d023929_T002	5238	5261	5252	...(((.((((.((((((((((((&))))))))))))-)))).)))...	UCGGGCUGUGGUGAGCAGAGAGCA&UGCUCUCUGCUC-UCACUGUCAUC	2.055	oxo-glutarate/malate transporter1
zma-miR156j-3p	Zm00001d025964_T001	652	675	665	(((((((((((.(((.(((((((.&.)))))))-))).)))))))))))	GGUGGCGGUGGUGGUGAGGGAGCG&UGCUCUCU-GCUCUCACUGUCAUC	12.33	Putative homeobox DNA-binding and leucine zipper domain family protein
zma-miR156j-3p	Zm00001d030678_T001	268	293	281	((((((((((((((.(((((...(((&)))---))))).))))))))))))))	GGUGACAGUGAGAGAGGAGACUCGCA&UGC---UCUCUGCUCUCACUGUCAUC	43.155	Transcription factor MYB48
zma-miR156j-3p	Zm00001d030678_T002	213	238	226	((((((((((((((.(((((...(((&)))---))))).))))))))))))))	GGUGACAGUGAGAGAGGAGACUCGCA&UGC---UCUCUGCUCUCACUGUCAUC	41.1	Transcription factor MYB48
zma-miR156j-3p	Zm00001d030678_T003	213	238	226	((((((((((((((.(((((...(((&)))---))))).))))))))))))))	GGUGACAGUGAGAGAGGAGACUCGCA&UGC---UCUCUGCUCUCACUGUCAUC	39.045	Transcription factor MYB48
zma-miR156j-3p	Zm00001d030678_T004	205	230	218	((((((((((((((.(((((...(((&)))---))))).))))))))))))))	GGUGACAGUGAGAGAGGAGACUCGCA&UGC---UCUCUGCUCUCACUGUCAUC	43.155	Transcription factor MYB48
zma-miR156j-3p	Zm00001d033666_T001	414	437	428	(((((((((((..(((((((((((&)))))))))))-.)))))))))))	GAUGGCGGUGGCAGGUGGAGAGCA&UGCUCUCUGCU-CUCACUGUCAUC	18.495	Probable plastid-lipid-associated protein 4 chloroplastic
zma-miR156j-3p	Zm00001d033847_T001	1653	1681	1671	((((((((((.....(((((.(((((((.&.)))))))-)))))-----))))))))))	GGUGGCAGUGGCUAUGGGGCUGGAGGGCC&UGCUCUCU-GCUCU-----CACUGUCAUC	4.11	NA
zma-miR156j-3p	Zm00001d033847_T004	1610	1638	1628	((((((((((.....(((((.(((((((.&.)))))))-)))))-----))))))))))	GGUGGCAGUGGCUAUGGGGCUGGAGGGCC&UGCUCUCU-GCUCU-----CACUGUCAUC	4.11	NA
zma-miR156j-3p	Zm00001d033847_T005	1192	1220	1210	((((((((((.....(((((.(((((((.&.)))))))-)))))-----))))))))))	GGUGGCAGUGGCUAUGGGGCUGGAGGGCC&UGCUCUCU-GCUCU-----CACUGUCAUC	2.055	N/A
zma-miR156j-3p	Zm00001d033847_T007	1647	1675	1665	((((((((((.....(((((.(((((((.&.)))))))-)))))-----))))))))))	GGUGGCAGUGGCUAUGGGGCUGGAGGGCC&UGCUCUCU-GCUCU-----CACUGUCAUC	4.11	NA
zma-miR156j-3p	Zm00001d033847_T008	1469	1497	1487	((((((((((.....(((((.(((((((.&.)))))))-)))))-----))))))))))	GGUGGCAGUGGCUAUGGGGCUGGAGGGCC&UGCUCUCU-GCUCU-----CACUGUCAUC	2.055	NA
zma-miR156j-3p	Zm00001d033847_T009	1448	1476	1466	((((((((((.....(((((.(((((((.&.)))))))-)))))-----))))))))))	GGUGGCAGUGGCUAUGGGGCUGGAGGGCC&UGCUCUCU-GCUCU-----CACUGUCAUC	4.11	N/A
zma-miR156j-3p	Zm00001d039541_T001	454	476	467	..(((((((((((((..((.(((&)))-))--)))))))))))))..	CUCGACAGAGGGAGCAGAGGGAG&UGCUCUCUGCUCUCACUGUCAUC	2.055	C2H2 and C2HC zinc fingers superfamily protein
zma-miR156j-3p	Zm00001d039541_T006	570	592	583	..(((((((((((((..((.(((&)))-))--)))))))))))))..	CUCGACAGAGGGAGCAGAGGGAG&UGCUCUCUGCUCUCACUGUCAUC	2.055	C2H2 and C2HC zinc fingers superfamily protein
zma-miR156j-3p	Zm00001d040467_T003	496	517	508	((((((..((-(((((((((((.&.))))))))))).))..))))))	GAUGAUCAUG-GAGCAGAGGGCG&UGCUCUCUGCUCUCACUGUCAUC	2.055	N/A
zma-miR156j-3p	Zm00001d041049_T001	244	267	258	..(((((((.(((((((.((((((&)))))).)))))))-)))))))..	UCUGACGGUCGAGGGCGAAGAGCA&UGCUCUCUGCUCUC-ACUGUCAUC	4.11	E3 ubiquitin-protein ligase SINA-like 10
zma-miR156j-3p	Zm00001d041374_T001	1302	1323	1315	.((.(((((.(((((((((((.&.))))))))))).)))))-)).	GGAGGCGGCGAGGGC-GAGAGCG&UGCUCUCUGCUCUCACUGUCAUC	12.33	UDP-glycosyltransferase 88A1
zma-miR156j-3p	Zm00001d041576_T001	269	294	282	((((((((((((((.(((((...(((&)))---))))).))))))))))))))	GGUGACAGUGAGAGAGGAGACUCGCA&UGC---UCUCUGCUCUCACUGUCAUC	34.935	Transcription factor MYB48
zma-miR156j-3p	Zm00001d041576_T002	208	233	221	((((((((((((((.(((((...(((&)))---))))).))))))))))))))	GGUGACAGUGAGAGAGGAGACUCGCA&UGC---UCUCUGCUCUCACUGUCAUC	36.99	Transcription factor MYB48
zma-miR156j-3p	Zm00001d041576_T003	208	233	221	((((((((((((((.(((((...(((&)))---))))).))))))))))))))	GGUGACAGUGAGAGAGGAGACUCGCA&UGC---UCUCUGCUCUCACUGUCAUC	55.485	Transcription factor MYB48
zma-miR156j-3p	Zm00001d041576_T004	200	225	213	((((((((((((((.(((((...(((&)))---))))).))))))))))))))	GGUGACAGUGAGAGAGGAGACUCGCA&UGC---UCUCUGCUCUCACUGUCAUC	47.265	Transcription factor MYB48
zma-miR156j-3p	Zm00001d043045_T001	279	303	291	((((((-(((((((((((...((((&))))---))))))))))).))))))	GAUGACGA-GGGAGCAGUACGGAGCA&UGCUCU---CUGCUCUCACUGUCAUC	339.075	NA
zma-miR156j-3p	Zm00001d043736_T001	868	898	889	.((((((((((........((((((.(((((&))))).))))))--------)))))))))).	AGUGGCAGUGAUUGCUCCAGGGCAGCGGGCA&UGCUCUCUGCUC--------UCACUGUCAUC	2.055	NA
zma-miR156j-3p	Zm00001d043736_T003	875	905	896	.((((((((((........((((((.(((((&))))).))))))--------)))))))))).	AGUGGCAGUGAUUGCUCCAGGGCAGCGGGCA&UGCUCUCUGCUC--------UCACUGUCAUC	6.165	NA
zma-miR156j-3p	Zm00001d043880_T001	1094	1120	1111	((((((((......(((((((((((((&)))))))))))))----..))))))))	GGUGGCGGAAGAGCGGAGCAGGGAGUA&UGCUCUCUGCUCU----CACUGUCAUC	2.055	NA
zma-miR156j-3p	Zm00001d044570_T001	2506	2534	2524	...((((((((((.....((.(((((((.&.)))))))-))-----))))))))))...	UUGGACAGUGAGACUUAUGCUAGAGAGCU&UGCUCUCU-GC-----UCUCACUGUCAUC	6.165	Pre-mRNA-processing protein 40A
zma-miR156j-3p	Zm00001d044570_T003	2859	2887	2877	...((((((((((.....((.(((((((.&.)))))))-))-----))))))))))...	UUGGACAGUGAGACUUAUGCUAGAGAGCU&UGCUCUCU-GC-----UCUCACUGUCAUC	4.11	Pre-mRNA-processing protein 40A
zma-miR156j-3p	Zm00001d044570_T005	2861	2889	2879	...((((((((((.....((.(((((((.&.)))))))-))-----))))))))))...	UUGGACAGUGAGACUUAUGCUAGAGAGCU&UGCUCUCU-GC-----UCUCACUGUCAUC	2.055	Pre-mRNA-processing protein 40A
zma-miR156j-3p	Zm00001d044570_T007	2845	2873	2863	...((((((((((.....((.(((((((.&.)))))))-))-----))))))))))...	UUGGACAGUGAGACUUAUGCUAGAGAGCU&UGCUCUCU-GC-----UCUCACUGUCAUC	2.055	Pre-mRNA-processing protein 40A
zma-miR156j-3p	Zm00001d044570_T008	2811	2839	2829	...((((((((((.....((.(((((((.&.)))))))-))-----))))))))))...	UUGGACAGUGAGACUUAUGCUAGAGAGCU&UGCUCUCU-GC-----UCUCACUGUCAUC	4.11	Pre-mRNA-processing protein 40A
zma-miR156j-3p	Zm00001d044570_T012	2815	2843	2833	...((((((((((.....((.(((((((.&.)))))))-))-----))))))))))...	UUGGACAGUGAGACUUAUGCUAGAGAGCU&UGCUCUCU-GC-----UCUCACUGUCAUC	4.11	Pre-mRNA-processing protein 40A
zma-miR156j-3p	Zm00001d044570_T013	2822	2850	2840	...((((((((((.....((.(((((((.&.)))))))-))-----))))))))))...	UUGGACAGUGAGACUUAUGCUAGAGAGCU&UGCUCUCU-GC-----UCUCACUGUCAUC	8.22	Pre-mRNA-processing protein 40A
zma-miR156j-3p	Zm00001d044570_T015	2904	2932	2922	...((((((((((.....((.(((((((.&.)))))))-))-----))))))))))...	UUGGACAGUGAGACUUAUGCUAGAGAGCU&UGCUCUCU-GC-----UCUCACUGUCAUC	4.11	Pre-mRNA-processing protein 40A
zma-miR156j-3p	Zm00001d044570_T018	2832	2860	2850	...((((((((((.....((.(((((((.&.)))))))-))-----))))))))))...	UUGGACAGUGAGACUUAUGCUAGAGAGCU&UGCUCUCU-GC-----UCUCACUGUCAUC	2.055	Pre-mRNA-processing protein 40A
zma-miR156j-3p	Zm00001d044570_T020	2753	2781	2771	...((((((((((.....((.(((((((.&.)))))))-))-----))))))))))...	UUGGACAGUGAGACUUAUGCUAGAGAGCU&UGCUCUCU-GC-----UCUCACUGUCAUC	2.055	Pre-mRNA-processing protein 40A
zma-miR156j-3p	Zm00001d044570_T022	2801	2829	2819	...((((((((((.....((.(((((((.&.)))))))-))-----))))))))))...	UUGGACAGUGAGACUUAUGCUAGAGAGCU&UGCUCUCU-GC-----UCUCACUGUCAUC	4.11	Pre-mRNA-processing protein 40A
zma-miR156j-3p	Zm00001d044570_T023	2825	2853	2843	...((((((((((.....((.(((((((.&.)))))))-))-----))))))))))...	UUGGACAGUGAGACUUAUGCUAGAGAGCU&UGCUCUCU-GC-----UCUCACUGUCAUC	2.055	Pre-mRNA-processing protein 40A
zma-miR156j-3p	Zm00001d044570_T026	2805	2833	2823	...((((((((((.....((.(((((((.&.)))))))-))-----))))))))))...	UUGGACAGUGAGACUUAUGCUAGAGAGCU&UGCUCUCU-GC-----UCUCACUGUCAUC	2.055	Pre-mRNA-processing protein 40A
zma-miR156j-3p	Zm00001d044570_T028	2784	2812	2802	...((((((((((.....((.(((((((.&.)))))))-))-----))))))))))...	UUGGACAGUGAGACUUAUGCUAGAGAGCU&UGCUCUCU-GC-----UCUCACUGUCAUC	2.055	Pre-mRNA-processing protein 40A
zma-miR156j-3p	Zm00001d044570_T032	2761	2789	2779	...((((((((((.....((.(((((((.&.)))))))-))-----))))))))))...	UUGGACAGUGAGACUUAUGCUAGAGAGCU&UGCUCUCU-GC-----UCUCACUGUCAUC	6.165	Pre-mRNA-processing protein 40A
zma-miR156j-3p	Zm00001d044570_T034	2736	2764	2754	...((((((((((.....((.(((((((.&.)))))))-))-----))))))))))...	UUGGACAGUGAGACUUAUGCUAGAGAGCU&UGCUCUCU-GC-----UCUCACUGUCAUC	2.055	N/A
zma-miR156j-3p	Zm00001d044570_T036	2717	2745	2735	...((((((((((.....((.(((((((.&.)))))))-))-----))))))))))...	UUGGACAGUGAGACUUAUGCUAGAGAGCU&UGCUCUCU-GC-----UCUCACUGUCAUC	4.11	Pre-mRNA-processing protein 40A
zma-miR156j-3p	Zm00001d044570_T037	2712	2740	2730	...((((((((((.....((.(((((((.&.)))))))-))-----))))))))))...	UUGGACAGUGAGACUUAUGCUAGAGAGCU&UGCUCUCU-GC-----UCUCACUGUCAUC	4.11	Pre-mRNA-processing protein 40A
zma-miR156j-3p	Zm00001d044570_T039	2700	2728	2718	...((((((((((.....((.(((((((.&.)))))))-))-----))))))))))...	UUGGACAGUGAGACUUAUGCUAGAGAGCU&UGCUCUCU-GC-----UCUCACUGUCAUC	4.11	Pre-mRNA-processing protein 40A
zma-miR156j-3p	Zm00001d044570_T040	2767	2795	2785	...((((((((((.....((.(((((((.&.)))))))-))-----))))))))))...	UUGGACAGUGAGACUUAUGCUAGAGAGCU&UGCUCUCU-GC-----UCUCACUGUCAUC	8.22	Pre-mRNA-processing protein 40A
zma-miR156j-3p	Zm00001d044570_T041	2700	2728	2718	...((((((((((.....((.(((((((.&.)))))))-))-----))))))))))...	UUGGACAGUGAGACUUAUGCUAGAGAGCU&UGCUCUCU-GC-----UCUCACUGUCAUC	6.165	Pre-mRNA-processing protein 40A
zma-miR156j-3p	Zm00001d044570_T043	2700	2728	2718	...((((((((((.....((.(((((((.&.)))))))-))-----))))))))))...	UUGGACAGUGAGACUUAUGCUAGAGAGCU&UGCUCUCU-GC-----UCUCACUGUCAUC	2.055	Pre-mRNA-processing protein 40A
zma-miR156j-3p	Zm00001d044570_T045	2695	2723	2713	...((((((((((.....((.(((((((.&.)))))))-))-----))))))))))...	UUGGACAGUGAGACUUAUGCUAGAGAGCU&UGCUCUCU-GC-----UCUCACUGUCAUC	4.11	N/A
zma-miR156j-3p	Zm00001d044570_T046	3208	3236	3226	...((((((((((.....((.(((((((.&.)))))))-))-----))))))))))...	UUGGACAGUGAGACUUAUGCUAGAGAGCU&UGCUCUCU-GC-----UCUCACUGUCAUC	2.055	Pre-mRNA-processing protein 40A
zma-miR156j-3p	Zm00001d044570_T048	2683	2711	2701	...((((((((((.....((.(((((((.&.)))))))-))-----))))))))))...	UUGGACAGUGAGACUUAUGCUAGAGAGCU&UGCUCUCU-GC-----UCUCACUGUCAUC	2.055	Pre-mRNA-processing protein 40A
zma-miR156j-3p	Zm00001d044570_T049	2700	2728	2718	...((((((((((.....((.(((((((.&.)))))))-))-----))))))))))...	UUGGACAGUGAGACUUAUGCUAGAGAGCU&UGCUCUCU-GC-----UCUCACUGUCAUC	8.22	Pre-mRNA-processing protein 40A
zma-miR156j-3p	Zm00001d044570_T050	2700	2728	2718	...((((((((((.....((.(((((((.&.)))))))-))-----))))))))))...	UUGGACAGUGAGACUUAUGCUAGAGAGCU&UGCUCUCU-GC-----UCUCACUGUCAUC	2.055	Pre-mRNA-processing protein 40A
zma-miR156j-3p	Zm00001d044570_T052	2700	2728	2718	...((((((((((.....((.(((((((.&.)))))))-))-----))))))))))...	UUGGACAGUGAGACUUAUGCUAGAGAGCU&UGCUCUCU-GC-----UCUCACUGUCAUC	4.11	N/A
zma-miR156j-3p	Zm00001d044570_T061	2664	2692	2682	...((((((((((.....((.(((((((.&.)))))))-))-----))))))))))...	UUGGACAGUGAGACUUAUGCUAGAGAGCU&UGCUCUCU-GC-----UCUCACUGUCAUC	2.055	Pre-mRNA-processing protein 40A
zma-miR156j-3p	Zm00001d044570_T063	2572	2600	2590	...((((((((((.....((.(((((((.&.)))))))-))-----))))))))))...	UUGGACAGUGAGACUUAUGCUAGAGAGCU&UGCUCUCU-GC-----UCUCACUGUCAUC	2.055	Pre-mRNA-processing protein 40A
zma-miR156j-3p	Zm00001d044570_T065	764	792	782	...((((((((((.....((.(((((((.&.)))))))-))-----))))))))))...	UUGGACAGUGAGACUUAUGCUAGAGAGCU&UGCUCUCU-GC-----UCUCACUGUCAUC	6.165	Pre-mRNA-processing protein 40A
zma-miR156j-3p	Zm00001d044570_T066	508	536	526	...((((((((((.....((.(((((((.&.)))))))-))-----))))))))))...	UUGGACAGUGAGACUUAUGCUAGAGAGCU&UGCUCUCU-GC-----UCUCACUGUCAUC	4.11	Pre-mRNA-processing protein 40A
zma-miR156j-3p	Zm00001d044570_T067	463	491	481	...((((((((((.....((.(((((((.&.)))))))-))-----))))))))))...	UUGGACAGUGAGACUUAUGCUAGAGAGCU&UGCUCUCU-GC-----UCUCACUGUCAUC	4.11	Pre-mRNA-processing protein 40A
zma-miR156j-3p	Zm00001d044570_T068	420	448	438	...((((((((((.....((.(((((((.&.)))))))-))-----))))))))))...	UUGGACAGUGAGACUUAUGCUAGAGAGCU&UGCUCUCU-GC-----UCUCACUGUCAUC	12.33	Pre-mRNA-processing protein 40A
zma-miR156j-3p	Zm00001d044570_T069	3286	3314	3304	...((((((((((.....((.(((((((.&.)))))))-))-----))))))))))...	UUGGACAGUGAGACUUAUGCUAGAGAGCU&UGCUCUCU-GC-----UCUCACUGUCAUC	6.165	Pre-mRNA-processing protein 40A
zma-miR156j-3p	Zm00001d044573_T001	2876	2904	2894	...((((((((((.....((.(((((((.&.)))))))-))-----))))))))))...	UUGGACAGUGAGACUUAUGCUAGAGAGCU&UGCUCUCU-GC-----UCUCACUGUCAUC	2.055	Pre-mRNA-processing protein 40A
zma-miR156j-3p	Zm00001d044573_T002	2829	2857	2847	...((((((((((.....((.(((((((.&.)))))))-))-----))))))))))...	UUGGACAGUGAGACUUAUGCUAGAGAGCU&UGCUCUCU-GC-----UCUCACUGUCAUC	4.11	N/A
zma-miR156j-3p	Zm00001d044573_T003	2834	2862	2852	...((((((((((.....((.(((((((.&.)))))))-))-----))))))))))...	UUGGACAGUGAGACUUAUGCUAGAGAGCU&UGCUCUCU-GC-----UCUCACUGUCAUC	2.055	Pre-mRNA-processing protein 40A
zma-miR156j-3p	Zm00001d044573_T004	2757	2785	2775	...((((((((((.....((.(((((((.&.)))))))-))-----))))))))))...	UUGGACAGUGAGACUUAUGCUAGAGAGCU&UGCUCUCU-GC-----UCUCACUGUCAUC	6.165	Pre-mRNA-processing protein 40A
zma-miR156j-3p	Zm00001d044573_T006	2816	2844	2834	...((((((((((.....((.(((((((.&.)))))))-))-----))))))))))...	UUGGACAGUGAGACUUAUGCUAGAGAGCU&UGCUCUCU-GC-----UCUCACUGUCAUC	2.055	N/A
zma-miR156j-3p	Zm00001d044573_T007	2920	2948	2938	...((((((((((.....((.(((((((.&.)))))))-))-----))))))))))...	UUGGACAGUGAGACUUAUGCUAGAGAGCU&UGCUCUCU-GC-----UCUCACUGUCAUC	6.165	Pre-mRNA-processing protein 40A
zma-miR156j-3p	Zm00001d044573_T010	2926	2954	2944	...((((((((((.....((.(((((((.&.)))))))-))-----))))))))))...	UUGGACAGUGAGACUUAUGCUAGAGAGCU&UGCUCUCU-GC-----UCUCACUGUCAUC	2.055	Pre-mRNA-processing protein 40A
zma-miR156j-3p	Zm00001d044573_T012	2842	2870	2860	...((((((((((.....((.(((((((.&.)))))))-))-----))))))))))...	UUGGACAGUGAGACUUAUGCUAGAGAGCU&UGCUCUCU-GC-----UCUCACUGUCAUC	10.275	Pre-mRNA-processing protein 40A
zma-miR156j-3p	Zm00001d044573_T013	2776	2804	2794	...((((((((((.....((.(((((((.&.)))))))-))-----))))))))))...	UUGGACAGUGAGACUUAUGCUAGAGAGCU&UGCUCUCU-GC-----UCUCACUGUCAUC	4.11	N/A
zma-miR156j-3p	Zm00001d044573_T016	2831	2859	2849	...((((((((((.....((.(((((((.&.)))))))-))-----))))))))))...	UUGGACAGUGAGACUUAUGCUAGAGAGCU&UGCUCUCU-GC-----UCUCACUGUCAUC	4.11	Pre-mRNA-processing protein 40A
zma-miR156j-3p	Zm00001d044573_T017	3338	3366	3356	...((((((((((.....((.(((((((.&.)))))))-))-----))))))))))...	UUGGACAGUGAGACUUAUGCUAGAGAGCU&UGCUCUCU-GC-----UCUCACUGUCAUC	2.055	N/A
zma-miR156j-3p	Zm00001d044573_T019	2726	2754	2744	...((((((((((.....((.(((((((.&.)))))))-))-----))))))))))...	UUGGACAGUGAGACUUAUGCUAGAGAGCU&UGCUCUCU-GC-----UCUCACUGUCAUC	2.055	N/A
zma-miR156j-3p	Zm00001d044573_T020	2737	2765	2755	...((((((((((.....((.(((((((.&.)))))))-))-----))))))))))...	UUGGACAGUGAGACUUAUGCUAGAGAGCU&UGCUCUCU-GC-----UCUCACUGUCAUC	4.11	Pre-mRNA-processing protein 40A
zma-miR156j-3p	Zm00001d044573_T021	2724	2752	2742	...((((((((((.....((.(((((((.&.)))))))-))-----))))))))))...	UUGGACAGUGAGACUUAUGCUAGAGAGCU&UGCUCUCU-GC-----UCUCACUGUCAUC	4.11	N/A
zma-miR156j-3p	Zm00001d044573_T022	2709	2737	2727	...((((((((((.....((.(((((((.&.)))))))-))-----))))))))))...	UUGGACAGUGAGACUUAUGCUAGAGAGCU&UGCUCUCU-GC-----UCUCACUGUCAUC	4.11	N/A
zma-miR156j-3p	Zm00001d044573_T024	2660	2688	2678	...((((((((((.....((.(((((((.&.)))))))-))-----))))))))))...	UUGGACAGUGAGACUUAUGCUAGAGAGCU&UGCUCUCU-GC-----UCUCACUGUCAUC	6.165	N/A
zma-miR156j-3p	Zm00001d044573_T025	2726	2754	2744	...((((((((((.....((.(((((((.&.)))))))-))-----))))))))))...	UUGGACAGUGAGACUUAUGCUAGAGAGCU&UGCUCUCU-GC-----UCUCACUGUCAUC	4.11	N/A
zma-miR156j-3p	Zm00001d044573_T027	2725	2753	2743	...((((((((((.....((.(((((((.&.)))))))-))-----))))))))))...	UUGGACAGUGAGACUUAUGCUAGAGAGCU&UGCUCUCU-GC-----UCUCACUGUCAUC	2.055	N/A
zma-miR156j-3p	Zm00001d044573_T028	2659	2687	2677	...((((((((((.....((.(((((((.&.)))))))-))-----))))))))))...	UUGGACAGUGAGACUUAUGCUAGAGAGCU&UGCUCUCU-GC-----UCUCACUGUCAUC	2.055	N/A
zma-miR156j-3p	Zm00001d044573_T029	2805	2833	2823	...((((((((((.....((.(((((((.&.)))))))-))-----))))))))))...	UUGGACAGUGAGACUUAUGCUAGAGAGCU&UGCUCUCU-GC-----UCUCACUGUCAUC	4.11	Pre-mRNA-processing protein 40A
zma-miR156j-3p	Zm00001d044573_T031	2788	2816	2806	...((((((((((.....((.(((((((.&.)))))))-))-----))))))))))...	UUGGACAGUGAGACUUAUGCUAGAGAGCU&UGCUCUCU-GC-----UCUCACUGUCAUC	6.165	Pre-mRNA-processing protein 40A
zma-miR156j-3p	Zm00001d044573_T032	2795	2823	2813	...((((((((((.....((.(((((((.&.)))))))-))-----))))))))))...	UUGGACAGUGAGACUUAUGCUAGAGAGCU&UGCUCUCU-GC-----UCUCACUGUCAUC	2.055	Pre-mRNA-processing protein 40A
zma-miR156j-3p	Zm00001d044573_T033	2763	2791	2781	...((((((((((.....((.(((((((.&.)))))))-))-----))))))))))...	UUGGACAGUGAGACUUAUGCUAGAGAGCU&UGCUCUCU-GC-----UCUCACUGUCAUC	2.055	Pre-mRNA-processing protein 40A
zma-miR156j-3p	Zm00001d044573_T034	2713	2741	2731	...((((((((((.....((.(((((((.&.)))))))-))-----))))))))))...	UUGGACAGUGAGACUUAUGCUAGAGAGCU&UGCUCUCU-GC-----UCUCACUGUCAUC	8.22	Pre-mRNA-processing protein 40A
zma-miR156j-3p	Zm00001d044573_T037	2675	2703	2693	...((((((((((.....((.(((((((.&.)))))))-))-----))))))))))...	UUGGACAGUGAGACUUAUGCUAGAGAGCU&UGCUCUCU-GC-----UCUCACUGUCAUC	2.055	Pre-mRNA-processing protein 40A
zma-miR156j-3p	Zm00001d044573_T044	2692	2720	2710	...((((((((((.....((.(((((((.&.)))))))-))-----))))))))))...	UUGGACAGUGAGACUUAUGCUAGAGAGCU&UGCUCUCU-GC-----UCUCACUGUCAUC	2.055	Pre-mRNA-processing protein 40A
zma-miR156j-3p	Zm00001d044573_T051	2692	2720	2710	...((((((((((.....((.(((((((.&.)))))))-))-----))))))))))...	UUGGACAGUGAGACUUAUGCUAGAGAGCU&UGCUCUCU-GC-----UCUCACUGUCAUC	4.11	Pre-mRNA-processing protein 40A
zma-miR156j-3p	Zm00001d044573_T054	2692	2720	2710	...((((((((((.....((.(((((((.&.)))))))-))-----))))))))))...	UUGGACAGUGAGACUUAUGCUAGAGAGCU&UGCUCUCU-GC-----UCUCACUGUCAUC	2.055	Pre-mRNA-processing protein 40A
zma-miR156j-3p	Zm00001d044573_T055	2692	2720	2710	...((((((((((.....((.(((((((.&.)))))))-))-----))))))))))...	UUGGACAGUGAGACUUAUGCUAGAGAGCU&UGCUCUCU-GC-----UCUCACUGUCAUC	4.11	Pre-mRNA-processing protein 40A
zma-miR156j-3p	Zm00001d044573_T065	2656	2684	2674	...((((((((((.....((.(((((((.&.)))))))-))-----))))))))))...	UUGGACAGUGAGACUUAUGCUAGAGAGCU&UGCUCUCU-GC-----UCUCACUGUCAUC	2.055	Pre-mRNA-processing protein 40A
zma-miR156j-3p	Zm00001d044573_T067	1314	1342	1332	...((((((((((.....((.(((((((.&.)))))))-))-----))))))))))...	UUGGACAGUGAGACUUAUGCUAGAGAGCU&UGCUCUCU-GC-----UCUCACUGUCAUC	2.055	Pre-mRNA-processing protein 40A
zma-miR156j-3p	Zm00001d044573_T068	764	792	782	...((((((((((.....((.(((((((.&.)))))))-))-----))))))))))...	UUGGACAGUGAGACUUAUGCUAGAGAGCU&UGCUCUCU-GC-----UCUCACUGUCAUC	4.11	Pre-mRNA-processing protein 40A
zma-miR156j-3p	Zm00001d044573_T069	508	536	526	...((((((((((.....((.(((((((.&.)))))))-))-----))))))))))...	UUGGACAGUGAGACUUAUGCUAGAGAGCU&UGCUCUCU-GC-----UCUCACUGUCAUC	2.055	N/A
zma-miR156j-3p	Zm00001d044573_T070	463	491	481	...((((((((((.....((.(((((((.&.)))))))-))-----))))))))))...	UUGGACAGUGAGACUUAUGCUAGAGAGCU&UGCUCUCU-GC-----UCUCACUGUCAUC	4.11	Pre-mRNA-processing protein 40A
zma-miR156j-3p	Zm00001d044573_T071	420	448	438	...((((((((((.....((.(((((((.&.)))))))-))-----))))))))))...	UUGGACAGUGAGACUUAUGCUAGAGAGCU&UGCUCUCU-GC-----UCUCACUGUCAUC	4.11	Pre-mRNA-processing protein 40A
zma-miR156j-3p	Zm00001d046593_T001	1159	1182	1172	...((.((((((((((.((((((.&.))))))-)))))))))).))...	AUGGAGGGUGAGAGUAUGAGGGCU&UGCUCUC-UGCUCUCACUGUCAUC	8.22	acid phosphatase1
zma-miR156j-3p	Zm00001d047635_T002	42	64	55	(((((((((((((.((((((((.&.)))))))).)))))))))))))	GGUGGCGGUGAGGAUAGAGGGUU&UGCUCUCUGCUCUCACUGUCAUC	2.055	Ubiquitin-conjugating enzyme E2 32
zma-miR156j-3p	Zm00001d048623_T001	182	205	195	((((((.(((((((.(((((.((.&.))-))))).))))))).))))))	GGUGACUGUGAGAGAGGAGAUGCG&UGC-UCUCUGCUCUCACUGUCAUC	4.11	Putative MYB DNA-binding domain superfamily protein
zma-miR156j-3p	Zm00001d051180_T005	695	728	713	(((((((.....((((((((......((((((((&))))))))------))))))))-----)))))))	GAUGACGUGUUCGUGAGGGCGAAGUGGGAGAGCA&UGCUCUCU------GCUCUCAC-----UGUCAUC	2.055	N/A
zma-miR156j-3p	Zm00001d051180_T007	695	728	713	(((((((.....((((((((......((((((((&))))))))------))))))))-----)))))))	GAUGACGUGUUCGUGAGGGCGAAGUGGGAGAGCA&UGCUCUCU------GCUCUCAC-----UGUCAUC	2.055	Putative homeodomain-like transcription factor superfamily protein
zma-miR156j-3p	Zm00001d052163_T001	420	443	433	...(((((((((((((.(.(((((&))))).)-)))))))))))))...	UGCGGCGGUGAGGGCGCGCGAGCA&UGCUCUC-UGCUCUCACUGUCAUC	12.33	Protein DCL chloroplastic
zma-miR160b-3p	Zm00001d008281_T001	565	587	577	((((((..(((.((((.((((((&)))))).))))-)))-.))))))	CGUGCUAGGGCUCUCUGGCGCGC&GCGUGCAAG-GAGCC-AAGCAUG	41.1	EMB1374 isoform 1%3B EMB1374 isoform 2
zma-miR160b-3p	Zm00001d012821_T004	1593	1614	1605	((((((((((.(((((((.(..&..).)))))))-))))))))))	UAUGCUUGGCUUCCUUGCUCAA&GCGUGCAAGGA-GCCAAGCAUG	2.055	Probable inactive poly [ADP-ribose] polymerase SRO1
zma-miR160b-3p	Zm00001d022374_T001	1887	1914	1905	(((((((......((.(((((((((.((&)).)))))))))-))------)))))))	CGUGCUUGUCCAGGGUUUCCUUGCAGGC&GCGUGCAAGGAG-CC------AAGCAUG	12.33	Serine carboxypeptidase-like 40
zma-miR160b-3p	Zm00001d042697_T002	503	525	514	((-(((((((((.((((.(((((&)))))-)))).))))))))).))	CAUGCUUGGCUUUGCCGCAUCGC&GCG-UGC-AAGGAGCCAAGCAUG	78.09	N/A
zma-miR162-3p	Zm00001d001932_T001	345	362	356	((.((((((((((---(((((&)))))...))))))))))-))	UGAGAUGCAGAGG---AUCGA&UCGAUAAACCUCUGCAUC-CA	6.165	Probable plastid-lipid-associated protein 13 chloroplastic
zma-miR162-3p	Zm00001d001932_T002	309	326	320	((.((((((((((---(((((&)))))...))))))))))-))	UGAGAUGCAGAGG---AUCGA&UCGAUAAACCUCUGCAUC-CA	4.11	Probable plastid-lipid-associated protein 13 chloroplastic
zma-miR162-3p	Zm00001d001932_T003	306	323	317	((.((((((((((---(((((&)))))...))))))))))-))	UGAGAUGCAGAGG---AUCGA&UCGAUAAACCUCUGCAUC-CA	4.11	Probable plastid-lipid-associated protein 13 chloroplastic
zma-miR162-3p	Zm00001d003500_T001	1124	1145	1137	.((((((...((((((.-(((((&)))))..))))))---)))))).	AGGAUGCCGGGGAGGUC-GUCGA&UCGAUAAACCUCU---GCAUCCA	4.11	Pentatricopeptide repeat-containing protein mitochondrial
zma-miR162-3p	Zm00001d003684_T001	697	716	707	.(((((((((((........&........))))))))))).	AGGAUGCAGAGGCCGUACCA&UCGAUAAACCUCUGCAUCCA	2.055	Alba DNA/RNA-binding protein
zma-miR162-3p	Zm00001d006168_T001	1939	1957	1949	(((((((((.((((((-(((&))).)))))).)))))))))	UGGAUGCAGUGGUUUG-CGA&UCGAUAAACCUCUGCAUCCA	2.055	Flap endonuclease GEN-like 1
zma-miR162-3p	Zm00001d006168_T004	1859	1877	1869	(((((((((.((((((-(((&))).)))))).)))))))))	UGGAUGCAGUGGUUUG-CGA&UCGAUAAACCUCUGCAUCCA	2.055	N/A
zma-miR162-3p	Zm00001d006168_T008	2136	2154	2146	(((((((((.((((((-(((&))).)))))).)))))))))	UGGAUGCAGUGGUUUG-CGA&UCGAUAAACCUCUGCAUCCA	2.055	Flap endonuclease GEN-like 1
zma-miR162-3p	Zm00001d006168_T009	1592	1610	1602	(((((((((.((((((-(((&))).)))))).)))))))))	UGGAUGCAGUGGUUUG-CGA&UCGAUAAACCUCUGCAUCCA	2.055	Flap endonuclease GEN-like 1
zma-miR162-3p	Zm00001d007092_T002	3401	3428	3411	..((((((((((........((((((((&))))))))--------))))))))))..	GAGAUGCAGAGGGAGGACCUUUUGUCGA&UCGAUAAA--------CCUCUGCAUCCA	2.055	elongation factor Ts family protein
zma-miR162-3p	Zm00001d007092_T003	2303	2330	2313	..((((((((((........((((((((&))))))))--------))))))))))..	GAGAUGCAGAGGGAGGACCUUUUGUCGA&UCGAUAAA--------CCUCUGCAUCCA	2.055	N/A
zma-miR162-3p	Zm00001d007092_T005	2206	2233	2216	..((((((((((........((((((((&))))))))--------))))))))))..	GAGAUGCAGAGGGAGGACCUUUUGUCGA&UCGAUAAA--------CCUCUGCAUCCA	2.055	N/A
zma-miR162-3p	Zm00001d008178_T001	3659	3680	3669	.((((((((((((...((((((&))))))--.)))))))))))).	AGGAUGCAGGGGUAACUGUUGA&UCGAUA--AACCUCUGCAUCCA	2.055	ABC transporter B family member 21
zma-miR162-3p	Zm00001d008178_T018	2234	2255	2244	.((((((((((((...((((((&))))))--.)))))))))))).	AGGAUGCAGGGGUAACUGUUGA&UCGAUA--AACCUCUGCAUCCA	2.055	ABC transporter B family member 21
zma-miR162-3p	Zm00001d008178_T019	2677	2698	2687	.((((((((((((...((((((&))))))--.)))))))))))).	AGGAUGCAGGGGUAACUGUUGA&UCGAUA--AACCUCUGCAUCCA	2.055	ABC transporter B family member 21
zma-miR162-3p	Zm00001d008178_T025	1904	1925	1914	.((((((((((((...((((((&))))))--.)))))))))))).	AGGAUGCAGGGGUAACUGUUGA&UCGAUA--AACCUCUGCAUCCA	2.055	N/A
zma-miR162-3p	Zm00001d008178_T026	1630	1651	1640	.((((((((((((...((((((&))))))--.)))))))))))).	AGGAUGCAGGGGUAACUGUUGA&UCGAUA--AACCUCUGCAUCCA	2.055	ABC transporter B family member 21
zma-miR162-3p	Zm00001d009339_T001	425	444	435	((((((((((((........&........))))))))))))	UGGAUGCAGAGGACCAGACU&UCGAUAAACCUCUGCAUCCA	4.11	ATP-dependent Clp protease proteolytic subunit
zma-miR162-3p	Zm00001d009339_T002	414	433	424	((((((((((((........&........))))))))))))	UGGAUGCAGAGGACCAGACU&UCGAUAAACCUCUGCAUCCA	2.055	ATP-dependent Clp protease proteolytic subunit
zma-miR162-3p	Zm00001d009339_T003	48	67	58	((((((((((((........&........))))))))))))	UGGAUGCAGAGGACCAGACU&UCGAUAAACCUCUGCAUCCA	4.11	ATP-dependent Clp protease proteolytic subunit
zma-miR162-3p	Zm00001d013667_T001	419	438	429	(((((.((...((((((((((.&.))))))))))-..)).)))))	UGGAUGCAGAGGAUGCAAAU&UCGAUAAACCUCUGCAUCCA	8.22	Methyl-CpG-binding domain-containing protein 11
zma-miR162-3p	Zm00001d022353_T001	517	536	527	((((-((.(((((((((((..&..)))))))))))-)).))))	UGGA-GCAAGGGGUUUAUCCU&UCGAUAAACCUCU-GCAUCCA	8.22	BSD domain-containing protein
zma-miR162-3p	Zm00001d027412_T004	3633	3653	3643	((((((((((((.((((((((&))))))))-))))))))))))	UGGAUGCAGAGGUUUUAUCGA&UCGAUAAA-CCUCUGCAUCCA	2.055	dicer-like 101
zma-miR162-3p	Zm00001d027412_T008	10	30	20	((((((((((((.((((((((&))))))))-))))))))))))	UGGAUGCAGAGGUUUUAUCGA&UCGAUAAA-CCUCUGCAUCCA	2.055	dicer-like 101
zma-miR162-3p	Zm00001d027412_T012	1204	1224	1214	((((((((((((.((((((((&))))))))-))))))))))))	UGGAUGCAGAGGUUUUAUCGA&UCGAUAAA-CCUCUGCAUCCA	2.055	N/A
zma-miR162-3p	Zm00001d027412_T027	3633	3653	3643	((((((((((((.((((((((&))))))))-))))))))))))	UGGAUGCAGAGGUUUUAUCGA&UCGAUAAA-CCUCUGCAUCCA	2.055	dicer-like 101
zma-miR162-3p	Zm00001d027412_T029	2651	2671	2661	((((((((((((.((((((((&))))))))-))))))))))))	UGGAUGCAGAGGUUUUAUCGA&UCGAUAAA-CCUCUGCAUCCA	2.055	dicer-like 101
zma-miR162-3p	Zm00001d027412_T043	3716	3736	3726	((((((((((((.((((((((&))))))))-))))))))))))	UGGAUGCAGAGGUUUUAUCGA&UCGAUAAA-CCUCUGCAUCCA	4.11	dicer-like 101
zma-miR162-3p	Zm00001d027412_T051	2418	2438	2428	((((((((((((.((((((((&))))))))-))))))))))))	UGGAUGCAGAGGUUUUAUCGA&UCGAUAAA-CCUCUGCAUCCA	2.055	dicer-like 101
zma-miR162-3p	Zm00001d027412_T052	2576	2596	2586	((((((((((((.((((((((&))))))))-))))))))))))	UGGAUGCAGAGGUUUUAUCGA&UCGAUAAA-CCUCUGCAUCCA	4.11	dicer-like 101
zma-miR162-3p	Zm00001d027412_T059	2723	2743	2733	((((((((((((.((((((((&))))))))-))))))))))))	UGGAUGCAGAGGUUUUAUCGA&UCGAUAAA-CCUCUGCAUCCA	2.055	N/A
zma-miR162-3p	Zm00001d027412_T061	2512	2532	2522	((((((((((((.((((((((&))))))))-))))))))))))	UGGAUGCAGAGGUUUUAUCGA&UCGAUAAA-CCUCUGCAUCCA	2.055	dicer-like 101
zma-miR162-3p	Zm00001d027412_T064	158	178	168	((((((((((((.((((((((&))))))))-))))))))))))	UGGAUGCAGAGGUUUUAUCGA&UCGAUAAA-CCUCUGCAUCCA	2.055	dicer-like 101
zma-miR162-3p	Zm00001d027412_T067	3330	3350	3340	((((((((((((.((((((((&))))))))-))))))))))))	UGGAUGCAGAGGUUUUAUCGA&UCGAUAAA-CCUCUGCAUCCA	2.055	N/A
zma-miR162-3p	Zm00001d027412_T075	2708	2728	2718	((((((((((((.((((((((&))))))))-))))))))))))	UGGAUGCAGAGGUUUUAUCGA&UCGAUAAA-CCUCUGCAUCCA	2.055	dicer-like 101
zma-miR162-3p	Zm00001d027412_T085	2968	2988	2978	((((((((((((.((((((((&))))))))-))))))))))))	UGGAUGCAGAGGUUUUAUCGA&UCGAUAAA-CCUCUGCAUCCA	4.11	dicer-like 101
zma-miR162-3p	Zm00001d028562_T001	754	772	763	((((-((((((((..((((.&.))))..)))))))).))))	UGGA-GCAGAGGUGCAUCGU&UCGAUAAACCUCUGCAUCCA	8.22	Fructose-1%2C6-bisphosphatase
zma-miR162-3p	Zm00001d034757_T002	847	866	857	.(((.(((((((((((....&....))))))))))).))).	CGGAGGCAGAGGUUUAAAAA&UCGAUAAACCUCUGCAUCCA	2.055	Electron transfer flavoprotein subunit alpha mitochondrial
zma-miR162-3p	Zm00001d034757_T003	3238	3257	3248	.(((.(((((((((((....&....))))))))))).))).	CGGAGGCAGAGGUUUAAAAA&UCGAUAAACCUCUGCAUCCA	4.11	Electron transfer flavoprotein subunit alpha mitochondrial
zma-miR162-3p	Zm00001d034757_T009	840	859	850	.(((.(((((((((((....&....))))))))))).))).	CGGAGGCAGAGGUUUAAAAA&UCGAUAAACCUCUGCAUCCA	2.055	Electron transfer flavoprotein subunit alpha mitochondrial
zma-miR162-3p	Zm00001d034757_T012	285	304	295	.(((.(((((((((((....&....))))))))))).))).	CGGAGGCAGAGGUUUAAAAA&UCGAUAAACCUCUGCAUCCA	2.055	Electron transfer flavoprotein subunit alpha mitochondrial
zma-miR162-3p	Zm00001d038163_T001	2316	2338	2329	((((((((((...(((.(((((.&.))))).)))---))))))))))	UGGGUGCAGGCUUGGUAUAUCGU&UCGAUAAACC---UCUGCAUCCA	26.715	pyruvate orthophosphate dikinase1
zma-miR162-3p	Zm00001d038163_T002	2316	2338	2329	(((((((((((......((((.((&)).))))-----.)))))))))))	UGGGUGCAGGCUUGGUAUAUCGU&UCGAUAAACC---UCUGCAUCCA	28.77	pyruvate orthophosphate dikinase1
zma-miR162-3p	Zm00001d038163_T003	2112	2134	2125	((((((((..(((((.((.((((&)))).)).)))))-.))))))))	UGGGUGCAGGCUUGGUAUAUCGU&UCGAUAAACC---UCUGCAUCCA	16.44	pyruvate orthophosphate dikinase1
zma-miR162-3p	Zm00001d038163_T004	1769	1791	1782	(((((((((((......((((.((&)).))))-----.)))))))))))	UGGGUGCAGGCUUGGUAUAUCGU&UCGAUAAACC---UCUGCAUCCA	18.495	N/A
zma-miR162-3p	Zm00001d038163_T005	2109	2131	2122	((((((((..(((((.((.((((&)))).)).)))))-.))))))))	UGGGUGCAGGCUUGGUAUAUCGU&UCGAUAAACC---UCUGCAUCCA	24.66	pyruvate orthophosphate dikinase1
zma-miR162-3p	Zm00001d038163_T006	1903	1925	1916	.(((.-((((((((((((((&))))))))))))))..))).	UGGGUGCAGGCUUGGUAUAUCGU&UCGAUAAACC---UCUGCAUCCA	12.33	N/A
zma-miR162-3p	Zm00001d038163_T007	1422	1444	1435	((((((((..(((((.((.((((&)))).)).)))))-.))))))))	UGGGUGCAGGCUUGGUAUAUCGU&UCGAUAAACC---UCUGCAUCCA	22.605	N/A
zma-miR162-3p	Zm00001d038163_T008	2746	2768	2759	((((((((..(((((.((.((((&)))).)).)))))-.))))))))	UGGGUGCAGGCUUGGUAUAUCGU&UCGAUAAACC---UCUGCAUCCA	20.55	pyruvate orthophosphate dikinase1
zma-miR162-3p	Zm00001d038163_T009	2192	2214	2205	((((((((..(((((.((.((((&)))).)).)))))-.))))))))	UGGGUGCAGGCUUGGUAUAUCGU&UCGAUAAACC---UCUGCAUCCA	26.715	pyruvate orthophosphate dikinase1
zma-miR162-3p	Zm00001d038163_T010	1799	1821	1812	((((((((..(((((.((.((((&)))).)).)))))-.))))))))	UGGGUGCAGGCUUGGUAUAUCGU&UCGAUAAACC---UCUGCAUCCA	26.715	N/A
zma-miR162-3p	Zm00001d038163_T011	1581	1603	1594	(((((((((((......((((.((&)).))))-----.)))))))))))	UGGGUGCAGGCUUGGUAUAUCGU&UCGAUAAACC---UCUGCAUCCA	18.495	N/A
zma-miR162-3p	Zm00001d038163_T012	2840	2862	2853	((((((((..(((((.((.((((&)))).)).)))))-.))))))))	UGGGUGCAGGCUUGGUAUAUCGU&UCGAUAAACC---UCUGCAUCCA	22.605	pyruvate orthophosphate dikinase1
zma-miR162-3p	Zm00001d038163_T013	2044	2066	2057	((((((((..(((((.((.((((&)))).)).)))))-.))))))))	UGGGUGCAGGCUUGGUAUAUCGU&UCGAUAAACC---UCUGCAUCCA	16.44	N/A
zma-miR162-3p	Zm00001d038163_T014	970	992	983	((((((((..(((((.((.((((&)))).)).)))))-.))))))))	UGGGUGCAGGCUUGGUAUAUCGU&UCGAUAAACC---UCUGCAUCCA	14.385	N/A
zma-miR162-3p	Zm00001d038163_T015	1933	1955	1946	((((((((((...(((.(((((.&.))))).)))---))))))))))	UGGGUGCAGGCUUGGUAUAUCGU&UCGAUAAACC---UCUGCAUCCA	39.045	N/A
zma-miR162-3p	Zm00001d038163_T016	1380	1402	1393	((((((((((...(((.(((((.&.))))).)))---))))))))))	UGGGUGCAGGCUUGGUAUAUCGU&UCGAUAAACC---UCUGCAUCCA	30.825	N/A
zma-miR162-3p	Zm00001d038163_T017	1953	1975	1966	((((((((..(((((.((.((((&)))).)).)))))-.))))))))	UGGGUGCAGGCUUGGUAUAUCGU&UCGAUAAACC---UCUGCAUCCA	16.44	N/A
zma-miR162-3p	Zm00001d038163_T018	2030	2052	2043	((((((((..(((((.((.((((&)))).)).)))))-.))))))))	UGGGUGCAGGCUUGGUAUAUCGU&UCGAUAAACC---UCUGCAUCCA	20.55	N/A
zma-miR162-3p	Zm00001d038163_T019	1585	1607	1598	((((((((..(((((.((.((((&)))).)).)))))-.))))))))	UGGGUGCAGGCUUGGUAUAUCGU&UCGAUAAACC---UCUGCAUCCA	26.715	pyruvate orthophosphate dikinase1
zma-miR162-3p	Zm00001d038163_T020	2232	2254	2245	((((((((..(((((.((.((((&)))).)).)))))-.))))))))	UGGGUGCAGGCUUGGUAUAUCGU&UCGAUAAACC---UCUGCAUCCA	32.88	pyruvate orthophosphate dikinase1
zma-miR162-3p	Zm00001d038163_T021	2104	2126	2117	.(((.-((((((((((((((&))))))))))))))..))).	UGGGUGCAGGCUUGGUAUAUCGU&UCGAUAAACC---UCUGCAUCCA	20.55	pyruvate orthophosphate dikinase1
zma-miR162-3p	Zm00001d038163_T022	2047	2069	2060	((((((((..(((((.((.((((&)))).)).)))))-.))))))))	UGGGUGCAGGCUUGGUAUAUCGU&UCGAUAAACC---UCUGCAUCCA	30.825	N/A
zma-miR162-3p	Zm00001d038163_T023	1825	1847	1838	(((((((((((......((((.((&)).))))-----.)))))))))))	UGGGUGCAGGCUUGGUAUAUCGU&UCGAUAAACC---UCUGCAUCCA	10.275	N/A
zma-miR162-3p	Zm00001d038163_T024	2563	2585	2576	((((((((..(((((.((.((((&)))).)).)))))-.))))))))	UGGGUGCAGGCUUGGUAUAUCGU&UCGAUAAACC---UCUGCAUCCA	20.55	pyruvate orthophosphate dikinase1
zma-miR162-3p	Zm00001d038163_T025	2031	2053	2044	((((((((..(((((.((.((((&)))).)).)))))-.))))))))	UGGGUGCAGGCUUGGUAUAUCGU&UCGAUAAACC---UCUGCAUCCA	20.55	N/A
zma-miR162-3p	Zm00001d038163_T026	2145	2167	2158	((((((((..(((((.((.((((&)))).)).)))))-.))))))))	UGGGUGCAGGCUUGGUAUAUCGU&UCGAUAAACC---UCUGCAUCCA	22.605	pyruvate orthophosphate dikinase1
zma-miR162-3p	Zm00001d038163_T027	1884	1906	1897	((((((((..(((((.((.((((&)))).)).)))))-.))))))))	UGGGUGCAGGCUUGGUAUAUCGU&UCGAUAAACC---UCUGCAUCCA	24.66	N/A
zma-miR162-3p	Zm00001d038163_T029	2557	2579	2570	((((((((..(((((.((.((((&)))).)).)))))-.))))))))	UGGGUGCAGGCUUGGUAUAUCGU&UCGAUAAACC---UCUGCAUCCA	16.44	N/A
zma-miR162-3p	Zm00001d038163_T030	1837	1859	1850	((((((((((...(((.(((((.&.))))).)))---))))))))))	UGGGUGCAGGCUUGGUAUAUCGU&UCGAUAAACC---UCUGCAUCCA	30.825	N/A
zma-miR162-3p	Zm00001d038163_T031	1830	1852	1843	(((((((((((......((((.((&)).))))-----.)))))))))))	UGGGUGCAGGCUUGGUAUAUCGU&UCGAUAAACC---UCUGCAUCCA	28.77	N/A
zma-miR162-3p	Zm00001d038163_T032	1523	1545	1536	(((((((((((......((((.((&)).))))-----.)))))))))))	UGGGUGCAGGCUUGGUAUAUCGU&UCGAUAAACC---UCUGCAUCCA	26.715	pyruvate orthophosphate dikinase1
zma-miR162-3p	Zm00001d038163_T033	1410	1432	1423	((((((((((...(((.(((((.&.))))).)))---))))))))))	UGGGUGCAGGCUUGGUAUAUCGU&UCGAUAAACC---UCUGCAUCCA	30.825	pyruvate orthophosphate dikinase1
zma-miR162-3p	Zm00001d038163_T034	1388	1410	1401	((((((((((...(((.(((((.&.))))).)))---))))))))))	UGGGUGCAGGCUUGGUAUAUCGU&UCGAUAAACC---UCUGCAUCCA	14.385	pyruvate orthophosphate dikinase1
zma-miR162-3p	Zm00001d038163_T035	1285	1307	1298	((((((((((...(((.(((((.&.))))).)))---))))))))))	UGGGUGCAGGCUUGGUAUAUCGU&UCGAUAAACC---UCUGCAUCCA	20.55	pyruvate orthophosphate dikinase1
zma-miR162-3p	Zm00001d038163_T036	470	492	483	((((((((((...(((.(((((.&.))))).)))---))))))))))	UGGGUGCAGGCUUGGUAUAUCGU&UCGAUAAACC---UCUGCAUCCA	26.715	pyruvate orthophosphate dikinase1
zma-miR162-3p	Zm00001d038163_T037	470	492	483	.(((.-((((((((((((((&))))))))))))))..))).	UGGGUGCAGGCUUGGUAUAUCGU&UCGAUAAACC---UCUGCAUCCA	24.66	pyruvate orthophosphate dikinase1
zma-miR162-3p	Zm00001d043625_T004	206	226	216	.(((((((((((......(((&)))-.....))))))))))).	AGGAUGCAGAGGACUCUCCGA&UCG-AUAAACCUCUGCAUCCA	12.33	N/A
zma-miR162-3p	Zm00001d043632_T001	954	974	964	.(((((((((((......(((&)))-.....))))))))))).	AGGAUGCAGAGGACUCUCCGA&UCG-AUAAACCUCUGCAUCCA	6.165	Hyaluronan / mRNA binding family
zma-miR162-3p	Zm00001d043632_T003	759	779	769	.(((((((((((......(((&)))-.....))))))))))).	AGGAUGCAGAGGACUCUCCGA&UCG-AUAAACCUCUGCAUCCA	4.11	N/A
zma-miR162-3p	Zm00001d043632_T004	206	226	216	.(((((((((((......(((&)))-.....))))))))))).	AGGAUGCAGAGGACUCUCCGA&UCG-AUAAACCUCUGCAUCCA	2.055	N/A
zma-miR162-3p	Zm00001d049494_T001	2084	2109	2100	(((((((.((((((((...(((.&.)))-..))))))))-)))))))	UGGAUGCAUUGCUUGAGGAUUAUUGA&UCGAUAAACCUC------UGCAUCCA	28.77	sigma factor 1B
zma-miR162-3p	Zm00001d052556_T001	544	561	554	((((((.((((((--((((.&.))))..)))))).))))))	UGGGUGGAGAGGU--AUCGG&UCGAUAAACCUCUGCAUCCA	10.275	Signal recognition particle 54 kDa protein chloroplastic
zma-miR162-5p	Zm00001d002000_T003	2273	2295	2286	((.((((...((((((((((((.&.))))))))))))---)))).))	GUGGGUGGCUGACUACUGCGCCA&GGGCGCAGUGGUU---UAUCGAU	2.055	N/A
zma-miR162-5p	Zm00001d002704_T001	510	530	521	..((((((...((((((((((&))))))))))-..))))))..	AACGGUAGCAAUGCUGCGCCC&GGGCGCAGUG-GUUUAUCGAU	2.055	Glutathione peroxidase
zma-miR162-5p	Zm00001d006033_T031	1066	1085	1076	((((((((((((((((((..&..))))))))))))))))))	AUUGAUAAACCAUUGCGUGG&GGGCGCAGUGGUUUAUCGAU	2.055	N/A
zma-miR162-5p	Zm00001d006033_T032	1066	1085	1076	((((((((((((((((((..&..))))))))))))))))))	AUUGAUAAACCAUUGCGUGG&GGGCGCAGUGGUUUAUCGAU	2.055	N/A
zma-miR162-5p	Zm00001d007936_T001	549	569	559	..(((((.(((((.(((((((&)))))))-))))).)))))..	GGCGGUGCGCCACGUGCGCUC&GGGCGCA-GUGGUUUAUCGAU	4.11	Pyridoxal 5'-phosphate synthase-like subunit PDX1.2
zma-miR162-5p	Zm00001d008293_T002	465	485	476	..(((...((((((((((((.&.))))))))))))-..)))..	UCCGAGAUAGCCGCUGCGCCG&GGGCGCAGUGGUU-UAUCGAU	2.055	Probable splicing factor 3A subunit 1
zma-miR162-5p	Zm00001d009638_T001	1564	1584	1575	((((((((((.(((((..(((&)))..)))))-))))))))))	GUCGGUGGACUCGCUGAACCC&GGGCGCAGUG-GUUUAUCGAU	104.805	Ketol-acid reductoisomerase chloroplastic
zma-miR162-5p	Zm00001d010204_T001	765	784	775	..(((.((.(((((((((((&))))))))))).)).)))..	GACGGCGACCCGCUGUGCCC&GGGCGCAGUGGUUUAUCGAU	4.11	alpha/beta-Hydrolases superfamily protein
zma-miR162-5p	Zm00001d010528_T001	129	148	139	..(((...(((.((((((((&)))))))).)))...)))..	CGCGAGCUGCCUCUGCGCCC&GGGCGCAGUGGUUUAUCGAU	2.055	60S ribosomal protein L36
zma-miR162-5p	Zm00001d010528_T002	211	230	221	..(((...(((.((((((((&)))))))).)))...)))..	CGCGAGCUGCCUCUGCGCCC&GGGCGCAGUGGUUUAUCGAU	2.055	60S ribosomal protein L36
zma-miR162-5p	Zm00001d010528_T003	113	132	123	..(((...(((.((((((((&)))))))).)))...)))..	CGCGAGCUGCCUCUGCGCCC&GGGCGCAGUGGUUUAUCGAU	2.055	60S ribosomal protein L36
zma-miR162-5p	Zm00001d010528_T005	97	116	107	..(((...(((.((((((((&)))))))).)))...)))..	CGCGAGCUGCCUCUGCGCCC&GGGCGCAGUGGUUUAUCGAU	2.055	60S ribosomal protein L36
zma-miR162-5p	Zm00001d010614_T001	246	265	256	...((((.((((((((((((&)))))))))))).))))...	CAAGGUGCACCACUGCGUCU&GGGCGCAGUGGUUUAUCGAU	2.055	40S ribosomal protein S26
zma-miR162-5p	Zm00001d010614_T004	336	355	346	...((((.((((((((((((&)))))))))))).))))...	CAAGGUGCACCACUGCGUCU&GGGCGCAGUGGUUUAUCGAU	2.055	N/A
zma-miR162-5p	Zm00001d010614_T007	251	270	261	...((((.((((((((((((&)))))))))))).))))...	CAAGGUGCACCACUGCGUCU&GGGCGCAGUGGUUUAUCGAU	4.11	N/A
zma-miR162-5p	Zm00001d010614_T009	336	355	346	...((((.((((((((((((&)))))))))))).))))...	CAAGGUGCACCACUGCGUCU&GGGCGCAGUGGUUUAUCGAU	2.055	40S ribosomal protein S26
zma-miR162-5p	Zm00001d010614_T010	340	359	350	...((((.((((((((((((&)))))))))))).))))...	CAAGGUGCACCACUGCGUCU&GGGCGCAGUGGUUUAUCGAU	2.055	40S ribosomal protein S26
zma-miR162-5p	Zm00001d011492_T016	2354	2382	2372	(((((((((........((((.(((((((&)))))))-))))--------)))))))))	GUUGAUAGGUUUUCGACCCACAUGCGCCC&GGGCGCA-GUGG--------UUUAUCGAU	2.055	N/A
zma-miR162-5p	Zm00001d011920_T001	249	268	259	.......(((((((((((((&))))))))))))).......	CUCCCGCGGCCGCUGCGCCC&GGGCGCAGUGGUUUAUCGAU	2.055	WD repeat-containing protein domain phosphoinositide-interacting protein 3
zma-miR162-5p	Zm00001d011920_T003	247	266	257	.......(((((((((((((&))))))))))))).......	CUCCCGCGGCCGCUGCGCCC&GGGCGCAGUGGUUUAUCGAU	2.055	WD repeat-containing protein domain phosphoinositide-interacting protein 3
zma-miR162-5p	Zm00001d011920_T004	242	261	252	.......(((((((((((((&))))))))))))).......	CUCCCGCGGCCGCUGCGCCC&GGGCGCAGUGGUUUAUCGAU	6.165	WD repeat-containing protein domain phosphoinositide-interacting protein 3
zma-miR162-5p	Zm00001d012420_T001	1072	1091	1082	...(((((((((((.(((((&))))).)))))))))))...	CAUGGUGAACCACUUCGUCC&GGGCGCAGUGGUUUAUCGAU	2.055	Heat shock 70 kDa protein
zma-miR162-5p	Zm00001d012420_T002	295	314	305	...(((((((((((.(((((&))))).)))))))))))...	CAUGGUGAACCACUUCGUCC&GGGCGCAGUGGUUUAUCGAU	2.055	N/A
zma-miR162-5p	Zm00001d012679_T001	26	46	37	((((((...(((((.(((((.&.))))).)))))-..))))))	GUCGAUCUCACCACCGCGCCG&GGGCGCAGUGGU-UUAUCGAU	2.055	NA
zma-miR162-5p	Zm00001d013455_T001	661	680	671	(((((..-((.((((((((((&))))))))))-))...)))))	GUCGAGU-ACGCGCUGCGCUC&GGGCGCAGUG-GUUUAUCGAU	10.275	Peptidyl-prolyl cis-trans isomerase
zma-miR162-5p	Zm00001d015366_T001	206	226	216	..(((((.(((((.((((.((&))-)))).))))).)))))..	UGCGAUGCACCACCGCGCACC&GG-GCGCAGUGGUUUAUCGAU	4.11	Porphobilinogen deaminase chloroplastic
zma-miR162-5p	Zm00001d017708_T001	302	324	312	.(((((((((((.((...(((((&)))))---)).))))))))))).	CUUGAUGAGCCAGUGAAAUGCCC&GGGCG---CAGUGGUUUAUCGAU	2.055	NA
zma-miR162-5p	Zm00001d017746_T001	402	420	411	..((((.-(((((.((((((&)))))).)))))..))))..	GCCGAUC-ACCGCCGCGCCC&GGGCGCAGUGGUUUAUCGAU	2.055	vitamin E synthesis4
zma-miR162-5p	Zm00001d018616_T002	106	124	115	..((((-((((((.((((((&)))))).)))))).))))..	GCCGAU-AACCACCGCGUCC&GGGCGCAGUGGUUUAUCGAU	2.055	DDRGK domain-containing protein 1
zma-miR162-5p	Zm00001d018616_T004	209	227	218	..((((-((((((.((((((&)))))).)))))).))))..	GCCGAU-AACCACCGCGUCC&GGGCGCAGUGGUUUAUCGAU	2.055	DDRGK domain-containing protein 1
zma-miR162-5p	Zm00001d018895_T001	885	905	896	..(((((..((.(((((((((&))))))))).))-.)))))..	UACGAUAUCAUGGCUGUGCCC&GGGCGCAGUGGU-UUAUCGAU	2.055	HNH endonuclease
zma-miR162-5p	Zm00001d021202_T019	835	854	845	((((((((((((((((((..&..))))))))))))))))))	AUUGAUAAACCAUUGCGUGG&GGGCGCAGUGGUUUAUCGAU	2.055	Inactive LRR receptor-like serine/threonine-protein kinase BIR2
zma-miR162-5p	Zm00001d021202_T027	1513	1532	1523	((((((((((((((((((..&..))))))))))))))))))	AUUGAUAAACCAUUGCGUGG&GGGCGCAGUGGUUUAUCGAU	2.055	Inactive LRR receptor-like serine/threonine-protein kinase BIR2
zma-miR162-5p	Zm00001d021202_T031	1523	1542	1533	((((((((((((((((((..&..))))))))))))))))))	AUUGAUAAACCAUUGCGUGG&GGGCGCAGUGGUUUAUCGAU	2.055	Inactive LRR receptor-like serine/threonine-protein kinase BIR2
zma-miR162-5p	Zm00001d021202_T037	1222	1241	1232	((((((((((((((((((..&..))))))))))))))))))	AUUGAUAAACCAUUGCGUGG&GGGCGCAGUGGUUUAUCGAU	2.055	N/A
zma-miR162-5p	Zm00001d021245_T001	340	365	356	((((((......(((.((((((((((&)))))))))).)))------))))))	GUCGAUGUGAAGGAAGCACUGCGCCU&GGGCGCAGUGGUUU------AUCGAU	41.1	Rhodanese-like domain containing protein
zma-miR162-5p	Zm00001d021596_T001	229	249	240	..(((((.(((((((((((.(&).)))))))))))-)))))..	GGCGGUGCGAUCGCUGCGCGC&GGGCGCAGUGGUU-UAUCGAU	2.055	adenosine 5'-phosphosulfate reductase-like1
zma-miR162-5p	Zm00001d021620_T001	415	440	425	(((((((((((......((((.((((&)))).))))------)))))))))))	AUCGAUGAGCUCAAGCAGCUGGGCCU&GGGCGCAGU------GGUUUAUCGAU	10.275	ATP synthase chloroplast subunit2
zma-miR162-5p	Zm00001d022069_T001	1131	1148	1139	..((..--((((((((((((&))))))))))))....))..	GCCGCU--GCCGCUGCGCCU&GGGCGCAGUGGUUUAUCGAU	14.385	Ninja-family protein 5
zma-miR162-5p	Zm00001d022602_T001	140	156	148	(((((--(((((((-(((((&))))).)))))))..)))))	AUCGA--AACCACU-CGCCC&GGGCGCAGUGGUUUAUCGAU	2.055	universal stress family protein
zma-miR162-5p	Zm00001d022602_T003	121	137	129	(((((--(((((((-(((((&))))).)))))))..)))))	AUCGA--AACCACU-CGCCC&GGGCGCAGUGGUUUAUCGAU	6.165	universal stress family protein
zma-miR162-5p	Zm00001d023897_T005	3741	3770	3751	(((((((((((..........(((((((..&..)))))))----------)))))))))))	AUCGAUGAACCCAGUAGUUUGGCUGCGCAG&GGGCGCAGU----------GGUUUAUCGAU	2.055	VIN3-like protein 1
zma-miR162-5p	Zm00001d023897_T007	2345	2374	2355	(((((((((((..........(((((((..&..)))))))----------)))))))))))	AUCGAUGAACCCAGUAGUUUGGCUGCGCAG&GGGCGCAGU----------GGUUUAUCGAU	2.055	VIN3-like protein 1
zma-miR162-5p	Zm00001d024640_T002	382	402	392	(((((.(((((.((((((.((&))-)))))).))))).)))))	GUCGAGAAGCCCCUGUGCACC&GG-GCGCAGUGGUUUAUCGAU	2.055	Oxidoreductase family protein
zma-miR162-5p	Zm00001d024640_T004	250	270	260	(((((.(((((.((((((.((&))-)))))).))))).)))))	GUCGAGAAGCCCCUGUGCACC&GG-GCGCAGUGGUUUAUCGAU	2.055	N/A
zma-miR162-5p	Zm00001d024732_T001	1258	1279	1270	..(((....((.((((((((((&))))))))))-))-...)))..	GACGACCCCGCGCGCUGCGCCC&GGGCGCAGUG-GU-UUAUCGAU	16.44	Probable protein phosphatase 2C 49
zma-miR162-5p	Zm00001d024765_T001	830	849	840	...((((((((((((((((.&.))))))))))))))))...	GAGGAUGAGCCGCUGCGUUA&GGGCGCAGUGGUUUAUCGAU	2.055	Soluble diacylglycerol acyltransferase
zma-miR162-5p	Zm00001d027656_T002	512	530	521	.((((.-(((((((((.(((&))).)))))))))..)))).	CUCGAC-GACCGCUGCCCCC&GGGCGCAGUGGUUUAUCGAU	2.055	Lethal leaf-spot 1
zma-miR162-5p	Zm00001d028540_T001	1049	1068	1059	.(((((..((((((((((((&))))))))))))..))))).	UUUGAUUUAUUGCUGUGCCC&GGGCGCAGUGGUUUAUCGAU	6.165	Josephin-2
zma-miR162-5p	Zm00001d029393_T001	150	173	164	.((((.......((((((((((((&))))))))))))----...)))).	UUCGAGGCUGCUGCUGCUGCGCCC&GGGCGCAGUGGU----UUAUCGAU	4.11	Cytochrome c oxidase subunit 6b-1
zma-miR162-5p	Zm00001d029820_T001	218	237	227	..(((-(((((((..((((((&))))))-.))))))).)))..	CGCGG-AAGCCGCGGGCGCCC&GGGCGC-AGUGGUUUAUCGAU	2.055	Cyclin-dependent protein kinase inhibitor SMR1
zma-miR162-5p	Zm00001d031115_T001	1470	1488	1479	..(((..-((((((((((((&))))))))))))...)))..	AGCGAGC-GCCGCUGCGUUC&GGGCGCAGUGGUUUAUCGAU	4.11	CAAX amino terminal protease family protein
zma-miR162-5p	Zm00001d033132_T001	21	40	31	..(((..((((((((((((.&.))))))))))))..)))..	UCUGACUGACCACUGUGCCG&GGGCGCAGUGGUUUAUCGAU	4.11	photosystem II light harvesting complex gene 2.1
zma-miR162-5p	Zm00001d033136_T001	21	40	31	..(((..((((((((((((.&.))))))))))))..)))..	UCUGACUGACCACUGUGCCG&GGGCGCAGUGGUUUAUCGAU	6.165	light harvesting chlorophyll binding protein9
zma-miR162-5p	Zm00001d033317_T001	299	317	308	(((((((((.((((((-((((&)))).))))))-)))))))))	GUCGGU-AGCCGC-GCGGCCC&GGGC-GCAGUGGUUUAUCGAU	16.44	thylakoid assembly4
zma-miR162-5p	Zm00001d033893_T001	193	211	202	..(((((.-((((((((.((&)).))))))))..)))))..	GCUGAUGU-CCACUGCGGCC&GGGCGCAGUGGUUUAUCGAU	10.275	NA
zma-miR162-5p	Zm00001d034125_T002	1168	1187	1178	.((((((((((.(((((((.&.))))))).)))))))))).	CUCGAUAAGCUCCUGCGCUA&GGGCGCAGUGGUUUAUCGAU	2.055	Casein kinase II subunit alpha-2
zma-miR162-5p	Zm00001d035047_T001	1837	1859	1847	..(((((((((...((((((.((&)).))))))---)))))))))..	CCCGGUGGACCAUCGCUGCGGCC&GGGCGCAGU---GGUUUAUCGAU	2.055	RNA-binding KH domain-containing protein
zma-miR162-5p	Zm00001d035047_T003	1761	1783	1771	..(((((((((...((((((.((&)).))))))---)))))))))..	CCCGGUGGACCAUCGCUGCGGCC&GGGCGCAGU---GGUUUAUCGAU	2.055	RNA-binding KH domain-containing protein
zma-miR162-5p	Zm00001d035937_T002	918	947	934	((((((......((((((....((((((((&))))))))----))))))------))))))	GUCGAUAUUAAGGAGCCAGAGUCUGCGCCC&GGGCGCAG----UGGUUU------AUCGAU	2.055	Chaperonin 60 subunit beta 2 chloroplastic
zma-miR162-5p	Zm00001d037477_T001	277	296	287	.((((.(((((((((((((.&.))))))))))))).)))).	CUCGAGGAGUCGCUGCGCCG&GGGCGCAGUGGUUUAUCGAU	2.055	Calmodulin-like protein 2
zma-miR162-5p	Zm00001d037624_T007	1322	1342	1333	...(((((((.((((((((((&))))))))))-)))))))...	CAAGAUAAAUGCGCUGUGCCC&GGGCGCAGUG-GUUUAUCGAU	2.055	Protein binding protein%3B Putative RING zinc finger domain superfamily protein isoform 1%3B Putative RING zinc finger domain superfamily protein isoform 2%3B Putative RING zinc finger domain superfamily protein isoform 3
zma-miR162-5p	Zm00001d037624_T008	1458	1478	1469	...(((((((.((((((((((&))))))))))-)))))))...	CAAGAUAAAUGCGCUGUGCCC&GGGCGCAGUG-GUUUAUCGAU	2.055	N/A
zma-miR162-5p	Zm00001d037624_T009	1880	1900	1891	...(((((((.((((((((((&))))))))))-)))))))...	CAAGAUAAAUGCGCUGUGCCC&GGGCGCAGUG-GUUUAUCGAU	2.055	Protein binding protein%3B Putative RING zinc finger domain superfamily protein isoform 1%3B Putative RING zinc finger domain superfamily protein isoform 2%3B Putative RING zinc finger domain superfamily protein isoform 3
zma-miR162-5p	Zm00001d039387_T002	234	252	243	((.(((.-(((((.((((((&)))))).)))))..))).))	GUGGAUC-ACCACGGCGCCC&GGGCGCAGUGGUUUAUCGAU	2.055	SOUL heme-binding family protein
zma-miR162-5p	Zm00001d040504_T001	384	404	395	(((((.((((((((.(((((.&.))))).))))))))-)))))	GUCGAGUGGGCCGCCGCGCCG&GGGCGCAGUGGUUUA-UCGAU	12.33	early nodulin-like protein 18
zma-miR162-5p	Zm00001d042216_T001	234	255	245	(((((....(((((..((((((&))))))-.)))))-...)))))	GUCGACCUCACCACCGGCGCCC&GGGCGC-AGUGGU-UUAUCGAU	4.11	Glutathione S-transferase 3
zma-miR162-5p	Zm00001d042216_T001	489	516	499	(((((....(((((..((((((&))))))-.)))))-...)))))	CUCGUGAGGCCGCUCCUGGGCGGCGCCC&GGGCGC--------AGUGGUUUAUCGAU	12.33	Glutathione S-transferase 3
zma-miR162-5p	Zm00001d042697_T001	389	410	401	((-(((((((((.((((.(((((&)))))-)))).))))))))).))	GGCGAAGAAGGCUGCUGCGCCC&GGGCGCAGUGGUUU--AUCGAU	2.055	photosystem II subunit PsbS1
zma-miR162-5p	Zm00001d042751_T001	252	270	262	...((((((.(((-((((((&)))))).))).))))))...	CCGGGUGGAGCAC-GCGCCC&GGGCGCAGUGGUUUAUCGAU	10.275	NA
zma-miR162-5p	Zm00001d043045_T001	521	542	531	((((((-(((((((((((...((((&))))---))))))))))).))))))	CCAGAUGAACUAUGCUGCGUCC&GGGCGCAGU--GGUUUAUCGAU	174.675	NA
zma-miR162-5p	Zm00001d043146_T002	1783	1802	1793	..((((.((((((((.((((&)))).)))))))).))))..	GCUGAUUAGCCACUGGGUCC&GGGCGCAGUGGUUUAUCGAU	6.165	ribonuclease III domain protein1
zma-miR162-5p	Zm00001d043225_T001	622	642	633	(((..((..((((((((((((&))))))))))))..))-.)))	AUCACAUUUACCACUGCGCUC&GGGCGCAGUGGUUUAU-CGAU	4.11	Pentatricopeptide repeat-containing protein mitochondrial
zma-miR162-5p	Zm00001d044315_T003	737	755	747	(((((((.(((((((-((((&)))).))))))).)))))))	GUCGAUACACCACUG-GCCC&GGGCGCAGUGGUUUAUCGAU	2.055	N/A
zma-miR162-5p	Zm00001d044315_T009	133	151	143	(((((((.(((((((-((((&)))).))))))).)))))))	GUCGAUACACCACUG-GCCC&GGGCGCAGUGGUUUAUCGAU	2.055	N/A
zma-miR162-5p	Zm00001d045036_T001	644	664	655	(((((....(((((((((.((&)).)))))))))-...)))))	GUCGACGUCGCCAUUGCGGCC&GGGCGCAGUGGU-UUAUCGAU	6.165	Chaperone DnaJ-domain superfamily protein
zma-miR162-5p	Zm00001d047159_T001	194	213	203	..(((-(((((((..((((((&))))))-.))))))).)))..	CGCGG-AAGCCGCGGGCGCCC&GGGCGC-AGUGGUUUAUCGAU	4.11	Cyclin-dependent protein kinase inhibitor SMR1
zma-miR162-5p	Zm00001d048400_T001	1024	1044	1034	...((((((((((((.(((((&)))))-))))))))))))...	UUAGAUGAGCCACUGCCGCCU&GGGCG-CAGUGGUUUAUCGAU	2.055	Metal regulatory transcription factor 1
zma-miR162-5p	Zm00001d049387_T001	406	426	417	((((((.(((((((((.((((&)))).)))))))))-))))))	GUCGGUGGAACCACUGGGCUU&GGGCGCAGUGGUUU-AUCGAU	232.215	photosystem II3
zma-miR162-5p	Zm00001d049928_T002	5715	5735	5726	(((-((((((((((((((...&...)))))))))))))).)))	AAGGGUGAAAUUGCUGCGCCC&GGGCGCAGUGGUU-UAUCGAU	2.055	Nucleotidyltransferase family protein
zma-miR162-5p	Zm00001d049928_T004	5529	5549	5540	(((-((((((((((((((...&...)))))))))))))).)))	AAGGGUGAAAUUGCUGCGCCC&GGGCGCAGUGGUU-UAUCGAU	2.055	N/A
zma-miR162-5p	Zm00001d049928_T005	1198	1218	1209	(((-((((((((((((((...&...)))))))))))))).)))	AAGGGUGAAAUUGCUGCGCCC&GGGCGCAGUGGUU-UAUCGAU	2.055	Nucleotidyltransferase family protein
zma-miR162-5p	Zm00001d050793_T001	1568	1590	1581	..((((...(((((.((((((((&)))))))).)))))---))))..	CACGAUUUUGGACCUUUGCGCCC&GGGCGCAGUGGUUU---AUCGAU	4.11	Nucleic acid binding protein
zma-miR162-5p	Zm00001d050793_T002	807	829	820	..((((...(((((.((((((((&)))))))).)))))---))))..	CACGAUUUUGGACCUUUGCGCCC&GGGCGCAGUGGUUU---AUCGAU	6.165	Nucleic acid binding protein
zma-miR162-5p	Zm00001d051458_T001	137	152	143	.(((----(((((((((((.&.)))))))))))....))).	CUCG----GCCACUGCGCCA&GGGCGCAGUGGUUUAUCGAU	2.055	methyl erythritol cyclodiphosphate synthase1
zma-miR162-5p	Zm00001d053327_T001	1308	1327	1318	(((((...((((((((((..&..))))))))))...)))))	GUCGGCCUACCGCUGCGCGG&GGGCGCAGUGGUUUAUCGAU	4.11	Galactoside 2-alpha-L-fucosyltransferase
zma-miR162-5p	Zm00001d053528_T001	115	134	125	..(.((((((((((((((((&)))))))))))))))).)..	CCCCAUAGGCCGCUGCGCUC&GGGCGCAGUGGUUUAUCGAU	2.055	Cwf21
zma-miR164e-3p	ENSRNA049478180-T1	221	249	241	((((((((.........((((((-(((((.&.))))).))))))---------))))))))	GGUGGGGAGUUUGGCUGGGGCGG-CACAUC&CAUGUGUCCGCCC---------UCUCCACC	8.22	Eukaryotic large subunit ribosomal RNA
zma-miR164e-3p	Zm00001d001812_T001	1059	1082	1070	((((((.(((..((((((((..&..))))))))--))).))))))	GGUGGACAGGGCGUGGGCGCGCUG&CA-UGUGUCC--GCCCUCUCCACC	14.385	Rubisco Assembly Factor 1
zma-miR164e-3p	Zm00001d002052_T001	762	788	779	(((((((.((((((((....&....)))))))).)))))))	GGUGGGGUGCGCGGUGGUGGACGCGUC&CAUGUGUCCGCC-CU-----CUCCACC	2.055	Probable isoaspartyl peptidase/L-asparaginase 2
zma-miR164e-3p	Zm00001d002052_T002	168	194	185	(((((((.....((.(((((((((((.&.)))))))))))-))-----)))))))	GGUGGGGUGCGCGGUGGUGGACGCGUC&CAUGUGUCCGCC-CU-----CUCCACC	2.055	N/A
zma-miR164e-3p	Zm00001d002052_T003	1825	1851	1842	(((((((.((((((((....&....)))))))).)))))))	GGUGGGGUGCGCGGUGGUGGACGCGUC&CAUGUGUCCGCC-CU-----CUCCACC	4.11	Probable isoaspartyl peptidase/L-asparaginase 2
zma-miR164e-3p	Zm00001d003468_T001	1473	1494	1485	(((((..((((((...(((((.(((.&.)))-)))))---))))))-.)))))	GGCGGGGCAGGGCGCGGC-CGUG&CAUGUGUC-CGCCCU-CUCCACC	12.33	Sugar transport protein 5
zma-miR164e-3p	Zm00001d003483_T001	1251	1272	1263	.((((((.((((((.(((-((((&)))).)))-))))))-)))))).	CGUGGAGUGGGGCGUGGC-CAUG&CAUGUGUC-CGCCCU-CUCCACC	2.055	Cytokinin-O-glucosyltransferase 2
zma-miR164e-3p	Zm00001d003556_T001	1376	1399	1390	(((((((...((((((((((.(..&..).))))))))))---)))))))	GGUGGAGGCAAGGGUGGACAGGGG&CAUGUGUCCGCCCU---CUCCACC	2.055	Putative translation initiation factor IF-2
zma-miR164e-3p	Zm00001d004366_T001	1292	1319	1304	((((((((((.((.....(((((.((((&))))-)))))-----))-))))))))))	GGUGGAGAGGUGCAUCAAGGAUGUCAUG&CAUG-UGUCC-----GC-CCUCUCCACC	2.055	UDP-glycosyltransferase 74B1
zma-miR164e-3p	Zm00001d004366_T002	912	939	924	((((((((((.((.....(((((.((((&))))-)))))-----))-))))))))))	GGUGGAGAGGUGCAUCAAGGAUGUCAUG&CAUG-UGUCC-----GC-CCUCUCCACC	2.055	N/A
zma-miR164e-3p	Zm00001d004366_T004	1143	1170	1155	((((((((((.((.....(((((.((((&))))-)))))-----))-))))))))))	GGUGGAGAGGUGCAUCAAGGAUGUCAUG&CAUG-UGUCC-----GC-CCUCUCCACC	2.055	N/A
zma-miR164e-3p	Zm00001d005421_T001	1286	1307	1298	.((((((((.((((((((.(.(&).).))))))))-)))))))).	CGUGGGGAGAGGCGGAUAGGCG&CAUGUGUCCGCC-CUCUCCACC	2.055	Aquaporin PIP2-2
zma-miR164e-3p	Zm00001d005421_T010	943	964	955	.((((((((.((((((((.(.(&).).))))))))-)))))))).	CGUGGGGAGAGGCGGAUAGGCG&CAUGUGUCCGCC-CUCUCCACC	2.055	N/A
zma-miR164e-3p	Zm00001d005421_T019	401	422	413	.((((((((.((((((((.(.(&).).))))))))-)))))))).	CGUGGGGAGAGGCGGAUAGGCG&CAUGUGUCCGCC-CUCUCCACC	4.11	N/A
zma-miR164e-3p	Zm00001d006043_T001	81	102	93	.((((((.((((((.(((-((((&)))).)))-))))))-)))))).	CGUGGAGUGGGGCGUGGC-CAUG&CAUGUGUC-CGCCCU-CUCCACC	2.055	Cytokinin-O-glucosyltransferase 2
zma-miR164e-3p	Zm00001d007027_T001	228	252	240	.(((((.(((((((..(((((.&.)))))-.))))))).))))).	GGCCGGGGAGGGCGAGGACGCGCUG&CA-UGUGUCC--GCCCUCUCC-ACC	8.22	Ubiquitin-protein ligase CIP8
zma-miR164e-3p	Zm00001d007279_T001	1315	1336	1327	((((.((((.....((((((((((((&))))))))))))-----))))-))))	GGUGGCAGGGGCCGGGGGCGUG&CAUGUGUCCGCCCUCU-CCACC	6.165	La-related protein 6B
zma-miR164e-3p	Zm00001d007692_T003	1686	1714	1697	.(((((((((((.......(.((((((((&))))))))-)-------))))))))))).	AGUGGAGAGGGCUACAAAGGAGGCACGUG&CAUGUGUC-C-------GCCCUCUCCACC	2.055	Auxilin-related protein 1
zma-miR164e-3p	Zm00001d007692_T008	45	73	56	.(((((((((((.......(.((((((((&))))))))-)-------))))))))))).	AGUGGAGAGGGCUACAAAGGAGGCACGUG&CAUGUGUC-C-------GCCCUCUCCACC	2.055	Auxilin-related protein 1
zma-miR164e-3p	Zm00001d008791_T002	193	220	211	((.(((((((......(((((((((...&...)))))))))------)))))))-))	GGAUGGAGAGCGAGAUGGCGGACGCGCC&CAUGUGUCCGCC------CUCUCCA-CC	2.055	Putative AGC protein kinase family protein
zma-miR164e-3p	Zm00001d012741_T002	129	150	141	((.(((((.((((((..(((((&)))))..))))))-))))).))	GGAGGAGAUGGGUGGCGGCAUG&CAUGUGUCCGCCC-UCUCCACC	2.055	NA
zma-miR164e-3p	Zm00001d012741_T003	129	150	141	((.(((((.((((((..(((((&)))))..))))))-))))).))	GGAGGAGAUGGGUGGCGGCAUG&CAUGUGUCCGCCC-UCUCCACC	2.055	NA
zma-miR164e-3p	Zm00001d013029_T001	957	975	967	((((((((.-((((((((-((&)).))))))))..))))))))	GGUGGAGAA-GCGGACGC-UG&CAUGUGUCCGCCCUCUCCACC	2.055	Ubiquitin carboxyl-terminal hydrolase family protein
zma-miR164e-3p	Zm00001d013029_T002	245	263	255	((((((((.-((((((((-((&)).))))))))..))))))))	GGUGGAGAA-GCGGACGC-UG&CAUGUGUCCGCCCUCUCCACC	2.055	Ubiquitin carboxyl-terminal hydrolase family protein
zma-miR164e-3p	Zm00001d017746_T001	710	731	722	..((((.-(((((.((((((&)))))).)))))..))))..	CAUGGAGAGUGGCGAGCACAUG&CAUGUGUCCGCC-CUCUCCACC	8.22	vitamin E synthesis4
zma-miR164e-3p	Zm00001d021450_T001	398	419	411	((((((.((((.((((((-((((&)))).))))))-))))-))))))	GGUGGGCGAGGUGCGGGC-CGUG&CAUGUGUCCGC-CCUC-UCCACC	4.11	Cytokinin riboside 5'-monophosphate phosphoribohydrolase LOG5
zma-miR164e-3p	Zm00001d021763_T001	575	595	586	(((((((..((((((((.((.&.)).))))))))..)))))))	GGUGGAGCUGGUGGACGGGUC&CAUGUGUCCGCCCUCUCCACC	12.33	photosystem II subunit29
zma-miR164e-3p	Zm00001d022504_T001	467	491	481	((..((((.((((((.(((.(((((&))))).)))-))))))-))))--))	GGAUUGGAGGAGGGCGGGAGGCAUG&CAUGUGUCC-GCCCUC-UCCA--CC	4.11	Sodium/hydrogen exchanger
zma-miR164e-3p	Zm00001d023987_T003	623	644	635	(((((.(((((((..(.(((((&))))).)..)))))))-)))))	GGUGGCAGAGGGCAUGGGCGUG&CAUGUGUCCGCCCUCU-CCACC	2.055	La-related protein 6B
zma-miR164e-3p	Zm00001d023987_T005	1175	1196	1187	(((((((((--(((((-(((((&))))).)))))..)))))))))	GGUGGCAGAGGGCAUGGGCGUG&CAUGUGUCCGCCCUCU-CCACC	2.055	N/A
zma-miR164e-3p	Zm00001d023987_T007	491	512	503	(((((.(((((((..(.(((((&))))).)..)))))))-)))))	GGUGGCAGAGGGCAUGGGCGUG&CAUGUGUCCGCCCUCU-CCACC	4.11	La-related protein 6B
zma-miR164e-3p	Zm00001d024159_T005	609	632	623	((...(((((((((((((.(.(((&))).).)))))))))))))---))	GGCAUUGGGGAGGGUGGGGAGGUG&CAUGUGUCCGCCCUCUCCA---CC	2.055	Bifunctional dethiobiotin synthetase/78-diamino-pelargonic acid aminotransferase mitochondrial
zma-miR164e-3p	Zm00001d025633_T010	495	515	506	((((((((.(((((((((...&...))))))))).))))))))	GGUGGGGAAGGCGGGCAUCAC&CAUGUGUCCGCCCUCUCCACC	2.055	CRM-domain containing factor CFM2 chloroplastic
zma-miR164e-3p	Zm00001d026582_T008	1703	1724	1715	(((((.(.((((((.(((((((&))))))).))))))-).)))))	GGUGGUGUGGGGCGUGCGCAUG&CAUGUGUCCGCCCU-CUCCACC	2.055	Plant UBX domain-containing protein 7
zma-miR164e-3p	Zm00001d028655_T002	769	793	783	((((((...((((((((.((.((((&))))-)).))))))))---))))))	GGUGGAUCUGGGGGUGGUCGUCGUG&CAUG-UGUCCGCCCUC---UCCACC	2.055	THO complex subunit 4B
zma-miR164e-3p	Zm00001d028727_T001	415	437	428	((.((((..((((((((((((..&..))))))))))))--)))).))	GGCGGAGGAGGGGUGGGCGCAGC&CAUGUGUCCGCCCU--CUCCACC	2.055	alpha/beta-Hydrolases superfamily protein
zma-miR164e-3p	Zm00001d029607_T001	1605	1627	1616	..((((((((((((..(.(((((&))))).)--))))))))))))..	CCUGGAGAGGGCGGCGGGGCGUG&CAUGUGU--CCGCCCUCUCCACC	4.11	Protein SHORT-ROOT
zma-miR164e-3p	Zm00001d032652_T001	128	156	146	((((((((.......((((((((((.(((&)))-))))))))))-------))))))))	GGUGGAGAGGGAGAUGGGCGGGCGCGAUG&CAU-GUGUCCGCCC-------UCUCCACC	4.11	Metal-dependent phosphohydrolase
zma-miR164e-3p	Zm00001d032933_T002	5664	5688	5678	((((..(((((((.((((..(((((&)))))-.))))-)))))))--))))	GGUGCAGAGAGGGUCGGAAAACGUG&CAUGU-GUCCG-CCCUCUC--CACC	4.11	Protein NETWORKED 1A
zma-miR164e-3p	Zm00001d032933_T004	5905	5929	5919	((((..(((((((.((((..(((((&)))))-.))))-)))))))--))))	GGUGCAGAGAGGGUCGGAAAACGUG&CAUGU-GUCCG-CCCUCUC--CACC	6.165	Protein NETWORKED 1A
zma-miR164e-3p	Zm00001d032933_T009	5369	5393	5383	((((..(((((((.((((..(((((&)))))-.))))-)))))))--))))	GGUGCAGAGAGGGUCGGAAAACGUG&CAUGU-GUCCG-CCCUCUC--CACC	2.055	Protein NETWORKED 1A
zma-miR164e-3p	Zm00001d032933_T014	4992	5016	5006	((((..(((((((.((((..(((((&)))))-.))))-)))))))--))))	GGUGCAGAGAGGGUCGGAAAACGUG&CAUGU-GUCCG-CCCUCUC--CACC	4.11	Protein NETWORKED 1A
zma-miR164e-3p	Zm00001d032933_T016	5010	5034	5024	((((..(((((((.((((..(((((&)))))-.))))-)))))))--))))	GGUGCAGAGAGGGUCGGAAAACGUG&CAUGU-GUCCG-CCCUCUC--CACC	6.165	N/A
zma-miR164e-3p	Zm00001d032933_T018	5723	5747	5737	((((..(((((((.((((..(((((&)))))-.))))-)))))))--))))	GGUGCAGAGAGGGUCGGAAAACGUG&CAUGU-GUCCG-CCCUCUC--CACC	4.11	N/A
zma-miR164e-3p	Zm00001d032933_T019	6713	6737	6727	((((..(((((((.((((..(((((&)))))-.))))-)))))))--))))	GGUGCAGAGAGGGUCGGAAAACGUG&CAUGU-GUCCG-CCCUCUC--CACC	6.165	Protein NETWORKED 1A
zma-miR164e-3p	Zm00001d033872_T002	1693	1715	1706	((.((..(((((((((((((((.&.)))))))))))))))--)).))	GGCGGCUGGAGGGCGGGCGCAUC&CAUGUGUCCGCCCUCU--CCACC	2.055	Peptidase%2C M50 family
zma-miR164e-3p	Zm00001d038274_T001	1784	1805	1796	(((((((.((.((.((((((((&)))))))).))-)).)))))))	GGUGGAGUGGAGCUGACACAUG&CAUGUGUCCGC-CCUCUCCACC	28.77	Tetratricopeptide repeat (TPR)-like superfamily protein
zma-miR164e-3p	Zm00001d038274_T002	1643	1664	1655	((((((((((.(((((..(((((&)))))..)))))-))))))))))	GGUGGAGUGGAGCUGACACAUG&CAUGUGUCCGC-CCUCUCCACC	30.825	Tetratricopeptide repeat (TPR)-like superfamily protein
zma-miR164e-3p	Zm00001d038606_T001	817	840	828	(((((.((.(((((((((((.((&)).))))))))))).))-)))))	GGUGGCGAGGGCUGGGUGCUCAUG&CAUGUGU--CC-GCCCUCUCCACC	2.055	uncharacterized protein [Source:UniProtKB/TrEMBL;Acc:B6SZF2]
zma-miR164e-3p	Zm00001d038946_T001	439	459	450	((((((..(((((((.(((..&..))).)))))))..))))))	GGUGGACCGGGCGGAGGCGGC&CAUGUGUCCGCCCUCUCCACC	6.165	Electron carrier/ electron transporter/ iron ion binding protein
zma-miR164e-3p	Zm00001d038946_T002	439	459	450	((((((..(((((((.(((..&..))).)))))))..))))))	GGUGGACCGGGCGGAGGCGGC&CAUGUGUCCGCCCUCUCCACC	2.055	Electron carrier/ electron transporter/ iron ion binding protein
zma-miR164e-3p	Zm00001d039994_T001	2996	3019	3008	((((((((..(((((((..((((.&.))))--)))))))-.))))))))	GGUGGAGAUCGGCGGGCUGGCAUU&CAUGU--GUCCGCC-CUCUCCACC	14.385	Alpha-xylosidase 1
zma-miR164e-3p	Zm00001d041991_T001	1753	1777	1768	(((((((((....((((((.((...&...)).))))))----)))))))))	GGUGGAGAGCUUCGGUGGAGGCGGC&CAUGUGUCCGCC----CUCUCCACC	6.165	Beta-fructofuranosidase insoluble isoenzyme CWINV3
zma-miR164e-3p	Zm00001d042285_T001	411	429	420	((((((((--((((.((((((&)))))).))))..))))))))	GGUGGAGA--GCGGCCGCGUG&CAUGUGUCCGCCCUCUCCACC	2.055	NA
zma-miR164e-3p	Zm00001d043380_T001	416	437	428	((.(((((.((((((((((...&...))))))))))-))))).))	GGAGGAGACGGGCGGACAUCCA&CAUGUGUCCGCCC-UCUCCACC	4.11	Protein CHLORORESPIRATORY REDUCTION 7 chloroplastic
zma-miR164e-3p	Zm00001d043880_T002	738	758	749	.(((((((.((((((.(((..&..))).)))))).))))))).	AGUGGAGAUGGCGGAGGCAAC&CAUGUGUCCGCCCUCUCCACC	2.055	NA
zma-miR164e-3p	Zm00001d047749_T001	434	456	447	((.((((..((((((((((((..&..))))))))))))--)))).))	GGCGGAGGAGGGGUGGGCGCAGC&CAUGUGUCCGCCCU--CUCCACC	2.055	alpha/beta-Hydrolases superfamily protein
zma-miR164e-3p	Zm00001d052113_T001	2080	2101	2091	((((((((((((((((.(..((&))-.).))))))))))))))))	GGUGGAGAGGGUGGAUCCUUUG&CA-UGUGUCCGCCCUCUCCACC	8.22	N/A
zma-miR164e-3p	Zm00001d053569_T001	1584	1606	1597	((..((.(.(((((((((((((((&)))))))))))))))-).))-.))	GGCGGAGGAGGAGCGGGCGCGCC&CAUGUGUCCGC-CCUC-UCCACC	2.055	Cytochrome P450 711A1
zma-miR164e-3p	Zm00001d053569_T002	1706	1728	1719	((..((.(.(((((((((((((((&)))))))))))))))-).))-.))	GGCGGAGGAGGAGCGGGCGCGCC&CAUGUGUCCGC-CCUC-UCCACC	2.055	Cytochrome P450 711A1
zma-miR164e-3p	Zm00001d053675_T001	2644	2668	2656	(((((((((((..((((-((.&.)).))))-.)))))))))))	GGUGGAGGAGGGCGGGCCGGGCGAG&CAUGU---GUCCGCCCUC-UCCACC	24.66	lipoxygenase10
zma-miR164e-3p	Zm00001d053675_T002	985	1009	997	(((((((((((..((((-((.&.)).))))-.)))))))))))	GGUGGAGGAGGGCGGGCCGGGCGAG&CAUGU---GUCCGCCCUC-UCCACC	28.77	N/A
zma-miR164e-3p	Zm00001d053675_T003	2394	2418	2406	(((((((((((..((((-((.&.)).))))-.)))))))))))	GGUGGAGGAGGGCGGGCCGGGCGAG&CAUGU---GUCCGCCCUC-UCCACC	24.66	N/A
zma-miR164e-3p	Zm00001d053675_T004	2248	2272	2260	(((((((((((..((((-((.&.)).))))-.)))))))))))	GGUGGAGGAGGGCGGGCCGGGCGAG&CAUGU---GUCCGCCCUC-UCCACC	16.44	N/A
zma-miR164e-3p	Zm00001d053675_T005	1660	1684	1672	(((((((((((..((((-((.&.)).))))-.)))))))))))	GGUGGAGGAGGGCGGGCCGGGCGAG&CAUGU---GUCCGCCCUC-UCCACC	28.77	N/A
zma-miR164e-3p	Zm00001d053675_T006	1155	1179	1167	(((((((((((..((((-((.&.)).))))-.)))))))))))	GGUGGAGGAGGGCGGGCCGGGCGAG&CAUGU---GUCCGCCCUC-UCCACC	28.77	N/A
zma-miR164e-3p	Zm00001d053828_T001	544	564	555	..(((((((((.(((((..(((&)))..)))))-)))))))))..	GGCUGG-GAGGGUGGACACAUG&CAUGUGUCCGCCCUCUCCA-CC	12.33	NA
zma-miR164e-3p	Zm00001d053828_T002	534	554	545	..(((((((((.(((((..(((&)))..)))))-)))))))))..	GGCUGG-GAGGGUGGACACAUG&CAUGUGUCCGCCCUCUCCA-CC	16.44	NA
zma-miR164e-3p	Zm00001d053908_T001	349	374	360	(.(((((((((((((...((((-((&)).))))---))))))))))))).)	GGCGGCGGGGGCGGUCCCGGCGCGUG&CAUGUGU-----CCGCCCUCUCCACC	2.055	Cold shock protein 2
zma-miR164e-5p	Zm00001d003414_T001	734	754	745	..((((((.(((((((((((.&.))))))))))).))))))..	CACACGUGACCUGCUUCUCCG&UGGAGAAGCAGGACACGUGAG	18.495	N/A
zma-miR164e-5p	Zm00001d003414_T002	870	890	881	..((((((.(((((((((((.&.))))))))))).))))))..	CACACGUGACCUGCUUCUCCG&UGGAGAAGCAGGACACGUGAG	22.605	NAC domain-containing protein 79
zma-miR164e-5p	Zm00001d016950_T001	784	804	795	(((((.........(((((((((((-(((.&.))).)))))))))))---------)))))	CACACGUGACCUGCUUCUCCA&UGGAGAAGCAGGACACGUGAG	4.11	NAC30 NAC type transcription factor
zma-miR164e-5p	Zm00001d016950_T002	836	856	847	(((((.........(((((((((((-(((.&.))).)))))))))))---------)))))	CACACGUGACCUGCUUCUCCA&UGGAGAAGCAGGACACGUGAG	2.055	NAC30 NAC type transcription factor
zma-miR164e-5p	Zm00001d023673_T001	1088	1109	1099	..((((((..((.(((((((((&)))))))))-))..))))))..	UCCACGUGGUCUAGCUUCUCCA&UGGAGAAGC-AGGACACGUGAG	6.165	sugars will eventually be exported transporter13b
zma-miR164e-5p	Zm00001d050893_T001	993	1013	1004	..((((((.((((((((((((&)))))))))))).))))))..	CACACGUGACCUGCUUCUCCA&UGGAGAAGCAGGACACGUGAG	92.475	NAC domain-containing protein 79
zma-miR164e-5p	Zm00001d050893_T002	857	877	868	..(((.(((((((((((.(((((&)))))-)))))))))))-)))..	CACACGUGACCUGCUUCUCCA&UGGAGAAGCAGGACACGUGAG	73.98	NAC domain-containing protein 79
zma-miR164e-5p	Zm00001d052009_T002	3794	3816	3807	(((..(.((((((((((((.....(((((&)))))-----)))))))))))).)--)))	CUCACGUGUUUAUUGGUUCUCCA&UGGAGAAGCAG--GACACGUGAG	2.055	MAK10 homologue
zma-miR164e-5p	Zm00001d052009_T005	2410	2432	2423	((((((((((..(((.(((((((&))))))).)))--))))))))))	CUCACGUGUUUAUUGGUUCUCCA&UGGAGAAGCAG--GACACGUGAG	4.11	MAK10 homologue
zma-miR164e-5p	Zm00001d052009_T007	3768	3790	3781	((((((((((..(((.(((((((&))))))).)))--))))))))))	CUCACGUGUUUAUUGGUUCUCCA&UGGAGAAGCAG--GACACGUGAG	2.055	MAK10 homologue
zma-miR164e-5p	Zm00001d053572_T001	1562	1582	1574	((((.(((.((((-(((((((.&.))))))).))))-))).))))	CUCAGGUGUUCCU-CUUCUCCU&UGGAGAAGCAGGA-CACGUGAG	2.055	N/A
zma-miR164e-5p	Zm00001d053572_T010	1186	1206	1198	((((.(((.((((-(((((((.&.))))))).))))-))).))))	CUCAGGUGUUCCU-CUUCUCCU&UGGAGAAGCAGGA-CACGUGAG	2.055	RNA-binding (RRM/RBD/RNP motifs) family protein
zma-miR164e-5p	Zm00001d053572_T011	2709	2729	2721	((((.(((.((((-(((((((.&.))))))).))))-))).))))	CUCAGGUGUUCCU-CUUCUCCU&UGGAGAAGCAGGA-CACGUGAG	4.11	RNA-binding (RRM/RBD/RNP motifs) family protein
zma-miR166a-3p	Zm00001d003310_T001	1077	1101	1091	((((((..((((.((((((.((((.&.))))-))))))-))))--))))))	GGGGAGGCUGGACGCCUGGAUCCGC&UCGGA-CCAGGC-UUCA--UUCCCC	4.11	NA
zma-miR166a-3p	Zm00001d003483_T001	1366	1390	1378	.((((((.((((((.(((-((((&)))).)))-))))))-)))))).	GGGGAGUGGCAGCAGACUGGUCUCC&UCGGACCAG---GCU-UCAUUCCCC	4.11	Cytokinin-O-glucosyltransferase 2
zma-miR166a-3p	Zm00001d005789_T001	183	203	193	((((((-((((((...((-((((&)))).))--.)))))).))))))	GGGGAA-GAAGCCCAAGG-CCGA&UCGGACC--AGGCUUCAUUCCCC	4.11	histone 2B3
zma-miR166a-3p	Zm00001d009077_T001	273	292	283	((((((-((((((.((((((.&.)))))).)))))).))))))	GGGGGA-GGAGUCGGGUCUGG&UCGGACCAGGCUUCAUUCCCC	2.055	Mono-/di-acylglycerol lipase N-terminal;Lipase class 3
zma-miR166a-3p	Zm00001d009077_T002	273	292	283	((((((-((((((.((((((.&.)))))).)))))).))))))	GGGGGA-GGAGUCGGGUCUGG&UCGGACCAGGCUUCAUUCCCC	2.055	Mono-/di-acylglycerol lipase N-terminal;Lipase class 3
zma-miR166a-3p	Zm00001d009077_T004	219	238	229	((((((-((((((.((((((.&.)))))).)))))).))))))	GGGGGA-GGAGUCGGGUCUGG&UCGGACCAGGCUUCAUUCCCC	2.055	Mono-/di-acylglycerol lipase N-terminal;Lipase class 3
zma-miR166a-3p	Zm00001d013699_T001	763	785	776	((..((((((((((((((((((.&.))))))))))))))))))--))	GGUUGGGAUGAAGCCUGGUCCGG&UCGGACCAGGCUUCAUUCC--CC	2.055	Homeobox-leucine zipper protein ATHB-14
zma-miR166a-3p	Zm00001d013795_T001	380	411	402	((((((((((...........((((((.((((&)))).))))))-----------))))))))))	GGGGGAUGAAGCGGACGUGCUGCCUGGCCCGG&UCGGACCAGGC-----------UUCAUUCCCC	2.055	Peroxisomal membrane 22 kDa (Mpv17/PMP22) family protein
zma-miR166a-3p	Zm00001d020580_T001	87	107	97	((((((-((((((...((-((((&)))).))--.)))))).))))))	GGGGAA-GAAGCCCAAGG-CCGA&UCGGACC--AGGCUUCAUUCCCC	12.33	Histone H2B.1
zma-miR166a-3p	Zm00001d024765_T002	1108	1130	1120	(((((((((((.(.((((...&...))))-).)))))))))))	GGGGAAGUGCGGCCUAGGUCCCA&UCGGACC-AGGCUUCAUU-CCCC	2.055	Soluble diacylglycerol acyltransferase
zma-miR166a-3p	Zm00001d026325_T001	165	187	178	((..((((((((((((((((((.&.))))))))))))))))))--))	GGUUGGGAUGAAGCCUGGUCCGG&UCGGACCAGGCUUCAUUCC--CC	20.55	N/A
zma-miR166a-3p	Zm00001d029378_T003	2890	2911	2902	(((((((((..((((((..(((&)))..))))))-.)))))))))	GGGGAAUGGUCGUCUGGAACGA&UCGGACCAGGC-UUCAUUCCCC	2.055	Protein LNK1
zma-miR166a-3p	Zm00001d029378_T015	1751	1772	1763	(((((((((..((((((..(((&)))..))))))-.)))))))))	GGGGAAUGGUCGUCUGGAACGA&UCGGACCAGGC-UUCAUUCCCC	2.055	Protein LNK1
zma-miR166a-3p	Zm00001d029378_T016	443	464	455	(((((((((..((((((..(((&)))..))))))-.)))))))))	GGGGAAUGGUCGUCUGGAACGA&UCGGACCAGGC-UUCAUUCCCC	2.055	Protein LNK1
zma-miR166a-3p	Zm00001d031037_T001	706	725	716	((((((-(((((((((((.(.&.).))))))))))).))))))	GGGGAA-GAAGUCUGGUCGGU&UCGGACCAGGCUUCAUUCCCC	14.385	N/A
zma-miR166a-3p	Zm00001d031061_T001	907	929	920	((..((((((((((((((((((.&.))))))))))))))))))--))	GGUUGGGAUGAAGCCUGGUCCGG&UCGGACCAGGCUUCAUUCC--CC	2.055	Homeobox-leucine zipper protein ATHB-14
zma-miR166a-3p	Zm00001d031061_T003	875	897	888	((..((((((((((((((((((.&.))))))))))))))))))--))	GGUUGGGAUGAAGCCUGGUCCGG&UCGGACCAGGCUUCAUUCC--CC	6.165	Homeobox-leucine zipper protein ATHB-14
zma-miR166a-3p	Zm00001d031061_T008	875	897	888	((..((((((((((((((((((.&.))))))))))))))))))--))	GGUUGGGAUGAAGCCUGGUCCGG&UCGGACCAGGCUUCAUUCC--CC	2.055	Homeobox-leucine zipper protein ATHB-14
zma-miR166a-3p	Zm00001d031071_T001	731	759	746	(((((((....(((((((....(((((..&..)))))----)))))))----)))))))	GGGGGAUCAAGGAAGCCUACAGGGUCCUG&UCGGACC----AGGCUUC----AUUCCCC	32.88	albino or pale green mutant1
zma-miR166a-3p	Zm00001d031159_T001	572	598	583	(((((((((((((......((((((((&))))))))------)))))))))))))	GGGGAGUGGGGCUUCCGCUUGGUUUGG&UCGGACCA------GGCUUCAUUCCCC	2.055	NA
zma-miR166a-3p	Zm00001d031159_T002	795	821	806	(((((((((((((......((((((((&))))))))------)))))))))))))	GGGGAGUGGGGCUUCCGCUUGGUUUGG&UCGGACCA------GGCUUCAUUCCCC	6.165	NA
zma-miR166a-3p	Zm00001d033246_T001	968	990	981	((..((((((((((((((((((.&.))))))))))))))))))--))	GGUUGGGAUGAAGCCUGGUCCGG&UCGGACCAGGCUUCAUUCC--CC	2.055	Homeobox-leucine zipper protein ATHB-14
zma-miR166a-3p	Zm00001d033246_T002	968	990	981	((..((((((((((((((((((.&.))))))))))))))))))--))	GGUUGGGAUGAAGCCUGGUCCGG&UCGGACCAGGCUUCAUUCC--CC	2.055	N/A
zma-miR166a-3p	Zm00001d033246_T003	968	990	981	((..((((((((((((((((((.&.))))))))))))))))))--))	GGUUGGGAUGAAGCCUGGUCCGG&UCGGACCAGGCUUCAUUCC--CC	2.055	N/A
zma-miR166a-3p	Zm00001d033246_T004	982	1004	995	((..((((((((((((((((((.&.))))))))))))))))))--))	GGUUGGGAUGAAGCCUGGUCCGG&UCGGACCAGGCUUCAUUCC--CC	4.11	Homeobox-leucine zipper protein ATHB-14
zma-miR166a-3p	Zm00001d039821_T001	78	98	88	((((((-((((((...((-((((&)))).))--.)))))).))))))	GGGGAA-GAAGCCCAAGG-CCGA&UCGGACC--AGGCUUCAUUCCCC	18.495	Histone H2B
zma-miR166a-3p	Zm00001d041489_T005	2006	2028	2019	((..((((((((((((((((((.&.))))))))))))))))))--))	GGUUGGGAUGAAGCCUGGUCCGG&UCGGACCAGGCUUCAUUCC--CC	4.11	Homeobox-leucine zipper protein ATHB-14
zma-miR166a-3p	Zm00001d041489_T007	790	812	803	((..((((((((((((((((((.&.))))))))))))))))))--))	GGUUGGGAUGAAGCCUGGUCCGG&UCGGACCAGGCUUCAUUCC--CC	2.055	Homeobox-leucine zipper protein ATHB-14
zma-miR166a-3p	Zm00001d041489_T009	758	780	771	((..((((((((((((((((((.&.))))))))))))))))))--))	GGUUGGGAUGAAGCCUGGUCCGG&UCGGACCAGGCUUCAUUCC--CC	4.11	Homeobox-leucine zipper protein ATHB-14
zma-miR166a-3p	Zm00001d041489_T010	800	822	813	((..((((((((((((((((((.&.))))))))))))))))))--))	GGUUGGGAUGAAGCCUGGUCCGG&UCGGACCAGGCUUCAUUCC--CC	4.11	N/A
zma-miR166b-5p	Zm00001d004196_T003	1455	1481	1472	((((((......(((((((((((((((&)))))))))))))))------))))))	UCUUGACGCAAUAUCGGACAGCGUUCU&GGAAUGUUGUCUGGU------UCAAGG	2.055	FMN-linked oxidoreductases superfamily protein
zma-miR166b-5p	Zm00001d004196_T005	555	581	572	((((((......(((((((((((((((&)))))))))))))))------))))))	UCUUGACGCAAUAUCGGACAGCGUUCU&GGAAUGUUGUCUGGU------UCAAGG	2.055	FMN-linked oxidoreductases superfamily protein
zma-miR166b-5p	Zm00001d004196_T006	2970	2996	2987	((((((......(((((((((((((((&)))))))))))))))------))))))	UCUUGACGCAAUAUCGGACAGCGUUCU&GGAAUGUUGUCUGGU------UCAAGG	2.055	FMN-linked oxidoreductases superfamily protein
zma-miR166b-5p	Zm00001d008610_T001	353	371	363	..(((((((((....(((((&)))))-...)))))))))..	CC-UGUUCCAGACAAC-UUCC&GGAAUGUUGUCUGGUUCAAGG	24.66	Mitochondrial glycoprotein family protein
zma-miR166b-5p	Zm00001d015599_T001	865	885	876	(((..((((((((((((((..&..))))))))))))))..)))	CCUGAAGCUAGACAACAUUGA&GGAAUGUUGUCUGGUUCAAGG	2.055	Cyclase family protein
zma-miR166b-5p	Zm00001d018432_T001	1073	1096	1084	...((((((((((((((....(((&)))---.))))))))))))))...	GGAUGAACCAGACGACGAGUAUCC&GGA---AUGUUGUCUGGUUCAAGG	57.54	SAP-like protein BP-73
zma-miR166b-5p	Zm00001d021744_T001	720	741	731	(((((((((.((((.(((((((&)))))))-)))).)))))))))	CCUUGGGCUCGACACGCGUUCC&GGAAUGU-UGUCUGGUUCAAGG	6.165	NA
zma-miR166b-5p	Zm00001d024245_T001	372	390	383	((((((((((((.((((--((&))..)))).))))))))))))	CUUUGGGCCAGAGAACA--CC&GGAAUGUUGUCUGGUUCAAGG	4.11	glyoxylase1
zma-miR166b-5p	Zm00001d025581_T001	1433	1455	1446	((((((..((((((((((.....&.....))))))))))--))))))	CCUUGAUGGCCAGGCAGCGAGAA&GGAAUGUUGUCUGGU--UCAAGG	8.22	loricrin-related
zma-miR166b-5p	Zm00001d030665_T001	572	594	585	(((((.((((.(((.((.(((((&))))).)).)))-))))-)))))	CCUUGUAACCUGGAGGAGGUUCC&GGAAUGUUGUCU-GGUU-CAAGG	4.11	Membrane magnesium transporter
zma-miR166b-5p	Zm00001d033297_T010	6788	6810	6801	((..(((((((((((((((....&....)))))))))))))))--))	CCAAUUGGACCAGGCAACAGAAU&GGAAUGUUGUCUGGUUCAA--GG	2.055	Protein DA1-related 1
zma-miR166b-5p	Zm00001d035625_T001	472	492	483	.(..((((((((((((((((.&.))))))))))))))))..).	GCGGGAGCUGGACGGCAUUCA&GGAAUGUUGUCUGGUUCAAGG	10.275	Actin-depolymerizing factor 4
zma-miR166b-5p	Zm00001d035629_T001	496	516	507	.(..((((((((((((((((.&.))))))))))))))))..).	GCGGGAGCUGGACGGCAUUCA&GGAAUGUUGUCUGGUUCAAGG	8.22	Actin-depolymerizing factor 4
zma-miR166b-5p	Zm00001d038142_T025	1438	1458	1449	(((((((((((((((...(((&)))...)))))))))))))))	CUUUGAAUCAGACAAAUCUCC&GGAAUGUUGUCUGGUUCAAGG	2.055	1-(5-phosphoribosyl)-5-[(5-phosphoribosylamino)methylideneamino] imidazole-4-carboxamide isomerase chloroplastic
zma-miR166b-5p	Zm00001d041750_T002	887	908	898	(..(((((((((((((....((&))-...)))))))))))))..)	CGAUGAGCCGGACAGCUACGCC&GG-AAUGUUGUCUGGUUCAAGG	2.055	Glycine-rich RNA-binding protein 3 mitochondrial
zma-miR166b-5p	Zm00001d045744_T003	2334	2355	2346	(((((.((((((((((.(.(((&))).).))))))))))-)))))	CCUUGAAGCCAGACAAGACUCU&GGAAUGUUGUCUGGUU-CAAGG	2.055	SMAD/FHA domain-containing protein
zma-miR166b-5p	Zm00001d049496_T002	353	373	364	(((((((((((((((..(((((&)))))-.)))))))))))))))	GACGGAACCAGAAGACAUUCC&GGAAUGUUGUCUGGUUCAAGG	2.055	MOB kinase activator-like 1B
zma-miR166b-5p	Zm00001d049823_T001	435	457	446	(((((.((((((((..(((((((&)))))))--)))))))).)))))	CCUUGCAUCAGAUGUUGCAUUCC&GGAAUGU--UGUCUGGUUCAAGG	10.275	5'-methylthioadenosine/S-adenosylhomocysteine nucleosidase 2
zma-miR166h-5p	Zm00001d009929_T001	232	257	248	.(((((((-((((((...((((&))))--.)))))).))))))).	CGUCGGCAGGAACUGGAUGUCGUUCC&GGAAUGACGUCCGGU-----CCGAAC	96.585	Beta-propeller domain of methanol dehydrogenase type%3B Beta-propeller domains of methanol dehydrogenase type
zma-miR166h-5p	Zm00001d012591_T001	423	443	434	....(((((((.((((((((.&.)))))))).)))))))....	ACGAGGACCGGCCGUCGUUCG&GGAAUGACGUCCGGUCCGAAC	4.11	Probable nucleoredoxin 1
zma-miR166h-5p	Zm00001d012591_T002	421	441	432	....(((((((.((((((((.&.)))))))).)))))))....	ACGAGGACCGGCCGUCGUUCG&GGAAUGACGUCCGGUCCGAAC	8.22	N/A
zma-miR166h-5p	Zm00001d019081_T001	167	190	179	(..(((((((.(((((((....((&))--..)))))))-)))))))..)	GGGCGGAUCGUGACGUCAGCAGCC&GG--AAUGACGUC-CGGUCCGAAC	6.165	L-ascorbate peroxidase 2 cytosolic
zma-miR166h-5p	Zm00001d022440_T003	3289	3309	3300	((..((((((((((((.....&.....))))))))))))..))	GUGAGGACCGGACGUCCGAUG&GGAAUGACGUCCGGUCCGAAC	2.055	B3 domain-containing transcription repressor VAL2
zma-miR166h-5p	Zm00001d022440_T004	3241	3261	3252	((..((((((((((((.....&.....))))))))))))..))	GUGAGGACCGGACGUCCGAUG&GGAAUGACGUCCGGUCCGAAC	2.055	N/A
zma-miR166h-5p	Zm00001d033874_T002	664	688	675	((.(((((((((((....(((.(((&))).)))----))))))))))).))	GUCUGGGCCGGACGCUCUUCAGUCC&GGAAUGA----CGUCCGGUCCGAAC	4.11	Thioredoxin superfamily protein
zma-miR166h-5p	Zm00001d033874_T003	628	652	639	....(((.((((((((((((&))))))))))))-)))....	GUCUGGGCCGGACGCUCUUCAGUCC&GGAAUGA----CGUCCGGUCCGAAC	6.165	Thioredoxin superfamily protein
zma-miR166h-5p	Zm00001d041597_T001	327	348	338	..(((((((.((((((.(((((&)))))-)))))).)))))))..	GGUCGGGCUCGACGUCAAUUCC&GGAAU-GACGUCCGGUCCGAAC	2.055	Prefoldin subunit 3
zma-miR166h-5p	Zm00001d045527_T001	840	861	853	...((((((..((((((((-(((&))).))))))))--))))))...	CGCCGGGCCCCGGACGUCG-UCC&GGAAUGACGUCC--GGUCCGAAC	2.055	transferases;folic acid binding
zma-miR166h-5p	Zm00001d048442_T014	5134	5155	5145	..((((((((((((..((((((&))))))-.))))))))))))..	CAUUGGGCCGGGCGGGCGUUCU&GGAAUG-ACGUCCGGUCCGAAC	2.055	N/A
zma-miR166h-5p	Zm00001d053103_T001	257	282	268	...(((((((((((.((((....(((&)))----))))-)))))))))))...	CGCCGGACUGGACGCUCGUCGCCUCC&GGA----AUGA-CGUCCGGUCCGAAC	22.605	Plastid-specific ribosomal protein 6
zma-miR166h-5p	Zm00001d053964_T001	168	189	179	(..(((((((.((((.((((((&))))))-)))).)))))))..)	GGACGGGCCGUGCGUCCGUUCC&GGAAUG-ACGUCCGGUCCGAAC	2.055	NA
zma-miR167e-3p	Zm00001d002099_T004	1709	1730	1721	...((((((((((((((.....&.....))))))))))))))...	CAGGAGGCUGCACAGCAGGCAA&GAUCAUGCUGUGCAGUUUCAUC	2.055	Cyclic nucleotide-gated ion channel 9
zma-miR167e-3p	Zm00001d002099_T006	1467	1488	1479	...((((((((((((((.....&.....))))))))))))))...	CAGGAGGCUGCACAGCAGGCAA&GAUCAUGCUGUGCAGUUUCAUC	2.055	Cyclic nucleotide-gated ion channel 9
zma-miR167e-3p	Zm00001d003276_T001	810	830	822	(((((((((((.((((((((-(&).)))))))).)))))))))))	GAUGAGGCUGUUCGGCGUGG-C&GAUCAUGCUGUGCAGUUUCAUC	30.825	S-adenosyl-L-methionine-dependent methyltransferases superfamily protein
zma-miR167e-3p	Zm00001d004956_T001	1160	1181	1172	(((((((((.(((((((((.((&)).))))))))).)))))))))	GAUGAAGCUUUACAGCAUGUUC&GAUCAUGCUGUGCAGUUUCAUC	2.055	galactono lactone dehydrogenase1
zma-miR167e-3p	Zm00001d009596_T001	602	626	617	((((...((((((.((((((((((.&.)))))))))).))))))---))))	GAUGCAUAAGCUGGACAGUAUGAUG&GAUCAUGCUGUGCAGUUU---CAUC	2.055	E. coli Ras-like protein1
zma-miR167e-3p	Zm00001d009618_T001	999	1020	1011	.......(((((((((((((((&))))))))))))))).......	GCAGUCCCUGCGCGGCAUGAUC&GAUCAUGCUGUGCAGUUUCAUC	12.33	what's this factor1
zma-miR167e-3p	Zm00001d010529_T005	1242	1265	1256	...((((((((..((((((((((.&.))))))))))--))))))))...	CUGGAGACUGCCGGCGGCGUGAUG&GAUCAUGCUGU--GCAGUUUCAUC	4.11	Probable mediator of RNA polymerase II transcription subunit 37c
zma-miR167e-3p	Zm00001d010529_T007	1236	1259	1250	...((((((((..((((((((((.&.))))))))))--))))))))...	CUGGAGACUGCCGGCGGCGUGAUG&GAUCAUGCUGU--GCAGUUUCAUC	2.055	Probable mediator of RNA polymerase II transcription subunit 37c
zma-miR167e-3p	Zm00001d010529_T008	1222	1245	1236	...((((((((..((((((((((.&.))))))))))--))))))))...	CUGGAGACUGCCGGCGGCGUGAUG&GAUCAUGCUGU--GCAGUUUCAUC	2.055	Probable mediator of RNA polymerase II transcription subunit 37c
zma-miR167e-3p	Zm00001d013257_T001	155	176	167	((..((((((((((((((((..&..))))))))))))))))..))	GACAAAGCUGUACAGCAUGAAG&GAUCAUGCUGUGCAGUUUCAUC	2.055	Cytochrome b5
zma-miR167e-3p	Zm00001d013257_T002	215	236	227	((..((((((((((((((((..&..))))))))))))))))..))	GACAAAGCUGUACAGCAUGAAG&GAUCAUGCUGUGCAGUUUCAUC	4.11	Cytochrome b5
zma-miR167e-3p	Zm00001d013257_T003	156	177	168	((..((((((((((((((((..&..))))))))))))))))..))	GACAAAGCUGUACAGCAUGAAG&GAUCAUGCUGUGCAGUUUCAUC	4.11	Cytochrome b5
zma-miR167e-3p	Zm00001d017725_T001	786	808	798	((((((((((((.(((..((((.&.))))-.))).))))))))))))	GGUGAAACUGCAGAGCCCUGAUG&GAUCA-UGCUGUGCAGUUUCAUC	10.275	Cell division cycle 20.1 cofactor of APC complex
zma-miR167e-3p	Zm00001d019899_T001	401	423	413	((.((((((((((((((.(((((&)))))-)))))))))))))).))	GGAGGAGCUGCGCGGCAGUGGUU&GAUCA-UGCUGUGCAGUUUCAUC	8.22	Rhodanese-like domain-containing protein 9 chloroplastic
zma-miR167e-3p	Zm00001d020664_T002	6385	6406	6397	((((((((((((.(((((((..&..))))))).))))))))))))	GGUGAAAUUGCAGAGCAUGACG&GAUCAUGCUGUGCAGUUUCAUC	2.055	Gamma-tubulin complex component 3
zma-miR167e-3p	Zm00001d020664_T006	5976	5997	5988	((((((((((((.(((((((..&..))))))).))))))))))))	GGUGAAAUUGCAGAGCAUGACG&GAUCAUGCUGUGCAGUUUCAUC	2.055	Gamma-tubulin complex component 3
zma-miR167e-3p	Zm00001d021131_T003	1182	1203	1194	((((((((((((.(((.((.((&)).)).))).))))))))))))	GAUGGAACUGUGGAGCUUGUUC&GAUCAUGCUGUGCAGUUUCAUC	2.055	Phospholipase A(1) LCAT3
zma-miR167e-3p	Zm00001d023223_T001	652	676	663	((-(((((((((((....(((((((.&.)))))))----))))))))))).))	GA-GAAGCUGCACAGCCUGCAUGGUG&GAUCAUGC----UGUGCAGUUUCAUC	2.055	Ferritin-2 chloroplastic
zma-miR167e-3p	Zm00001d024533_T001	1651	1671	1663	...((((((((((((((-((((&)))).))))))))))))))...	UCGGGAGUUGCACAGCA-GAUC&GAUCAUGCUGUGCAGUUUCAUC	8.22	Putative DEAD-box ATP-dependent RNA helicase family protein
zma-miR167e-3p	Zm00001d026610_T001	1085	1107	1098	((((.((((((.((((...(((((((&)))))))---)))).))))))-))))	GGUGCAAGCUGCACGGGAUGAGA&GAUCAUGCUGUGCAGUUU-CAUC	2.055	Dihydroorotate dehydrogenase
zma-miR167e-3p	Zm00001d029151_T003	2811	2832	2823	((((((((((.(..((((((((&))))))))..).))))))))))	GAUGGGACUGGGGUGCGUGAUU&GAUCAUGCUGUGCAGUUUCAUC	2.055	UDP-glucose 4-epimerase 4
zma-miR167e-3p	Zm00001d029174_T001	1355	1382	1373	((((.((((.((.....(((((((((((&)))))))))))-----)).))))-))))	GAUGAAAGCCGCUAUUGACAGCAUGGUC&GAUCAUGCUGU-----GCAGUUU-CAUC	4.11	homolog of nucleolar protein NOP56
zma-miR167e-3p	Zm00001d029174_T002	1337	1364	1355	((((.((((.((.....(((((((((((&)))))))))))-----)).))))-))))	GAUGAAAGCCGCUAUUGACAGCAUGGUC&GAUCAUGCUGU-----GCAGUUU-CAUC	6.165	homolog of nucleolar protein NOP56
zma-miR167e-3p	Zm00001d029249_T001	529	558	546	(((((.....((((((((...(((((((((&)))))))))---))))))))-----)))))	GAUGACCUCCAGCUGUACAGGAGUAUGAUC&GAUCAUGCU---GUGCAGUU-----UCAUC	4.11	protein; Uncharacterised protein family containing protein expressed
zma-miR167e-3p	Zm00001d029716_T001	105	127	117	(((((((((((((..(((.((..&..)).)))-.)))))))))))))	GGUGAAGCUGCACCUGCAGGACA&GAUCAUGC-UGUGCAGUUUCAUC	6.165	Heavy metal transport/detoxification superfamily protein
zma-miR167e-3p	Zm00001d029716_T002	105	127	117	(((((((((((((..(((.((..&..)).)))-.)))))))))))))	GGUGAAGCUGCACCUGCAGGACA&GAUCAUGC-UGUGCAGUUUCAUC	6.165	Heavy metal transport/detoxification superfamily protein
zma-miR167e-3p	Zm00001d029769_T001	160	180	171	((((-((((((((((.(((...&...))).)))))))))).))))	GAUG-AGCUGCACAGGAUGCUG&GAUCAUGCUGUGCAGUUUCAUC	2.055	NA
zma-miR167e-3p	Zm00001d031653_T004	819	840	831	((((((..((((((((((.(((&))).))))))))))..))))))	GAUGGGCGUGCACGGCGUCAUC&GAUCAUGCUGUGCAGUUUCAUC	2.055	N/A
zma-miR167e-3p	Zm00001d031653_T005	1015	1036	1027	((((((..((((((((((.(((&))).))))))))))..))))))	GAUGGGCGUGCACGGCGUCAUC&GAUCAUGCUGUGCAGUUUCAUC	2.055	Glycerophosphodiester phosphodiesterase GDPD2
zma-miR167e-3p	Zm00001d031653_T006	960	981	972	((((((..((((((((((.(((&))).))))))))))..))))))	GAUGGGCGUGCACGGCGUCAUC&GAUCAUGCUGUGCAGUUUCAUC	2.055	Glycerophosphodiester phosphodiesterase GDPD2
zma-miR167e-3p	Zm00001d031653_T007	1155	1176	1167	((((((..((((((((((.(((&))).))))))))))..))))))	GAUGGGCGUGCACGGCGUCAUC&GAUCAUGCUGUGCAGUUUCAUC	2.055	Glycerophosphodiester phosphodiesterase GDPD2
zma-miR167e-3p	Zm00001d032332_T001	606	626	617	(((....(((((((((.((((((((.&.))))))))-)))))))))----)))	GACGAGG-UGUACGGCAUGGUC&GAUCAUGCUGUGCAGUUUCAUC	4.11	Quinone oxidoreductase-like protein At1g23740
zma-miR167e-3p	Zm00001d036161_T017	633	658	645	..(((((((((((....((((.((((&)))).))))----)))))))))))..	CCUGAAGCUGCACUAAUGGCGCGAUC&GAUCAUGCU----GUGCAGUUUCAUC	2.055	Coatomer subunit beta'-3
zma-miR167e-3p	Zm00001d036161_T033	2445	2470	2457	..(((((((((((....((((.((((&)))).))))----)))))))))))..	CCUGAAGCUGCACUAAUGGCGCGAUC&GAUCAUGCU----GUGCAGUUUCAUC	2.055	Coatomer subunit beta'-3
zma-miR167e-3p	Zm00001d036337_T005	1471	1492	1483	((-(((.((((.(((((((((((&)))))))))))-)))).))).))	GA-GAACUUGCAACAGCAUGAUC&GAUCAUGCUGU-GCAGUUUCAUC	2.055	DNA-binding protein RHL1
zma-miR167e-3p	Zm00001d040173_T001	284	305	295	(((((((.-((((((.(((((((&)))))))-))))))..)))))))	GGUGAAGG-GCGCGGACGUGGUC&GAUCAUG-CUGUGCAGUUUCAUC	6.165	isoflavone reductase-like1
zma-miR167e-3p	Zm00001d043431_T006	2247	2269	2259	(((((.(((((..(((((.((((&))))-)))))..))))).)))))	GAUGAUGCUGCUAAGCAUGGGUC&GAUC-AUGCUGUGCAGUUUCAUC	2.055	Auxin response factor 11
zma-miR167e-3p	Zm00001d043431_T007	2244	2266	2256	(((((.(((((..(((((.((((&))))-)))))..))))).)))))	GAUGAUGCUGCUAAGCAUGGGUC&GAUC-AUGCUGUGCAGUUUCAUC	4.11	Auxin response factor 11
zma-miR167e-3p	Zm00001d047472_T001	1338	1365	1356	((((.(((((((.....(((((((((((&)))))))))))-----)))))))-))))	GAUGAAAGCUGCUAUUGACAGUAUGGUC&GAUCAUGCUGU-----GCAGUUU-CAUC	6.165	homolog of nucleolar protein NOP56
zma-miR167e-3p	Zm00001d047472_T002	1336	1363	1354	((((.(((((((.....(((((((((((&)))))))))))-----)))))))-))))	GAUGAAAGCUGCUAUUGACAGUAUGGUC&GAUCAUGCUGU-----GCAGUUU-CAUC	2.055	homolog of nucleolar protein NOP56
zma-miR167e-3p	Zm00001d048074_T001	4220	4240	4231	((((-(((((.(((((.(((((&))))).))))).))))).))))	GAUG-AACUGGAUAGCUUGAUC&GAUCAUGCUGUGCAGUUUCAUC	2.055	Protein OBERON 4
zma-miR167e-3p	Zm00001d048074_T002	4220	4240	4231	((((-(((((.(((((.(((((&))))).))))).))))).))))	GAUG-AACUGGAUAGCUUGAUC&GAUCAUGCUGUGCAGUUUCAUC	4.11	Protein OBERON 4
zma-miR167e-3p	Zm00001d048074_T003	3909	3929	3920	((((-(((((.(((((.(((((&))))).))))).))))).))))	GAUG-AACUGGAUAGCUUGAUC&GAUCAUGCUGUGCAGUUUCAUC	4.11	Protein OBERON 4
zma-miR167e-3p	Zm00001d051545_T004	1813	1837	1828	(((((((...((((((((.(((((.&.))))).))))))))---)))))))	GAUGAAAGUUCUGUACAGGAUGAUA&GAUCAUGCUGUGCAG---UUUCAUC	6.165	N/A
zma-miR167e-3p	Zm00001d052164_T001	1004	1028	1019	(((((...(((((((((....((((((&))))))----)))))))))---)))))	GCUGAAGCUGCCCAACGGCGUGACG&GAUCAUGCUGU---GCAGUUUCAUC	8.22	Ferredoxin--nitrite reductase chloroplastic
zma-miR167e-3p	Zm00001d052164_T002	727	751	742	(((((...(((((((((....((((((&))))))----)))))))))---)))))	GCUGAAGCUGCCCAACGGCGUGACG&GAUCAUGCUGU---GCAGUUUCAUC	4.11	Ferredoxin--nitrite reductase chloroplastic
zma-miR167e-3p	Zm00001d052164_T006	311	335	326	(((((...(((((((((....((((((&))))))----)))))))))---)))))	GCUGAAGCUGCCCAACGGCGUGACG&GAUCAUGCUGU---GCAGUUUCAUC	4.11	Ferredoxin--nitrite reductase chloroplastic
zma-miR167e-3p	Zm00001d052165_T001	535	559	550	(((((...(((((((((....((((((&))))))----)))))))))---)))))	GCUGAAGCUGCCCAACGGCGUGACG&GAUCAUGCUGU---GCAGUUUCAUC	4.11	nitrite reductase2
zma-miR167e-3p	Zm00001d052316_T001	758	782	769	(((((((((.......(((-(((((((&))))))).)))-----..)))))))))	GA-GAAGCUGCACAACCUGCAUGGUG&GAUCAUGC----UGUGCAGUUUCAUC	135.63	Ferritin-1%2C chloroplastic
zma-miR167e-3p	Zm00001d052316_T002	670	694	681	(((((((((.......(((-(((((((&))))))).)))-----..)))))))))	GA-GAAGCUGCACAACCUGCAUGGUG&GAUCAUGC----UGUGCAGUUUCAUC	8.22	Ferritin-1%2C chloroplastic
zma-miR167e-3p	Zm00001d052353_T004	3018	3039	3030	(((((((((((((((((((((.&.)))))))))))))))))))))	GGUGGGGCUGUAUGGUGUGGUG&GAUCAUGCUGUGCAGUUUCAUC	2.055	bromo-adjacent homology (BAH) domain-containing protein
zma-miR167e-3p	Zm00001d052443_T002	160	180	171	((((-((((((((((.(((...&...))).)))))))))).))))	GAUG-AGCUGCACAGGAUGCUG&GAUCAUGCUGUGCAGUUUCAUC	2.055	NA
zma-miR167e-3p	Zm00001d053704_T001	973	994	985	(((((.(((((..(((((((((&)))))))))..))))).)))))	GGUGACGCUGCUGAGUAUGAUU&GAUCAUGCUGUGCAGUUUCAUC	10.275	Putative RING zinc finger domain superfamily protein
zma-miR167g-3p	Zm00001d002275_T010	4435	4459	4445	((((((((.((((((.....((((.&.))))-----)))))).))))))))	GAUGAGGCAACAGCAGCAGUUGACG&GGUCA-----UGCUGUAGUUUCAUC	2.055	N/A
zma-miR167g-3p	Zm00001d002275_T021	4365	4389	4375	((((((((.((((((.....((((.&.))))-----)))))).))))))))	GAUGAGGCAACAGCAGCAGUUGACG&GGUCA-----UGCUGUAGUUUCAUC	4.11	N/A
zma-miR167g-3p	Zm00001d002275_T025	5010	5034	5020	((((((((.((((((.....((((.&.))))-----)))))).))))))))	GAUGAGGCAACAGCAGCAGUUGACG&GGUCA-----UGCUGUAGUUUCAUC	4.11	ABC transporter C family member 2
zma-miR167g-3p	Zm00001d002275_T028	5138	5162	5148	((((((((.((((((.....((((.&.))))-----)))))).))))))))	GAUGAGGCAACAGCAGCAGUUGACG&GGUCA-----UGCUGUAGUUUCAUC	2.055	ABC transporter C family member 2
zma-miR167g-3p	Zm00001d002275_T035	4934	4958	4944	((((((((.((((((.....((((.&.))))-----)))))).))))))))	GAUGAGGCAACAGCAGCAGUUGACG&GGUCA-----UGCUGUAGUUUCAUC	2.055	ABC transporter C family member 2
zma-miR167g-3p	Zm00001d002275_T038	4358	4382	4368	((((((((.((((((.....((((.&.))))-----)))))).))))))))	GAUGAGGCAACAGCAGCAGUUGACG&GGUCA-----UGCUGUAGUUUCAUC	2.055	N/A
zma-miR167g-3p	Zm00001d003378_T008	2090	2117	2108	(((((((((........(.(((((((((&))))))))).)--------)))))))))	GAUGAAACUUGCAAAUUAGAGUAUGGCC&GGUCAUGCUGU--------AGUUUCAUC	2.055	N/A
zma-miR167g-3p	Zm00001d003378_T010	2791	2818	2809	(((((((((........(.(((((((((&))))))))).)--------)))))))))	GAUGAAACUUGCAAAUUAGAGUAUGGCC&GGUCAUGCUGU--------AGUUUCAUC	2.055	mediator of paramutation1
zma-miR167g-3p	Zm00001d003378_T012	2204	2231	2222	(((((((((........(.(((((((((&))))))))).)--------)))))))))	GAUGAAACUUGCAAAUUAGAGUAUGGCC&GGUCAUGCUGU--------AGUUUCAUC	2.055	N/A
zma-miR167g-3p	Zm00001d005578_T001	1178	1198	1190	((((((((((..(((((-((((&)))).)))))--))))))))))	GAUGGAGCUGGCCAGCA-GGCU&GGUCAUGCUG--UAGUUUCAUC	4.11	bZIP transcription factor 11
zma-miR167g-3p	Zm00001d006317_T001	2698	2716	2707	(((((..-((((((((((((&))))))))))))...)))))	GAUGAUA-UACAGCGUGACC&GGUCAUGCUGUAGUUUCAUC	2.055	Putative E3 ubiquitin-protein ligase RF4
zma-miR167g-3p	Zm00001d006317_T002	2796	2814	2805	(((((..-((((((((((((&))))))))))))...)))))	GAUGAUA-UACAGCGUGACC&GGUCAUGCUGUAGUUUCAUC	2.055	Putative E3 ubiquitin-protein ligase RF4
zma-miR167g-3p	Zm00001d006317_T003	3960	3978	3969	(((((..-((((((((((((&))))))))))))...)))))	GAUGAUA-UACAGCGUGACC&GGUCAUGCUGUAGUUUCAUC	2.055	Putative E3 ubiquitin-protein ligase RF4
zma-miR167g-3p	Zm00001d006317_T004	2609	2627	2618	(((((..-((((((((((((&))))))))))))...)))))	GAUGAUA-UACAGCGUGACC&GGUCAUGCUGUAGUUUCAUC	2.055	N/A
zma-miR167g-3p	Zm00001d006836_T001	1175	1194	1185	(((((((((((.(..(((((&)))))..).)))))))))))	GAUGAAGCUGCUGAUUGACU&GGUCAUGCUGUAGUUUCAUC	4.11	alpha/beta-Hydrolases superfamily protein
zma-miR167g-3p	Zm00001d007572_T001	2753	2772	2764	((((((..(((((((-((((.&.)))).)))))))-.))))))	GAUGAAUCCUGCGGC-UGACG&GGUCAUGCUGUAG-UUUCAUC	2.055	CRM family member3
zma-miR167g-3p	Zm00001d008727_T001	1572	1594	1582	(((((((((((...(((..((((&))))..)))---)))))))))))	GAUGAAGCUGCAAGAGCUGGGCU&GGUCAUGCU---GUAGUUUCAUC	2.055	phospholipase D2
zma-miR167g-3p	Zm00001d008727_T004	1559	1581	1569	(((((((((((...(((..((((&))))..)))---)))))))))))	GAUGAAGCUGCAAGAGCUGGGCU&GGUCAUGCU---GUAGUUUCAUC	2.055	phospholipase D2
zma-miR167g-3p	Zm00001d010431_T001	832	849	842	(((((((((((..((((.....((((&))))-----))))..)))))))))))	GAUGAGACUGA--CAUGGCC&GGUCAUGCUGUAGUUUCAUC	2.055	Elongation factor 1-beta
zma-miR167g-3p	Zm00001d011684_T006	3763	3783	3773	((((((((((..((((((((.&.))))))))-.))))))))))	GAUGAAACUGAGAGUGUGACA&GGUCAUGCU-GUAGUUUCAUC	2.055	N/A
zma-miR167g-3p	Zm00001d012087_T005	1115	1134	1125	(((((.(((((((.((-((((&)))).))-))))))).)))))	GAUGAUGCUGCAGACA-GACC&GGUCAUG-CUGUAGUUUCAUC	4.11	Sas10/Utp3/C1D family
zma-miR167g-3p	Zm00001d012205_T001	671	697	687	((((((......((((((((.((((((&))))))-))))))))------))))))	GGUGGAACGCUAGCUGCAGCGGUGGCC&GGUCAU-GCUGUAGU------UUCAUC	2.055	SNARE associated Golgi protein family
zma-miR167g-3p	Zm00001d012205_T002	563	589	579	((((((......((((((((.((((((&))))))-))))))))------))))))	GGUGGAACGCUAGCUGCAGCGGUGGCC&GGUCAU-GCUGUAGU------UUCAUC	6.165	SNARE associated Golgi protein family
zma-miR167g-3p	Zm00001d012557_T001	234	256	247	(((((.((...(((.((((((((&)))))))).)))---)).)))))	GGUGAUGCAGAUGCUGCGUGACC&GGUCAUGCUGUA---GUUUCAUC	620.61	DNA-directed RNA polymerases II and IV subunit 5A
zma-miR167g-3p	Zm00001d014524_T003	6195	6215	6205	(((((((((((.(.(((((((&)))))))-).)))))))))))	GAUGAAGCUGCUGCCAUGGCC&GGUCAUG-CUGUAGUUUCAUC	2.055	TIM-barrel signal transduction protein isoform 2
zma-miR167g-3p	Zm00001d014524_T005	4677	4697	4687	(((((((((((.(.(((((((&)))))))-).)))))))))))	GAUGAAGCUGCUGCCAUGGCC&GGUCAUG-CUGUAGUUUCAUC	2.055	TIM-barrel signal transduction protein isoform 2
zma-miR167g-3p	Zm00001d014524_T006	2210	2230	2220	(((((((((((.(.(((((((&)))))))-).)))))))))))	GAUGAAGCUGCUGCCAUGGCC&GGUCAUG-CUGUAGUUUCAUC	2.055	TIM-barrel signal transduction protein isoform 2
zma-miR167g-3p	Zm00001d014524_T008	4378	4398	4388	(((((((((((.(.(((((((&)))))))-).)))))))))))	GAUGAAGCUGCUGCCAUGGCC&GGUCAUG-CUGUAGUUUCAUC	2.055	N/A
zma-miR167g-3p	Zm00001d014524_T010	3246	3266	3256	(((((((((((.(.(((((((&)))))))-).)))))))))))	GAUGAAGCUGCUGCCAUGGCC&GGUCAUG-CUGUAGUUUCAUC	2.055	TIM-barrel signal transduction protein isoform 2
zma-miR167g-3p	Zm00001d014656_T002	1201	1224	1211	((-(((.(((((((((....(((((&)))))----)))))))))-))).))	GA-GAAUGCUGCAGCAGCCAUGACC&GGUCA----UGCUGUAGU-UUCAUC	2.055	GATA transcription factor 24
zma-miR167g-3p	Zm00001d014993_T002	1156	1173	1164	((((-(((-(((((((((((&))))))))))).))).))))	GGUG-AGC-GCAGUAUGACC&GGUCAUGCUGUAGUUUCAUC	4.11	N/A
zma-miR167g-3p	Zm00001d014993_T003	1469	1486	1477	..(((((.((((((((((((&)))))))))))).)))))..	GGUG-AGC-GCAGUAUGACC&GGUCAUGCUGUAGUUUCAUC	2.055	Luminal-binding protein 2
zma-miR167g-3p	Zm00001d014993_T005	1545	1562	1553	((((-(((-(((((((((((&))))))))))).))).))))	GGUG-AGC-GCAGUAUGACC&GGUCAUGCUGUAGUUUCAUC	2.055	N/A
zma-miR167g-3p	Zm00001d016365_T006	1432	1453	1443	.(((.((((((((((..(((((&)))))-.))))))))))-))).	UAUGCAGGCUGCAGCUUUGGCC&GGUCA-UGCUGUAGUUU-CAUC	2.055	dihydrolipoamide S-acetyltransferase1
zma-miR167g-3p	Zm00001d016719_T001	1032	1050	1041	(((((((.-((((.((((((&)))))).))))..)))))))	GAUGAAGG-GCGGGAUGGCC&GGUCAUGCUGUAGUUUCAUC	8.22	U-box domain-containing protein 29
zma-miR167g-3p	Zm00001d017476_T001	1161	1185	1176	(((((((.((.....((((((((((&))))))))))-----)).)))))))	GAUGAAGGUAUGCCUCAGCAUGGCC&GGUCAUGCUG-----UAGUUUCAUC	4.11	Chaperone protein dnaJ 3
zma-miR167g-3p	Zm00001d017476_T002	1082	1106	1097	(((((((.((.....((((((((((&))))))))))-----)).)))))))	GAUGAAGGUAUGCCUCAGCAUGGCC&GGUCAUGCUG-----UAGUUUCAUC	6.165	Chaperone protein dnaJ 3
zma-miR167g-3p	Zm00001d018896_T002	1965	1984	1975	(((((((((..((((.((((&)))).))))..)))))))))	GGUGAAGCUUGAGCAAGGCC&GGUCAUGCUGUAGUUUCAUC	2.055	evolutionarily conserved C-terminal region 2
zma-miR167g-3p	Zm00001d018896_T003	1890	1909	1900	(((((((((..((((.((((&)))).))))..)))))))))	GGUGAAGCUUGAGCAAGGCC&GGUCAUGCUGUAGUUUCAUC	2.055	N/A
zma-miR167g-3p	Zm00001d018896_T007	1701	1720	1711	(((((((((..((((.((((&)))).))))..)))))))))	GGUGAAGCUUGAGCAAGGCC&GGUCAUGCUGUAGUUUCAUC	4.11	N/A
zma-miR167g-3p	Zm00001d018896_T009	1900	1919	1910	(((((((((..((((.((((&)))).))))..)))))))))	GGUGAAGCUUGAGCAAGGCC&GGUCAUGCUGUAGUUUCAUC	4.11	evolutionarily conserved C-terminal region 2
zma-miR167g-3p	Zm00001d019718_T001	775	796	786	...((((((((((((((-((((&)))).))))))))))))))...	GAUGAGGCUAGCAGCGAUGACA&GGUCAU-GCUGU-AGUUUCAUC	22.605	CXIP4
zma-miR167g-3p	Zm00001d020485_T001	503	521	513	((((((((.((((((((-((&)).)))))))).))))))))	GGUGAAACAACAGCAUG-CU&GGUCAUGCUGUAGUUUCAUC	6.165	Golgi SNAP receptor complex member 1
zma-miR167g-3p	Zm00001d020485_T002	921	939	931	((((((((.((((((((-((&)).)))))))).))))))))	GGUGAAACAACAGCAUG-CU&GGUCAUGCUGUAGUUUCAUC	4.11	Golgi SNAP receptor complex member 1
zma-miR167g-3p	Zm00001d020664_T002	6385	6406	6395	((((((((((((.(((((((..&..))))))).))))))))))))	GGUGAAAUUGCAGAGCAUGACG&GGUCAUGCU--GUAGUUUCAUC	2.055	Gamma-tubulin complex component 3
zma-miR167g-3p	Zm00001d020664_T007	4768	4789	4778	(((((((((((..((((((((.&.))))))))--)))))))))))	GGUGAAAUUGCAGAGCAUGACG&GGUCAUGCU--GUAGUUUCAUC	2.055	N/A
zma-miR167g-3p	Zm00001d020664_T030	5098	5119	5108	(((((((((((..((((((((.&.))))))))--)))))))))))	GGUGAAAUUGCAGAGCAUGACG&GGUCAUGCU--GUAGUUUCAUC	2.055	N/A
zma-miR167g-3p	Zm00001d020666_T018	3109	3130	3119	(((((((((((..((((((((.&.))))))))--)))))))))))	GGUGAAAUUGCAGAGCAUGACG&GGUCAUGCU--GUAGUUUCAUC	2.055	N/A
zma-miR167g-3p	Zm00001d020861_T001	451	472	462	((.((.((((((((((((.(((&)))-))))))))))))-)).))	GACGACGACUGCAGCGUGUGCC&GGU-CAUGCUGUAGUU-UCAUC	4.11	Protein binding protein
zma-miR167g-3p	Zm00001d021133_T001	1633	1657	1648	((((((.....((((((((((((..&..))))))))))))-----))))))	GGUGAAGCAUAGCUACAGCGUGGAA&GGUCAUGCUGUAGU-----UUCAUC	6.165	N/A
zma-miR167g-3p	Zm00001d021569_T001	1224	1248	1235	((((((((((.(((((....(((((&)))))----)))))-))))))))))	GAUGAAGCUGUCGGUGUUGCUGGCC&GGUCA----UGCUG-UAGUUUCAUC	8.22	Transparent testa 12 protein
zma-miR167g-3p	Zm00001d021624_T003	1514	1536	1527	(((((((((...(.((.((((((&)))))).)).)---)))))))))	GGUGAAGCUCGAAGAGGGUGACC&GGUCAUGCUGU---AGUUUCAUC	4.11	tRNA wybutosine-synthesizing protein 2/3/4
zma-miR167g-3p	Zm00001d021624_T011	1519	1541	1532	(((((((((...(.((.((((((&)))))).)).)---)))))))))	GGUGAAGCUCGAAGAGGGUGACC&GGUCAUGCUGU---AGUUUCAUC	2.055	tRNA wybutosine-synthesizing protein 2/3/4
zma-miR167g-3p	Zm00001d021624_T027	1511	1533	1524	(((((((((...(.((.((((((&)))))).)).)---)))))))))	GGUGAAGCUCGAAGAGGGUGACC&GGUCAUGCUGU---AGUUUCAUC	2.055	tRNA wybutosine-synthesizing protein 2/3/4
zma-miR167g-3p	Zm00001d022134_T002	565	582	575	((((((((((.--(((((((&)))))))...))))))))))	GAUGAGACUGA--CAUGGCC&GGUCAUGCUGUAGUUUCAUC	2.055	N/A
zma-miR167g-3p	Zm00001d025533_T001	701	724	715	((((((((((....(((((((((.&.)))))))))----))))))))))	GGUGGAGCUGAACCCGGCGUGGCA&GGUCAUGCUG----UAGUUUCAUC	4.11	NAD(P)-linked oxidoreductase superfamily protein
zma-miR167g-3p	Zm00001d027757_T001	678	700	688	..((((((((((((.((.((((&)))).))-))))))))))))..	GAUGGAGCGGCUGAGGCGUGACA&GGUCAUGCU---GUAGUUUCAUC	2.055	Heat stress transcription factor A-6b
zma-miR167g-3p	Zm00001d028399_T001	1511	1534	1524	((((((...((((((((((.((((&))))-))))))))))---))))))	GAUGAGGUGGCUGCAGCAUGGACU&GGUC-AUGCUGUAGU---UUCAUC	4.11	Thaumatin-like protein 1
zma-miR167g-3p	Zm00001d029036_T002	294	311	304	(((((((((((((-(((-((&)).))).)))))))))))))	GAUGAGGCUGCAG-GUG-CC&GGUCAUGCUGUAGUUUCAUC	2.055	Hydroxyacylglutathione hydrolase cytoplasmic
zma-miR167g-3p	Zm00001d029601_T001	1128	1154	1138	(((((((((((...(((....((((((&))))))----)))---)))))))))))	GAUGAGACUAUGAGAGCGCCGGUGGCC&GGUCAU----GCU---GUAGUUUCAUC	2.055	LOB domain-containing protein 38
zma-miR167g-3p	Zm00001d029601_T003	1146	1172	1156	(((((((((((...(((....((((((&))))))----)))---)))))))))))	GAUGAGACUAUGAGAGCGCCGGUGGCC&GGUCAU----GCU---GUAGUUUCAUC	2.055	LOB domain-containing protein 38
zma-miR167g-3p	Zm00001d029716_T001	105	127	115	(((((((((((((..(((.((..&..)).)))-.)))))))))))))	GGUGAAGCUGCACCUGCAGGACA&GGUCAUGC---UGUAGUUUCAUC	6.165	Heavy metal transport/detoxification superfamily protein
zma-miR167g-3p	Zm00001d029716_T002	105	127	115	(((((((((((((..(((.((..&..)).)))-.)))))))))))))	GGUGAAGCUGCACCUGCAGGACA&GGUCAUGC---UGUAGUUUCAUC	8.22	Heavy metal transport/detoxification superfamily protein
zma-miR167g-3p	Zm00001d030014_T006	704	725	714	(((((((((((.(((..(((((&)))))--))).)))))))))))	GAUGAAAUUAUUGCAAUUGGCC&GGUCA--UGCUGUAGUUUCAUC	2.055	N/A
zma-miR167g-3p	Zm00001d030014_T012	1014	1035	1024	(((((((((((.(((..(((((&)))))--))).)))))))))))	GAUGAAAUUAUUGCAAUUGGCC&GGUCA--UGCUGUAGUUUCAUC	2.055	Tobamovirus multiplication protein 2A
zma-miR167g-3p	Zm00001d031136_T003	355	373	364	(((.-(((((((((((((((&)))))))))))))))..)))	GAUU-GGCUACAGCAUGAUC&GGUCAUGCUGUAGUUUCAUC	6.165	cysteine synthase2
zma-miR167g-3p	Zm00001d031168_T001	470	491	481	(((((.(((((((((.(((((.&.)))))-)))))))))-)))))	GGUGGCGGCUACGGCGGUGGCG&GGUCAU-GCUGUAGUU-UCAUC	106.86	Glycine-rich RNA-binding protein 2
zma-miR167g-3p	Zm00001d031522_T003	3016	3034	3025	((((-(((((.((((((((.&.)))))))).))))).))))	GAUG-AACUGAAGCAUGACG&GGUCAUGCUGUAGUUUCAUC	8.22	N/A
zma-miR167g-3p	Zm00001d031522_T006	3133	3151	3142	...((((((.(((((((.(((((&)))))-)))))))-))))))...	GAUG-AACUGAAGCAUGACG&GGUCAUGCUGUAGUUUCAUC	6.165	Auxin response factor 1
zma-miR167g-3p	Zm00001d031522_T007	3196	3214	3205	((((-(((((.((((((((.&.)))))))).))))).))))	GAUG-AACUGAAGCAUGACG&GGUCAUGCUGUAGUUUCAUC	4.11	Auxin response factor 1
zma-miR167g-3p	Zm00001d032156_T004	2488	2506	2498	((((((((((((((-(((..&..))).))))))))))))))	GGUGAGGCUAUAGC-UGAGG&GGUCAUGCUGUAGUUUCAUC	2.055	Omega-6 fatty acid desaturase chloroplastic
zma-miR167g-3p	Zm00001d032156_T006	4879	4897	4889	((((((((((((((-(((..&..))).))))))))))))))	GGUGAGGCUAUAGC-UGAGG&GGUCAUGCUGUAGUUUCAUC	2.055	Omega-6 fatty acid desaturase chloroplastic
zma-miR167g-3p	Zm00001d032156_T007	821	840	831	...((((((..(((((((((&)))))))))..))))))...	GUGGAGAUUUAAGCAUGACC&GGUCAUGCUGUAGUUUCAUC	2.055	Omega-6 fatty acid desaturase chloroplastic
zma-miR167g-3p	Zm00001d032156_T009	577	596	587	...((((((..(((((((((&)))))))))..))))))...	GUGGAGAUUUAAGCAUGACC&GGUCAUGCUGUAGUUUCAUC	2.055	Omega-6 fatty acid desaturase chloroplastic
zma-miR167g-3p	Zm00001d034486_T002	718	736	728	((((......((((((((((((.((((((&))))))-))))))))))))------))))	GAUGCUGCUGCAG-AUGACC&GGUCAUGCUGUAGUUUCAUC	2.055	Small GTP-binding protein domain
zma-miR167g-3p	Zm00001d034768_T003	722	746	736	(((((.....(((((((.(((((((&)))))))-)))))))----.)))))	GGUGGCGAUCGCUACAGCCGUGACC&GGUCAUG-CUGUAGU----UUCAUC	2.055	Glycine-rich RNA-binding protein RZ1A
zma-miR167g-3p	Zm00001d035001_T001	195	213	205	(((((......(((((((((((((.((((&))))-)))))))))))))------)))))	GGUGGAGCUGCAG-GUGCCC&GGUCAUGCUGUAGUUUCAUC	137.685	ferredoxin1
zma-miR167g-3p	Zm00001d035002_T001	162	180	172	.(.(((((((((((((.((((&))))-))))))))))))).).	GGUGGAGCUGCAG-GUGCCC&GGUCAUGCUGUAGUUUCAUC	30.825	ferredoxin5
zma-miR167g-3p	Zm00001d035087_T001	531	551	541	((((.((((((((((((.(((&)))-)))))))))))).))))	GAUGUGGCUAUGGCAUGAACU&GGU-CAUGCUGUAGUUUCAUC	4.11	60S acidic ribosomal protein P1
zma-miR167g-3p	Zm00001d035156_T002	1398	1415	1408	.((((((((((((((--(((&)))..)))))))))))))).	AGUGGGGCUACAGCA--ACC&GGUCAUGCUGUAGUUUCAUC	2.055	Glyceraldehyde-3-phosphate dehydrogenase 2%2C cytosolic
zma-miR167g-3p	Zm00001d035156_T008	1006	1023	1016	.((((((((((((((--(((&)))..)))))))))))))).	AGUGGGGCUACAGCA--ACC&GGUCAUGCUGUAGUUUCAUC	2.055	Glyceraldehyde-3-phosphate dehydrogenase 2%2C cytosolic
zma-miR167g-3p	Zm00001d035492_T001	1586	1603	1596	((((((((((((((-((-((&)).)).))))))))))))))	GGUGGAGCUGCGGC-UG-CC&GGUCAUGCUGUAGUUUCAUC	2.055	N/A
zma-miR167g-3p	Zm00001d035492_T002	1466	1483	1476	((((((((((((((-((-((&)).)).))))))))))))))	GGUGGAGCUGCGGC-UG-CC&GGUCAUGCUGUAGUUUCAUC	2.055	IQ-domain 3
zma-miR167g-3p	Zm00001d035901_T002	603	627	618	((((((...(((..(((((((((((&)))))))))))--)))---))))))	GGUGGACAUGCUUGACGGCGUGACC&GGUCAUGCUGU--AGU---UUCAUC	4.11	60S ribosomal protein L9-1
zma-miR167g-3p	Zm00001d038365_T001	891	910	900	((((((((-((((((((..((&))-.)))))))).))))))))	GAUGGGGC-ACAGCGUGCUCC&GG-UCAUGCUGUAGUUUCAUC	2.055	Aldo-keto reductase family 4 member C9
zma-miR167g-3p	Zm00001d038365_T002	870	889	879	((((((((-((((((((..((&))-.)))))))).))))))))	GAUGGGGC-ACAGCGUGCUCC&GG-UCAUGCUGUAGUUUCAUC	2.055	Aldo-keto reductase family 4 member C9
zma-miR167g-3p	Zm00001d038365_T003	870	889	879	((((((((-((((((((..((&))-.)))))))).))))))))	GAUGGGGC-ACAGCGUGCUCC&GG-UCAUGCUGUAGUUUCAUC	4.11	Aldo-keto reductase family 4 member C9
zma-miR167g-3p	Zm00001d038365_T006	830	849	839	((((((((-((((((((..((&))-.)))))))).))))))))	GAUGGGGC-ACAGCGUGCUCC&GG-UCAUGCUGUAGUUUCAUC	6.165	Aldo-keto reductase family 4 member C9
zma-miR167g-3p	Zm00001d038365_T008	420	439	429	((((((((-((((((((..((&))-.)))))))).))))))))	GAUGGGGC-ACAGCGUGCUCC&GG-UCAUGCUGUAGUUUCAUC	2.055	Aldo-keto reductase family 4 member C9
zma-miR167g-3p	Zm00001d038904_T001	570	591	582	((((((..((((((((((..((&))..))))))))))--))))))	GGUGAAGCACUGCGGCAUCUCC&GGUCAUGCUGUAGU--UUCAUC	2.055	Threonine synthase 1 chloroplastic
zma-miR167g-3p	Zm00001d039745_T003	923	946	933	(((((((((((...((((.((((.&.))))-))))---)))))))))))	GAUGAAGCUGCAAAAGCAUUGGCG&GGUCA-UGCU---GUAGUUUCAUC	2.055	Protein phosphatase 2C
zma-miR167g-3p	Zm00001d040233_T002	444	462	454	(((((((((((((.(-((((&)))).).)))))))))))))	GAUGGAGCUGCAGGA-GGCU&GGUCAUGCUGUAGUUUCAUC	2.055	Protein AATF
zma-miR167g-3p	Zm00001d040233_T003	444	462	454	(((((((((((((.(-((((&)))).).)))))))))))))	GAUGGAGCUGCAGGA-GGCU&GGUCAUGCUGUAGUUUCAUC	4.11	Protein AATF
zma-miR167g-3p	Zm00001d040233_T004	444	462	454	(((((((((((((.(-((((&)))).).)))))))))))))	GAUGGAGCUGCAGGA-GGCU&GGUCAUGCUGUAGUUUCAUC	2.055	N/A
zma-miR167g-3p	Zm00001d040416_T002	540	558	550	(((((((((..((((-((((&)))).))))..)))))))))	GAUGAAGCUCAAGCG-GGCC&GGUCAUGCUGUAGUUUCAUC	2.055	DNA gyrase subunit B mitochondrial
zma-miR167g-3p	Zm00001d042257_T001	182	202	193	.((((((((((.(((....(((((&)))))----))).)))))))))).	GGUGAAGGCGGCGGCGCGGCC&GGUCAUGCUGUAGU-UUCAUC	16.44	Photosynthetic NDH subunit of subcomplex B 5 chloroplastic
zma-miR167g-3p	Zm00001d042341_T001	505	525	516	(((((...(((((((((((..&..)))))))))))-..)))))	GAUGACUUCUACAGCGUGAAU&GGUCAUGCUGUAG-UUUCAUC	6.165	NA
zma-miR167g-3p	Zm00001d042673_T001	1166	1183	1176	(((((.((((((((--((((&))))..)))))))).)))))	GGUGGCACUACAGC--GGCC&GGUCAUGCUGUAGUUUCAUC	18.495	Amidophosphoribosyltransferase
zma-miR167g-3p	Zm00001d042726_T001	166	186	176	((.(((((....(((((((((&)))))))))-...))))).))	GAAGAAGCGAUGGGCGUGACC&GGUCAUGCU-GUAGUUUCAUC	2.055	Protein BOLA2
zma-miR167g-3p	Zm00001d043382_T001	1370	1390	1381	(((((((....((((((((((&))))))))))-...)))))))	GAUGGGAGGAUCAGCAUGGCC&GGUCAUGCUG-UAGUUUCAUC	6.165	glutamate-oxaloacetate transaminase1
zma-miR167g-3p	Zm00001d043382_T002	1181	1201	1192	(((((((....((((((((((&))))))))))-...)))))))	GAUGGGAGGAUCAGCAUGGCC&GGUCAUGCUG-UAGUUUCAUC	2.055	N/A
zma-miR167g-3p	Zm00001d043382_T003	371	391	382	(((((((....((((((((((&))))))))))-...)))))))	GAUGGGAGGAUCAGCAUGGCC&GGUCAUGCUG-UAGUUUCAUC	6.165	N/A
zma-miR167g-3p	Zm00001d043382_T004	1095	1115	1106	(((((((....((((((((((&))))))))))-...)))))))	GAUGGGAGGAUCAGCAUGGCC&GGUCAUGCUG-UAGUUUCAUC	8.22	N/A
zma-miR167g-3p	Zm00001d043497_T001	662	684	672	((((((((.((...(((((((((&)))))))))---)).))))))))	GAUGAGACCACGAAAGCAUGAUC&GGUCAUGCU---GUAGUUUCAUC	2.055	Heat-and acid-stable phosphoprotein [Source:UniProtKB/TrEMBL;Acc:B6SNE2]
zma-miR167g-3p	Zm00001d044468_T002	993	1014	1004	((((((((((.((..(((((((&)))))))-.))-))))))))))	GAUGGGACUAUCAUUCGUGGCC&GGUCAUG-CUG-UAGUUUCAUC	2.055	maternal effect embryo arrest 18
zma-miR167g-3p	Zm00001d045348_T001	472	492	483	((((((.((((((((-((.(((&)))-)).))))))))-))))))	GGUGGGUGCUGCAGC-UGCACC&GGU-CAUGCUGUAGU-UUCAUC	2.055	Lactoylglutathione lyase / glyoxalase I family protein
zma-miR167g-3p	Zm00001d046492_T001	463	485	473	.(..(((((((((((-((((&)))).)))))))))))..).	GAUGAAGCUGCACACCAAGGACC&GGUC-AUG--CUGUAGUUUCAUC	20.55	N/A
zma-miR167g-3p	Zm00001d046492_T002	541	563	551	.(..(((((((((((-((((&)))).)))))))))))..).	GAUGAAGCUGCACACCAAGGACC&GGUC-AUG--CUGUAGUUUCAUC	10.275	elongated mesocotyl2
zma-miR167g-3p	Zm00001d046492_T003	363	385	373	.(..(((((((((((-((((&)))).)))))))))))..).	GAUGAAGCUGCACACCAAGGACC&GGUC-AUG--CUGUAGUUUCAUC	18.495	elongated mesocotyl2
zma-miR167g-3p	Zm00001d046792_T001	395	414	404	((-((((((((.(((((((.(&).)))))))-)))))))).))	GA-GAAACUGCUAGCAUGGGC&GGUCAUGCU-GUAGUUUCAUC	2.055	Probable calcium-binding protein CML21
zma-miR167g-3p	Zm00001d046792_T002	138	157	147	((-((((((((.(((((((.(&).)))))))-)))))))).))	GA-GAAACUGCUAGCAUGGGC&GGUCAUGCU-GUAGUUUCAUC	2.055	N/A
zma-miR167g-3p	Zm00001d047128_T001	1363	1383	1374	(((((((...(((((((((((&)))))))))))-..)))))))	GAUGAAGAGAAUGGCAUGACC&GGUCAUGCUGU-AGUUUCAUC	2.055	MureinE1
zma-miR167g-3p	Zm00001d047603_T002	1288	1322	1313	.((((((((...............(((((((((((&)))))))))))---------------)))))))).	CAUGAAACUACCAAUAUCCCGGUUGCAGCGUGACC&GGUCAUGCUGU---------------AGUUUCAUC	2.055	L-Aspartase-like family protein
zma-miR167g-3p	Zm00001d047603_T005	1242	1276	1267	.((((((((...............(((((((((((&)))))))))))---------------)))))))).	CAUGAAACUACCAAUAUCCCGGUUGCAGCGUGACC&GGUCAUGCUGU---------------AGUUUCAUC	2.055	L-Aspartase-like family protein
zma-miR167g-3p	Zm00001d048634_T001	980	1003	992	((.((((((...(((((((.((((&))))-)))))))---)))))).))	GGUGAUCUUCUGCAGCUCGUGACC&GGUCAU--GCUGUAG--UUUCAUC	24.66	DIBOA-glucoside dioxygenase BX6
zma-miR167g-3p	Zm00001d049391_T001	1386	1410	1396	((((((((((((......(((((((&)))))))-----.))))))))))))	GAUGAAGCUGCGUCCGAACAUGGCC&GGUCAUG-----CUGUAGUUUCAUC	2.055	Protein kinase superfamily protein
zma-miR167g-3p	Zm00001d049391_T003	1239	1263	1249	((((((((((((......(((((((&)))))))-----.))))))))))))	GAUGAAGCUGCGUCCGAACAUGGCC&GGUCAUG-----CUGUAGUUUCAUC	2.055	Protein kinase superfamily protein
zma-miR167g-3p	Zm00001d049641_T006	1104	1121	1114	.((((((((((((((--(((&)))..)))))))))))))).	AGUGGGGCUACAGCA--ACC&GGUCAUGCUGUAGUUUCAUC	2.055	Glyceraldehyde-3-phosphate dehydrogenase 1%2C cytosolic
zma-miR167g-3p	Zm00001d051206_T001	835	854	845	((((.((((.((((((((((&)))))))))).)))).))))	GGUGCGACUUCAGCAUGGCC&GGUCAUGCUGUAGUUUCAUC	39.045	Serine carboxypeptidase-like 34
zma-miR167g-3p	Zm00001d051838_T001	1988	2006	1998	((((((((((((((-((.((&)).)).))))))))))))))	GAUGAAGCUGCAGC-UGCCC&GGUCAUGCUGUAGUUUCAUC	2.055	Zinc finger C-x8-C-x5-C-x3-H type family protein
zma-miR167g-3p	Zm00001d052353_T007	1825	1844	1835	(((((((.((.((((.((((&)))).)))).)).)))))))	GGUGAGGGUGGGGCAGGGCC&GGUCAUGCUGUAGUUUCAUC	2.055	N/A
zma-miR167g-3p	Zm00001d052702_T001	1000	1019	1011	(((((((((..(((((-((((&)))).)))))-.)))))))))	GGUGAGGCUUUCAGCG-GGCC&GGUCAUGCUG-UAGUUUCAUC	41.1	Biotin synthase
zma-miR167g-3p	Zm00001d054043_T001	1260	1277	1268	((((-(((-(((((((((((&))))))))))).))).))))	GGUG-AGC-GCAGCAUGACC&GGUCAUGCUGUAGUUUCAUC	2.055	N/A
zma-miR167g-3p	Zm00001d054043_T002	1537	1554	1545	((((-(((-(((((((((((&))))))))))).))).))))	GGUG-AGC-GCAGCAUGACC&GGUCAUGCUGUAGUUUCAUC	6.165	N/A
zma-miR167g-3p	Zm00001d054043_T003	1541	1558	1549	((((-(((-(((((((((((&))))))))))).))).))))	GGUG-AGC-GCAGCAUGACC&GGUCAUGCUGUAGUUUCAUC	4.11	Binding protein homolog2
zma-miR167g-3p	Zm00001d054043_T004	1148	1165	1156	((((-(((-(((((((((((&))))))))))).))).))))	GGUG-AGC-GCAGCAUGACC&GGUCAUGCUGUAGUUUCAUC	4.11	N/A
zma-miR167g-3p	Zm00001d054043_T006	163	180	171	((((-(((-(((((((((((&))))))))))).))).))))	GGUG-AGC-GCAGCAUGACC&GGUCAUGCUGUAGUUUCAUC	2.055	N/A
zma-miR167g-3p	Zm00001d054043_T007	1535	1552	1543	((((-(((-(((((((((((&))))))))))).))).))))	GGUG-AGC-GCAGCAUGACC&GGUCAUGCUGUAGUUUCAUC	8.22	Binding protein homolog2
zma-miR167j-3p	ZemaCp023	2197	2216	2207	(((((((((((((((.....&.....)))))))))))))))	GGUGGAAUUGCCACAACAUG&GAUCAUGUGGCAGUUUCAUU	2.055	psaA
zma-miR167j-3p	Zm00001d003333_T005	2602	2626	2617	..((((((.....((((((((((((&))))))))))))-----))))))..	GCUGAAACUGAUGUGCCAUAUGAUU&GAUCAUGUGGCA-----GUUUCAUU	2.055	hapless 8
zma-miR167j-3p	Zm00001d003945_T005	470	493	482	(((((((((..(((((..((((((&))))))--)))))--)))))))))	AAUGAGACUAAGCCGCCGGUGAUC&GAUCAU--GUGGC--AGUUUCAUU	2.055	mouse DNA EBV homolog1
zma-miR167j-3p	Zm00001d004531_T001	318	337	328	(((((((((((((..(((..&..)))..)))))))))))))	GAUGGAACUGCCAGUUGAAC&GAUCAUGUGGCAGUUUCAUU	2.055	Chlorophyllide a oxygenase chloroplastic
zma-miR167j-3p	Zm00001d006454_T007	2556	2573	2566	(((((((((((((--(((((&)))))..)))))))))))))	GGUGAGAUUGCCA--UGAUC&GAUCAUGUGGCAGUUUCAUU	4.11	Filament-like plant protein 3
zma-miR167j-3p	Zm00001d009508_T002	172	190	182	((((((((.(((((((((.(((((&)))))-))))))))).))))))))	GCUGGAGGUGCCGCG-GAUC&GAUCAUGUGGCAGUUUCAUU	2.055	N/A
zma-miR167j-3p	Zm00001d009723_T001	1287	1308	1298	...(((.((((((.((((((((&))))))))-))))))-)))...	CCAGAGCAUUGCCGACAUGGUC&GAUCAUGU-GGCAGU-UUCAUU	2.055	plastid transcriptionally active14
zma-miR167j-3p	Zm00001d009948_T010	3504	3523	3514	(((((..(((((((..((((&))))..)))))))..)))))	AGUGAUCCUGCUGCUGGAUC&GAUCAUGUGGCAGUUUCAUU	2.055	Heat shock 70 kDa protein 14
zma-miR167j-3p	Zm00001d009948_T011	3267	3286	3277	(((((..(((((((..((((&))))..)))))))..)))))	AGUGAUCCUGCUGCUGGAUC&GAUCAUGUGGCAGUUUCAUU	4.11	N/A
zma-miR167j-3p	Zm00001d009948_T013	1610	1629	1620	(((((..(((((((..((((&))))..)))))))..)))))	AGUGAUCCUGCUGCUGGAUC&GAUCAUGUGGCAGUUUCAUU	2.055	N/A
zma-miR167j-3p	Zm00001d009948_T020	1621	1640	1631	(((((..(((((((..((((&))))..)))))))..)))))	AGUGAUCCUGCUGCUGGAUC&GAUCAUGUGGCAGUUUCAUU	2.055	Heat shock 70 kDa protein 14
zma-miR167j-3p	Zm00001d010693_T001	610	629	620	(((((((((((((.(.((..&..)).).)))))))))))))	GGUGGAGCUGCCAGAGGACG&GAUCAUGUGGCAGUUUCAUU	2.055	21.7 kDa class VI heat shock protein
zma-miR167j-3p	Zm00001d010714_T006	1703	1727	1718	(((((.....(((((((((((((..&..)))))))))))))-----)))))	GGUGAUUGGUGACUGUCACAUGAAA&GAUCAUGUGGCAGUU-----UCAUU	6.165	Pseudouridine synthase family protein
zma-miR167j-3p	Zm00001d011166_T002	397	415	406	...(((((-((((((.((((&)))).)))))).)))))...	AAAGAAAC-GCCACAAGAUC&GAUCAUGUGGCAGUUUCAUU	2.055	Ribonuclease P protein component 3
zma-miR167j-3p	Zm00001d011819_T003	1240	1259	1250	(((((((((((((..(((..&..)))..)))))))))))))	GAUGGAACUGCCAGUUGAAC&GAUCAUGUGGCAGUUUCAUU	2.055	Chlorophyllide a oxygenase chloroplastic
zma-miR167j-3p	Zm00001d012510_T001	1253	1272	1263	...(((((((((.((.((((&)))).)).)))))))))...	GCAGGAGCUGCCCCGGGAUC&GAUCAUGUGGCAGUUUCAUU	2.055	Putative cytochrome P450 superfamily protein
zma-miR167j-3p	Zm00001d014126_T001	1136	1155	1146	(((((.(((((((.(((...&...))).))))))).)))))	AGUGGUGCUGCCAGGUGGAG&GAUCAUGUGGCAGUUUCAUU	8.22	UDP-glycosyltransferase 86A2
zma-miR167j-3p	Zm00001d014600_T001	352	370	362	(((((-((((((..(.((((((&)))))).)-.)))))).)))))	CGGGAAGCUGGC-CAUGGUC&GAUCAUGUGGCAGUUUCAUU	2.055	uncharacterized protein [Source:UniProtKB/TrEMBL;Acc:B6TPR0]
zma-miR167j-3p	Zm00001d014920_T002	6171	6195	6186	...(.(((((....(((((((((((&)))))))))))----)))))-)...	GUCGCAGACUCUCCGCCACAUGAUC&GAUCAUGUGGC----AGUUU-CAUU	2.055	N/A
zma-miR167j-3p	Zm00001d017103_T003	919	941	932	..(((((.....(((((((((((&)))))))))))---..)))))..	CUUGAGAAAGGGGCCAUAUGGUC&GAUCAUGUGGC---AGUUUCAUU	2.055	N/A
zma-miR167j-3p	Zm00001d017103_T004	723	745	736	..(((((.....(((((((((((&)))))))))))---..)))))..	CUUGAGAAAGGGGCCAUAUGGUC&GAUCAUGUGGC---AGUUUCAUU	2.055	N/A
zma-miR167j-3p	Zm00001d017103_T005	678	700	691	..(((((.....(((((((((((&)))))))))))---..)))))..	CUUGAGAAAGGGGCCAUAUGGUC&GAUCAUGUGGC---AGUUUCAUU	2.055	transcription regulators
zma-miR167j-3p	Zm00001d018413_T015	1291	1310	1301	.((((((((((((.(((.(((.&.)))-)))-)))))))))))).	GGUGAGACCGUCACAUGAUU&GAUCAUGUGGCAGUUUCAUU	14.385	Molecular chaperone Hsp40/DnaJ family protein
zma-miR167j-3p	Zm00001d018413_T016	4612	4631	4622	.((((((((((((.(((.(((.&.)))-)))-)))))))))))).	GGUGAGACCGUCACAUGAUU&GAUCAUGUGGCAGUUUCAUU	16.44	Molecular chaperone Hsp40/DnaJ family protein
zma-miR167j-3p	Zm00001d018413_T018	2922	2941	2932	.((((((((((((.(((.(((.&.)))-)))-)))))))))))).	GGUGAGACCGUCACAUGAUU&GAUCAUGUGGCAGUUUCAUU	14.385	Molecular chaperone Hsp40/DnaJ family protein
zma-miR167j-3p	Zm00001d018413_T019	1090	1109	1100	.((((((((((((.(((.(((.&.)))-)))-)))))))))))).	GGUGAGACCGUCACAUGAUU&GAUCAUGUGGCAGUUUCAUU	16.44	Molecular chaperone Hsp40/DnaJ family protein
zma-miR167j-3p	Zm00001d020463_T002	1391	1412	1403	(((((....((((((.((((((&)))))).))))))--..)))))	GAUGAUCGUCUGCCAGGUGAUC&GAUCAUGUGGCAG--UUUCAUU	4.11	Sugar transport protein 7
zma-miR167j-3p	Zm00001d021084_T002	843	862	853	...(((((((((((.(((..&..))).)))))))))))...	GGAGGAGCUGCCGCCUGAGU&GAUCAUGUGGCAGUUUCAUU	2.055	Gene trap locus 3 [Source:UniProtKB/TrEMBL;Acc:B6T7P6]
zma-miR167j-3p	Zm00001d022141_T006	294	312	304	...(((((((((((-((((.&.)))).)))))))))))...	GAGGAGAUUGCCAC-UGAUA&GAUCAUGUGGCAGUUUCAUU	2.055	N/A
zma-miR167j-3p	Zm00001d023291_T001	1380	1399	1390	((((((((((((..(((((.&.)))))..))))))))))))	GAUGAGACUGCUCAGUGGUG&GAUCAUGUGGCAGUUUCAUU	2.055	Secondary cell wall glycosyltransferase family 47
zma-miR167j-3p	Zm00001d023523_T013	975	993	985	...(((((((((.((((-((&)).)))).)))))))))...	AGCGAGGCUGCCUCGUG-UC&GAUCAUGUGGCAGUUUCAUU	2.055	TUB-transcription factor 14
zma-miR167j-3p	Zm00001d025015_T001	1957	1979	1970	((((((.....((((((((((((&))))))))))))---..))))))	GAUGAGUUGGAUGCUGCAUGGUC&GAUCAUGUGGCA---GUUUCAUU	2.055	Glucose-6-phosphate 1-dehydrogenase
zma-miR167j-3p	Zm00001d025015_T002	2116	2138	2129	((((((.....((((((((((((&))))))))))))---..))))))	GAUGAGUUGGAUGCUGCAUGGUC&GAUCAUGUGGCA---GUUUCAUU	2.055	Glucose-6-phosphate 1-dehydrogenase
zma-miR167j-3p	Zm00001d026483_T003	2011	2030	2022	((((((((.((((((-(((((&))))).))))))-))))))))	AAUGAAGCGUGCCAU-UGAUU&GAUCAUGUGGCA-GUUUCAUU	10.275	NADPH--cytochrome P450 reductase
zma-miR167j-3p	Zm00001d026483_T004	1491	1510	1502	((((((((.((((((-(((((&))))).))))))-))))))))	AAUGAAGCGUGCCAU-UGAUU&GAUCAUGUGGCA-GUUUCAUU	2.055	NADPH--cytochrome P450 reductase
zma-miR167j-3p	Zm00001d027936_T001	1795	1813	1805	((((((((((((((-(((((&))))).))))))))))))))	GAUGAAAUUGCUGC-UGAUC&GAUCAUGUGGCAGUUUCAUU	2.055	N/A
zma-miR167j-3p	Zm00001d027936_T002	1593	1611	1603	((((((((((((((-(((((&))))).))))))))))))))	GAUGAAAUUGCUGC-UGAUC&GAUCAUGUGGCAGUUUCAUU	2.055	15-cis-phytoene desaturase chloroplastic/chromoplastic
zma-miR167j-3p	Zm00001d027936_T006	1574	1592	1584	((((((((((((((-(((((&))))).))))))))))))))	GAUGAAAUUGCUGC-UGAUC&GAUCAUGUGGCAGUUUCAUU	2.055	15-cis-phytoene desaturase chloroplastic/chromoplastic
zma-miR167j-3p	Zm00001d027936_T007	193	211	203	((((((((((((((-(((((&))))).))))))))))))))	GAUGAAAUUGCUGC-UGAUC&GAUCAUGUGGCAGUUUCAUU	4.11	15-cis-phytoene desaturase chloroplastic/chromoplastic
zma-miR167j-3p	Zm00001d028597_T005	1572	1592	1582	...(((((.(((((((((.((&))-))))))))).)))))...	UAAGGAACAGCCACGUGACUC&GA-UCAUGUGGCAGUUUCAUU	2.055	Probable tRNA (guanine(26)-N(2))-dimethyltransferase 2
zma-miR167j-3p	Zm00001d028597_T007	2115	2135	2125	...(((((.(((((((((.((&))-))))))))).)))))...	UAAGGAACAGCCACGUGACUC&GA-UCAUGUGGCAGUUUCAUU	2.055	Probable tRNA (guanine(26)-N(2))-dimethyltransferase 2
zma-miR167j-3p	Zm00001d031186_T001	474	496	484	.((((((((((..(((.((&)).)))..)))))))))).	GAUGGAGCUGCCGAAUCCUGAUC&GAUCA---UGUGGCAGUUUCAUU	10.275	Lactoylglutathione lyase / glyoxalase I family protein
zma-miR167j-3p	Zm00001d031186_T002	416	438	426	.((((((((((..(((.((&)).)))..)))))))))).	GAUGGAGCUGCCGAAUCCUGAUC&GAUCA---UGUGGCAGUUUCAUU	2.055	Lactoylglutathione lyase / glyoxalase I family protein
zma-miR167j-3p	Zm00001d031186_T003	474	496	484	(((((((((((((.....(((((&)))))---..)))))))))))))	GAUGGAGCUGCCGAAUCCUGAUC&GAUCA---UGUGGCAGUUUCAUU	10.275	Lactoylglutathione lyase / glyoxalase I family protein
zma-miR167j-3p	Zm00001d031327_T001	2863	2882	2873	(((((((((((.((.(((-((&)).))).))-)))))))))))	AAUGAAGCUGCUCAGAUG-UC&GAUCAUGUG-GCAGUUUCAUU	4.11	Peroxisome biogenesis protein 5
zma-miR167j-3p	Zm00001d031327_T012	1830	1849	1840	(((((((((((.((.(((-((&)).))).))-)))))))))))	AAUGAAGCUGCUCAGAUG-UC&GAUCAUGUG-GCAGUUUCAUU	2.055	N/A
zma-miR167j-3p	Zm00001d031327_T019	1757	1776	1767	(((((((((((.((.(((-((&)).))).))-)))))))))))	AAUGAAGCUGCUCAGAUG-UC&GAUCAUGUG-GCAGUUUCAUU	2.055	Peroxisome biogenesis protein 5
zma-miR167j-3p	Zm00001d032385_T001	1650	1670	1660	.(((((((((((((...(((((((&)))))))---))))))))))))).	GGUGGAAUUGUCACAGUGAUC&GAUCA-UGUGGCAGUUUCAUU	55.485	ADP glucose pyrophosphorylase small subunit leaf1
zma-miR167j-3p	Zm00001d032385_T002	1287	1307	1297	.(((((((((((((...(((((((&)))))))---))))))))))))).	GGUGGAAUUGUCACAGUGAUC&GAUCA-UGUGGCAGUUUCAUU	51.375	ADP glucose pyrophosphorylase small subunit leaf1
zma-miR167j-3p	Zm00001d035538_T001	663	682	673	((((((((((((((((....&....))))))))))))))))	GAUGAAGCUGUCGCGUAAGC&GAUCAUGUGGCAGUUUCAUU	2.055	guanylyl cyclase 1
zma-miR167j-3p	Zm00001d035605_T001	609	627	619	(((((((((.(((((.(.((((&))))-).))))).)))))))))	AGUGGGGCAGCCGC-UGGUC&GAUCAUGUGGCAGUUUCAUU	26.715	Putative MYB DNA-binding domain superfamily protein
zma-miR167j-3p	Zm00001d035960_T018	4169	4188	4179	(((((((((((((((.....&.....)))))))))))))))	GAUGAGGCUGCCAUACGCUU&GAUCAUGUGGCAGUUUCAUU	2.055	DNA-directed RNA polymerase III subunit 2
zma-miR167j-3p	Zm00001d035960_T024	5622	5641	5632	(((((((((((((((.....&.....)))))))))))))))	GAUGAGGCUGCCAUACGCUU&GAUCAUGUGGCAGUUUCAUU	2.055	DNA-directed RNA polymerase III subunit 2
zma-miR167j-3p	Zm00001d036371_T001	1454	1487	1464	(((((.(((((((((((.....&.....)))))))))))-)))))	AAUGAGGCUGCCAUCCUUGCUGCUCGCCGUGAUC&GAUCAUG--------------UGGCAGUUUCAUU	6.165	ATP-dependent zinc metalloprotease FTSH 5 chloroplastic
zma-miR167j-3p	Zm00001d036575_T001	15	34	25	((((((..(((((((((((((&)))))))))))))--))))))	UCGCCGGCUGUCACGUGAUU&GAUCAUGUGGCAGUUUCAUU	2.055	Putative ribosomal protein S4 (RPS4A) family protein
zma-miR167j-3p	Zm00001d037362_T004	2796	2815	2806	(((((((.((((((..((((&))))..)))))).)))))))	AAUGAAAGUGUUACUGGAUC&GAUCAUGUGGCAGUUUCAUU	2.055	N/A
zma-miR167j-3p	Zm00001d037362_T019	3287	3306	3297	(((((((.((((((..((((&))))..)))))).)))))))	AAUGAAAGUGUUACUGGAUC&GAUCAUGUGGCAGUUUCAUU	2.055	DNA topoisomerase type IA core
zma-miR167j-3p	Zm00001d037362_T022	1560	1579	1570	(((((((.((((((..((((&))))..)))))).)))))))	AAUGAAAGUGUUACUGGAUC&GAUCAUGUGGCAGUUUCAUU	2.055	DNA topoisomerase type IA core
zma-miR167j-3p	Zm00001d037362_T025	2604	2623	2614	(((((((.((((((..((((&))))..)))))).)))))))	AAUGAAAGUGUUACUGGAUC&GAUCAUGUGGCAGUUUCAUU	2.055	N/A
zma-miR167j-3p	Zm00001d037362_T037	1117	1136	1127	(((((((.((((((..((((&))))..)))))).)))))))	AAUGAAAGUGUUACUGGAUC&GAUCAUGUGGCAGUUUCAUU	2.055	N/A
zma-miR167j-3p	Zm00001d037362_T041	2323	2342	2333	(((((((.((((((..((((&))))..)))))).)))))))	AAUGAAAGUGUUACUGGAUC&GAUCAUGUGGCAGUUUCAUU	2.055	DNA topoisomerase type IA core
zma-miR167j-3p	Zm00001d037362_T056	1284	1303	1294	(((((((.((((((..((((&))))..)))))).)))))))	AAUGAAAGUGUUACUGGAUC&GAUCAUGUGGCAGUUUCAUU	2.055	DNA topoisomerase type IA core
zma-miR167j-3p	Zm00001d038274_T001	1789	1808	1799	(((((((.((.((.((((((((&)))))))).))-)).)))))))	AGUGGAGCUGACACAUGAUA&GAUCAUGUGGCAGUUUCAUU	4.11	Tetratricopeptide repeat (TPR)-like superfamily protein
zma-miR167j-3p	Zm00001d038274_T002	1648	1667	1658	((((((((((.(((((..(((((&)))))..)))))-))))))))))	AGUGGAGCUGACACAUGAUA&GAUCAUGUGGCAGUUUCAUU	12.33	Tetratricopeptide repeat (TPR)-like superfamily protein
zma-miR167j-3p	Zm00001d039991_T001	273	296	283	..((((((((((((......((((&))))----..))))))))))))..	GCUGGGGCUGCCGCCGGCGGGAUC&GAUC----AUGUGGCAGUUUCAUU	2.055	NA
zma-miR167j-3p	Zm00001d041550_T001	1044	1065	1054	(((((((((((((..((((((.&.))))))..)))))))))))))	GAUGAGGCUGUCGCCUAUGGUG&GAUCAU--GUGGCAGUUUCAUU	2.055	Heat shock 70 kDa protein 3
zma-miR167j-3p	Zm00001d041550_T002	1374	1395	1384	((((((((((((((..(((((.&.)))))--))))))))))))))	GAUGAGGCUGUCGCCUAUGGUG&GAUCAU--GUGGCAGUUUCAUU	4.11	Heat shock 70 kDa protein 3
zma-miR167j-3p	Zm00001d041550_T004	1128	1149	1138	(((((((((((((..((((((.&.))))))..)))))))))))))	GAUGAGGCUGUCGCCUAUGGUG&GAUCAU--GUGGCAGUUUCAUU	2.055	Heat shock 70 kDa protein 3
zma-miR167j-3p	Zm00001d041550_T006	1114	1135	1124	((((((((((((((..(((((.&.)))))--))))))))))))))	GAUGAGGCUGUCGCCUAUGGUG&GAUCAU--GUGGCAGUUUCAUU	2.055	Heat shock 70 kDa protein 3
zma-miR167j-3p	Zm00001d041550_T007	790	811	800	(((((((((((((..((((((.&.))))))..)))))))))))))	GAUGAGGCUGUCGCCUAUGGUG&GAUCAU--GUGGCAGUUUCAUU	2.055	N/A
zma-miR167j-3p	Zm00001d042158_T003	1620	1640	1630	((((((..((((.((((((((&))))))))-))))..))))))	AAUGGAUGUGCCGGCAUGAUC&GAUCAUGU-GGCAGUUUCAUU	2.055	NA
zma-miR167j-3p	Zm00001d042158_T011	1182	1202	1192	((((((..((((.((((((((&))))))))-))))..))))))	AAUGGAUGUGCCGGCAUGAUC&GAUCAUGU-GGCAGUUUCAUU	2.055	N/A
zma-miR167j-3p	Zm00001d042166_T003	601	621	611	((((((..((((.((((((((&))))))))-))))..))))))	AAUGGAUGUGCCGGCAUGAUC&GAUCAUGU-GGCAGUUUCAUU	2.055	NA
zma-miR167j-3p	Zm00001d045757_T001	1686	1704	1696	((((((((((((-(((((((&))))))).))))))))))))	GAUGGAGUUGCC-UAUGAUC&GAUCAUGUGGCAGUUUCAUU	6.165	Phosphatidylinositol 4-kinase gamma 7
zma-miR167j-3p	Zm00001d046455_T001	1235	1257	1245	((((((((((((.((((...(((&)))---)))).))))))))))))	GGUGGGGCUGCCCCGUGCACGUC&GAU---CAUGUGGCAGUUUCAUU	2.055	HXXXD-type acyl-transferase family protein
zma-miR167j-3p	Zm00001d048218_T001	1303	1323	1314	((((..((..(((((((((((&)))))))))))-.))..))))	GGUGUUGCCCGCCACAUGAUC&GAUCAUGUGGC-AGUUUCAUU	2.055	Probable mitochondrial adenine nucleotide transporter BTL2
zma-miR167j-3p	Zm00001d048737_T001	1075	1102	1085	(((((((((((........(((((((..&..)))))))--------)))))))))))	AAUGAAGCUGCUGCUGGGGCACAUGAGG&GAUCAUGUG--------GCAGUUUCAUU	4.11	NA
zma-miR167j-3p	Zm00001d049099_T005	750	768	760	.((.(((((((((((....((((&))))---.))))))))))).)).	AGUGGAACGGCCAU-UGGUC&GAUCAUGUGGCAGUUUCAUU	2.055	N/A
zma-miR167j-3p	Zm00001d049767_T001	1195	1213	1205	((((((((((((((-(((..&..))).))))))))))))))	GAUGGAGCUGCUAC-UGAAG&GAUCAUGUGGCAGUUUCAUU	4.11	Putative SERRATE-related C2H2 zinc-finger family protein
zma-miR167j-3p	Zm00001d049767_T002	1195	1213	1205	((((((((((((((-(((..&..))).))))))))))))))	GAUGGAGCUGCUAC-UGAAG&GAUCAUGUGGCAGUUUCAUU	2.055	N/A
zma-miR167j-3p	Zm00001d050032_T002	1662	1682	1672	(((((((((((((((.(((((&)))))-)))))))))))))))	GGUGGAAUUGUCACAGUGAUC&GAUCA-UGUGGCAGUUUCAUU	2.055	Glucose-1-phosphate adenylyltransferase
zma-miR167j-3p	Zm00001d050032_T004	1412	1432	1422	(((((((((((((((.(((((&)))))-)))))))))))))))	GGUGGAAUUGUCACAGUGAUC&GAUCA-UGUGGCAGUUUCAUU	2.055	Glucose-1-phosphate adenylyltransferase
zma-miR167j-3p	Zm00001d051565_T030	2367	2385	2376	.((((((((-((((((((..&..)))))))).)))))))).	UGUGGAACU-CCACAUGAGG&GAUCAUGUGGCAGUUUCAUU	2.055	N/A
zma-miR167j-3p	Zm00001d053177_T002	90	107	100	((((((((((--((((((((&))))))))..))))))))))	AAUGGAACUG--GCAUGGUC&GAUCAUGUGGCAGUUUCAUU	2.055	Actin-7
zma-miR167j-3p	Zm00001d053196_T001	602	620	612	((((((((((((((((-(((&))).))))))))))))))))	AGUGAGACUGUCAUGU-AUC&GAUCAUGUGGCAGUUUCAUU	2.055	Proline--tRNA ligase cytoplasmic
zma-miR167j-3p	Zm00001d053196_T002	565	583	575	((((((((((((((((-(((&))).))))))))))))))))	AGUGAGACUGUCAUGU-AUC&GAUCAUGUGGCAGUUUCAUU	2.055	Proline--tRNA ligase cytoplasmic
zma-miR167j-3p	Zm00001d053196_T003	565	583	575	((((((((((((((((-(((&))).))))))))))))))))	AGUGAGACUGUCAUGU-AUC&GAUCAUGUGGCAGUUUCAUU	2.055	Proline--tRNA ligase cytoplasmic
zma-miR167j-3p	Zm00001d053196_T004	543	561	553	((((((((((((((((-(((&))).))))))))))))))))	AGUGAGACUGUCAUGU-AUC&GAUCAUGUGGCAGUUUCAUU	6.165	Proline--tRNA ligase cytoplasmic
zma-miR169a-3p	Zm00001d001789_T003	608	628	619	((((((((((((.(((..(..&..)..))).))))))))))))	UGUAGCCAAGAAGAACGGGAU&GGCAAGUUGUUCUUGGCUACA	4.11	Phosphomannomutase
zma-miR169a-3p	Zm00001d003852_T001	1166	1186	1177	....(((((((((((((.(((&))).)))))))))))))....	GGCCGCCAAGAACGGCUCGCU&GGCAAGUUGUUCUUGGCUACA	6.165	Inhibitor of apoptosis-like protein
zma-miR169a-3p	Zm00001d005482_T001	741	757	752	.((((((((((((----((((&))))....)))))))))))).	AGUGGCCAAGAAC----UGCC&GGCAAGUUGUUCUUGGCUACA	22.605	Thioredoxin superfamily protein
zma-miR169a-3p	Zm00001d005482_T002	864	880	875	.((((((((((((----((((&))))....)))))))))))).	AGUGGCCAAGAAC----UGCC&GGCAAGUUGUUCUUGGCUACA	24.66	Thioredoxin superfamily protein
zma-miR169a-3p	Zm00001d010855_T009	447	465	456	((((((--((((((((.((((&)))).))))))))..))))))	UGUGGC--AGAGCGGCGUGCC&GGCAAGUUGUUCUUGGCUACA	2.055	N/A
zma-miR169a-3p	Zm00001d017883_T001	4231	4250	4242	(((((((((((((-((((((.&.)))))).)))))))))))))	UGUGGCCGAGAAU-ACUUGCA&GGCAAGUUGUUCUUGGCUACA	2.055	Enhancer of mRNA-decapping protein 4
zma-miR169a-3p	Zm00001d017883_T004	4245	4264	4256	(((((((((((((-((((((.&.)))))).)))))))))))))	UGUGGCCGAGAAU-ACUUGCA&GGCAAGUUGUUCUUGGCUACA	2.055	N/A
zma-miR169a-3p	Zm00001d017883_T026	4737	4756	4748	(((((((((((((-((((((.&.)))))).)))))))))))))	UGUGGCCGAGAAU-ACUUGCA&GGCAAGUUGUUCUUGGCUACA	4.11	Enhancer of mRNA-decapping protein 4
zma-miR169a-3p	Zm00001d018450_T002	2617	2637	2628	.(((((.((((((((((((.(&).)))))))))))).))))).	AGUAGCAAGGAGCGAUUUGGC&GGCAAGUUGUUCUUGGCUACA	2.055	Trimeric LpxA-like enzyme
zma-miR169a-3p	Zm00001d021025_T001	1084	1112	1096	(((.(((((((((((.......((.((((&)))).))-------)))))))))))-)))	UGUGGGCCAAGAGCAUCGAUGGGCAUGCC&GGCAAGU-------UGUUCUUGGCU-ACA	2.055	Chloroplastic quinone-oxidoreductase
zma-miR169a-3p	Zm00001d027309_T004	295	312	305	.((-((((((((((((--(((&)))..)))))))))))).)).	GGU-GCCGAGAGCAGC--GCC&GGCAAGUUGUUCUUGGCUACA	8.22	N/A
zma-miR169a-3p	Zm00001d027309_T007	295	312	305	.((-((((((((((((--(((&)))..)))))))))))).)).	GGU-GCCGAGAGCAGC--GCC&GGCAAGUUGUUCUUGGCUACA	2.055	Phosphoglucan phosphatase DSP4 chloroplastic
zma-miR169a-3p	Zm00001d027309_T008	295	312	305	.((-((((((((((((--(((&)))..)))))))))))).)).	GGU-GCCGAGAGCAGC--GCC&GGCAAGUUGUUCUUGGCUACA	6.165	Phosphoglucan phosphatase DSP4 chloroplastic
zma-miR169a-3p	Zm00001d028762_T009	225	246	236	...(((((((((((((((.(((&)))-)))))))))))))))...	CAGGGCCAAGAAUGGCUUCGCU&GGC-AAGUUGUUCUUGGCUACA	2.055	6-phosphofructo-2-kinase/fructose-26-bisphosphatase
zma-miR169a-3p	Zm00001d033378_T003	4558	4582	4573	((((.(((((((...((((((((((&))))))))))---)))))))-))))	UGUGUGCCAGGACGAAUAACUUGCC&GGCAAGUUGU---UCUUGGC-UACA	2.055	BEL1-like homeodomain protein 3
zma-miR169a-3p	Zm00001d033378_T007	3483	3507	3498	(((((((.-(((((((....&....)))))))..)))))))	UGUGUGCCAGGACGAAUAACUUGCC&GGCAAGUUGU---UCUUGGC-UACA	2.055	N/A
zma-miR169a-3p	Zm00001d033378_T020	3581	3605	3596	(((((((.-(((((((....&....)))))))..)))))))	UGUGUGCCAGGACGAAUAACUUGCC&GGCAAGUUGU---UCUUGGC-UACA	2.055	BEL1-like homeodomain protein 3
zma-miR169a-3p	Zm00001d033511_T001	2692	2712	2703	.((((((((((.(-(((.((((&))))-))).).)))))))))).	GGUGGCCGAGAUC-GCUAUGCC&GGCA-AGUUGUUCUUGGCUACA	6.165	Glycine-rich RNA-binding protein RZ1C
zma-miR169a-3p	Zm00001d033665_T001	563	590	582	.(((((((........((((((((-((((&)))).))))))))--------))))))).	CGUGGCCAGAGGACAAAGAACAAC-UGCC&GGCAAGUUGUUCU--------UGGCUACA	10.275	N/A
zma-miR169a-3p	Zm00001d037180_T001	786	805	797	((((((((((((((((((-((&)).))))))))))))))))))	UGUGGCCGAGAACGACUU-CC&GGCAAGUUGUUCUUGGCUACA	14.385	Gibberellin receptor GID1L2
zma-miR169a-3p	Zm00001d037252_T001	1800	1822	1813	.(((((((.....((((((.((((((&)))))).))))))-----))))))).	UGUGGCCGAGAAGGCAGCUGACC&GGCAAGUUGU--UCUUGGCUACA	2.055	Putative LIM-type zinc finger domain family protein
zma-miR169a-3p	Zm00001d039029_T004	2162	2183	2173	.(((((((((((((..((((((&))))))-.))))))))))))).	AGUGGCUAGGAAUACCCUUGCC&GGCAAG-UUGUUCUUGGCUACA	2.055	thiamine monophosphate synthase
zma-miR169a-3p	Zm00001d039142_T002	798	819	809	(((((((((.........(.((((((.((((&)))).)))))).)---------)))))))))	GGCGGCGGGGAGCGACCUUGCC&GGCAAG-UUGUUCUUGGCUACA	30.825	N/A
zma-miR169a-3p	Zm00001d039634_T001	1306	1325	1317	.((((((((((.((((.-(((&)))..)))).)))))))))).	CGUAGCCGAGACCGAUC-GCC&GGCAAGUUGUUCUUGGCUACA	2.055	dwarf plant1
zma-miR169a-3p	Zm00001d039865_T001	418	440	429	((((((((((((.(((((..(((&)))-.)))))-))))))))))))	UGUGGUCAAGAGCCAGCUGCGCC&GGC-AAGUUG-UUCUUGGCUACA	2.055	triose phosphate isomerase4
zma-miR169a-3p	Zm00001d040637_T001	679	697	690	.(((((((((.(((((--(((&)))..))))).))))))))).	CGUGGCCGAGUACGGC--GCC&GGCAAGUUGUUCUUGGCUACA	67.815	NA
zma-miR169a-3p	Zm00001d041576_T003	484	511	498	((((((((((((((.(((((...(((&)))---))))).))))))))))))))	GGUGGUCCAGGAUAGCACGGCGCUUGCC&GGCAAGU----UGU--UCUUGG-CUACA	2.055	Transcription factor MYB48
zma-miR169a-3p	Zm00001d044516_T005	290	308	301	....((((((((((((--(((&)))..))))))))))))....	CGCCGCCAAGAGCAAC--GCC&GGCAAGUUGUUCUUGGCUACA	2.055	DCD (Development and Cell Death) domain protein
zma-miR169a-3p	Zm00001d044685_T002	541	563	554	((((..((((((((((((.(((.&.))).))))))))))))--))))	UGUAUUGCCAGGAGCAGCAUGCA&GGCAAGUUGUUCUUGGC--UACA	12.33	Non-specific lipid-transfer protein
zma-miR169a-3p	Zm00001d047207_T001	531	549	542	..(((((((((--((((((((&))))))))..)))))))))..	AUUGGCCGAGA--AACUUGCC&GGCAAGUUGUUCUUGGCUACA	6.165	Copper-transporting ATPase PAA1
zma-miR169a-3p	Zm00001d049954_T001	1220	1243	1231	.((((((((..((((((...((((&))))---))))))..)))))))).	GGUGGCCGAAUACGACUACCUGCC&GGCA---AGUUGUUCUUGGCUACA	61.65	Monodehydroascorbate reductase 1 peroxisomal
zma-miR169a-3p	Zm00001d050557_T001	184	211	195	..(((((((((((.......(((((((.&.)))))))-------)))))))))))..	UAUAGCCAAGAACCGAAGGUAGCUUGCG&GGCAAGUU-------GUUCUUGGCUACA	2.055	chaperone protein dnaJ-related
zma-miR169a-3p	Zm00001d053807_T001	869	890	881	.((-((((..(((((((((((((&)))))))))))))--)))).)).	GGU-GCUAUUGGAAUAGCUUGCC&GGCAAGUUGUUCU--UGGCUACA	2.055	Porphobilinogen deaminase chloroplastic
zma-miR169a-5p	Zm00001d013061_T002	1618	1643	1630	(((.(.(((((((((((....(((((&)))))----))))))))))).)-)))	UCGUGGGAGUCGUCCUUGCAGGGCUG&CAGCC----AAGGAUGACUUGC-CGA	2.055	Thioredoxin
zma-miR169a-5p	Zm00001d014797_T003	299	319	310	.(((.(((((.(((.((((((&)))))).))).))))).))).	ACGGGGAGUUUUCCAUGGCUG&CAGCCAAGGAUGACUUGCCGA	2.055	N/A
zma-miR169a-5p	Zm00001d018234_T001	412	431	422	.(((--(((.((((((((((((&))))))))))))-)))..))).	ACGG--GGUCCGUCCUUGGCUG&CAGCCAAGGAUG-ACUUGCCGA	2.055	NA
zma-miR169a-5p	Zm00001d022188_T001	229	248	241	.((((((.((((((((--((((&))))..))))))))-)))))).	GCGGCAGCGUCGUCCU--GCUG&CAGCCAAGGAUGAC-UUGCCGA	20.55	Copper-transporting atpase paa1
zma-miR169a-5p	Zm00001d022188_T003	196	215	208	.((((((.((((((((--((((&))))..))))))))-)))))).	GCGGCAGCGUCGUCCU--GCUG&CAGCCAAGGAUGAC-UUGCCGA	12.33	Copper-transporting atpase paa1
zma-miR169a-5p	Zm00001d044106_T001	983	1004	995	.((((....((((((..(((((&)))))..))))))-...)))).	GCGGCUUUAUCAUCCGGGGCUG&CAGCCAAGGAUGA-CUUGCCGA	26.715	UDP-glycosyltransferase 73B3
zma-miR169a-5p	Zm00001d045938_T005	344	362	354	(((((((.-((.((((((((&)))))))).))..)))))))	GCGGCGA-UCG-CCUUGGCUG&CAGCCAAGGAUGACUUGCCGA	2.055	Expressed protein; protein
zma-miR169a-5p	Zm00001d045938_T009	344	362	354	.((((((-(((-(((((((((&))))))))).))).)))))).	GCGGCGA-UCG-CCUUGGCUG&CAGCCAAGGAUGACUUGCCGA	4.11	Expressed protein; protein
zma-miR169c-3p	ENSRNA049478156-T1	467	490	481	(((((((.((.(((((..((((((&))))))--)))))-)).)))))))	CACAGCCAAGGGAACGGGCUUGGC&GGCAAGUCUGU--CCUUGGCUACA	51.375	Eukaryotic large subunit ribosomal RNA
zma-miR169c-3p	Zm00001d001812_T001	1107	1131	1121	((((((.(((..((((((((..&..))))))))--))).))))))	CGUGGCCGAGGCAGCGGACGACGCC&GGC-AAGUCUGU--CCUUGGCUACA	2.055	Rubisco Assembly Factor 1
zma-miR169c-3p	Zm00001d005051_T001	1967	1995	1980	((((((.(((((((..((((((..((&))-.))))))--)))))))-))))))	GGUGGGCCAAGGACACGACCAGCAUUGCC&GGCAA-----GUC-UGUCCUUGGCU-ACA	6.165	Root phototropism protein 2
zma-miR169c-3p	Zm00001d009745_T031	1145	1168	1158	.(((((((..((((((((...(((&)))-..))))))))-.))))))).	CGUGGCCGCCGGACAGGCCGGGCC&GGC-AAGUCUGUCC-UUGGCUACA	4.11	DNA damage-binding protein 1a
zma-miR169c-3p	Zm00001d013861_T001	243	266	257	.((((((((((...(((((.((((&)))).)))))--.)))))))))).	CGUGGCCGAGGUUGUAGGCGUGCC&GGCAAGUCUG--UCCUUGGCUACA	4.11	RNA-binding CRS1 / YhbY (CRM) domain protein
zma-miR169c-3p	Zm00001d017708_T001	382	411	402	.(((((((((((.((...(((((&)))))---)).))))))))))).	AGUCAGCACGAGGGUGAGAACAGACUUGCC&GGCAAGUCUGU------CCUUG-GCU-ACA	4.11	NA
zma-miR169c-3p	Zm00001d017708_T002	804	833	824	.((.(((.(((((......(((((((((((&)))))))))))------)))))-)))-)).	AGUCAGCACGAGGGUGAGAACAGACUUGCC&GGCAAGUCUGU------CCUUG-GCU-ACA	4.11	NA
zma-miR169c-3p	Zm00001d018034_T001	680	705	692	...(((((((((.((((((((.(&).)))))))).)))))))))...	CGUGGCCAAGGACAUGGGCGCGGGCG&GGC--AAGUCU--GUCCUUGGCUACA	24.66	geranylgeranyl hydrogenase1
zma-miR169c-3p	Zm00001d018467_T001	438	461	450	....((((((((((((((..(((.&.)))--))))))))))))))....	GCUCGCCGGGGACGGGCUAGUGCA&GGCA--AGUCUGUCCUUGGCUACA	4.11	homolog of Synechocystis YCF37
zma-miR169c-3p	Zm00001d023559_T001	974	992	986	(((((((((.....(((((.((((((&)))))).)))))-----)))))))))	GGAGGCCAAGGACAGG---GCC&GGCAAGUCUGUCCUUGGCUACA	51.375	Fructose-bisphosphate aldolase
zma-miR169c-3p	Zm00001d024307_T007	580	603	593	.(((((((.(((((.(((((((.(&).)))))))-)))))-))))))).	GGUGGCCAGGGGACUAGGCUUGGC&GGCAAGUCU-GUCCU-UGGCUACA	2.055	UDP-N-acetylglucosamine diphosphorylase 2
zma-miR169c-3p	Zm00001d024307_T008	400	423	413	.(((((((.(((((.(((((((.(&).)))))))-)))))-))))))).	GGUGGCCAGGGGACUAGGCUUGGC&GGCAAGUCU-GUCCU-UGGCUACA	4.11	UDP-N-acetylglucosamine diphosphorylase 2
zma-miR169c-3p	Zm00001d027707_T001	2140	2163	2152	((((((((((((((..((((((..&..))))))--))))))))))))))	UGUGGCCAAGGAUGUUGACUUGAA&GGCAAGUC--UGUCCUUGGCUACA	2.055	Cell division control protein 48 homolog D
zma-miR169c-3p	Zm00001d028463_T001	642	666	654	((((((((((((..(((((...(((&)))--.)))))-.))))))))))))	UGUAGCCGAGGAGAGGACUACCGCC&GGC--AAGUCU-GUCCUUGGCUACA	6.165	NA
zma-miR169c-3p	Zm00001d028463_T003	473	497	485	((((((((((((..(((((...(((&)))--.)))))-.))))))))))))	UGUAGCCGAGGAGAGGACUACCGCC&GGC--AAGUCU-GUCCUUGGCUACA	4.11	NA
zma-miR169c-3p	Zm00001d030976_T001	1326	1348	1338	..(((((((((((..((((((-((&)).))))))--)))))))))))..	CCUGGCCAGGGACCUGGACUU-CC&GGCAAGUCU--GUCCUUGGCUACA	4.11	Cytochrome P450 CYP76M15
zma-miR169c-3p	Zm00001d031128_T001	1662	1685	1674	...((((((((....(((((((((&)))))))))--..))))))))...	ACCAGCCGAGGUUUGAGACUUGCU&GGCAAGUCU--GUCCUUGGCUACA	2.055	N/A
zma-miR169c-3p	Zm00001d031128_T002	1813	1836	1825	...((((((((....(((((((((&)))))))))--..))))))))...	ACCAGCCGAGGUUUGAGACUUGCU&GGCAAGUCU--GUCCUUGGCUACA	2.055	5-methyltetrahydropteroyltriglutamate--homocysteine methyltransferase 1
zma-miR169c-3p	Zm00001d031128_T003	2227	2250	2239	...((((((((....(((((((((&)))))))))--..))))))))...	ACCAGCCGAGGUUUGAGACUUGCU&GGCAAGUCU--GUCCUUGGCUACA	4.11	5-methyltetrahydropteroyltriglutamate--homocysteine methyltransferase 1
zma-miR169c-3p	Zm00001d031128_T004	1728	1751	1740	...((((((((....(((((((((&)))))))))--..))))))))...	ACCAGCCGAGGUUUGAGACUUGCU&GGCAAGUCU--GUCCUUGGCUACA	4.11	5-methyltetrahydropteroyltriglutamate--homocysteine methyltransferase 1
zma-miR169c-3p	Zm00001d031128_T005	1284	1307	1296	...((((((((....(((((((((&)))))))))--..))))))))...	ACCAGCCGAGGUUUGAGACUUGCU&GGCAAGUCU--GUCCUUGGCUACA	4.11	5-methyltetrahydropteroyltriglutamate--homocysteine methyltransferase 1
zma-miR169c-3p	Zm00001d034935_T001	5297	5318	5309	..((((((((((((((..((((&))))..))))))))))))))..	UCUGGUCAGGGGCAGAGCUGCU&GGCAAGUCUGUCCUUGGCUACA	2.055	Expressed protein; protein
zma-miR169c-3p	Zm00001d034935_T006	4336	4357	4348	..((((((((((((((..((((&))))..))))))))))))))..	UCUGGUCAGGGGCAGAGCUGCU&GGCAAGUCUGUCCUUGGCUACA	2.055	Expressed protein; protein
zma-miR169c-3p	Zm00001d034935_T007	2823	2844	2835	..((((((((((((((..((((&))))..))))))))))))))..	UCUGGUCAGGGGCAGAGCUGCU&GGCAAGUCUGUCCUUGGCUACA	4.11	Expressed protein; protein
zma-miR169c-3p	Zm00001d034935_T008	4193	4214	4205	..((((((((((((((..((((&))))..))))))))))))))..	UCUGGUCAGGGGCAGAGCUGCU&GGCAAGUCUGUCCUUGGCUACA	4.11	N/A
zma-miR169c-3p	Zm00001d034935_T009	4193	4214	4205	..((((((((((((((..((((&))))..))))))))))))))..	UCUGGUCAGGGGCAGAGCUGCU&GGCAAGUCUGUCCUUGGCUACA	4.11	N/A
zma-miR169c-3p	Zm00001d034935_T011	3933	3954	3945	..((((((((((((((..((((&))))..))))))))))))))..	UCUGGUCAGGGGCAGAGCUGCU&GGCAAGUCUGUCCUUGGCUACA	4.11	Expressed protein; protein
zma-miR169c-3p	Zm00001d037103_T001	308	328	320	.((.(((((((((((-(.((((&)))).).))))))))))).)).	GGUCGCCAAGGGCAG-CGUGCC&GGCAAGUCUGUCCUUGGCUACA	20.55	Peroxiredoxin Q chloroplastic
zma-miR169c-3p	Zm00001d038733_T001	1628	1653	1640	.((.(((((((((((..((((&))))-.))))))))))).)).	AGAAGGCGAGGGCAGAGGCUCUUGCC&GGCAAG----UCUGUCCUUGGCUACA	6.165	Pentatricopeptide repeat-containing protein
zma-miR169c-3p	Zm00001d039165_T009	2546	2572	2563	((((((((....(((.(((.(((((((&))))))).)))-)))----))))))))	UGUGGCCACCAUGGGCACAUACUUGCC&GGCAAGUCUGU-CCU----UGGCUACA	2.055	DNA damage-binding protein 1a
zma-miR169c-3p	Zm00001d039165_T043	3174	3200	3191	((((((((....(((.(((.(((((((&))))))).)))-)))----))))))))	UGUGGCCACCAUGGGCACAUACUUGCC&GGCAAGUCUGU-CCU----UGGCUACA	2.055	DNA damage-binding protein 1a
zma-miR169c-3p	Zm00001d039167_T001	1164	1187	1177	.((((((((.((.((((((&)))))).)).)))))))).	GCUAGCCAAGGCACAGGCGAUGCG&GGCA-AGUCUGU-CCUUGGCUACA	26.715	ATP-dependent Clp protease proteolytic subunit
zma-miR169c-3p	Zm00001d040202_T003	3344	3365	3356	.((((.(((((((((.((.(((&))).)).)))))))))-)))).	GCCCGCCAAGGGCAGGCCGGCG&GGCAAGUCUGUCCUUGGCUACA	8.22	SNF7 family protein
zma-miR169c-3p	Zm00001d040202_T004	1355	1376	1367	.((((.(((((((((.((.(((&))).)).)))))))))-)))).	GCCCGCCAAGGGCAGGCCGGCG&GGCAAGUCUGUCCUUGGCUACA	6.165	SNF7 family protein
zma-miR169c-3p	Zm00001d040202_T005	1507	1528	1519	.((((.(((((((((.((.(((&))).)).)))))))))-)))).	GCCCGCCAAGGGCAGGCCGGCG&GGCAAGUCUGUCCUUGGCUACA	10.275	SNF7 family protein
zma-miR169c-3p	Zm00001d040202_T006	3129	3150	3141	.((((.(((((((((.((.(((&))).)).)))))))))-)))).	GCCCGCCAAGGGCAGGCCGGCG&GGCAAGUCUGUCCUUGGCUACA	4.11	SNF7 family protein
zma-miR169c-3p	Zm00001d040202_T007	3110	3131	3122	.((((.(((((((((.((.(((&))).)).)))))))))-)))).	GCCCGCCAAGGGCAGGCCGGCG&GGCAAGUCUGUCCUUGGCUACA	10.275	SNF7 family protein
zma-miR169c-3p	Zm00001d040202_T009	42	63	54	.((((.(((((((((.((.(((&))).)).)))))))))-)))).	GCCCGCCAAGGGCAGGCCGGCG&GGCAAGUCUGUCCUUGGCUACA	4.11	SNF7 family protein
zma-miR169c-3p	Zm00001d043905_T001	593	615	605	...(((((((((..(((((.(((&))).)))))-.)))))))))...	AACAGCCAAGGAGUGGACUCGCC&GGCAAGUCU-GUCCUUGGCUACA	2.055	Ubiquitin-conjugating enzyme E2 36
zma-miR169c-3p	Zm00001d043905_T003	641	663	653	...(((((((((..(((((.(((&))).)))))-.)))))))))...	AACAGCCAAGGAGUGGACUCGCC&GGCAAGUCU-GUCCUUGGCUACA	4.11	Ubiquitin-conjugating enzyme E2 36
zma-miR169c-3p	Zm00001d043905_T004	538	560	550	...(((((((((..(((((.(((&))).)))))-.)))))))))...	AACAGCCAAGGAGUGGACUCGCC&GGCAAGUCU-GUCCUUGGCUACA	2.055	Ubiquitin-conjugating enzyme E2 36
zma-miR169c-3p	Zm00001d043905_T006	719	741	731	...(((((((((..(((((.(((&))).)))))-.)))))))))...	AACAGCCAAGGAGUGGACUCGCC&GGCAAGUCU-GUCCUUGGCUACA	2.055	Ubiquitin-conjugating enzyme E2 36
zma-miR169c-3p	Zm00001d046128_T001	170	192	182	...(((((((((..(((((.(((&))).)))))-.)))))))))...	AACAGCCAAGGAGUGGACUCGCC&GGCAAGUCU-GUCCUUGGCUACA	4.11	Ubiquitin-conjugating enzyme E2 36
zma-miR169c-3p	Zm00001d046945_T001	2840	2860	2851	(((-((((((((((((.(((..&..))).)))))))))))).)))	UGU-GCCGAGGACAGAGUUGAG&GGCAAGUCUGUCCUUGGCUACA	6.165	Vacuolar sorting receptor 7
zma-miR169c-3p	Zm00001d047765_T001	1049	1073	1061	((((.((((((((.((((((..(((&)))--))))))-)))))))).))))	UGUGACCAAGGACGAGACUUUCGCC&GGC--AAGUCU-GUCCUUGGCUACA	28.77	Glutathione S-transferase L2 chloroplastic
zma-miR169c-3p	Zm00001d047765_T002	589	613	601	((((.((((((((.((((((..(((&)))--))))))-)))))))).))))	UGUGACCAAGGACGAGACUUUCGCC&GGC--AAGUCU-GUCCUUGGCUACA	36.99	Glutathione S-transferase L2 chloroplastic
zma-miR169c-3p	Zm00001d047781_T001	661	681	672	...((((((((-((((((((((&)))))))))).))))))))...	UACGGUCAAGG-UAGACUUGCC&GGCAAGUCUGUCCUUGGCUACA	12.33	phosphoinositide binding
zma-miR169c-3p	Zm00001d047913_T001	300	320	312	....(((((((((((-((.(((&))).)).)))))))))))....	CCCCGCCGAGGGCAG-CUCGCC&GGCAAGUCUGUCCUUGGCUACA	16.44	NA
zma-miR169f-3p	ZeamMr004	1198	1224	1209	...((((((((.(((((((((.&.)))))))))-))))))))...	AAUAGCCGAGGAGCCGAGUGACGUGCC&GGCAUGUC------UUCCUUGGCUACU	16.44	rrn1818S ribosomal RNA
zma-miR169f-3p	Zm00001d001766_T001	343	365	353	((-(((((((((...(((((.(((&))).)))))---))))))))).))	GG-AGCCAAGGACGCGGGCGCGCC&GGCAUGUCU---UCCUUGGCUACU	2.055	NA
zma-miR169f-3p	Zm00001d002353_T001	999	1025	1016	((((((.(......(((((((((((((&)))))))))))))------).))))))	GGUGGCGGCGUUCCAGGGGGACGUGCU&GGCAUGUCUUCCU------UGGCUACU	6.165	Orf protein
zma-miR169f-3p	Zm00001d002395_T001	218	240	230	((((.(((((((((.((.(((((&)))))-)).)))))))))-))))	AGUACGCCGAGGAGUACGAUGCC&GGCAU-GUCUUCCUUGGC-UACU	2.055	60S ribosomal protein L7-2
zma-miR169f-3p	Zm00001d002395_T002	253	275	265	((((.(((((((((.((.(((((&)))))-)).)))))))))-))))	AGUACGCCGAGGAGUACGAUGCC&GGCAU-GUCUUCCUUGGC-UACU	2.055	60S ribosomal protein L7-2
zma-miR169f-3p	Zm00001d002775_T001	303	324	313	(((-(((((((((((.....(((&)))--...))))))))))).)))	GGU-GCCGAGGAGGAGGGCGGCC&GGC--AUGUCUUCCUUGGCUACU	2.055	NA
zma-miR169f-3p	Zm00001d002775_T002	255	276	265	(((-(((((((((((.....(((&)))--...))))))))))).)))	GGU-GCCGAGGAGGAGGGCGGCC&GGC--AUGUCUUCCUUGGCUACU	2.055	NA
zma-miR169f-3p	Zm00001d003398_T001	599	620	611	...(((((((((((((((((...&...)))))))))))))))))...	GGAGGCUCAAGGAGGAGAUGCU&GGCAUGUCUUCCUUG-GCUACU	4.11	floury endosperm1
zma-miR169f-3p	Zm00001d003494_T002	597	615	608	.(((((((((((((((--(((&)))..))))))))))))))).	CGUGGUCGAGGAAGAC--GCC&GGCAUGUCUUCCUUGGCUACU	2.055	NA
zma-miR169f-3p	Zm00001d003981_T001	173	193	185	(((.((.(((((((((-(((((&))))).))))))))).))-)))	GGUCGGGCAAGGAGGA-GUGCC&GGCAUGUCUUCCUUGGCU-ACU	14.385	Drought-induced protein 1
zma-miR169f-3p	Zm00001d005085_T005	3223	3243	3234	(((((((((((.(((.(((((&))))).))).)))))))))))	GGUGGCCAAGGUGGAGGUGCC&GGCAUGUCUUCCUUGGCUACU	2.055	N/A
zma-miR169f-3p	Zm00001d005085_T014	3397	3417	3408	(((((((((((.(((.(((((&))))).))).)))))))))))	GGUGGCCAAGGUGGAGGUGCC&GGCAUGUCUUCCUUGGCUACU	2.055	Ubiquitin-activating enzyme E1 2
zma-miR169f-3p	Zm00001d005085_T017	3223	3243	3234	(((((((((((.(((.(((((&))))).))).)))))))))))	GGUGGCCAAGGUGGAGGUGCC&GGCAUGUCUUCCUUGGCUACU	2.055	N/A
zma-miR169f-3p	Zm00001d005085_T022	3256	3276	3267	(((((((((((.(((.(((((&))))).))).)))))))))))	GGUGGCCAAGGUGGAGGUGCC&GGCAUGUCUUCCUUGGCUACU	2.055	N/A
zma-miR169f-3p	Zm00001d005085_T028	484	504	495	(((((((((((.(((.(((((&))))).))).)))))))))))	GGUGGCCAAGGUGGAGGUGCC&GGCAUGUCUUCCUUGGCUACU	2.055	Ubiquitin-activating enzyme E1 2
zma-miR169f-3p	Zm00001d005894_T001	2008	2026	2019	...(((((((...((((((.(((&))).))))))---)))))))...	CAAGGCCAAGGAGGGC--GCC&GGCAUGUCUUCCUUGGCUACU	2.055	Leucine-rich repeat (LRR) family protein
zma-miR169f-3p	Zm00001d006203_T001	1556	1580	1568	((((((.(((((((...(((.((((&)))).)))---)))))))-))))))	AGUAGCACAAGGAAUUUGAUCUGCC&GGCAUGUC---UUCCUUG-GCUACU	34.935	Cytochrome P450 71A26
zma-miR169f-3p	Zm00001d006679_T001	1264	1287	1275	...((((((((.....((((((((&))))))))---..))))))))...	CAAGGCCAGGGUGAGCGGCGUGCC&GGCAUGUC---UUCCUUGGCUACU	8.22	UDP-galactose transporter 2
zma-miR169f-3p	Zm00001d006833_T001	617	637	628	((.(((.((((((((((((((&)))))))))))))).))).))	GGAGGCGGAGGAGGACGUGUC&GGCAUGUCUUCCUUGGCUACU	24.66	Glyceraldehyde-3-phosphate dehydrogenase A
zma-miR169f-3p	Zm00001d007092_T001	2909	2929	2920	.((((((((.((((((((-((&)).)))))))).)))))))).	UCCUCCCAAGGAGGACAAGCC&GGCAUGUCUUCCUUGGCUACU	2.055	elongation factor Ts family protein
zma-miR169f-3p	Zm00001d007092_T002	3691	3711	3702	..((((((((((........((((((((&))))))))--------))))))))))..	UCCUCCCAAGGAGGACAAGCC&GGCAUGUCUUCCUUGGCUACU	2.055	elongation factor Ts family protein
zma-miR169f-3p	Zm00001d007092_T003	2593	2613	2604	..((((((((((........((((((((&))))))))--------))))))))))..	UCCUCCCAAGGAGGACAAGCC&GGCAUGUCUUCCUUGGCUACU	2.055	N/A
zma-miR169f-3p	Zm00001d007092_T005	2496	2516	2507	..((((((((((........((((((((&))))))))--------))))))))))..	UCCUCCCAAGGAGGACAAGCC&GGCAUGUCUUCCUUGGCUACU	2.055	N/A
zma-miR169f-3p	Zm00001d007901_T001	967	991	978	.((((((((.((((((..((((&))))-.))))))-)))))))).	CGUGGUCAAGGAACAGAGUCAUGUC&GGCAUGUCU----UCCUUGGCUACU	6.165	Cylicin-1
zma-miR169f-3p	Zm00001d008987_T001	1341	1361	1352	....(((((((((..((((((&))))))..)))))))))....	GCGCGCCGAGGAAUUCGUGCC&GGCAUGUCUUCCUUGGCUACU	6.165	Putative cytochrome P450 superfamily protein
zma-miR169f-3p	Zm00001d009446_T001	330	353	344	((.((((((..(((((((.((((.&.)))).)))))))--))))))-))	GGCUAGCCAUGAGGAGGAGAUGCG&GGCAUGUCUUCCU--UGGCUA-CU	2.055	VIP1 protein [Source:UniProtKB/TrEMBL;Acc:B4FAQ5]
zma-miR169f-3p	Zm00001d009618_T001	690	709	701	.......(((((((((((((((&))))))))))))))).......	GCUCGCCGAGGAGGAGA-GCC&GGCAUGUCUUCCUUGGCUACU	10.275	what's this factor1
zma-miR169f-3p	Zm00001d009783_T002	169	190	180	...(((((((((.(((.((((.&.)))).)))-)))))))))...	GAGGGCCGAGGAGAGAGGUGCG&GGCAUGUCU-UCCUUGGCUACU	2.055	N/A
zma-miR169f-3p	Zm00001d010556_T003	5112	5130	5123	(((((((((((-((((-((((&)))).)))).)))))))))))	AGUAGUCGAGG-AGAC-UGCU&GGCAUGUCUUCCUUGGCUACU	2.055	N/A
zma-miR169f-3p	Zm00001d010556_T005	5219	5237	5230	(((((((((((-((((-((((&)))).)))).)))))))))))	AGUAGUCGAGG-AGAC-UGCU&GGCAUGUCUUCCUUGGCUACU	2.055	N/A
zma-miR169f-3p	Zm00001d010556_T010	5132	5150	5143	(((((((((((-((((-((((&)))).)))).)))))))))))	AGUAGUCGAGG-AGAC-UGCU&GGCAUGUCUUCCUUGGCUACU	2.055	Tudor/PWWP/MBT superfamily protein
zma-miR169f-3p	Zm00001d010556_T014	4879	4897	4890	(((((((((((-((((-((((&)))).)))).)))))))))))	AGUAGUCGAGG-AGAC-UGCU&GGCAUGUCUUCCUUGGCUACU	2.055	N/A
zma-miR169f-3p	Zm00001d011154_T001	690	710	701	..(((.(((..(((((((((&)))))))))..))).)))..	CGUAGCCAAGGAGGUCAUCCC&GGCAUGUCUUCCUUGGCUACU	4.11	glutathione transferase27
zma-miR169f-3p	Zm00001d011331_T001	482	501	493	((.(((((((((((-((((((&)))))).))))))))))).))	AGGAGCUGAGGAAG-CAUGCU&GGCAUGUCUUCCUUGGCUACU	8.22	NA
zma-miR169f-3p	Zm00001d011732_T002	1325	1346	1338	(((((.(((((.((((-((((((&)))))).))))-)))))-)))))	GGUGGACCAAGUGAAG-CAUGCU&GGCAUGUCUUC-CUUGG-CUACU	2.055	NADH dehydrogenase2
zma-miR169f-3p	Zm00001d011833_T001	394	414	405	...((((((((.(.((((((((&))))))))-).))))))))...	ACGCGCCGGGGGAGACGUGGC&GGCAUGUCUUCCUUGGCUACU	24.66	Ferredoxin--NADP reductase leaf isozyme 1 chloroplastic
zma-miR169f-3p	Zm00001d011887_T001	488	509	499	((((((.((((((((....(((&)))-...)))))))).))))))	GGUGGUGGAGGAGGAGCCCGCC&GGC-AUGUCUUCCUUGGCUACU	2.055	high chlorophyll fluorescence 153
zma-miR169f-3p	Zm00001d012141_T001	1866	1885	1877	...(((.((((((((((-(((&))).)))))))))).)))...	AAAGGCGGAGGAAGGCG-GCC&GGCAUGUCUUCCUUGGCUACU	2.055	Protein PLASTID TRANSCRIPTIONALLY ACTIVE 10
zma-miR169f-3p	Zm00001d012537_T001	101	123	112	((.(((.(((((((((((..(((&)))--))))))))))).))).))	GGCGGCGGAGGAAGGCGUUCGCC&GGC--AUGUCUUCCUUGGCUACU	2.055	ADP-ribosylation factor A1F
zma-miR169f-3p	Zm00001d013571_T001	1070	1094	1085	(((((((((((.(.((((.....((((&))))-----)))).)-)))))))))))	UCGGGCCACGUCAGGGGGGCGUGCG&GGCAUGUCUUCCU----UGGCUACU	28.77	Probable BOI-related E3 ubiquitin-protein ligase 2
zma-miR169f-3p	Zm00001d013571_T001	1165	1187	1178	(((((((((((.(.((((.....((((&))))-----)))).)-)))))))))))	CGCGGCCGCGGCGAGGGCGUGCC&GGCAUGUCUUC-CU-UGGCUACU	26.715	Probable BOI-related E3 ubiquitin-protein ligase 2
zma-miR169f-3p	Zm00001d013706_T001	291	311	302	...((((((((((((((.(((&))).))))))))))))))...	CGCGGCCGAGGAGGGCGGGCU&GGCAUGUCUUCCUUGGCUACU	8.22	thylakoid assembly 9
zma-miR169f-3p	Zm00001d014417_T003	739	760	751	....((.(((((((((((((.(&).)))))))))))))-))....	GCGCGCGCAAGGAAGGCAUGGC&GGCAUGUCUUCCUUG-GCUACU	2.055	NA
zma-miR169f-3p	Zm00001d014755_T001	762	780	773	.(..((((((((((((--(((&)))..))))))))))))..).	CGGCGCCAAGGAGGGC--GCC&GGCAUGUCUUCCUUGGCUACU	16.44	F-box/kelch-repeat protein SKIP25
zma-miR169f-3p	Zm00001d015138_T004	3507	3527	3518	...(((((((((.((((((.((&)).))))))-)))))))))...	CGUGGUGCAGGAAGAUGUGCC&GGCAUGUCUUCCUUGGCUACU	2.055	NA
zma-miR169f-3p	Zm00001d015138_T007	2364	2384	2375	.(((((..(((((((((((((&)))))))))))))..))))).	CGUGGUGCAGGAAGAUGUGCC&GGCAUGUCUUCCUUGGCUACU	2.055	N/A
zma-miR169f-3p	Zm00001d015549_T001	1182	1205	1196	((((((((((((.((.........((.(((((&)))))-))---------)).))))))))))))	CGUAGCCAGGAGCGGAGAUGUGCA&GGCAUGUCUUC---CUUGGCUACU	4.11	knotted related homeobox6
zma-miR169f-3p	Zm00001d015549_T002	1078	1101	1092	((((((((((((.((.........((.(((((&)))))-))---------)).))))))))))))	CGUAGCCAGGAGCGGAGAUGUGCA&GGCAUGUCUUC---CUUGGCUACU	2.055	knotted related homeobox6
zma-miR169f-3p	Zm00001d016016_T001	18	41	29	...(((.(((((...(((((((((&)))))))))---))))).)))...	GCGGGUGGAGGACACGGACAUGCC&GGCAUGUCU---UCCUUGGCUACU	2.055	Dynein light chain LC6%2C flagellar outer arm
zma-miR169f-3p	Zm00001d016552_T002	651	670	662	((.(((((((((((-((((((&)))))).))))))))))).))	AGGAGCUAAGGGAG-CGUGCU&GGCAUGUCUUCCUUGGCUACU	2.055	ubiquitin-associated (UBA)/TS-N domain-containing protein
zma-miR169f-3p	Zm00001d016552_T004	623	642	634	((.(((((((((((-((((((&)))))).))))))))))).))	AGGAGCUAAGGGAG-CGUGCU&GGCAUGUCUUCCUUGGCUACU	2.055	ubiquitin-associated (UBA)/TS-N domain-containing protein
zma-miR169f-3p	Zm00001d016736_T001	818	837	829	((.((((((((((((.((-((&)).)).)))))))))))).))	GGAAGCCAGGGGAGAGGU-CC&GGCAUGUCUUCCUUGGCUACU	24.66	2-Cys peroxiredoxin BAS1 chloroplastic
zma-miR169f-3p	Zm00001d017037_T001	589	611	600	(((((..--((((((((((..&..))))))))))....)))))	GGUGGUCGGGGAGCACGAC-UGCC&GGCAUGUC---UUCCUUGGCUACU	8.22	PTB domain-containing engulfment adapter protein 1 isoform 1
zma-miR169f-3p	Zm00001d017124_T001	1058	1079	1069	....(((((((((.((((((((&))))))))-)))))))))....	AGAUGCCAAGGAAUGGCGUGCU&GGCAUGUC-UUCCUUGGCUACU	12.33	Pentatricopeptide repeat-containing protein mitochondrial
zma-miR169f-3p	Zm00001d017320_T001	879	897	888	.(((((((--(((((((((((&)))))))))))..))))))).	UGUGGCCA--GAAGACGUGCU&GGCAUGUCUUCCUUGGCUACU	12.33	Surfeit locus protein 6
zma-miR169f-3p	Zm00001d017976_T001	1037	1057	1048	...(((..((((((((((((.&.))))))))))))..)))...	AAGGGCGCGGGAAGGCGUGCG&GGCAUGUCUUCCUUGGCUACU	2.055	Immediate-early fungal elicitor protein CMPG1
zma-miR169f-3p	Zm00001d018820_T001	1001	1023	1012	((((((((.(((..(((((((((&)))))))))--))).))))))))	GGUGGUCGCGGAGCAGGCGUGCU&GGCAUGUCU--UCCUUGGCUACU	6.165	N/A
zma-miR169f-3p	Zm00001d018820_T001	617	643	628	((((((((.(((..(((((((((&)))))))))--))).))))))))	CGUGGUCAAGGGGCGCGACGGCGUGCU&GGCAUGUC------UUCCUUGGCUACU	2.055	N/A
zma-miR169f-3p	Zm00001d018820_T002	1001	1023	1012	(((((-(((((((((((.(.((&)).).))))))))))).)))))	GGUGGUCGCGGAGCAGGCGUGCU&GGCAUGUCU--UCCUUGGCUACU	6.165	FAD-dependent oxidoreductase family protein
zma-miR169f-3p	Zm00001d018820_T002	617	643	628	(((((-(((((((((((.(.((&)).).))))))))))).)))))	CGUGGUCAAGGGGCGCGACGGCGUGCU&GGCAUGUC------UUCCUUGGCUACU	2.055	FAD-dependent oxidoreductase family protein
zma-miR169f-3p	Zm00001d018820_T004	615	641	626	.((((((((((((......((((((((&))))))))------)))))))))))).	CGUGGUCAAGGGGCGCGACGGCGUGCU&GGCAUGUC------UUCCUUGGCUACU	2.055	N/A
zma-miR169f-3p	Zm00001d018820_T004	999	1021	1010	.((((((((((((......((((((((&))))))))------)))))))))))).	GGUGGUCGCGGAGCAGGCGUGCU&GGCAUGUCU--UCCUUGGCUACU	6.165	N/A
zma-miR169f-3p	Zm00001d018967_T001	456	476	467	...((.(((((((((((((.(&).))))))))))))).))...	GCCGGGCGAGGGAGGCAUGGC&GGCAUGUCUUCCUUGGCUACU	2.055	Transcription factor bHLH7
zma-miR169f-3p	Zm00001d019124_T005	985	1004	995	(((-(((((((((((..((((&))))..))))))))))).)))	GGU-GCCGGGGAGGAGCUGCU&GGCAUGUCUUCCUUGGCUACU	2.055	viviparous9
zma-miR169f-3p	Zm00001d020454_T002	2522	2543	2534	((.((.((((((((((((.(((&))).))))))))))))-)).))	AGAAGCCCAAGGAGGACAGGUC&GGCAUGUCUUCCUUGG-CUACU	2.055	N/A
zma-miR169f-3p	Zm00001d020454_T003	3932	3953	3944	((.((.((((((((((((.(((&))).))))))))))))-)).))	AGAAGCCCAAGGAGGACAGGUC&GGCAUGUCUUCCUUGG-CUACU	10.275	NA
zma-miR169f-3p	Zm00001d020454_T004	3296	3317	3308	((.((.((((((((((((.(((&))).))))))))))))-)).))	AGAAGCCCAAGGAGGACAGGUC&GGCAUGUCUUCCUUGG-CUACU	8.22	NA
zma-miR169f-3p	Zm00001d021370_T001	266	286	277	((..((((.((((((.(((((&))))).)))))).))))..))	GGGCGCCACGGAGGAGGUGCC&GGCAUGUCUUCCUUGGCUACU	137.685	Protein CURVATURE THYLAKOID 1B chloroplastic
zma-miR169f-3p	Zm00001d021484_T001	339	360	352	...(((((..((((((((-((((&)))).))))))))--)))))...	GAAAGCCAUCAGGGAGGC-UGCC&GGCAUGUCUUCCU--UGGCUACU	2.055	Vacuolar protein sorting-associated protein 24 homolog 1
zma-miR169f-3p	Zm00001d022069_T001	1200	1223	1214	..((..--((((((((((((&))))))))))))....))..	GAGCGCCAUGGCGGAGGACAUGCC&GGCAUGUCUUCC---UUGGCUACU	4.11	Ninja-family protein 5
zma-miR169f-3p	Zm00001d022421_T001	256	276	267	.(((((((((..((((.((((((&))))))-))))--))))))))).	CAAGGACGAGGAAGGCAUGCC&GGCAUGUCUUCCUUGGCUACU	2.055	hydroxyproline-rich glycoprotein family protein
zma-miR169f-3p	Zm00001d022421_T008	256	276	267	...((.(((((((((((((((&))))))))))))))).))...	CAAGGACGAGGAAGGCAUGCC&GGCAUGUCUUCCUUGGCUACU	2.055	N/A
zma-miR169f-3p	Zm00001d022421_T010	256	276	267	...((.(((((((((((((((&))))))))))))))).))...	CAAGGACGAGGAAGGCAUGCC&GGCAUGUCUUCCUUGGCUACU	4.11	N/A
zma-miR169f-3p	Zm00001d023222_T001	3322	3342	3333	(((((((((((.(((.(((((&))))).))).)))))))))))	GGUGGCCAAGGUGGAGGUGCC&GGCAUGUCUUCCUUGGCUACU	2.055	Ubiquitin-activating enzyme E1 2
zma-miR169f-3p	Zm00001d023222_T004	3420	3440	3431	(((((((((((.(((.(((((&))))).))).)))))))))))	GGUGGCCAAGGUGGAGGUGCC&GGCAUGUCUUCCUUGGCUACU	2.055	Ubiquitin-activating enzyme E1 2
zma-miR169f-3p	Zm00001d023222_T009	3661	3681	3672	(((((((((((.(((.(((((&))))).))).)))))))))))	GGUGGCCAAGGUGGAGGUGCC&GGCAUGUCUUCCUUGGCUACU	2.055	Ubiquitin-activating enzyme E1 2
zma-miR169f-3p	Zm00001d023314_T001	1040	1068	1059	(((((((.((((((..((((((..((&))-.))))))--))))))-)))))))	CGCCGCCGGGGCGUCCGCCAAGACGUGCC&GGCAUGUCUU--------CCUUGGCUACU	2.055	Putative phototropic-resoponsive NPH3 family protein
zma-miR169f-3p	Zm00001d023437_T001	3689	3710	3700	((((((((((((((.((..(((&)))-.)).))))))))))))))	GGUGGCCGAGGAAGCCGCGGCC&GGC-AUGUCUUCCUUGGCUACU	39.045	glycine decarboxylase1
zma-miR169f-3p	Zm00001d024241_T002	177	196	187	(((((((-(((((((.(((((&))))).))))))).)))))))	GGUGGUC-AGGAGGAGAUGCC&GGCAUGUCUUCCUUGGCUACU	2.055	NA
zma-miR169f-3p	Zm00001d024823_T001	1563	1583	1574	.(((..((((.(((((((((..&..))))))))).))))-.))).	AGAGGCCAGGGAAGACAUAGG&GGCAUGUCUUCCUUGGCUACU	4.11	CRM-domain containing factor CFM3A chloroplastic/mitochondrial
zma-miR169f-3p	Zm00001d025065_T001	2022	2042	2033	((((((((.(((((.((.(((&))).)).))))).))))))))	GGUGGCCAUGGAGGCCACGCC&GGCAUGUCUUCCUUGGCUACU	18.495	Putative D-mannose binding lectin receptor-like protein kinase family protein
zma-miR169f-3p	Zm00001d025509_T001	273	292	284	....(((((((-(((((((((&))))))))).)))))))....	CUCCGCCAAGG-AGACGUGCU&GGCAUGUCUUCCUUGGCUACU	88.365	RmlC-like cupins superfamily protein
zma-miR169f-3p	Zm00001d025913_T001	123	142	134	..((((((((((.(((((..&..))))).))))))))))..	CGCUGCCAAGGAAGGCG-GCG&GGCAUGUCUUCCUUGGCUACU	8.22	Histone H2B
zma-miR169f-3p	Zm00001d025916_T001	252	272	263	...((((((.(((((((((((&))))))))))).))))))...	GAAAGCCAGUGGGGACAUGCC&GGCAUGUCUUCCUUGGCUACU	4.11	E3 ubiquitin-protein ligase RMA1
zma-miR169f-3p	Zm00001d026072_T001	249	275	260	.((((((((((((((((......(((.&.)))------)))))))))))))))).	CGUGGUCGGGGAAGGCGAGACGCUGCA&GGCA------UGUCUUCCUUGGCUACU	12.33	peptidoglycan-binding LysM domain-containing protein
zma-miR169f-3p	Zm00001d026254_T001	165	187	177	((((.(((((((((.((.(((((&)))))-)).)))))))))-))))	AGUACGCCGAGGAAUACGAUGCC&GGCAU-GUCUUCCUUGGC-UACU	4.11	60S ribosomal protein L7-2
zma-miR169f-3p	Zm00001d026322_T001	1019	1038	1030	....(((((((-(((((((((&))))))))).)))))))....	GGACGUCGAGG-AGGCGUGCC&GGCAUGUCUUCCUUGGCUACU	2.055	Protein kinase superfamily protein
zma-miR169f-3p	Zm00001d026322_T003	1234	1253	1245	....(((((((-(((((((((&))))))))).)))))))....	GGACGUCGAGG-AGGCGUGCC&GGCAUGUCUUCCUUGGCUACU	2.055	Protein kinase superfamily protein
zma-miR169f-3p	Zm00001d026475_T001	993	1012	1003	...((-(((((((((((((((&))))))))))))))).))...	GAAAG-CGAGGAAGACAUGCU&GGCAUGUCUUCCUUGGCUACU	8.22	Peptidyl-tRNA hydrolase II (PTH2) family protein
zma-miR169f-3p	Zm00001d026475_T002	2015	2034	2025	...((-(((((((((((((((&))))))))))))))).))...	GAAAG-CGAGGAAGACAUGCU&GGCAUGUCUUCCUUGGCUACU	4.11	Peptidyl-tRNA hydrolase II (PTH2) family protein
zma-miR169f-3p	Zm00001d026597_T001	792	812	803	....((((((((((.((.(((&))).)).))))))))))....	GCGCGCCGAGGAGGUCGCGCC&GGCAUGUCUUCCUUGGCUACU	8.22	NA
zma-miR169f-3p	Zm00001d027387_T001	2031	2051	2042	...(((((.((.(((((((((&))))))))).)).)))))...	CAAGGCCGUGGUGGACAUGCC&GGCAUGUCUUCCUUGGCUACU	8.22	Subtilisin-like protease SBT1.9
zma-miR169f-3p	Zm00001d027619_T002	1829	1854	1845	((..(((((((((((((..(((&)))..)))))))))))))..))	GG-AGCCGGGCGCGCGGGAGGCGUGCC&GGCAUGUCUUCC------UUGGCUACU	4.11	beta amylase2
zma-miR169f-3p	Zm00001d027619_T003	448	473	464	.(((((((.(((((-(((((.&.))))).))))).))))))).	GG-AGCCGGGCGCGCGGGAGGCGUGCC&GGCAUGUCUUCC------UUGGCUACU	6.165	N/A
zma-miR169f-3p	Zm00001d027742_T001	394	411	404	(((((((-((((-((((((..&..)))))).)))).)))))))	GGU-GCCGAGGAAGGC--GCC&GGCAUGUCUUCCUUGGCUACU	10.275	NA
zma-miR169f-3p	Zm00001d028088_T003	2616	2637	2627	(((((.((((((-(((.((..&..)).))).))))))-)))))	CGUGGCCGGGGAAGAAAAGGCG&GGC-AUGUCUUCCUUGGCUACU	2.055	Ubiquitin system component Cue protein
zma-miR169f-3p	Zm00001d028088_T007	2612	2633	2623	.((((((((((((((....((.&.))-...)))))))))))))).	CGUGGCCGGGGAAGAAAAGGCG&GGC-AUGUCUUCCUUGGCUACU	2.055	Ubiquitin system component Cue protein
zma-miR169f-3p	Zm00001d028389_T001	576	605	587	(((-((.(((((.((((((((.&.)))))))).)))))-)).)))	GGUGGCCAGGGACUUCGUUCAGGACCUGCU&GGCAUGUCU---------UCCUUGGCUACU	2.055	NA
zma-miR169f-3p	Zm00001d028464_T026	890	911	902	.(((.-(((((((((.(.((((&)))).)-)))))))))..))).	GCGCGCGCAAGGAAGGCAUGGC&GGCAUGUCUUCCUUG-GCUACU	2.055	Rho GTPase activation protein (RhoGAP) with PH domain
zma-miR169f-3p	Zm00001d028574_T001	1229	1251	1240	....((((((((..((((((((.&.))))))))--))))))))....	GAGCGCCGAGGACAGGGCGUGCG&GGCAUGUCU--UCCUUGGCUACU	6.165	Protein phosphatase 2C 37
zma-miR169f-3p	Zm00001d028601_T001	1093	1119	1110	((..(((((((.((((.(((((&))))).))))-)))))))..))	GGAGGCCGAGAAGGCGGAGGACGUGCU&GGCAUGUCUUCC------UUGGCUACU	8.22	Haloacid dehalogenase-like hydrolase (HAD) superfamily protein
zma-miR169f-3p	Zm00001d028601_T002	954	980	971	((..(((((((.((((.(((((&))))).))))-)))))))..))	GGAGGCCGAGAAGGCGGAGGACGUGCU&GGCAUGUCUUCC------UUGGCUACU	6.165	Haloacid dehalogenase-like hydrolase (HAD) superfamily protein
zma-miR169f-3p	Zm00001d028601_T003	415	441	432	((((((((((((.....(((((((((&)))))))))-----))))))))))))	GGAGGCCGAGAAGGCGGAGGACGUGCU&GGCAUGUCUUCC------UUGGCUACU	4.11	Haloacid dehalogenase-like hydrolase (HAD) superfamily protein
zma-miR169f-3p	Zm00001d028692_T003	634	654	645	(((..((((((((((((((((&))))))))))))))))..)))	AGUCUCCAAGGAAGAUGUGUC&GGCAUGUCUUCCUUGGCUACU	6.165	Glutathione S-transferase L2 chloroplastic
zma-miR169f-3p	Zm00001d028692_T004	634	654	645	(((..((((((((((((((((&))))))))))))))))..)))	AGUCUCCAAGGAAGAUGUGUC&GGCAUGUCUUCCUUGGCUACU	6.165	Glutathione S-transferase L2 chloroplastic
zma-miR169f-3p	Zm00001d028692_T005	634	654	645	(((..((((((((((((((((&))))))))))))))))..)))	AGUCUCCAAGGAAGAUGUGUC&GGCAUGUCUUCCUUGGCUACU	2.055	Glutathione S-transferase L2 chloroplastic
zma-miR169f-3p	Zm00001d028692_T006	634	654	645	(((..((((((((((((((((&))))))))))))))))..)))	AGUCUCCAAGGAAGAUGUGUC&GGCAUGUCUUCCUUGGCUACU	2.055	Glutathione S-transferase L2 chloroplastic
zma-miR169f-3p	Zm00001d029056_T003	554	577	568	...((.((((..((((((((((((&))))))))))))--))))-))...	CAAAGUCCAACCGGAAGGCGUGCC&GGCAUGUCUUCC--UUGG-CUACU	2.055	Vacuolar-sorting receptor 1
zma-miR169f-3p	Zm00001d029056_T004	541	564	555	...((.((((..((((((((((((&))))))))))))--))))-))...	CAAAGUCCAACCGGAAGGCGUGCC&GGCAUGUCUUCC--UUGG-CUACU	4.11	Vacuolar-sorting receptor 1
zma-miR169f-3p	Zm00001d029120_T002	3201	3221	3212	..((((((((((((((.((.(&).)).))))))))))))))..	ACUAGCCAAGGAAGAUUUGGC&GGCAUGUCUUCCUUGGCUACU	4.11	AAA-type ATPase family protein
zma-miR169f-3p	Zm00001d029120_T003	2674	2694	2685	..((((((((((((((.((.(&).)).))))))))))))))..	ACUAGCCAAGGAAGAUUUGGC&GGCAUGUCUUCCUUGGCUACU	6.165	N/A
zma-miR169f-3p	Zm00001d029120_T004	3118	3138	3129	..((((((((((((((.((.(&).)).))))))))))))))..	ACUAGCCAAGGAAGAUUUGGC&GGCAUGUCUUCCUUGGCUACU	2.055	AAA-type ATPase family protein
zma-miR169f-3p	Zm00001d029120_T005	1171	1191	1182	..((((((((((((((.((.(&).)).))))))))))))))..	ACUAGCCAAGGAAGAUUUGGC&GGCAUGUCUUCCUUGGCUACU	2.055	AAA-type ATPase family protein
zma-miR169f-3p	Zm00001d029120_T016	4094	4114	4105	..((((((((((((((.((.(&).)).))))))))))))))..	ACUAGCCAAGGAAGAUUUGGC&GGCAUGUCUUCCUUGGCUACU	4.11	N/A
zma-miR169f-3p	Zm00001d029120_T017	4034	4054	4045	..((((((((((((((.((.(&).)).))))))))))))))..	ACUAGCCAAGGAAGAUUUGGC&GGCAUGUCUUCCUUGGCUACU	2.055	N/A
zma-miR169f-3p	Zm00001d029120_T026	3179	3199	3190	..((((((((((((((.((.(&).)).))))))))))))))..	ACUAGCCAAGGAAGAUUUGGC&GGCAUGUCUUCCUUGGCUACU	4.11	AAA-type ATPase family protein
zma-miR169f-3p	Zm00001d029619_T001	1140	1160	1151	.((-(((((.((.(((((((((&))))))))).))-))))).)).	CGU-GCCGAUGGUGGGCAUGCC&GGCAUGUCUUCC-UUGGCUACU	4.11	UDP-glycosyltransferase 74B1
zma-miR169f-3p	Zm00001d029620_T001	1403	1423	1414	((((((-((((..(((((((((&)))))))))..)))).))))))	CAAGGCCAAGGAGGCCAUGCA&GGCAUGUCUUCCUUGGCUACU	2.055	UDP-glycosyltransferase 74B1
zma-miR169f-3p	Zm00001d029705_T017	3792	3810	3801	((.(((--(((((((((((((&)))))))))))))..))).))	AGGAGC--AGGAAGGCAUGCC&GGCAUGUCUUCCUUGGCUACU	2.055	ubiquitin carrier protein 7
zma-miR169f-3p	Zm00001d030366_T003	2435	2459	2450	(((((((((((....(((((..((.&.))..)))))----)))))))))))	AGUGGCCGAGGCAAGGAGGCUGGCG&GGCAUGUCUU----CCUUGGCUACU	2.055	Mediator of RNA polymerase II transcription subunit 34
zma-miR169f-3p	Zm00001d030366_T011	2864	2888	2879	(((((((((((....(((((..((.&.))..)))))----)))))))))))	AGUGGCCGAGGCAAGGAGGCUGGCG&GGCAUGUCUU----CCUUGGCUACU	2.055	Mediator of RNA polymerase II transcription subunit 34
zma-miR169f-3p	Zm00001d030366_T021	3950	3974	3965	(((((((((((....(((((..((.&.))..)))))----)))))))))))	AGUGGCCGAGGCAAGGAGGCUGGCG&GGCAUGUCUU----CCUUGGCUACU	2.055	Mediator of RNA polymerase II transcription subunit 34
zma-miR169f-3p	Zm00001d030638_T001	115	136	127	.(((((((..((((((.(((((&))))).))))))-.))))))).	CGUAGCCGUUGGAGGAGGUGUC&GGCAUGUCUUCC-UUGGCUACU	2.055	PsbP domain-containing protein 1 chloroplastic
zma-miR169f-3p	Zm00001d030962_T002	1079	1099	1090	...(((.((((((((((((((&)))))))))))))).)))...	AAAGGUGAAGGAAGACAUGCU&GGCAUGUCUUCCUUGGCUACU	2.055	FAD/NAD(P)-binding oxidoreductase family protein
zma-miR169f-3p	Zm00001d031072_T001	1072	1096	1087	.((((((....((((((.(((((((&))))))).))))))----)))))).	UGUAGCCGUGAAAGGAAAAUAUGCC&GGCAUGUCUUCCUU----GGCUACU	2.055	Metallo-hydrolase/oxidoreductase superfamily protein
zma-miR169f-3p	Zm00001d031072_T002	2358	2382	2373	.((((((....((((((.(((((((&))))))).))))))----)))))).	UGUAGCCGUGAAAGGAAAAUAUGCC&GGCAUGUCUUCCUU----GGCUACU	2.055	N/A
zma-miR169f-3p	Zm00001d031072_T003	2334	2358	2349	.((((((....((((((.(((((((&))))))).))))))----)))))).	UGUAGCCGUGAAAGGAAAAUAUGCC&GGCAUGUCUUCCUU----GGCUACU	6.165	Metallo-hydrolase/oxidoreductase superfamily protein
zma-miR169f-3p	Zm00001d031072_T004	2677	2701	2692	.((((((....((((((.(((((((&))))))).))))))----)))))).	UGUAGCCGUGAAAGGAAAAUAUGCC&GGCAUGUCUUCCUU----GGCUACU	2.055	Metallo-hydrolase/oxidoreductase superfamily protein
zma-miR169f-3p	Zm00001d031209_T001	1145	1168	1159	(((((((((.((-((.((((..&..))))-)).))-)))))))))	CGAGGCCAUCUCGGAGGGCGUGCC&GGCAUGUCUUCC---UUGGCUACU	4.11	benzoxazinone synthesis9
zma-miR169f-3p	Zm00001d031280_T001	1109	1130	1121	....(((..(((((((((((((&)))))))))))))-.)))....	UGCUGCCUCAGGGAGGCAUGCU&GGCAUGUCUUCCU-UGGCUACU	12.33	RNA-binding (RRM/RBD/RNP motifs) family protein
zma-miR169f-3p	Zm00001d031659_T001	855	879	866	....(((((((((((((.(&).)))))))))))))....	ACUGGCCAAGGAAGGUAUCAGUGCC&GGCA-UG---UCUUCCUUGGCUACU	6.165	pyruvate dehydrogenase2
zma-miR169f-3p	Zm00001d032035_T001	1271	1291	1282	((.((...((((((((.(((((((&)))))))-))))))))-..))-))	GGUGGUCAAGG-AGACGCUGCG&GGCA-UGUCUUCCUUGGCUACU	14.385	cytochrome P450 family 706 subfamily A polypeptide 5
zma-miR169f-3p	Zm00001d032098_T001	675	697	686	..((((((((((((..((.(&).))-.))))))))))))..	GGCCGCCGAGGAAGACACUUGCC&GGCA--UGUCUUCCUUGGCUACU	10.275	DUF581 family protein
zma-miR169f-3p	Zm00001d032481_T001	153	188	164	.(((((((((((((...............((((((.&.))))))---------------))))))))))))).	CGUGGCCGAGGAGGCCGAGGAGCGCCUGUGCGUGCA&GGCAUGU---------------CUUCCUUGGCUACU	2.055	NA
zma-miR169f-3p	Zm00001d032950_T001	741	767	753	((((((((.(.(((((((.....((((&))))-----)))))))-).))))))))	GGUGGCCGCGAGAAGGCACCGGCUGCC&GGCA-----UGUCUUC-CUUGGCUACU	6.165	GDP-mannose 35-epimerase
zma-miR169f-3p	Zm00001d032950_T002	760	786	772	((((((((.(.(((((((.....((((&))))-----)))))))-).))))))))	GGUGGCCGCGAGAAGGCACCGGCUGCC&GGCA-----UGUCUUC-CUUGGCUACU	4.11	GDP-mannose 35-epimerase
zma-miR169f-3p	Zm00001d033130_T002	1866	1889	1877	...((((((((((((((....(((&)))---.))))))))))))))...	UGAAGCCAAGGAGGAUAAUGAGCC&GGC---AUGUCUUCCUUGGCUACU	2.055	Guanine nucleotide-binding protein-like NSN1
zma-miR169f-3p	Zm00001d033130_T003	1866	1889	1877	...((((((((((((((....(((&)))---.))))))))))))))...	UGAAGCCAAGGAGGAUAAUGAGCC&GGC---AUGUCUUCCUUGGCUACU	2.055	Guanine nucleotide-binding protein-like NSN1
zma-miR169f-3p	Zm00001d033130_T005	1215	1238	1226	...((((((((((((((....(((&)))---.))))))))))))))...	UGAAGCCAAGGAGGAUAAUGAGCC&GGC---AUGUCUUCCUUGGCUACU	2.055	Guanine nucleotide-binding protein-like NSN1
zma-miR169f-3p	Zm00001d033130_T007	1848	1871	1859	...((((((((((((((....(((&)))---.))))))))))))))...	UGAAGCCAAGGAGGAUAAUGAGCC&GGC---AUGUCUUCCUUGGCUACU	2.055	Guanine nucleotide-binding protein-like NSN1
zma-miR169f-3p	Zm00001d033130_T010	1166	1189	1177	...((((((((((((((....(((&)))---.))))))))))))))...	UGAAGCCAAGGAGGAUAAUGAGCC&GGC---AUGUCUUCCUUGGCUACU	2.055	Guanine nucleotide-binding protein-like NSN1
zma-miR169f-3p	Zm00001d033391_T001	1145	1166	1156	(((((.((..(((((((.((((.&.))))-)))))))..))-)))))	GGAGGCCAGGGAGGUCGGCGCC&GGC-AUGUCUUCCUUGGCUACU	6.165	NA
zma-miR169f-3p	Zm00001d033527_T002	1760	1780	1771	.((((((.(((((((...(((&)))...))))))).)))))).	UGUAGCCCAGGAGGGAAGGCC&GGCAUGUCUUCCUUGGCUACU	2.055	magnesium transporter12
zma-miR169f-3p	Zm00001d033913_T001	1096	1116	1107	(((((((((((((((.((...&...)).)))))))))))))))	GGUGGCCGAGGAAGGGGUAGA&GGCAUGUCUUCCUUGGCUACU	10.275	Alba DNA/RNA-binding protein
zma-miR169f-3p	Zm00001d034705_T001	123	145	134	...(((((((((((((.....&.....)))))))))))))...	GCCGGCCAAGGAGGAGAAGGGCC&GGC--AUGUCUUCCUUGGCUACU	67.815	uncharacterized protein [Source:UniProtKB/TrEMBL;Acc:B4FS10]
zma-miR169f-3p	Zm00001d034730_T004	661	681	672	((.((((((((((((.(((.(&).))).)))))))))))).))	GGAAGCCGGGGAAGAGAUGGC&GGCAUGUCUUCCUUGGCUACU	2.055	N/A
zma-miR169f-3p	Zm00001d034730_T006	661	681	672	((.((((((((((((.(((.(&).))).)))))))))))).))	GGAAGCCGGGGAAGAGAUGGC&GGCAUGUCUUCCUUGGCUACU	2.055	N/A
zma-miR169f-3p	Zm00001d034897_T001	423	441	434	..((((((((((((..(.(((&))).)-.))))))))))))..	GCGCGCCGAGGAGGAC--GCC&GGCAUGUCUUCCUUGGCUACU	6.165	Plastid-specific 30S ribosomal protein 1
zma-miR169f-3p	Zm00001d035001_T001	234	253	245	(((((......(((((((((((((.((((&))))-)))))))))))))------)))))	CCAGGCCGAGGAGGACG-GCA&GGCAUGUCUUCCUUGGCUACU	10.275	ferredoxin1
zma-miR169f-3p	Zm00001d035171_T001	596	617	608	...((.(((((((((((((((.&.)))))))))))))))-))...	GCAAGUUCAAGGAGGACAUGCG&GGCAUGUCUUCCUUGG-CUACU	34.935	NA
zma-miR169f-3p	Zm00001d035447_T001	1288	1313	1299	(((((.(((((.......((((((((&))))))))-----..))))).)))))	GGUGGGCAAGGUGCUGCUGGCGUGCC&GGCAUGUC-----UUCCUUGGCUACU	10.275	Metal tolerance protein A2
zma-miR169f-3p	Zm00001d035447_T002	1602	1627	1613	(((((.(((((.......((((((((&))))))))-----..))))).)))))	GGUGGGCAAGGUGCUGCUGGCGUGCC&GGCAUGUC-----UUCCUUGGCUACU	12.33	Metal tolerance protein A2
zma-miR169f-3p	Zm00001d035879_T001	591	610	602	.((((((((((((.(((-(((&))).))).)))))))))))).	UGUGGCCGAGGAAUGCG-GCC&GGCAUGUCUUCCUUGGCUACU	6.165	Terpenoid synthases superfamily protein
zma-miR169f-3p	Zm00001d036080_T002	344	363	355	.((((((((((((.(((-(((&))).))).)))))))))))).	UGUGGCCGAGGAAUGCG-GCC&GGCAUGUCUUCCUUGGCUACU	2.055	N/A
zma-miR169f-3p	Zm00001d037318_T001	1268	1289	1279	..(((((((((.((((((.(((&)))-)))))).)))))))))..	CAUGGCCGAGGUGGACAUCGUC&GGC-AUGUCUUCCUUGGCUACU	10.275	Putative AMP-dependent synthetase and ligase superfamily protein
zma-miR169f-3p	Zm00001d038007_T002	1583	1602	1594	.(((((((((((((((....((((.&.))))----))))))))))))))).	GGUAGCGGAGG-AGACGAGCG&GGCAUGUCUUCCUUGGCUACU	2.055	N/A
zma-miR169f-3p	Zm00001d038473_T001	815	836	826	.((.((((.((((((((..(((&)))-.)))))))).)))).)).	CGUCGCCACGGAAGACGAGGCC&GGC-AUGUCUUCCUUGGCUACU	10.275	Transcription repressor OFP1
zma-miR169f-3p	Zm00001d039904_T005	228	249	239	((.((((.((((((((.(((((&)))))-)))))))).)))).))	GGCGGUCCAGGAGGACAAUGCC&GGCAU-GUCUUCCUUGGCUACU	2.055	Protein SUPPRESSOR OF K(+) TRANSPORT GROWTH DEFECT 1
zma-miR169f-3p	Zm00001d040163_T002	1476	1495	1487	.((((.(((((-((((((((.&.)))))))).))))).)))).	UGUGGGCGAGG-AGAUAUGCA&GGCAUGUCUUCCUUGGCUACU	2.055	deoxy xylulose reductoisomerase1
zma-miR169f-3p	Zm00001d042049_T001	381	401	392	((((.(((((((((.(((.(.(((&)))-).)))-))))))))).))))	AAGCGCCCGGGGAGACGUGGC&GGCAUGUCUUCCUUGGCUACU	8.22	N/A
zma-miR169f-3p	Zm00001d042049_T002	381	401	392	((((.(((((((((.(((.(.(((&)))-).)))-))))))))).))))	AAGCGCCCGGGGAGACGUGGC&GGCAUGUCUUCCUUGGCUACU	10.275	Ferredoxin
zma-miR169f-3p	Zm00001d042049_T003	381	401	392	((((.(((((((((.(((.(.(((&)))-).)))-))))))))).))))	AAGCGCCCGGGGAGACGUGGC&GGCAUGUCUUCCUUGGCUACU	2.055	N/A
zma-miR169f-3p	Zm00001d042049_T004	567	587	578	((((.(((((((((.(((.(.(((&)))-).)))-))))))))).))))	AAGCGCCCGGGGAGACGUGGC&GGCAUGUCUUCCUUGGCUACU	2.055	Ferredoxin
zma-miR169f-3p	Zm00001d042726_T001	180	207	191	((.(((((....(((((((((&)))))))))-...))))).))	CGUGACCAAGGAGGACGUCGAGGCGGCC&GGC-------AUGUCUUCCUUGGCUACU	8.22	Protein BOLA2
zma-miR169f-3p	Zm00001d043025_T001	1827	1848	1839	((.((((..(((((((((((((&)))))))))))))-.)))).))	AGGAGCCCCGGGAGGACAUGUU&GGCAUGUCUUCCU-UGGCUACU	2.055	Probable WRKY transcription factor 33
zma-miR169f-3p	Zm00001d043050_T001	225	244	236	...((((((((((((((-((.&.)).))))))))))))))...	GCCGGCCGGGGAGGACG-GCG&GGCAUGUCUUCCUUGGCUACU	4.11	RING-H2 finger protein ATL74
zma-miR169f-3p	Zm00001d043168_T001	492	513	503	..(.((((((((((((((((.&.)))))))))))))))).)..	GGUGGCCAACAAGGACAUGACC&GG-CAUGUCUUCCUUGGCUACU	92.475	MAR-binding filament-like protein 1-1 isoform 2
zma-miR169f-3p	Zm00001d043434_T021	1150	1170	1161	.((((..(((((((((((((.&.)))))))))))))..)))).	UGUGGAAGAGGAAGACAUGCA&GGCAUGUCUUCCUUGGCUACU	2.055	N/A
zma-miR169f-3p	Zm00001d043434_T041	1306	1326	1317	.((((..(((((((((((((.&.)))))))))))))..)))).	UGUGGAAGAGGAAGACAUGCA&GGCAUGUCUUCCUUGGCUACU	2.055	N/A
zma-miR169f-3p	Zm00001d043434_T044	1237	1257	1248	.((((..(((((((((((((.&.)))))))))))))..)))).	UGUGGAAGAGGAAGACAUGCA&GGCAUGUCUUCCUUGGCUACU	2.055	N/A
zma-miR169f-3p	Zm00001d043434_T049	1211	1231	1222	.((((..(((((((((((((.&.)))))))))))))..)))).	UGUGGAAGAGGAAGACAUGCA&GGCAUGUCUUCCUUGGCUACU	2.055	N/A
zma-miR169f-3p	Zm00001d044138_T001	571	590	582	((..(((((((((((((-((.&.)).)))))))))))))..))	GGGCGCCGAGGAGGGCG-GCG&GGCAUGUCUUCCUUGGCUACU	2.055	siroheme uroporphyrinogen methyltransferase1
zma-miR169f-3p	Zm00001d044388_T001	677	698	689	...(((.((((((.((((((((&)))))))).))))))-)))...	UCGAGCUCAAGGAUGGCAUGCU&GGCAUGUCUUCCUUG-GCUACU	2.055	Pentatricopeptide repeat-containing protein
zma-miR169f-3p	Zm00001d044461_T001	479	498	490	((.(((((((((((-((((((&)))))).))))))))))).))	AGGAGCUGAGGAAG-CAUGCU&GGCAUGUCUUCCUUGGCUACU	4.11	NA
zma-miR169f-3p	Zm00001d044757_T003	1851	1871	1862	...(((.((((((((((((((&)))))))))))))).)))...	GAAAGCAAAGGAAGACAUGCU&GGCAUGUCUUCCUUGGCUACU	2.055	N/A
zma-miR169f-3p	Zm00001d044757_T008	1881	1901	1892	(((((.((((((((...(((((((&)))))))---)))))))).)))))	GAAAGCAAAGGAAGACAUGCU&GGCAUGUCUUCCUUGGCUACU	2.055	N/A
zma-miR169f-3p	Zm00001d044757_T016	2137	2157	2148	...(((.((((((((((((((&)))))))))))))).)))...	GAAAGCAAAGGAAGACAUGCU&GGCAUGUCUUCCUUGGCUACU	2.055	N/A
zma-miR169f-3p	Zm00001d045146_T004	849	871	860	((((((((((((..(.(((((..&..)))))-)-.))))))))))))	GGUAGCCAAGGAUUGUACAUGGG&GGCAUGU-C-UUCCUUGGCUACU	4.11	N/A
zma-miR169f-3p	Zm00001d045146_T005	493	515	504	((((((((((((..(.(((((..&..)))))-)-.))))))))))))	GGUAGCCAAGGAUUGUACAUGGG&GGCAUGU-C-UUCCUUGGCUACU	2.055	Hydroxyproline O-galactosyltransferase HPGT3
zma-miR169f-3p	Zm00001d045326_T001	447	478	469	(((..(((((((.........(((((((((((&)))))))))))---------)))))))--)))	GGUGAGGCCGGGUACGUCUUAGAAGACGUGCC&GGCAUGUCUUC---------CUUGGCU--ACU	6.165	ATP-dependent 6-phosphofructokinase 3
zma-miR169f-3p	Zm00001d045326_T003	378	409	400	(((..(((((((.........(((((((((((&)))))))))))---------)))))))--)))	GGUGAGGCCGGGUACGUCUUAGAAGACGUGCC&GGCAUGUCUUC---------CUUGGCU--ACU	2.055	ATP-dependent 6-phosphofructokinase 3
zma-miR169f-3p	Zm00001d045326_T004	375	406	397	(((..(((((((.........(((((((((((&)))))))))))---------)))))))--)))	GGUGAGGCCGGGUACGUCUUAGAAGACGUGCC&GGCAUGUCUUC---------CUUGGCU--ACU	6.165	ATP-dependent 6-phosphofructokinase 3
zma-miR169f-3p	Zm00001d045327_T001	1081	1101	1093	((((((((((((((.....((((.((&)).))))----.))))))))))))))	GGCUGGCCAGGGAGGAGG-GCC&GGCAUGUCUUCCUUGGCUA-CU	14.385	Pyridoxal-5'-phosphate-dependent enzyme family protein
zma-miR169f-3p	Zm00001d046835_T004	729	752	740	....((((((((...((((((((.&.))))))))---))))))))....	CAUCGCCAGGGACCAGGACGUGCA&GGCAUGUCU---UCCUUGGCUACU	2.055	N/A
zma-miR169f-3p	Zm00001d046835_T006	678	701	689	....((((((((...((((((((.&.))))))))---))))))))....	CAUCGCCAGGGACCAGGACGUGCA&GGCAUGUCU---UCCUUGGCUACU	2.055	RNA polymerase2
zma-miR169f-3p	Zm00001d047494_T036	2886	2906	2897	..((((((((((((((.((.(&).)).))))))))))))))..	ACUAGCCAAGGAAGAUUUGGC&GGCAUGUCUUCCUUGGCUACU	2.055	N/A
zma-miR169f-3p	Zm00001d047494_T065	2248	2268	2259	..((((((((((((((.((.(&).)).))))))))))))))..	ACUAGCCAAGGAAGAUUUGGC&GGCAUGUCUUCCUUGGCUACU	2.055	AAA-type ATPase family protein
zma-miR169f-3p	Zm00001d047743_T001	347	367	358	....(((((((((((((.(((&))).)))))))))))))....	CGCCGUCGAGGAGGACAAGCC&GGCAUGUCUUCCUUGGCUACU	2.055	fatty acid desaturase7
zma-miR169f-3p	Zm00001d048404_T004	2966	2987	2977	..((((((.((((((((.((((&))))-)))))))).))))))..	AAUGGCCAUGGAAGACAUUGUC&GGCA-UGUCUUCCUUGGCUACU	2.055	Probable lysine-specific demethylase ELF6
zma-miR169f-3p	Zm00001d048441_T001	432	452	443	((((((.((((.(((((((((&))))))))).)))).))))))	GGUGGCGAAGGUGGACGUGCC&GGCAUGUCUUCCUUGGCUACU	2.055	Protein PAM68 chloroplastic
zma-miR169f-3p	Zm00001d048514_T001	1886	1905	1897	(((((((((((-(((.(((((&))))).))).)))))))))))	AGUGGCUAAGG-AGAAAUGCC&GGCAUGUCUUCCUUGGCUACU	2.055	brown midrib4
zma-miR169f-3p	Zm00001d048514_T003	1574	1593	1585	(((((((((((-(((.(((((&))))).))).)))))))))))	AGUGGCUAAGG-AGAAAUGCC&GGCAUGUCUUCCUUGGCUACU	2.055	N/A
zma-miR169f-3p	Zm00001d048514_T004	1751	1770	1762	(((((((((((-(((.(((((&))))).))).)))))))))))	AGUGGCUAAGG-AGAAAUGCC&GGCAUGUCUUCCUUGGCUACU	2.055	brown midrib4
zma-miR169f-3p	Zm00001d048514_T005	1648	1667	1659	(((((((((((-(((.(((((&))))).))).)))))))))))	AGUGGCUAAGG-AGAAAUGCC&GGCAUGUCUUCCUUGGCUACU	2.055	brown midrib4
zma-miR169f-3p	Zm00001d048514_T008	1518	1537	1529	(((((((((((-(((.(((((&))))).))).)))))))))))	AGUGGCUAAGG-AGAAAUGCC&GGCAUGUCUUCCUUGGCUACU	2.055	N/A
zma-miR169f-3p	Zm00001d048625_T001	513	534	524	(((.((.(((((((((((.(((&)))-))))))))))).)).)))	GGUCGUGGAGGAAGGCGUGGCC&GGC-AUGUCUUCCUUGGCUACU	12.33	O-methyltransferase ZRP4
zma-miR169f-3p	Zm00001d048707_T001	1100	1121	1112	((..((((.(((((((.(((((&))))).)))))))-))))..))	GGGCGCCGCAGGAGGAGGUGCU&GGCAUGUCUUCCU-UGGCUACU	26.715	benzoxazinone synthesis8
zma-miR169f-3p	Zm00001d048707_T002	226	247	238	((..((((.(((((((.(((((&))))).)))))))-))))..))	GGGCGCCGCAGGAGGAGGUGCU&GGCAUGUCUUCCU-UGGCUACU	43.155	N/A
zma-miR169f-3p	Zm00001d048707_T003	236	257	248	((..((((.(((((((.(((((&))))).)))))))-))))..))	GGGCGCCGCAGGAGGAGGUGCU&GGCAUGUCUUCCU-UGGCUACU	20.55	N/A
zma-miR169f-3p	Zm00001d048711_T001	1278	1305	1295	...(((((......((((((((((.(((&)))-))))))))))------)))))...	CGGGGCCAAGGGGAGGGAAGACAUCGCC&GGC-AUGUCUUCCU------UGGCUACU	45.21	Hydroquinone glucosyltransferase
zma-miR169f-3p	Zm00001d049135_T001	689	713	701	...(((((.((((...(((((((((&)))))))))---))))-)))))...	GCCGGCCGUGGGAGCAAGGCAUGCC&GGCAUGUCU---UCCU-UGGCUACU	2.055	Putative bZIP transcription factor superfamily protein
zma-miR169f-3p	Zm00001d049135_T001	862	881	872	...(((((.((((...(((((((((&)))))))))---))))-)))))...	GG-AGCCAAGGAGGGUGUGCC&GGCAUGUCUUCCUUGGCUACU	4.11	Putative bZIP transcription factor superfamily protein
zma-miR169f-3p	Zm00001d049267_T001	420	441	431	.(((((((((.((((((-(-((((&)))).).))))))-))))))))).	CACCGUCGAGGAGGACAAUGCC&GGCAU-GUCUUCCUUGGCUACU	45.21	Acyl carrier protein
zma-miR169f-3p	Zm00001d049610_T001	1434	1459	1450	.(.((((((((((((((..(((.&.)))..)))))))))))))).).	AGUGGGCGAGGCGACAAGGACGUGCA&GGCAUGUCUU-----CCUUGGCUACU	2.055	Tryptophan synthase beta chain 1
zma-miR169f-3p	Zm00001d049610_T002	676	701	692	(((((.(((((.....(((((((((.&.)))))))))-----))))).)))))	AGUGGGCGAGGCGACAAGGACGUGCA&GGCAUGUCUU-----CCUUGGCUACU	6.165	N/A
zma-miR169f-3p	Zm00001d049636_T002	1485	1511	1500	..((((((....(((((..((((((((&))))))))--)))))----))))))..	ACUAGCCACUUGGGGAACCGACGUGCC&GGCAUGUC--UUCCU----UGGCUACU	2.055	N/A
zma-miR169f-3p	Zm00001d050107_T001	1188	1207	1199	....(((((((((((.(-(((&))).).)))))))))))....	GAGCGCCGAGGAGGAGA-GCC&GGCAUGUCUUCCUUGGCUACU	8.22	12-oxo-phytodienoic acid reductase8
zma-miR169f-3p	Zm00001d050575_T001	1771	1793	1784	(((((((((((..((((((((..&..))))))))--)))))))))))	GGUGGCCGAGGCUAAGAUGUGGG&GGCAUGUCUU--CCUUGGCUACU	2.055	Serine/threonine-protein kinase PBS1
zma-miR169f-3p	Zm00001d050575_T002	1771	1793	1784	(((((((((((..((((((((..&..))))))))--)))))))))))	GGUGGCCGAGGCUAAGAUGUGGG&GGCAUGUCUU--CCUUGGCUACU	6.165	Serine/threonine-protein kinase PBS1
zma-miR169f-3p	Zm00001d050575_T004	1495	1517	1508	(((((((((((..((((((((..&..))))))))--)))))))))))	GGUGGCCGAGGCUAAGAUGUGGG&GGCAUGUCUU--CCUUGGCUACU	8.22	Serine/threonine-protein kinase PBS1
zma-miR169f-3p	Zm00001d051746_T001	362	384	374	((..(((.((((((((((((.&.)))))))))))).)))-.))	CCUUGUCCAAGGAGGACGUCGCC&GGC-AUGUCUUCCUUGG-CUACU	10.275	Calcium sensing receptor chloroplastic
zma-miR169f-3p	Zm00001d052314_T003	3340	3360	3351	((((((((((..(((.(((((&))))).)))..))))))))))	GGUGGCCAAGUUGGAGGUGCC&GGCAUGUCUUCCUUGGCUACU	2.055	Ubiquitin-activating enzyme E1 2
zma-miR169f-3p	Zm00001d052314_T013	3800	3820	3811	((((((((((..(((.(((((&))))).)))..))))))))))	GGUGGCCAAGUUGGAGGUGCC&GGCAUGUCUUCCUUGGCUACU	4.11	Ubiquitin-activating enzyme E1 2
zma-miR169f-3p	Zm00001d052314_T022	3414	3434	3425	((((((((((..(((.(((((&))))).)))..))))))))))	GGUGGCCAAGUUGGAGGUGCC&GGCAUGUCUUCCUUGGCUACU	2.055	Ubiquitin-activating enzyme E1 2
zma-miR169f-3p	Zm00001d052314_T025	5169	5189	5180	((((((((((..(((.(((((&))))).)))..))))))))))	GGUGGCCAAGUUGGAGGUGCC&GGCAUGUCUUCCUUGGCUACU	6.165	Ubiquitin-activating enzyme E1 2
zma-miR169f-3p	Zm00001d052314_T028	3918	3938	3929	((((((((((..(((.(((((&))))).)))..))))))))))	GGUGGCCAAGUUGGAGGUGCC&GGCAUGUCUUCCUUGGCUACU	2.055	N/A
zma-miR169f-3p	Zm00001d052314_T029	3026	3046	3037	((((((((((..(((.(((((&))))).)))..))))))))))	GGUGGCCAAGUUGGAGGUGCC&GGCAUGUCUUCCUUGGCUACU	6.165	N/A
zma-miR169f-3p	Zm00001d052314_T035	3142	3162	3153	((((((((((..(((.(((((&))))).)))..))))))))))	GGUGGCCAAGUUGGAGGUGCC&GGCAUGUCUUCCUUGGCUACU	2.055	N/A
zma-miR169f-3p	Zm00001d052314_T037	3286	3306	3297	((((((((((..(((.(((((&))))).)))..))))))))))	GGUGGCCAAGUUGGAGGUGCC&GGCAUGUCUUCCUUGGCUACU	2.055	Ubiquitin-activating enzyme E1 2
zma-miR169f-3p	Zm00001d052314_T041	3255	3275	3266	((((((((((..(((.(((((&))))).)))..))))))))))	GGUGGCCAAGUUGGAGGUGCC&GGCAUGUCUUCCUUGGCUACU	4.11	N/A
zma-miR169f-3p	Zm00001d052314_T048	3255	3275	3266	((((((((((..(((.(((((&))))).)))..))))))))))	GGUGGCCAAGUUGGAGGUGCC&GGCAUGUCUUCCUUGGCUACU	2.055	N/A
zma-miR169f-3p	Zm00001d052489_T001	290	308	301	..((((((((((((((--(((&)))..))))))))))))))..	ACUGGCCGGGGAAGGC--GCC&GGCAUGUCUUCCUUGGCUACU	10.275	microfibrillar-associated protein-related
zma-miR169f-3p	Zm00001d052673_T001	1307	1328	1318	(((((((.((.((((((((.(((&)))-))))))))-)).)))))))	CUCCGCCGAGGACGGACAGGCC&GGCAUGUCU-UCCUUGGCUACU	8.22	Chalcone synthase C2
zma-miR169f-3p	Zm00001d052673_T002	887	908	898	(((((((.((.((((((((.(((&)))-))))))))-)).)))))))	CUCCGCCGAGGACGGACAGGCC&GGCAUGUCU-UCCUUGGCUACU	8.22	Chalcone synthase C2
zma-miR169f-3p	Zm00001d052948_T001	707	726	717	..(((((-(((((((((((((&))))))))))))).)))))..	UUUGGCC-AGGAGGAUAUGCU&GGCAUGUCUUCCUUGGCUACU	2.055	Putative TCP-1/cpn60 chaperonin family protein
zma-miR169f-3p	Zm00001d053084_T001	591	610	602	.((((((((((((.(((-(((&))).))).)))))))))))).	UGUGGCCGAGGAAUGCG-GCC&GGCAUGUCUUCCUUGGCUACU	10.275	Terpenoid synthases superfamily protein
zma-miR169f-3p	Zm00001d053232_T005	1454	1478	1469	.((((((((((....((((.(((.(&).))).))))----)))))))))).	UGUAGCCAAGGCCAUAAGAGAUGGC&GGCAUGUCUU----CCUUGGCUACU	4.11	26S proteasome non-ATPase regulatory subunit 3 homolog A
zma-miR169f-3p	Zm00001d053859_T001	405	424	416	....((((((((((((-((((&)))).))))))))))))....	GGCCGCCGAGGAGGAC-UGCC&GGCAUGUCUUCCUUGGCUACU	6.165	Ethylene-responsive transcription factor 3%3B Putative AP2/EREBP transcription factor superfamily protein
zma-miR169f-3p	Zm00001d054044_T001	1363	1383	1374	((.((((((((((((.((.((&)).)).)))))))))))).))	AGCAGCCAGGGGAGAGGUACC&GGCAUGUCUUCCUUGGCUACU	22.605	Catalase isozyme 3
zma-miR169l-5p	Zm00001d001947_T001	913	937	928	((((.((((((...(((((((((((&)))))))))))---))))))-))))	CGGGACAAAUUCCGGUCCCUGGCUG&UAGCCAGGGAU---GAUUUG-CCUG	6.165	TLD-domain containing nucleolar protein
zma-miR169l-5p	Zm00001d002028_T001	502	522	513	((((.((((((((((((.(-((&)).).)))))))))))).))))	GAGGCAUAUCAGCCCUGGUCC&UAGCCAGGGAUGAUUUGCCUG	14.385	Protein FATTY ACID EXPORT 2 chloroplastic
zma-miR169l-5p	Zm00001d002611_T001	2254	2276	2266	.(((.(((((((..(((((((..&..)))))))-.)))))))-))).	GAGGACAGAUCAGACCCUGGCAU&UAGCCAGGG-AUGAUUUG-CCUG	4.11	Copper chaperone for superoxide dismutase
zma-miR169l-5p	Zm00001d002611_T002	950	972	962	.(((.(((((((..(((((((..&..)))))))-.)))))))-))).	GAGGACAGAUCAGACCCUGGCAU&UAGCCAGGG-AUGAUUUG-CCUG	6.165	Copper chaperone for superoxide dismutase
zma-miR169l-5p	Zm00001d009929_T001	121	140	131	.(((((((-((((((...((((&))))--.)))))).))))))).	CAGG-AGACCGUCUCUGGCUG&UAGCCAGGGAUGAUUUGCCUG	12.33	Beta-propeller domain of methanol dehydrogenase type%3B Beta-propeller domains of methanol dehydrogenase type
zma-miR169l-5p	Zm00001d013676_T003	1302	1322	1313	(((((((((((((((((((((&)))))))))))))))))))))	UAGGCAAAUCAUUCUUGGCUG&UAGCCAGGGAUGAUUUGCCUG	4.11	N/A
zma-miR169l-5p	Zm00001d013676_T004	1348	1368	1359	(((((((((((((((((((((&)))))))))))))))))))))	UAGGCAAAUCAUUCUUGGCUG&UAGCCAGGGAUGAUUUGCCUG	4.11	N/A
zma-miR169l-5p	Zm00001d015088_T002	1545	1564	1556	.(((((((((..-((((((..&..))))))...))))))))).	AGGGCAGAUCUA-CCUGGCGU&UAGCCAGGGAUGAUUUGCCUG	4.11	3-isopropylmalate dehydratase large subunit
zma-miR169l-5p	Zm00001d017555_T003	285	304	296	((((((...((-(((((((..&..))))))).))...))))))	CAGGCGCUGCA-CCCUGGCAA&UAGCCAGGGAUGAUUUGCCUG	6.165	high mobility group box protein2
zma-miR169l-5p	Zm00001d017555_T005	236	255	247	((((((...((-(((((((..&..))))))).))...))))))	CAGGCGCUGCA-CCCUGGCAA&UAGCCAGGGAUGAUUUGCCUG	2.055	N/A
zma-miR169l-5p	Zm00001d018386_T002	3164	3198	3189	.(((((((((..............(((((((((((&)))))))))))--------------))))))))).	UGGGCGGAUCUCGUUAGCUGGGCUGUCCCUGGCUA&UAGCCAGGGAU--------------GAUUUGCCUG	28.77	Aspartate aminotransferase chloroplastic
zma-miR169l-5p	Zm00001d020614_T001	766	786	777	.((.(((((((((((...((((&))))--.))))))))))).)).	AAGGCGGAGAAACCCUGGCUG&UAGCCAGGGAUGAUUUGCCUG	2.055	ZIM-transcription factor 28
zma-miR169l-5p	Zm00001d027511_T001	1015	1036	1027	(((((...((((((((((((..&..))))))))))))-..)))))	CGGGCCUCAUCGUCCCUGGUAU&UAGCCAGGGAUGAU-UUGCCUG	41.1	Catalase isozyme 2
zma-miR169l-5p	Zm00001d029489_T002	796	816	807	..(((((.((((((((((((.&.)))))))))))).)))))..	GUGGCAAUUCAUCCUUGGCUU&UAGCCAGGGAUGAUUUGCCUG	8.22	Nuclear transcription factor Y subunit A-8
zma-miR169l-5p	Zm00001d031092_T001	1433	1453	1444	(((((((((((((((((((((&)))))))))))))))))))))	UAGGCAAAUCAUUCUUGGCUG&UAGCCAGGGAUGAUUUGCCUG	2.055	Nuclear transcription factor Y subunit A-10
zma-miR169l-5p	Zm00001d032229_T003	1175	1194	1186	...((((((((..((((((((.&.))))))))--))))))))...	CGGGCGGCACA-CCCUGGCUA&UAGCCAGGGAUGAUUUGCCUG	4.11	N/A
zma-miR169l-5p	Zm00001d033215_T001	1375	1395	1386	(((((((((((((((((((((&)))))))))))))))))))))	UAGGCAAAUCAUUCUUGGCUG&UAGCCAGGGAUGAUUUGCCUG	2.055	CCAAT-HAP2-transcription factor 26
zma-miR169l-5p	Zm00001d033215_T003	1331	1351	1342	(((((((((((((((((((((&)))))))))))))))))))))	UAGGCAAAUCAUUCUUGGCUG&UAGCCAGGGAUGAUUUGCCUG	4.11	CCAAT-HAP2-transcription factor 26
zma-miR169l-5p	Zm00001d033215_T004	1259	1279	1270	(((((((((((((((((((((&)))))))))))))))))))))	UAGGCAAAUCAUUCUUGGCUG&UAGCCAGGGAUGAUUUGCCUG	10.275	N/A
zma-miR169l-5p	Zm00001d042117_T003	741	760	751	((((((((-(((((..(((..&..)))..))))).))))))))	CAGGCAAA-CAUCCAGGGCAA&UAGCCAGGGAUGAUUUGCCUG	2.055	Pyrroline-5-carboxylate reductase
zma-miR169l-5p	Zm00001d044685_T001	174	199	190	(((((((.....((((((.(((((..&..))))).))))))-----)))))))	CGGGCAGGUGGGGUCGUCGCUGGCGC&UAGCCAGGGAUGAU-----UUGCCUG	12.33	Non-specific lipid-transfer protein
zma-miR169l-5p	Zm00001d044685_T002	174	199	190	((((..((((((((((((.(((.&.))).))))))))))))--))))	CGGGCAGGUGGGGUCGUCGCUGGCGC&UAGCCAGGGAUGAU-----UUGCCUG	6.165	Non-specific lipid-transfer protein
zma-miR169l-5p	Zm00001d048116_T001	159	179	170	(((((....((((((((((((&))))))))))))....)))))	CAGGCCGGGUGUCUCUGGCUG&UAGCCAGGGAUGAUUUGCCUG	193.17	NA
zma-miR171c-3p	Zm00001d002718_T001	1146	1166	1157	(((((((((((((((((.(((&))).)))))))))))))))))	GAUAUUGGCGCGGCUCAAUCA&UGACUGAGCCGUGCCAAUAUC	28.77	Scarecrow-like protein 6
zma-miR171c-3p	Zm00001d008646_T001	3488	3508	3499	...(((((((-((((((-((&)).)))))).)))))))...	CCCGACGGCACGGCUCAGGCG&UGACUGAGCCGUGCCAAUAUC	2.055	Protein PHLOEM PROTEIN 2-LIKE A2
zma-miR171c-3p	Zm00001d009147_T001	1801	1820	1810	((((--((((((((((((.(((&)))-))))))))))))..))))	GAUA--GGCACGGCUCAGAUCA&UGA-CUGAGCCGUGCCAAUAUC	2.055	CONTAINS InterPro DOMAIN/s: NEFA-interacting nuclear protein NIP30 N-terminal (InterPro:IPR019331); Has 398 Blast hits to 395 proteins in 139 species: Archae - 0; Bacteria - 6; Metazoa - 193; Fungi - 83; Plants - 36; Viruses - 0; Other Eukaryotes - /.../ource: NCBI BLink).
zma-miR171c-3p	Zm00001d009147_T002	557	576	566	((((--((((((((((((.(((&)))-))))))))))))..))))	GAUA--GGCACGGCUCAGAUCA&UGA-CUGAGCCGUGCCAAUAUC	2.055	CONTAINS InterPro DOMAIN/s: NEFA-interacting nuclear protein NIP30 N-terminal (InterPro:IPR019331); Has 398 Blast hits to 395 proteins in 139 species: Archae - 0; Bacteria - 6; Metazoa - 193; Fungi - 83; Plants - 36; Viruses - 0; Other Eukaryotes - /.../ource: NCBI BLink).
zma-miR171c-3p	Zm00001d011283_T002	1348	1370	1361	(((((.((..(((((((((((((&)))))))))))))--)).)))))	GGUAUGGGAACAUGGUUCAGUCA&UGACUGAGCCGUG--CCAAUAUC	4.11	NA
zma-miR171c-3p	Zm00001d011283_T004	1468	1490	1481	(((((.((..(((((((((((((&)))))))))))))--)).)))))	GGUAUGGGAACAUGGUUCAGUCA&UGACUGAGCCGUG--CCAAUAUC	2.055	N/A
zma-miR171c-3p	Zm00001d011283_T007	1728	1750	1741	(((((.((..(((((((((((((&)))))))))))))--)).)))))	GGUAUGGGAACAUGGUUCAGUCA&UGACUGAGCCGUG--CCAAUAUC	2.055	NA
zma-miR171c-3p	Zm00001d011569_T001	788	806	798	..(((((((((.(((((((..&..)))))))-)))))))))..	GGUAUUGGCA--GCUCGGUCC&UGACUGAGCCGUGCCAAUAUC	2.055	ATP synthase protein I -related
zma-miR171c-3p	Zm00001d011569_T002	788	806	798	..(((((((((.(((((((..&..)))))))-)))))))))..	GGUAUUGGCA--GCUCGGUCC&UGACUGAGCCGUGCCAAUAUC	2.055	N/A
zma-miR171c-3p	Zm00001d022034_T001	45	65	56	(((((((((((((((((.(((&))).)))))))))))))))))	GAUAUUGGCGCGGCUCAAUCA&UGACUGAGCCGUGCCAAUAUC	2.055	Scarecrow-like protein 6
zma-miR171c-3p	Zm00001d023767_T001	548	568	559	(((.(((((((((.((((..&..)))).)))))))))-)))	GUCAACGGCAUGGCUCAGUCC&UGACUGAGCCGUGCCAAUAUC	6.165	GRF1-interacting factor 3
zma-miR171c-3p	Zm00001d026158_T001	1137	1157	1148	(((((((((((((((((.(((&))).)))))))))))))))))	GAUAUUGGCGCGGCUCAAUCA&UGACUGAGCCGUGCCAAUAUC	41.1	Scarecrow-like protein 6
zma-miR171c-3p	Zm00001d039840_T001	1276	1296	1287	((((((((((((((...(((.&.)))...))))))))))))))	GAUAUUGGCACGGUGGCGUUG&UGACUGAGCCGUGCCAAUAUC	8.22	hydroxycinnamoyltransferase7
zma-miR171c-3p	Zm00001d044961_T001	1163	1189	1180	.(((((((((......(((((((((((&)))))))))))------))))))))).	CAUGUUGGCAGACCAUUGGUUCGGUCA&UGACUGAGCCG------UGCCAAUAUC	4.11	Aminotransferase-like plant mobile domain family protein
zma-miR171c-3p	Zm00001d044961_T005	728	754	745	.(((((((((......(((((((((((&)))))))))))------))))))))).	CAUGUUGGCAGACCAUUGGUUCGGUCA&UGACUGAGCCG------UGCCAAUAUC	2.055	N/A
zma-miR171c-3p	Zm00001d044961_T007	937	963	954	.(((((((((......(((((((((((&)))))))))))------))))))))).	CAUGUUGGCAGACCAUUGGUUCGGUCA&UGACUGAGCCG------UGCCAAUAUC	6.165	Aminotransferase-like plant mobile domain family protein
zma-miR171g-3p	Zm00001d005127_T003	6649	6668	6660	((((((((((((((((-((((&)))).))))))))))))))))	GAUAUUGGUUUGGCUU-UCUC&GAGGUGAGCCGAGCCAAUAUC	2.055	E3 ubiquitin-protein ligase UPL1
zma-miR171g-3p	Zm00001d005127_T009	1739	1758	1750	((((((((((((((((-((((&)))).))))))))))))))))	GAUAUUGGUUUGGCUU-UCUC&GAGGUGAGCCGAGCCAAUAUC	2.055	N/A
zma-miR171g-3p	Zm00001d007435_T001	1784	1809	1796	.((((((((.(((((....(.(((((&))))).)----)))))-)))))))).	CAUGUUGGCUUCGGCAAGUUGGCCUC&GAGGUGA----GCCGA-GCCAAUAUC	2.055	NA
zma-miR171g-3p	Zm00001d007435_T002	2935	2960	2947	.((((((((.(((((....(.(((((&))))).)----)))))-)))))))).	CAUGUUGGCUUCGGCAAGUUGGCCUC&GAGGUGA----GCCGA-GCCAAUAUC	2.055	NA
zma-miR171g-3p	Zm00001d007435_T004	3867	3892	3879	.((((((((.(((((....(.(((((&))))).)----)))))-)))))))).	CAUGUUGGCUUCGGCAAGUUGGCCUC&GAGGUGA----GCCGA-GCCAAUAUC	2.055	NA
zma-miR171g-3p	Zm00001d007435_T006	5290	5315	5302	.((((((((.(((((....(.(((((&))))).)----)))))-)))))))).	CAUGUUGGCUUCGGCAAGUUGGCCUC&GAGGUGA----GCCGA-GCCAAUAUC	4.11	NA
zma-miR171g-3p	Zm00001d007435_T008	1962	1987	1974	.((((((((.(((((....(.(((((&))))).)----)))))-)))))))).	CAUGUUGGCUUCGGCAAGUUGGCCUC&GAGGUGA----GCCGA-GCCAAUAUC	4.11	NA
zma-miR171g-3p	Zm00001d007435_T009	4745	4770	4757	.((((((((.(((((....(.(((((&))))).)----)))))-)))))))).	CAUGUUGGCUUCGGCAAGUUGGCCUC&GAGGUGA----GCCGA-GCCAAUAUC	2.055	NA
zma-miR171g-3p	Zm00001d007435_T010	536	561	548	.((((((((.(((((....(.(((((&))))).)----)))))-)))))))).	CAUGUUGGCUUCGGCAAGUUGGCCUC&GAGGUGA----GCCGA-GCCAAUAUC	4.11	NA
zma-miR171g-3p	Zm00001d020603_T006	18	39	30	.....((((..(((((((((((&)))))))))))-.)))).....	UUCCAUGGCGGCGGCUCACCUC&GAGGUGAGCCG-AGCCAAUAUC	2.055	Eukaryotic initiation factor 4F subunit p150 isoform 1
zma-miR171g-3p	Zm00001d029238_T001	307	328	319	(((..(((((.(((((.((((.&.)))).)))))-)))))..)))	GAUUCUGGCUGCGGCUGGCCUG&GAGGUGAGCCG-AGCCAAUAUC	8.22	Peptide methionine sulfoxide reductase B5
zma-miR171g-3p	Zm00001d029447_T001	525	544	535	.(((((((..(((((((-((((&)))).)))))))--))))))).	GAUGGUGGC-CGGCUCGCCGU&GAGGUGAGCCGAGCCAAUAUC	8.22	Whole genome shotgun sequence of line PN40024 scaffold_16.assembly12x (Fragment)
zma-miR171g-3p	Zm00001d035878_T001	1673	1693	1684	...(((((..(((((((((((((&)))))))))))))--)))))...	GGGUUCGGCUCGGUUUACUUC&GAGGUGAGCCGAGCCAAUAUC	2.055	aminopeptidases
zma-miR171g-3p	Zm00001d035878_T004	479	499	490	...(((((..(((((((((((((&)))))))))))))--)))))...	GGGUUCGGCUCGGUUUACUUC&GAGGUGAGCCGAGCCAAUAUC	2.055	aminopeptidases
zma-miR171g-3p	Zm00001d037323_T001	504	525	515	......(((((((((.((((..&..))))-)))))))))......	UCGUUGGGCUCGGCUACACCGG&GAGGUG-AGCCGAGCCAAUAUC	10.275	Threonine endopeptidase
zma-miR171g-3p	Zm00001d038850_T001	744	764	755	.....((((..((((((((((&))))))))))..)))).....	AUCCAUGGCAGGGCUCAUCUC&GAGGUGAGCCGAGCCAAUAUC	2.055	Probable ADPATP carrier protein
zma-miR171g-3p	Zm00001d047743_T001	1011	1033	1023	....(((((((((((((.(((&))).)))))))))))))....	GGUGUUCUGGC-CGGUCUCACCUU&GAGGUGAG-CCGAGCCA--AUAUC	10.275	fatty acid desaturase7
zma-miR171g-5p	ZeamMr001	1129	1151	1142	(((((.((((((((((.....(((&)))---..))))))))))-)))))	GAGAGGAUGAGGCCAAGUCAUCA&UAUUGACUUGGC-UCAUC-UCUC	2.055	rrn16-ct16S ribosomal RNA
zma-miR171g-5p	ZemaCr113	1129	1151	1142	(((((.((((((((((.....(((&)))---..))))))))))-)))))	GAGAGGAUGAGGCCAAGUCAUCA&UAUUGACUUGGC-UCAUC-UCUC	2.055	ZemaCr11316S ribosomal RNA
zma-miR171g-5p	ZemaCr120	1129	1151	1142	(((((.((((((((((.....(((&)))---..))))))))))-)))))	GAGAGGAUGAGGCCAAGUCAUCA&UAUUGACUUGGC-UCAUC-UCUC	2.055	ZemaCr12016S ribosomal RNA
zma-miR171g-5p	Zm00001d007043_T001	1007	1026	1018	((((((((((((.-(((....&....)))..))))))))))))	GGGGGAUGAGCCU-GUCCAAA&UAUUGACUUGGCUCAUCUCUC	2.055	N/A
zma-miR171g-5p	Zm00001d008345_T002	1869	1888	1880	(((((((((((((((-((...&...)).)))))))))))))))	GGGAGAUGGGCUGAG-CAUUA&UAUUGACUUGGCUCAUCUCUC	2.055	Importin alpha-1b subunit%2C mRNA
zma-miR171g-5p	Zm00001d010413_T013	4471	4491	4482	.((((((((((.(((((....&....))))).)))))))))).	UGGAGGUGAGCGAGGUCUCAA&UAUUGACUUGGCUCAUCUCUC	2.055	catalytics
zma-miR171g-5p	Zm00001d012284_T001	81	100	91	((((((((-(((((((.(...&...).))))))).))))))))	GAGAGGUG-GCCAGGUGGUGG&UAUUGACUUGGCUCAUCUCUC	2.055	NA
zma-miR171g-5p	Zm00001d015138_T004	6617	6638	6629	...(((((((((.((((((.((&)).))))))-)))))))))...	CAGAAGAUGAGCCAAGUUUUGG&UAUUGACUUGGCUCAUCU-CUC	4.11	NA
zma-miR171g-5p	Zm00001d015138_T007	5018	5039	5030	.(((((..(((((((((((((&)))))))))))))..))))).	CAGAAGAUGAGCCAAGUUUUGG&UAUUGACUUGGCUCAUCU-CUC	4.11	N/A
zma-miR171g-5p	Zm00001d017303_T003	1385	1407	1397	((((((.((((((.(((((((..&..)))))))-))))))-))))))	GAGAGGUUGAGCCAAAGUCGAAU&UAUUGACUU-GGCUCA-UCUCUC	4.11	Regulator of nonsense transcripts UPF2
zma-miR171g-5p	Zm00001d017303_T011	1528	1550	1540	((((((.((((((.(((((((..&..)))))))-))))))-))))))	GAGAGGUUGAGCCAAAGUCGAAU&UAUUGACUU-GGCUCA-UCUCUC	2.055	Regulator of nonsense transcripts UPF2
zma-miR171g-5p	Zm00001d017303_T038	107	129	119	((((((.((((((.(((((((..&..)))))))-))))))-))))))	GAGAGGUUGAGCCAAAGUCGAAU&UAUUGACUU-GGCUCA-UCUCUC	2.055	Regulator of nonsense transcripts UPF2
zma-miR171g-5p	Zm00001d017958_T002	713	734	725	....(((((.(((((((((&))))))))).)))))....	GGGAGGUGAUGCCAGGGCAGUG&UAUUGACUUGGC-UCAUCUCUC	2.055	Glutamine synthetase root isozyme 3
zma-miR171g-5p	Zm00001d017958_T003	459	480	471	((((.((((((((((((.((.&.)).)))))))))))).))))	GGGAGGUGAUGCCAGGGCAGUG&UAUUGACUUGGC-UCAUCUCUC	2.055	Glutamine synthetase root isozyme 3
zma-miR171g-5p	Zm00001d017958_T004	834	855	846	((((.((((((((((((.((.&.)).)))))))))))).))))	GGGAGGUGAUGCCAGGGCAGUG&UAUUGACUUGGC-UCAUCUCUC	4.11	Glutamine synthetase root isozyme 3
zma-miR171g-5p	Zm00001d017958_T005	567	588	579	((((.((((((((((((.((.&.)).)))))))))))).))))	GGGAGGUGAUGCCAGGGCAGUG&UAUUGACUUGGC-UCAUCUCUC	4.11	N/A
zma-miR171g-5p	Zm00001d017958_T006	640	661	652	((((.((((((((((((.((.&.)).)))))))))))).))))	GGGAGGUGAUGCCAGGGCAGUG&UAUUGACUUGGC-UCAUCUCUC	4.11	N/A
zma-miR171g-5p	Zm00001d018066_T001	515	538	526	.(((((((((((.((...((((((&))))))---)).))))))))))).	AGGAGGUGAGCCUGGCCAUCAGUA&UAUUGA---CUUGGCUCAUCUCUC	8.22	Mitochondrial transcription termination factor family protein
zma-miR171g-5p	Zm00001d018332_T002	2581	2601	2592	.((((((((((.(((((....&....))))).)))))))))).	AGGAGAUGGGUGGAGUCCGUC&UAUUGACUUGGCUCAUCUCUC	2.055	Glutamate receptor 2.7
zma-miR171g-5p	Zm00001d023239_T001	1700	1721	1711	.(((.((-((((((((((((&)))))))))))).)).))).	GAGGAGUGGGCCAAGUACAACG&UAUUG-ACUUGGCUCAUCUCUC	6.165	suppressors of mec-8 and unc-52 (C.elegans)
zma-miR171g-5p	Zm00001d025107_T001	1063	1084	1075	((((((..(((((((((.((..&..)).)))))))))-.))))))	GAGAGGAAGAGCCGGGUGAAGG&UAUUGACUUGGCUC-AUCUCUC	4.11	NA
zma-miR171g-5p	Zm00001d026599_T001	485	506	497	(((((.((((((....((((((.&.))))))--..)))))).)))))	GAUGGGGUGGGUGGAGUCGAAG&UAUUGACUUGGCUCAUCUC-UC	22.605	light harvesting chlorophyll a/b binding protein6
zma-miR171g-5p	Zm00001d027486_T001	1167	1186	1177	(((((((((.(((((((...((&))...)))))))-)))))))))	UGGAGAUG-GCCAAGGAGAUA&UAUUGACUUGGCUCAUCUCUC	10.275	barley mlo defense gene homolog1
zma-miR171g-5p	Zm00001d027486_T002	536	555	546	(((((((((.(((((((...((&))...)))))))-)))))))))	UGGAGAUG-GCCAAGGAGAUA&UAUUGACUUGGCUCAUCUCUC	4.11	barley mlo defense gene homolog1
zma-miR171g-5p	Zm00001d029422_T007	7680	7700	7691	.((((((((((((((((....&....)))))))))))))))).	CAGGGAUGAGUUAGGUCUUGU&UAUUGACUUGGCUCAUCUCUC	2.055	NA
zma-miR171g-5p	Zm00001d029422_T013	5297	5317	5308	.((((((((((((((((....&....)))))))))))))))).	CAGGGAUGAGUUAGGUCUUGU&UAUUGACUUGGCUCAUCUCUC	2.055	NA
zma-miR171g-5p	Zm00001d029422_T019	4906	4926	4917	.((((((((((((((((....&....)))))))))))))))).	CAGGGAUGAGUUAGGUCUUGU&UAUUGACUUGGCUCAUCUCUC	2.055	NA
zma-miR171g-5p	Zm00001d029648_T001	2329	2350	2341	((((.(((((((((.(((((((&))))))).)))))))))-))))	GAGAUGAUGAGCCAUGUCGAUG&UAUUGACUUGGCUCAUC-UCUC	4.11	copalyl diphosphate synthase2
zma-miR171g-5p	Zm00001d032704_T076	3788	3807	3799	((((((((((((-((((....&....)))).))))))))))))	GGGAGAUGAGCU-AGUCUUAG&UAUUGACUUGGCUCAUCUCUC	2.055	N/A
zma-miR171g-5p	Zm00001d037546_T004	1685	1707	1696	(((((((((.(((..((((((..&..))))))--))).)))))))))	GAGAGAUGACCCAGAGGUCAAGA&UAUUGACU--UGGCUCAUCUCUC	2.055	N/A
zma-miR171g-5p	Zm00001d037546_T014	3134	3156	3145	(((((((((.(((..((((((..&..))))))--))).)))))))))	GAGAGAUGACCCAGAGGUCAAGA&UAUUGACU--UGGCUCAUCUCUC	2.055	NA
zma-miR171g-5p	Zm00001d037546_T023	2913	2935	2924	(((((((((.(((..((((((..&..))))))--))).)))))))))	GAGAGAUGACCCAGAGGUCAAGA&UAUUGACU--UGGCUCAUCUCUC	2.055	NA
zma-miR171g-5p	Zm00001d037546_T037	3011	3033	3022	(((((((((.(((..((((((..&..))))))--))).)))))))))	GAGAGAUGACCCAGAGGUCAAGA&UAUUGACU--UGGCUCAUCUCUC	2.055	NA
zma-miR171g-5p	Zm00001d038170_T002	1158	1177	1168	.(((((...((((((.(((((..&..))))).))))))--.))))).	GGGAGGUG-GCCAAGGGAGUG&UAUUGACUUGGCUCAUCUCUC	4.11	deoxy xylulose synthase 1
zma-miR171g-5p	Zm00001d039270_T001	971	994	985	.(((((.........(((((((.((((((&))))))-)))))))---------))))).	GGGAGAUGAUGCGCUGGGUCAAGG&UAUUGACUUGGC---UCAUCUCUC	2.055	Glutaredoxin family protein
zma-miR171g-5p	Zm00001d041734_T001	187	212	199	((((((..((((((....((((((..&..))))))----))))))-.))))))	GAGGGAGCGAGCCAUGGUAGUCAGCA&UAUUGACU----UGGCUC-AUCUCUC	4.11	NA
zma-miR171g-5p	Zm00001d042569_T001	1965	1987	1978	(((((((((..((((((..((..&..))..))))))--)))))))))	GAGAGAUGGCUGCCAAGGAGAGA&UAUUGACUUGGC--UCAUCUCUC	4.11	SRP72 RNA-binding domain
zma-miR171g-5p	Zm00001d042755_T001	31	50	41	((((((((-(((((((.(...&...).))))))).))))))))	GAGAGGUG-GCCAGGUGGUGG&UAUUGACUUGGCUCAUCUCUC	2.055	NA
zma-miR171g-5p	Zm00001d043009_T001	681	701	692	(((((((((((((((..(((.&.)))..)))))))))))))))	GAGGGGUGGGUCAAGGAAAUC&UAUUGACUUGGCUCAUCUCUC	2.055	Thioredoxin family protein
zma-miR171g-5p	Zm00001d044106_T001	1301	1320	1311	.((((....((((((..(((((&)))))..))))))-...)))).	GGGAGAUG-GCCAAGGAGCUC&UAUUGACUUGGCUCAUCUCUC	6.165	UDP-glycosyltransferase 73B3
zma-miR171g-5p	Zm00001d045603_T061	5115	5136	5127	(((.((((((((((((......&......))))))))))))-)))	GAGAAGAUGAGCCGAGGCGGCG&UAUUGACUUGGCUCAUCU-CUC	2.055	polymerase II transcription-mediator3
zma-miR171g-5p	Zm00001d048336_T003	1145	1165	1156	((((((((((((((.......&.......))))))))))))))	GAGAGGUGAGCCAGAUGUGAC&UAUUGACUUGGCUCAUCUCUC	4.11	N/A
zma-miR171g-5p	Zm00001d048336_T006	4355	4375	4366	((((((((((((((.......&.......))))))))))))))	GAGAGGUGAGCCAGAUGUGAC&UAUUGACUUGGCUCAUCUCUC	2.055	Serine/threonine-protein phosphatase
zma-miR171g-5p	Zm00001d048336_T008	1674	1694	1685	((((((((((((((.......&.......))))))))))))))	GAGAGGUGAGCCAGAUGUGAC&UAUUGACUUGGCUCAUCUCUC	2.055	Serine/threonine-protein phosphatase
zma-miR171g-5p	Zm00001d051214_T002	4949	4974	4965	(((((((.....((((((((((....&....))))))))))-----)))))))	GAGAGAUUGUUCGAGCCAAGUUUGAU&UAUUGACUUGGCUC-----AUCUCUC	2.055	nitrilase2
zma-miR171g-5p	Zm00001d051846_T009	4951	4973	4963	(((((((.((((((.(((((...&...)))))-))))))-)))))))	GAGAGGUGGAGCUAGGGUCACUU&UAUUGACU-UGGCUC-AUCUCUC	2.055	Calcium-dependent lipid-binding (CaLB domain) family protein
zma-miR171g-5p	Zm00001d052329_T001	2107	2129	2120	(((((..((((((((((((((..&..))))))))))))))--)))))	GAGAGGAGUGGGCCAAGUCGAGA&UAUUGACUUGGCUCAU--CUCUC	2.055	plastid transcriptionally active 6
zma-miR171g-5p	Zm00001d052329_T002	995	1017	1008	(((((..((((((((((((((..&..))))))))))))))--)))))	GAGAGGAGUGGGCCAAGUCGAGA&UAUUGACUUGGCUCAU--CUCUC	2.055	plastid transcriptionally active 6
zma-miR171g-5p	Zm00001d053173_T006	1724	1748	1739	(((((....((((((((((((((..&..))))))))))))))----)))))	GGGAGGACCAUGAGUCGAGUCAGGA&UAUUGACUUGGCUCAU----CUCUC	2.055	Autophagy-related protein 13b
zma-miR171h-5p	Zm00001d005328_T001	1707	1725	1718	(((((((((((((((--(((.&.)))..)))))))))))))))	GCAUGAGCUGGAACG--ACCU&UGGUAUUGUUUCGGCUCAUGU	2.055	Calmodulin-binding heat-shock protein
zma-miR171h-5p	Zm00001d006552_T008	4404	4422	4414	.((((-((((((((.-(((((&)))))..)))))))).)))).	UCGUG-GCCGAAACU-UACCA&UGGUAUUGUUUCGGCUCAUGU	2.055	N/A
zma-miR171h-5p	Zm00001d006552_T009	4888	4906	4898	.((((-((((((((.-(((((&)))))..)))))))).)))).	UCGUG-GCCGAAACU-UACCA&UGGUAUUGUUUCGGCUCAUGU	2.055	hAT dimerisation domain-containing protein
zma-miR171h-5p	Zm00001d006552_T019	4656	4674	4666	.((((-((((((((.-(((((&)))))..)))))))).)))).	UCGUG-GCCGAAACU-UACCA&UGGUAUUGUUUCGGCUCAUGU	2.055	hAT dimerisation domain-containing protein
zma-miR171h-5p	Zm00001d006628_T003	4388	4412	4403	(((..(((((..((((((((((((.&.))))))))))))--)))))--)))	GCAACUGAGUUUCGGAACAAUGCCG&UGGUAUUGUUUCG--GCUCA--UGU	2.055	N/A
zma-miR171h-5p	Zm00001d006628_T004	3459	3483	3474	..((((((((((.((((((..&..))))))-))))))))))..	GCAACUGAGUUUCGGAACAAUGCCG&UGGUAUUGUUUCG--GCUCA--UGU	2.055	Protein TIME FOR COFFEE
zma-miR171h-5p	Zm00001d006628_T006	4624	4648	4639	(((..(((((..((((((((((((.&.))))))))))))--)))))--)))	GCAACUGAGUUUCGGAACAAUGCCG&UGGUAUUGUUUCG--GCUCA--UGU	4.11	N/A
zma-miR171h-5p	Zm00001d006628_T007	4533	4557	4548	(((..(((((..((((((((((((.&.))))))))))))--)))))--)))	GCAACUGAGUUUCGGAACAAUGCCG&UGGUAUUGUUUCG--GCUCA--UGU	4.11	Protein TIME FOR COFFEE
zma-miR171h-5p	Zm00001d007186_T001	2050	2071	2062	(((((-((((...((((((((((&))))))))))--.)))).)))))	GCAUG-GCCGCUUGGCAGUGCCA&UGGUAUUGUU--UCGGCUCAUGU	2.055	Apyrase 1
zma-miR171h-5p	Zm00001d007186_T004	1825	1846	1837	(((((-((((...((((((((((&))))))))))--.)))).)))))	GCAUG-GCCGCUUGGCAGUGCCA&UGGUAUUGUU--UCGGCUCAUGU	2.055	N/A
zma-miR171h-5p	Zm00001d007267_T001	665	686	677	((((((-((((((.((.((((&)))).)).)))))).))))))	CCACAAGCCGGCAGCGAUGCCA&UGGUAUUGUU-UCGGCUCAUGU	8.22	light harvesting chlorophyll a/b binding protein5
zma-miR171h-5p	Zm00001d007871_T001	4525	4550	4541	..((((((.(((....((((((((((&))))))))))----)))-))))))..	UGAUGAGCACGAUAAUGGCAAUGCCA&UGGUAUUGUU----UCG-GCUCAUGU	2.055	NA
zma-miR171h-5p	Zm00001d007871_T002	4609	4634	4625	..((((((.(((....((((((((((&))))))))))----)))-))))))..	UGAUGAGCACGAUAAUGGCAAUGCCA&UGGUAUUGUU----UCG-GCUCAUGU	2.055	NA
zma-miR171h-5p	Zm00001d007871_T003	4669	4694	4685	..((((((.(((....((((((((((&))))))))))----)))-))))))..	UGAUGAGCACGAUAAUGGCAAUGCCA&UGGUAUUGUU----UCG-GCUCAUGU	2.055	NA
zma-miR171h-5p	Zm00001d007871_T005	4612	4637	4628	..((((((.(((....((((((((((&))))))))))----)))-))))))..	UGAUGAGCACGAUAAUGGCAAUGCCA&UGGUAUUGUU----UCG-GCUCAUGU	2.055	N/A
zma-miR171h-5p	Zm00001d007871_T009	3491	3516	3507	..((((((.(((....((((((((((&))))))))))----)))-))))))..	UGAUGAGCACGAUAAUGGCAAUGCCA&UGGUAUUGUU----UCG-GCUCAUGU	2.055	NA
zma-miR171h-5p	Zm00001d012312_T001	725	745	737	.((((((((((..(-((((.&.)))).)..)))))))))).	CGGUGAGCUCGAGACGA-GCCA&UGGUAUUGUUUCG-GCUCAUGU	10.275	Undecaprenyl pyrophosphate synthetase
zma-miR171h-5p	Zm00001d013336_T001	1867	1887	1878	...(((((((((((((((((.&.)))))))))))))))))...	AUCUGAGCUGGAGCAGUACCU&UGGUAUUGUUUCGGCUCAUGU	4.11	Zinc finger BED domain-containing protein DAYSLEEPER
zma-miR171h-5p	Zm00001d013838_T003	3442	3465	3456	(((((.(((((...(((..(((((&)))))..)))---))))).)))))	GCAUGUGCCGAUUUAACUUUACCA&UGGUAUUGUU---UCGGCUCAUGU	14.385	Tetratricopeptide repeat (TPR)-like superfamily protein
zma-miR171h-5p	Zm00001d015204_T001	648	668	659	....((((((((((((.(((.&.))).))))))))))))....	AUCGGAGCCGGGACGACGCCG&UGGUAUUGUUUCGGCUCAUGU	6.165	50S ribosomal protein L3-1 chloroplastic
zma-miR171h-5p	Zm00001d015702_T001	4268	4289	4280	..((((.((((((((((((((.&.))))))))))))))-))))..	UGGUGGCGCCGGAGCGGUGCCC&UGGUAUUGUUUCGGC-UCAUGU	4.11	Putative chloride channel-like protein CLC-g
zma-miR171h-5p	Zm00001d015975_T001	1032	1053	1043	(((.((((((((((...(((((&)))))-..)))))))))).)))	GCGGGAGCCGGGGCCCUUGCCA&UGGUA-UUGUUUCGGCUCAUGU	10.275	Probable lactoylglutathione lyase chloroplastic
zma-miR171h-5p	Zm00001d015976_T001	1032	1053	1043	(((-((((.((((((((((.((&)).))))))))))-)))).)))	GCGGGAGCCGGGGCCCUUGCCA&UGGUA-UUGUUUCGGCUCAUGU	4.11	Probable lactoylglutathione lyase chloroplastic
zma-miR171h-5p	Zm00001d019479_T002	1769	1791	1782	(((..(((((.(((((((((((..&..)))))))))))-)))))--)))	ACGCGAGCCCUGAAGCAGUACGA&UGGUAUUGUUUC--GGCUCAUGU	2.055	granule-bound starch synthase1b
zma-miR171h-5p	Zm00001d019479_T003	1966	1988	1979	(((.(((((..((((((((((..&..))))))))))--))))).)))	ACGCGAGCCCUGAAGCAGUACGA&UGGUAUUGUUUC--GGCUCAUGU	2.055	granule-bound starch synthase1b
zma-miR171h-5p	Zm00001d019479_T004	2155	2177	2168	(((..(((((.(((((((((((..&..)))))))))))-)))))--)))	ACGCGAGCCCUGAAGCAGUACGA&UGGUAUUGUUUC--GGCUCAUGU	2.055	granule-bound starch synthase1b
zma-miR171h-5p	Zm00001d019479_T005	2104	2126	2117	(((..(((((.(((((((((((..&..)))))))))))-)))))--)))	ACGCGAGCCCUGAAGCAGUACGA&UGGUAUUGUUUC--GGCUCAUGU	2.055	granule-bound starch synthase1b
zma-miR171h-5p	Zm00001d019479_T006	1774	1796	1787	(((..(((((.(((((((((((..&..)))))))))))-)))))--)))	ACGCGAGCCCUGAAGCAGUACGA&UGGUAUUGUUUC--GGCUCAUGU	2.055	granule-bound starch synthase1b
zma-miR171h-5p	Zm00001d021318_T005	658	684	675	((((((((((......((((((.(((.&.))).))))))------))))))))))	ACGUGAGCCGGUUCCUGAGCGAGACCG&UGGUAUUGUUU------CGGCUCAUGU	4.11	N/A
zma-miR171h-5p	Zm00001d024027_T001	756	777	767	((.((((((((((.(((.((((&)))).)))-)))))))))).))	GCCUGAGCCGAAACCGAAACCA&UGGUAUUG-UUUCGGCUCAUGU	6.165	proline rich cell wall protein1
zma-miR171h-5p	Zm00001d026439_T020	4924	4945	4935	(((.(((((((((((..(((((&)))))-.))))))))))).)))	GCGAGGGCCGAAACGCCUGCCA&UGGUA-UUGUUUCGGCUCAUGU	2.055	N/A
zma-miR171h-5p	Zm00001d026439_T086	2872	2893	2883	...(((((((...(((((((((((&)))))))))))---)))))))...	GCGAGGGCCGAAACGCCUGCCA&UGGUA-UUGUUUCGGCUCAUGU	2.055	N/A
zma-miR171h-5p	Zm00001d026439_T091	2320	2341	2331	(((.(((((((((((..(((((&)))))-.))))))))))).)))	GCGAGGGCCGAAACGCCUGCCA&UGGUA-UUGUUUCGGCUCAUGU	2.055	N/A
zma-miR171h-5p	Zm00001d026677_T004	2924	2947	2937	((((((..((((((((.((((((.&.))))))-))))))))--))))))	ACAUGACUGCUGAAACUGGUACCU&UGGUAUU-GUUUCGGC--UCAUGU	2.055	Serine/threonine-protein kinase STY46
zma-miR171h-5p	Zm00001d027309_T001	709	730	721	(((((((((((.(((((.(((.&.))).)))))-)))))))))))	GCAUGAGCUGAUAACGAAACCG&UGGUAUUGUU-UCGGCUCAUGU	24.66	Phosphoglucan phosphatase DSP4 chloroplastic
zma-miR171h-5p	Zm00001d027309_T002	555	576	567	(((((((((((.(((((.(((.&.))).)))))-)))))))))))	GCAUGAGCUGAUAACGAAACCG&UGGUAUUGUU-UCGGCUCAUGU	45.21	N/A
zma-miR171h-5p	Zm00001d027309_T004	1125	1146	1137	.((-((((((((((((--(((&)))..)))))))))))).)).	GCAUGAGCUGAUAACGAAACCG&UGGUAUUGUU-UCGGCUCAUGU	34.935	N/A
zma-miR171h-5p	Zm00001d027309_T006	555	576	567	(((((((((((.(((((.(((.&.))).)))))-)))))))))))	GCAUGAGCUGAUAACGAAACCG&UGGUAUUGUU-UCGGCUCAUGU	57.54	Phosphoglucan phosphatase DSP4 chloroplastic
zma-miR171h-5p	Zm00001d027309_T008	1759	1780	1771	.((-((((((((((((--(((&)))..)))))))))))).)).	GCAUGAGCUGAUAACGAAACCG&UGGUAUUGUU-UCGGCUCAUGU	34.935	Phosphoglucan phosphatase DSP4 chloroplastic
zma-miR171h-5p	Zm00001d027309_T009	310	331	322	(((((((((((.(((((.(((.&.))).)))))-)))))))))))	GCAUGAGCUGAUAACGAAACCG&UGGUAUUGUU-UCGGCUCAUGU	49.32	Phosphoglucan phosphatase DSP4 chloroplastic
zma-miR171h-5p	Zm00001d028083_T003	1001	1023	1013	...((.((((((((((((.((((&))))-))))))))))))-))...	GUCUGCAGCCGAAGCAGUAGCCA&UGGU-AUUGUUUCGGCU-CAUGU	10.275	N/A
zma-miR171h-5p	Zm00001d030080_T001	337	360	348	...(((((((((((.(((((.&.)))))-)))))))))))...	GCGUGGGUUGGGGCAAAGAUGCCC&UGGUAU---UGUUUCGGCUCAUGU	2.055	NADH dehydrogenase [ubiquinone] 1 beta subcomplex subunit 10-A
zma-miR171h-5p	Zm00001d030080_T002	337	360	348	(((((((((((((((...(((((.&.)))))---)))))))))))))))	GCGUGGGUUGGGGCAAAGAUGCCC&UGGUAU---UGUUUCGGCUCAUGU	2.055	NADH dehydrogenase [ubiquinone] 1 beta subcomplex subunit 10-A
zma-miR171h-5p	Zm00001d032591_T004	2528	2550	2539	(((((((((.....((((((((.&.))))))))--...)))))))))	GCGUGGGCCAUAUUACAAUGCCC&UGGUAUUGU--UUCGGCUCAUGU	2.055	N/A
zma-miR171h-5p	Zm00001d032999_T001	1635	1662	1653	(((((((((((.......((((((((..&..))))))))-------)))))))))))	ACAUGAGCUGAUCAGCCUGACAGUACGU&UGGUAUUGUU-------UCGGCUCAUGU	16.44	DOF40 C2C2-DOF type transcription factor
zma-miR171h-5p	Zm00001d033109_T001	3381	3403	3394	(((.(((((..(((((((((((.&.)))))))))))--))))).)))	ACGCGAGCCAGGAGGCAGUGCUG&UGGUAUUGUUUC--GGCUCAUGU	4.11	P-loop containing nucleoside triphosphate hydrolases superfamily protein
zma-miR171h-5p	Zm00001d033109_T002	2789	2811	2802	(((.(((((..(((((((((((.&.)))))))))))--))))).)))	ACGCGAGCCAGGAGGCAGUGCUG&UGGUAUUGUUUC--GGCUCAUGU	2.055	P-loop containing nucleoside triphosphate hydrolases superfamily protein
zma-miR171h-5p	Zm00001d033109_T003	1972	1994	1985	(((.(((((..(((((((((((.&.)))))))))))--))))).)))	ACGCGAGCCAGGAGGCAGUGCUG&UGGUAUUGUUUC--GGCUCAUGU	2.055	P-loop containing nucleoside triphosphate hydrolases superfamily protein
zma-miR171h-5p	Zm00001d033109_T006	3451	3473	3464	(((.(((((..(((((((((((.&.)))))))))))--))))).)))	ACGCGAGCCAGGAGGCAGUGCUG&UGGUAUUGUUUC--GGCUCAUGU	4.11	P-loop containing nucleoside triphosphate hydrolases superfamily protein
zma-miR171h-5p	Zm00001d033109_T008	469	491	482	(((.(((((..(((((((((((.&.)))))))))))--))))).)))	ACGCGAGCCAGGAGGCAGUGCUG&UGGUAUUGUUUC--GGCUCAUGU	2.055	N/A
zma-miR171h-5p	Zm00001d033391_T001	1130	1152	1141	(((((.((..(((((((.((((.&.))))-)))))))..))-)))))	GCGGGAGCCGAGGCUGGAGGCCA&UGGU--AUUGUUUCGGCUCAUGU	2.055	NA
zma-miR171h-5p	Zm00001d034368_T001	1102	1122	1113	...(((((.(((((((((..(((&)))..))))))))).)))))...	GC-UGAGCCCGGAGCAGUGCAA&UGGUAUUGUUUCGG-CUCAUGU	82.2	chaperone DNA J homolog1
zma-miR171h-5p	Zm00001d040614_T002	828	848	839	(((.((((.(((((((((((.&.))))))))))).)))).)))	GCAGGGGCAGAGGCAGUACCG&UGGUAUUGUUUCGGCUCAUGU	2.055	PIT1
zma-miR171h-5p	Zm00001d043847_T001	378	399	390	(((.(((.(((((((.(((((.&.))))).)))))))-))).)))	GCGCGAGCCCGAGGCCGUGCCG&UGGUAUUGUUUCGG-CUCAUGU	8.22	NA
zma-miR171h-5p	Zm00001d044533_T001	1940	1961	1952	..(((((.(((((((((((((.&.)))))))))))))-)))))..	UUGUGAGUCUGAAACAAUGCCG&UGGUAUUGUUUCGG-CUCAUGU	8.22	Vacuolar cation/proton exchanger 3
zma-miR171h-5p	Zm00001d045366_T001	636	656	647	.((((((-(((.(((((((((&))))))))).))).)))))).	GCGUGAGAGGAAGGAAUGCCA&UGGUAUUGUUUCGGCUCAUGU	16.44	ferredoxin-thioredoxin1
zma-miR171h-5p	Zm00001d045366_T002	604	624	615	.((((((-(((.(((((((((&))))))))).))).)))))).	GCGUGAGAGGAAGGAAUGCCA&UGGUAUUGUUUCGGCUCAUGU	6.165	ferredoxin-thioredoxin1
zma-miR171h-5p	Zm00001d047761_T006	2690	2710	2701	.((((((((.(((((.((((.&.)))).))))).)))))))).	CCAUGAGCCAAAAUAUUGCCG&UGGUAUUGUUUCGGCUCAUGU	2.055	Two-component response regulator-like APRR3
zma-miR171h-5p	Zm00001d047761_T008	2511	2531	2522	.((((((((.(((((.((((.&.)))).))))).)))))))).	CCAUGAGCCAAAAUAUUGCCG&UGGUAUUGUUUCGGCUCAUGU	2.055	Two-component response regulator-like APRR3
zma-miR171h-5p	Zm00001d047761_T009	2660	2680	2671	.((((((((.(((((.((((.&.)))).))))).)))))))).	CCAUGAGCCAAAAUAUUGCCG&UGGUAUUGUUUCGGCUCAUGU	2.055	Two-component response regulator-like APRR3
zma-miR171h-5p	Zm00001d047761_T012	2354	2374	2365	.((((((((.(((((.((((.&.)))).))))).)))))))).	CCAUGAGCCAAAAUAUUGCCG&UGGUAUUGUUUCGGCUCAUGU	4.11	Two-component response regulator-like APRR3
zma-miR171h-5p	Zm00001d047761_T013	2272	2292	2283	.((((((((.(((((.((((.&.)))).))))).)))))))).	CCAUGAGCCAAAAUAUUGCCG&UGGUAUUGUUUCGGCUCAUGU	2.055	Two-component response regulator-like APRR3
zma-miR171h-5p	Zm00001d047761_T014	1866	1886	1877	.((((((((.(((((.((((.&.)))).))))).)))))))).	CCAUGAGCCAAAAUAUUGCCG&UGGUAUUGUUUCGGCUCAUGU	2.055	Two-component response regulator-like APRR3
zma-miR171h-5p	Zm00001d047761_T015	2044	2064	2055	.((((((((.(((((.((((.&.)))).))))).)))))))).	CCAUGAGCCAAAAUAUUGCCG&UGGUAUUGUUUCGGCUCAUGU	2.055	Two-component response regulator-like APRR3
zma-miR171h-5p	Zm00001d050184_T002	2985	3008	2996	(((.((((((((...((((((((.&.))))))))---)))))))).)))	ACAGGAGCUGAAGAGGCGGUGCCU&UGGUAUUGU---UUCGGCUCAUGU	2.055	E3 ubiquitin-protein ligase XBAT32
zma-miR171h-5p	Zm00001d050184_T010	1474	1497	1485	(((.((((((((...((((((((.&.))))))))---)))))))).)))	ACAGGAGCUGAAGAGGCGGUGCCU&UGGUAUUGU---UUCGGCUCAUGU	2.055	E3 ubiquitin-protein ligase XBAT32
zma-miR171h-5p	Zm00001d050234_T001	1106	1128	1119	(.(((((((....(((((((((.&.)))))))))--..))))))).)	GGAUGAGCCAUCUGACAAUGCCG&UGGUAUUGUU--UCGGCUCAUGU	4.11	Mitochondrial transcription termination factor family protein
zma-miR171i-5p	ENSRNA049478207-T1	132	151	142	.((((((((((((((((..&..)))))))))))))))).	UUCGG-UGAGCCGUGCCACGG&UGUUGGCACGGUUCAAUCAAA	18.495	Eukaryotic large subunit ribosomal RNA
zma-miR171i-5p	ZeamMr004	1235	1252	1244	...((((((((.(((((((((.&.)))))))))-))))))))...	CUUGAUUGA---GUGCCAGCA&UGUUGGCACGGUUCAAUCAAA	10.275	rrn1818S ribosomal RNA
zma-miR171i-5p	Zm00001d007152_T001	990	1009	1001	..(((((((((.(-(((((((&))))))).).)))))))))..	AGUGAUUGAAUGG-GCCAGCA&UGUUGGCACGGUUCAAUCAAA	4.11	F-box/kelch-repeat protein SKIP6
zma-miR171i-5p	Zm00001d013012_T002	2268	2289	2279	...((((((((((((.(((.((&)).)))-))))))))))))...	CGCGAUUGAACCGUGACCGUCA&UGUUGG-CACGGUUCAAUCAAA	2.055	N/A
zma-miR171i-5p	Zm00001d013012_T004	2505	2526	2516	...((((((((((((.(((.((&)).)))-))))))))))))...	CGCGAUUGAACCGUGACCGUCA&UGUUGG-CACGGUUCAAUCAAA	10.275	HIT zinc finger ;PAPA-1-like conserved region
zma-miR171i-5p	Zm00001d013012_T005	2056	2077	2067	((((((((((((.(((.....&.....)))-))))))))))))	CGCGAUUGAACCGUGACCGUCA&UGUUGG-CACGGUUCAAUCAAA	10.275	N/A
zma-miR171i-5p	Zm00001d013012_T006	2022	2043	2033	((((((((((((.(((.....&.....)))-))))))))))))	CGCGAUUGAACCGUGACCGUCA&UGUUGG-CACGGUUCAAUCAAA	4.11	N/A
zma-miR171i-5p	Zm00001d013012_T007	1814	1835	1825	((((((((((((.(((.....&.....)))-))))))))))))	CGCGAUUGAACCGUGACCGUCA&UGUUGG-CACGGUUCAAUCAAA	6.165	N/A
zma-miR171i-5p	Zm00001d013012_T008	1344	1365	1355	((((((((((((.(((.....&.....)))-))))))))))))	CGCGAUUGAACCGUGACCGUCA&UGUUGG-CACGGUUCAAUCAAA	2.055	HIT zinc finger ;PAPA-1-like conserved region
zma-miR171i-5p	Zm00001d016230_T001	2437	2456	2447	..(((-((((((((((.(((.&.))).)))))))))).)))..	GCUGA-UGAGCCGUGUGAGCU&UGUUGGCACGGUUCAAUCAAA	16.44	ADP%2CATP carrier protein
zma-miR171i-5p	Zm00001d023707_T001	451	472	463	(((((((...-(((((((..&..)))))))....)))))))	CGUGGUGCGGGCCGUGCCGGAU&UGUUGGCACGGUUC-AAUCAAA	127.41	Thioredoxin M-type%2C chloroplastic
zma-miR171i-5p	Zm00001d023707_T002	408	429	420	(((((((...-(((((((..&..)))))))....)))))))	CGUGGUGCGGGCCGUGCCGGAU&UGUUGGCACGGUUC-AAUCAAA	137.685	Thioredoxin M-type%2C chloroplastic
zma-miR171i-5p	Zm00001d023987_T003	731	752	743	(((((.(((((((..(.(((((&))))).)..)))))))-)))))	CUUGGUGGGAACCGUGGCAGCC&UGUUGGCACGGUUC-AAUCAAA	4.11	La-related protein 6B
zma-miR171i-5p	Zm00001d028010_T001	1635	1654	1645	....((((-((((((((((((&)))))))))))).))))....	AGCUAUUG-ACCGUGCCGGCA&UGUUGGCACGGUUCAAUCAAA	2.055	conserved oligomeric Golgi complex component-related / COG complex component-related
zma-miR171i-5p	Zm00001d029650_T005	2728	2746	2739	..(((((((((((((--((((&))))..)))))))))))))..	GAUGAUUGAACCGUG--GACA&UGUUGGCACGGUUCAAUCAAA	2.055	HIT zinc finger family protein
zma-miR171i-5p	Zm00001d029650_T007	853	871	864	..(((((((((((((--((((&))))..)))))))))))))..	GAUGAUUGAACCGUG--GACA&UGUUGGCACGGUUCAAUCAAA	2.055	HIT zinc finger family protein
zma-miR171i-5p	Zm00001d031749_T006	1536	1556	1547	...((.((((((((((((((.&.)))))))))))))).))...	UUCGGCUGGAUCGUGCCGGCG&UGUUGGCACGGUUCAAUCAAA	2.055	Pyridoxal phosphate (PLP)-dependent transferases superfamily protein
zma-miR171i-5p	Zm00001d031749_T007	2610	2630	2621	...((.((((((((((((((.&.)))))))))))))).))...	UUCGGCUGGAUCGUGCCGGCG&UGUUGGCACGGUUCAAUCAAA	2.055	Pyridoxal phosphate (PLP)-dependent transferases superfamily protein
zma-miR171i-5p	Zm00001d031749_T009	839	859	850	...((.((((((((((((((.&.)))))))))))))).))...	UUCGGCUGGAUCGUGCCGGCG&UGUUGGCACGGUUCAAUCAAA	2.055	N/A
zma-miR171i-5p	Zm00001d036402_T002	858	878	868	...((.-(((((.(((((((((&)))))))))-)))))..))...	GAAGAG-GAGCCUGUGCCAGCA&UGUUGGCAC-GGUUCAAUCAAA	2.055	protein; Receptor-like protein kinase-like
zma-miR171i-5p	Zm00001d037652_T001	878	900	891	((((-((((((...((((((((((&))))))))))---)))))).))))	UUUG-UUGGACUCUCGUGCCAACA&UGUUGGCACG---GUUCAAUCAAA	139.74	Inositol-3-phosphate synthase isozyme 1
zma-miR171i-5p	Zm00001d038163_T003	240	260	251	((((((((..(((((.((.((((&)))).)).)))))-.))))))))	GUCGACGGAGGCGUGCCAGCA&UGUUGGCACGGUUCAAUCAAA	2.055	pyruvate orthophosphate dikinase1
zma-miR171i-5p	Zm00001d038163_T005	237	257	248	((((((((..(((((.((.((((&)))).)).)))))-.))))))))	GUCGACGGAGGCGUGCCAGCA&UGUUGGCACGGUUCAAUCAAA	4.11	pyruvate orthophosphate dikinase1
zma-miR171i-5p	Zm00001d038163_T006	235	255	246	.(((.-((((((((((((((&))))))))))))))..))).	GUCGACGGAGGCGUGCCAGCA&UGUUGGCACGGUUCAAUCAAA	2.055	N/A
zma-miR171i-5p	Zm00001d038163_T007	235	255	246	((((((((..(((((.((.((((&)))).)).)))))-.))))))))	GUCGACGGAGGCGUGCCAGCA&UGUUGGCACGGUUCAAUCAAA	2.055	N/A
zma-miR171i-5p	Zm00001d038163_T012	235	255	246	((((((((..(((((.((.((((&)))).)).)))))-.))))))))	GUCGACGGAGGCGUGCCAGCA&UGUUGGCACGGUUCAAUCAAA	4.11	pyruvate orthophosphate dikinase1
zma-miR171i-5p	Zm00001d038163_T015	234	254	245	((((((((((...(((.(((((.&.))))).)))---))))))))))	GUCGACGGAGGCGUGCCAGCA&UGUUGGCACGGUUCAAUCAAA	2.055	N/A
zma-miR171i-5p	Zm00001d038163_T018	234	254	245	((((((((..(((((.((.((((&)))).)).)))))-.))))))))	GUCGACGGAGGCGUGCCAGCA&UGUUGGCACGGUUCAAUCAAA	2.055	N/A
zma-miR171i-5p	Zm00001d038163_T019	234	254	245	((((((((..(((((.((.((((&)))).)).)))))-.))))))))	GUCGACGGAGGCGUGCCAGCA&UGUUGGCACGGUUCAAUCAAA	2.055	pyruvate orthophosphate dikinase1
zma-miR171i-5p	Zm00001d038163_T020	234	254	245	((((((((..(((((.((.((((&)))).)).)))))-.))))))))	GUCGACGGAGGCGUGCCAGCA&UGUUGGCACGGUUCAAUCAAA	2.055	pyruvate orthophosphate dikinase1
zma-miR171i-5p	Zm00001d038163_T021	232	252	243	.(((.-((((((((((((((&))))))))))))))..))).	GUCGACGGAGGCGUGCCAGCA&UGUUGGCACGGUUCAAUCAAA	2.055	pyruvate orthophosphate dikinase1
zma-miR171i-5p	Zm00001d038163_T022	232	252	243	((((((((..(((((.((.((((&)))).)).)))))-.))))))))	GUCGACGGAGGCGUGCCAGCA&UGUUGGCACGGUUCAAUCAAA	4.11	N/A
zma-miR171i-5p	Zm00001d038728_T012	1533	1551	1542	...(((((--(((((((((((&)))))))))))..)))))...	GCAGAUUG--CUGUGCCAACA&UGUUGGCACGGUUCAAUCAAA	2.055	trehalose-6-phosphate synthase12
zma-miR171i-5p	Zm00001d041804_T001	412	433	424	(((((((...-(((((((..&..)))))))....)))))))	CGUGGUGCGGGCCGUGCCGGAU&UGUUGGCACGGUUC-AAUCAAA	119.19	thioredoxin M2
zma-miR171l-3p	Zm00001d011049_T001	459	477	469	.((.((((.(((((((.(((.&.))).))))))).)))).)).	GAUACC-ACGCGGCUC-GUCC&GGAUUGAGCCGCGUCAAUAUC	8.22	NA
zma-miR171l-3p	Zm00001d037473_T001	4099	4123	4110	((((((((((((....(((((((.(&).)))))))----))))))))))))	GGUGUUGACGUGUUGUGCUCGGUGC&GGAUUGAGC----CGCGUCAAUAUC	2.055	Transducin/WD40 repeat-like superfamily protein
zma-miR171l-3p	Zm00001d037473_T008	1638	1662	1649	((((((((((((....(((((((.(&).)))))))----))))))))))))	GGUGUUGACGUGUUGUGCUCGGUGC&GGAUUGAGC----CGCGUCAAUAUC	2.055	Transducin/WD40 repeat-like superfamily protein
zma-miR171l-3p	Zm00001d053900_T002	1059	1081	1071	..((((((((.((((.(((((((&)))))))-))))-))))))))..	AUUAUUGAUGUUGGCAUCAAUCC&GGAUUGA-GCCG-CGUCAAUAUC	4.11	Bifunctional protein FolD 4 chloroplastic
zma-miR172b-5p	Zm00001d003312_T002	786	802	793	.(((((---(((((((((((&)))))))))))...))))).	AGUGAG---UGAUGGUGCUG&CAGCACCAUCAAGAUUCACA	2.055	N/A
zma-miR172b-5p	Zm00001d006696_T001	315	337	328	(((((...(((((((.(((((((&))))))).)))))))---)))))	UGUGAAGGGUCUUGAGGGUGCUG&CAGCACCAUCAAGAU---UCACA	2.055	Serrate RNA effector molecule
zma-miR172b-5p	Zm00001d018487_T005	239	255	246	.(((((---(((((((((((&)))))))))))...))))).	AGUGAG---UGAUGGUGCUG&CAGCACCAUCAAGAUUCACA	4.11	N/A
zma-miR172b-5p	Zm00001d021362_T001	506	531	522	((((.....((((..(((((((((((&)))))))))))-.))))-----))))	UGUGGCAUCGAUCCCUGAUGGUGCUG&CAGCACCAUCA-AGAUU-----CACA	2.055	growth-regulating factor 9
zma-miR172b-5p	Zm00001d024567_T010	1093	1121	1103	.((((((((((((((.........(((((&)))))---------)))))))))))))).	GGUGAAUUUUGAUGGCGAUCCAACUGCUG&CAGCA---------CCAUCAAGAUUCACA	2.055	N/A
zma-miR172b-5p	Zm00001d030556_T001	1380	1404	1390	(((((((((((.....(((.(((((&)))))-)))----.)))))))))))	UGUGGAUCUUGCUGUUUGGAUGCUG&CAGCA-CCA----UCAAGAUUCACA	4.11	Organic cation/carnitine transporter 7
zma-miR172b-5p	Zm00001d031542_T001	1123	1145	1136	(((((...(((((((.(((((((&))))))).)))))))---)))))	UGUGAAGGGUCUUGAGGGUGCUG&CAGCACCAUCAAGAU---UCACA	4.11	Serrate RNA effector molecule
zma-miR172b-5p	Zm00001d032528_T001	835	856	847	((((.......(((((((((((&)))))))))))--.....))))	UGUGUUAACAGUGAUGGUGCUG&CAGCACCAUCA--AGAUUCACA	2.055	NA
zma-miR172b-5p	Zm00001d049958_T003	440	466	450	(((((((.(((((((.......(((((&)))))-------))))))).)))))))	UGUGAGUGUUGAUGGAUUGCUUUGCUG&CAGCA-------CCAUCAAGAUUCACA	2.055	N/A
zma-miR172c-5p	Zm00001d002256_T005	1330	1358	1349	.(((((((.........((((((((((((&))))))))))))---------))))))).	AGUGAAUUAAGAGGGGAUUGGUGGUGCUG&CAGCACCACCAA---------GAUUCACA	2.055	Starch synthase 3 chloroplastic/amyloplastic
zma-miR172c-5p	Zm00001d002351_T001	825	843	834	(((((((((..((((((((....(((((&)))))----))))))))--)))))))))	CUAGAGUC-UGGUGGUGCUC&CAGCACCACCAAGAUUCACA	2.055	terpene synthase1
zma-miR172c-5p	Zm00001d004936_T001	191	210	201	((-((((-(((((((((((..&..))))))))))).)))).))	AGAUGAUCGAGGUGGUGCUG&CAGCACCACCAAGAUUCACA	4.11	Ubiquitin-like protein 5
zma-miR172c-5p	Zm00001d005199_T002	2220	2241	2230	.(((((((((((((...(((((&)))))--.))))))))))))).	CGUGAAUCUUGGUGUUCUGUUG&CAGCA--CCACCAAGAUUCACA	2.055	Protein kinase superfamily protein
zma-miR172c-5p	Zm00001d005199_T003	2181	2202	2191	.(((((((((((((...(((((&)))))--.))))))))))))).	CGUGAAUCUUGGUGUUCUGUUG&CAGCA--CCACCAAGAUUCACA	2.055	Protein kinase superfamily protein
zma-miR172c-5p	Zm00001d006079_T001	2850	2869	2860	..(((((.((.(((((((((-((&)).)))))))))-))-)))))..	UCAACCUGUUGGUGGUGCUG&CAGCACCACCAAGAUUCACA	4.11	Ubiquitin carboxyl-terminal hydrolase 2
zma-miR172c-5p	Zm00001d008396_T001	985	1007	998	((((((((....(((((((((..&..)))))))))---.))))))))	UGUGAAUCACCGUGGUGGUGUGC&CAGCACCACCA---AGAUUCACA	10.275	NA
zma-miR172c-5p	Zm00001d008396_T002	644	666	657	((((((((....(((((((((..&..)))))))))---.))))))))	UGUGAAUCACCGUGGUGGUGUGC&CAGCACCACCA---AGAUUCACA	8.22	NA
zma-miR172c-5p	Zm00001d008396_T003	741	763	754	((((((((....(((((((((..&..)))))))))---.))))))))	UGUGAAUCACCGUGGUGGUGUGC&CAGCACCACCA---AGAUUCACA	12.33	NA
zma-miR172c-5p	Zm00001d008396_T004	1315	1337	1328	((((((((....(((((((((..&..)))))))))---.))))))))	UGUGAAUCACCGUGGUGGUGUGC&CAGCACCACCA---AGAUUCACA	4.11	NA
zma-miR172c-5p	Zm00001d013030_T001	1596	1613	1604	.(((...--(((((((((((&))))))))))).....))).	AGUGUAG--UGGUGGUGCUG&CAGCACCACCAAGAUUCACA	12.33	Calcium-dependent protein kinase 7
zma-miR172c-5p	Zm00001d013865_T001	1695	1719	1710	.((((..(.......((((((((((&))))))))))-----..)..)))).	CGUGAUGCAGGCAGGGGUGGUGCUG&CAGCACCACC-----AAGAUUCACA	2.055	Probable serine protease EDA2
zma-miR172c-5p	Zm00001d013865_T004	1873	1897	1888	.((((..(.......((((((((((&))))))))))-----..)..)))).	CGUGAUGCAGGCAGGGGUGGUGCUG&CAGCACCACC-----AAGAUUCACA	6.165	Probable serine protease EDA2
zma-miR172c-5p	Zm00001d014679_T001	347	366	357	((.((.(((-(((((((((((&))))))))))).))).))-))	UGCUGCAUC-UGGUGGUGCUG&CAGCACCACCAAGAUUCA-CA	4.11	acidic ribosomal protein P3
zma-miR172c-5p	Zm00001d016540_T001	225	247	238	.(((((.((...(((((((((((&)))))))))))---)).))))).	AGUGAAGCUUGCUGGUGGUGUUG&CAGCACCACCA---AGAUUCACA	4.11	Chaperonin 60 subunit beta 2 chloroplastic
zma-miR172c-5p	Zm00001d016595_T005	1545	1567	1558	.(((((......(((((((((((&)))))))))))---...))))).	CGUGGAGAUUAGUGGUGGUGCUG&CAGCACCACCA---AGAUUCACA	2.055	RNA pseudouridine synthase 7
zma-miR172c-5p	Zm00001d016595_T009	1106	1128	1119	.(((((......(((((((((((&)))))))))))---...))))).	CGUGGAGAUUAGUGGUGGUGCUG&CAGCACCACCA---AGAUUCACA	4.11	RNA pseudouridine synthase 7
zma-miR172c-5p	Zm00001d019200_T001	976	996	987	(((((((((.((((((((...&...))))))))-)))))))))	UGUGGGUCUGUGGUGGUGGCA&CAGCACCACCA-AGAUUCACA	10.275	Small nucleolar ribonucleoprotein complex subunit
zma-miR172c-5p	Zm00001d019299_T008	169	188	178	(((((((.-(((..(((((((&)))))))-.)))..)))))))	UGUGGAUA-UGGGAGGUGCUG&CAGCACC-ACCAAGAUUCACA	2.055	Protein CIA1
zma-miR172c-5p	Zm00001d020853_T004	582	609	600	.((((((((........((((((((.((&)).))))))))--------)))))))).	CGUGGAUCUCCUCCUCUUGGUGGUGGUG&CAGCACCACCA--------AGAUUCACA	2.055	Probable RNA 3'-terminal phosphate cyclase-like protein
zma-miR172c-5p	Zm00001d024533_T001	820	841	832	...((((((((((((((-((((&)))).))))))))))))))...	GGUGAUGCCAACGGUGGUGCUG&CAGCACCACC--AAGAUUCACA	6.165	Putative DEAD-box ATP-dependent RNA helicase family protein
zma-miR172c-5p	Zm00001d033665_T001	228	251	242	.(((((((........((((((((-((((&)))).))))))))--------))))))).	AGUGCAUCCGUAUUGGUGGUGUUG&CAGCACCACCAA----GAUUCACA	39.045	N/A
zma-miR172c-5p	Zm00001d033665_T002	228	251	242	.(((((((........((((((((-((((&)))).))))))))--------))))))).	AGUGCAUCCGUAUUGGUGGUGUUG&CAGCACCACCAA----GAUUCACA	28.77	30S ribosomal protein S13 chloroplastic
zma-miR172c-5p	Zm00001d033925_T001	201	224	212	((.((((((((((...((((((..&..))))))---))))))))))-))	UGAUGGAUCUUGGCUCUGGUGCAC&CAGCACCA---CCAAGAUUCA-CA	2.055	cystathionine beta synthase domain protein1
zma-miR172c-5p	Zm00001d037526_T001	444	466	457	.(((((.((...(((((((((((&)))))))))))---)).))))).	AGUGAAGCUUGCUGGUGGUGUUG&CAGCACCACCA---AGAUUCACA	2.055	Chaperonin 60 subunit beta 2 chloroplastic
zma-miR172c-5p	Zm00001d041550_T005	767	791	782	(((((((((((((..((((((.&.))))))..)))))))))))))	GGUGACACCCAUCUUGGUGGUGAGG&CAGCACCACCAAGAU-----UCACA	2.055	Heat shock 70 kDa protein 3
zma-miR172c-5p	Zm00001d043795_T001	711	730	721	((((((((..(((((((...&...)))))))..))))))))	UGUGGAUCAGGGUGGUGGAC&CAGCACCACCAAGAUUCACA	2.055	Glutathione S-transferase GSTU6
zma-miR172c-5p	Zm00001d048132_T001	543	561	552	.(((.-((((((((((((..&..))))))))))))..))).	GGUGU-UCUUGGUGGUGUGA&CAGCACCACCAAGAUUCACA	4.11	mitochondrial ribosomal protein L51/S25/CI-B8 family protein
zma-miR172c-5p	Zm00001d049610_T001	1412	1427	1418	.(.((((((((((((((..(((.&.)))..)))))))))))))).).	CGUGAG----GGUGGUGCUG&CAGCACCACCAAGAUUCACA	2.055	Tryptophan synthase beta chain 1
zma-miR172c-5p	Zm00001d049610_T002	654	669	660	(((((.(((((.....(((((((((.&.)))))))))-----))))).)))))	CGUGAG----GGUGGUGCUG&CAGCACCACCAAGAUUCACA	2.055	N/A
zma-miR172c-5p	Zm00001d049636_T001	1896	1915	1906	...((((..(((((((((((&)))))))))))..))))...	CCAGAGUGGUGGUGGUGCUG&CAGCACCACCAAGAUUCACA	4.11	Pre-mRNA-splicing factor SLU7-A
zma-miR172c-5p	Zm00001d049636_T002	1896	1915	1906	..((((((....(((((..((((((((&))))))))--)))))----))))))..	CCAGAGUGGUGGUGGUGCUG&CAGCACCACCAAGAUUCACA	2.055	N/A
zma-miR172c-5p	Zm00001d049636_T003	1694	1713	1704	...((((..(((((((((((&)))))))))))..))))...	AAGGAGUGGUGGUGGUGCUG&CAGCACCACCAAGAUUCACA	4.11	Pre-mRNA-splicing factor SLU7-A
zma-miR172c-5p	Zm00001d049674_T002	282	304	295	...((((((((((((-(((&))).))))))))))))...	CGUGGGAUCUGGUGGUGGCGCUG&CAGCACCACCA--AGAUUC-ACA	2.055	60S acidic ribosomal protein P1-3
zma-miR172c-5p	Zm00001d052621_T003	1600	1619	1610	....(((((((((((.((((&)))).)))))))))))....	ACCAGAUCUUGGUGGCGCUG&CAGCACCACCAAGAUUCACA	2.055	N/A
zma-miR172c-5p	Zm00001d052621_T012	1838	1857	1848	....(((((((((((.((((&)))).)))))))))))....	ACCAGAUCUUGGUGGCGCUG&CAGCACCACCAAGAUUCACA	2.055	CCAAT-HAP5-transcription factor 59
zma-miR2275b-5p	Zm00001d017979_T003	1850	1871	1861	((.((((..((((.((((((((&))))))))-))))..)))).))	GGCUCGGAGGCCUGCUGAUCCU&AGGAUUAG-AGGCAACUGAACC	2.055	N/A
zma-miR2275b-5p	Zm00001d021376_T003	2454	2474	2465	((((.-(((((((((.(((((&))))).)))))))))..))))	GGUUUGGUCUCCUUUGAUCCU&AGGAUUAGAGGCAACUGAACC	2.055	Mitochondrial transcription termination factor family protein
zma-miR2275b-5p	Zm00001d021376_T004	2340	2360	2351	((((((((..(((((((((((&)))))))))))..))))))))	GGUUUGGUCUCCUUUGAUCCU&AGGAUUAGAGGCAACUGAACC	2.055	N/A
zma-miR2275b-5p	Zm00001d021376_T005	2991	3011	3002	((((.-(((((((((.(((((&))))).)))))))))..))))	GGUUUGGUCUCCUUUGAUCCU&AGGAUUAGAGGCAACUGAACC	2.055	Mitochondrial transcription termination factor family protein
zma-miR2275b-5p	Zm00001d023376_T001	779	800	790	(((((((((((((.(((.((..&..)).))).)))))))))))))	AUCUCGGUUGCUUGCUAGUCCA&AGGAUUAG-AGGCAACUGAACC	4.11	N/A
zma-miR2275b-5p	Zm00001d023376_T009	532	553	543	...((((((((((.(((((((.&.)))))))-))))))))))...	AUCUCGGUUGCUUGCUAGUCCA&AGGAUUAG-AGGCAACUGAACC	2.055	N/A
zma-miR2275b-5p	Zm00001d040953_T001	1196	1216	1207	(((((((((((((((((((((&)))))))))))))))))))))	GGUUUAGUUGUCUCUAGUCUU&AGGAUUAGAGGCAACUGAACC	14.385	NAD(P)-binding Rossmann-fold superfamily protein
zma-miR394a-5p	Zm00001d001812_T001	1056	1075	1066	((((((.(((..((((((((..&..))))))))--))).))))))	GGAGGUGGACAGGGCGUGGG&UUGGCAUUCUGUCCACCUCC	6.165	Rubisco Assembly Factor 1
zma-miR394a-5p	Zm00001d002416_T002	1080	1099	1090	..(((((.(((-(((((((((&))))))))).)))-)))))..	GGAGGUGGGCGAGAUGGCAU&UUGGCAUUCUGUCCACCUCC	12.33	RING/U-box superfamily protein
zma-miR394a-5p	Zm00001d002491_T001	651	673	662	(((((..(((((((...((((((&))))))--.)))))))-.)))))	GGGGGCGGGGCAGAUGCUGCCGA&UUGGCA--UUCUGUCC-ACCUCC	4.11	Putative RING-H2 finger protein ATL53
zma-miR394a-5p	Zm00001d012867_T003	670	690	680	(((((.((((((.(((((...&...)))))-)))))).)))))	GGAGGAGGACAGAAGUGCAGA&UUGGCAUU-CUGUCCACCUCC	10.275	NA
zma-miR394a-5p	Zm00001d014138_T009	377	396	388	((((((((.((((((-((.((&)).)).))))))-))))))))	GGAGGUGGAACGGGA-GCGGA&UUGGCAUUCUGU-CCACCUCC	2.055	Splicing factor CC1-like
zma-miR394a-5p	Zm00001d014138_T021	402	421	413	((((((((.((((((-((.((&)).)).))))))-))))))))	GGAGGUGGAACGGGA-GCGGA&UUGGCAUUCUGU-CCACCUCC	2.055	Splicing factor CC1-like
zma-miR394a-5p	Zm00001d014423_T027	2614	2635	2626	((((((((((..(((((((...&...)))))))--))))))))))	GGAGGUGGGCGAGGAAUGCAGA&UUGGCAUUCU--GUCCACCUCC	2.055	Probable inactive poly [ADP-ribose] polymerase SRO1
zma-miR394a-5p	Zm00001d014423_T028	2139	2160	2151	((((((((((..(((((((...&...)))))))--))))))))))	GGAGGUGGGCGAGGAAUGCAGA&UUGGCAUUCU--GUCCACCUCC	2.055	Probable inactive poly [ADP-ribose] polymerase SRO1
zma-miR394a-5p	Zm00001d014792_T001	2760	2782	2771	(((((((((..((((...(((((&)))))--.))))-.)))))))))	GGAGGUGGAAGAGAAGGAGCCGG&UUGGC--AUUCU-GUCCACCUCC	8.22	shepherd-like1
zma-miR394a-5p	Zm00001d014792_T002	2682	2704	2693	(((((((((..((((...(((((&)))))--.))))-.)))))))))	GGAGGUGGAAGAGAAGGAGCCGG&UUGGC--AUUCU-GUCCACCUCC	6.165	shepherd-like1
zma-miR394a-5p	Zm00001d014792_T003	2429	2451	2440	(((((((((..((((...(((((&)))))--.))))-.)))))))))	GGAGGUGGAAGAGAAGGAGCCGG&UUGGC--AUUCU-GUCCACCUCC	8.22	shepherd-like1
zma-miR394a-5p	Zm00001d014792_T004	1758	1780	1769	(((((((((..((((...(((((&)))))--.))))-.)))))))))	GGAGGUGGAAGAGAAGGAGCCGG&UUGGC--AUUCU-GUCCACCUCC	6.165	shepherd-like1
zma-miR394a-5p	Zm00001d014792_T005	1994	2016	2005	(((((((((..((((...(((((&)))))--.))))-.)))))))))	GGAGGUGGAAGAGAAGGAGCCGG&UUGGC--AUUCU-GUCCACCUCC	10.275	shepherd-like1
zma-miR394a-5p	Zm00001d014792_T006	2358	2380	2369	(((((((((..((((...(((((&)))))--.))))-.)))))))))	GGAGGUGGAAGAGAAGGAGCCGG&UUGGC--AUUCU-GUCCACCUCC	6.165	shepherd-like1
zma-miR394a-5p	Zm00001d014792_T007	2127	2149	2138	(((((((((..((((...(((((&)))))--.))))-.)))))))))	GGAGGUGGAAGAGAAGGAGCCGG&UUGGC--AUUCU-GUCCACCUCC	8.22	N/A
zma-miR394a-5p	Zm00001d016371_T001	369	392	382	(((((...((((((((((((.(((&)))-))))))))))))---)))))	GGAGGAGUUGGAUAGAAUGCUCGA&UUG-GCAUUCUGUCCA---CCUCC	12.33	NA
zma-miR394a-5p	Zm00001d017458_T004	779	799	788	.((((-((((((((..((((((&))))))--)))))))).)))).	UGAGG-GGGCAGAGGUUGCCGA&UUGGCA--UUCUGUCCACCUCC	4.11	Methylglutaconyl-CoA hydratase
zma-miR394a-5p	Zm00001d017887_T007	2650	2669	2660	(((((.(((.(((((((...&...))))))).))).)))))	GGAGGCGGAGAGAAUGCAUG&UUGGCAUUCUGUCCACCUCC	2.055	S-adenosyl-L-methionine-dependent methyltransferases superfamily protein
zma-miR394a-5p	Zm00001d018238_T001	392	411	402	((..(((....(((((((((((.((((&)))).)))))))))))----)))-.))	GGAGGAGGAGGGAGCGCCGG&UUGGCAUUCUGUCCACCUCC	14.385	Thioredoxin-like 3-1 chloroplastic
zma-miR394a-5p	Zm00001d018334_T001	779	800	789	(((((((((((..(((((.(..&..).)))))--)))))))))))	GGAGGUGGACGGCGAGUGGCUC&UUGGCAUUC--UGUCCACCUCC	2.055	Nuclear transport factor 2 (NTF2) family protein
zma-miR394a-5p	Zm00001d018467_T001	348	368	358	....((((((((((((((..(((.&.)))--))))))))))))))....	GGCGGUGGGCGGGGAGGCCGU&UUGGC-AUUCUGUCCACCUCC	2.055	homolog of Synechocystis YCF37
zma-miR394a-5p	Zm00001d020900_T001	237	257	246	(((((((((-(((((..((((.&.))))--))))).)))))))))	GGAGGUGGA-AGGGUACGCCAU&UUGGC--AUUCUGUCCACCUCC	4.11	Ribonuclease Z chloroplastic
zma-miR394a-5p	Zm00001d021297_T011	1811	1830	1821	((..((((((((((((((((&))))))))))))))))..))	GGCUGUGGAUAGAAUGCUAG&UUGGCAUUCUGUCCACCUCC	2.055	Pantothenate kinase 2
zma-miR394a-5p	Zm00001d023237_T001	833	859	851	((((((((((........((((-((((.&.)))).))))--------))))))))))	GGAGGUGGAUGACACAAUGGAG-GCCAC&UUGGCAUUCU--------GUCCACCUCC	8.22	RNA-directed DNA methylation 4
zma-miR394a-5p	Zm00001d027841_T001	627	645	636	((((((((-((((((((.(.&.).)))))))).))))))))	GGAGGUGG-CAGGAUGCGAC&UUGGCAUUCUGUCCACCUCC	2.055	Ribulose-phosphate 3-epimerase
zma-miR394a-5p	Zm00001d027841_T003	248	266	257	((((((((-((((((((.(.&.).)))))))).))))))))	GGAGGUGG-CAGGAUGCGAC&UUGGCAUUCUGUCCACCUCC	4.11	Ribulose-phosphate 3-epimerase
zma-miR394a-5p	Zm00001d028949_T001	2114	2138	2125	...((((((((((((.((((..&..)))).))))))))))))...	GGAGGUUGGAUGGAAUGGAAACCAC&UUGG----CAUUCUGUCCA-CCUCC	14.385	CBL-interacting protein kinase%3B CIPK-like protein 1
zma-miR394a-5p	Zm00001d029180_T002	5196	5218	5206	(((((((((.((...(((.((((&))))-)))--.)).)))))))))	GGAGGUGGAGGGUCCAUGACCAG&UUGG-CAU--UCUGUCCACCUCC	14.385	DNA helicase INO80
zma-miR394a-5p	Zm00001d030663_T001	87	107	98	((((((((.(((..((((((.&.))))))..)))-))))))))	GGAGGUGGCAUACUAUGCCAC&UUGGCAUUCUGU-CCACCUCC	6.165	DNAJ heat shock N-terminal domain-containing protein
zma-miR394a-5p	Zm00001d033511_T001	2761	2788	2772	.((((((((((.(-(((.((((&))))-))).).)))))))))).	GGAGGUGGUCCGGAUUGUUAUGUGCCAA&UUGGCAU-------UCUG-UCCACCUCC	6.165	Glycine-rich RNA-binding protein RZ1C
zma-miR394a-5p	Zm00001d033511_T002	758	785	769	(((((.(((((((.((.((((&))))-)).))))))).)))))	GGAGGUGGUCCGGAUUGUUAUGUGCCAA&UUGGCAU-------UCUG-UCCACCUCC	2.055	Glycine-rich RNA-binding protein RZ1C
zma-miR394a-5p	Zm00001d035003_T001	168	190	182	(((((((.(((((((.(((((.&.))))).)))))))-)))))))	GGAGGUGGAGCUGCAG-GUGCCCG&UUGGCAUUCUGU----CCACCUCC	12.33	ferredoxin2
zma-miR394a-5p	Zm00001d035898_T001	846	865	856	(((((.(((((.((((((((&)))))))).))))).)))))	GGGGGAGGACAUGAUGUCAG&UUGGCAUUCUGUCCACCUCC	8.22	Site-determining protein
zma-miR394a-5p	Zm00001d036430_T001	588	607	598	(((((((...(((((.((((((.&.)))))).)))))---)))))))	GGUGGUGGACGGCGUGCCCG&UUGGCAUUCUGUCCACCUCC	8.22	NA
zma-miR394a-5p	Zm00001d039194_T001	355	372	364	..((((((((......((((((((..&..))))))))------))))))))..	GGAGGUGGA--GAAGGCCAC&UUGGCAUUCUGUCCACCUCC	22.605	RNA polymerase sigma factor sigE chloroplastic/mitochondrial
zma-miR394a-5p	Zm00001d042939_T001	1460	1479	1470	(((((((((((..(((((..&..)))))..)))))))))))	GGAGGUGGACAUCGUGCUGC&UUGGCAUUCUGUCCACCUCC	2.055	Metal tolerance protein 11
zma-miR394a-5p	Zm00001d044533_T002	819	837	829	..(((((.(((((((((((((.&.)))))))))))))-)))))..	GGAGGUGGAC-GACGGCUGC&UUGGCAUUCUGUCCACCUCC	6.165	N/A
zma-miR394a-5p	Zm00001d045336_T001	433	452	443	(((((.((((.(((((((..&..))))))).)))).)))))	GGAGGCGGAUUGGAUGCUUC&UUGGCAUUCUGUCCACCUCC	6.165	NA
zma-miR394a-5p	Zm00001d049641_T005	798	817	807	.(((((((-(((((.((((((&))))))-))))).))))))).	AGAGGUGG-CAGGGCUGCCAG&UUGGCA-UUCUGUCCACCUCC	2.055	Glyceraldehyde-3-phosphate dehydrogenase 1%2C cytosolic
zma-miR394a-5p	Zm00001d049641_T007	353	372	362	.(((((((-(((((.((((((&))))))-))))).))))))).	AGAGGUGG-CAGGGCUGCCAG&UUGGCA-UUCUGUCCACCUCC	2.055	Glyceraldehyde-3-phosphate dehydrogenase 1%2C cytosolic
zma-miR395a-5p	Zm00001d002345_T001	2147	2172	2163	.((((((((....((((((((.((((&)))).))))))))---.)))))))).	CGCUGGAGUCGCCGUUUGAGGUGAGC&GUUCUCCUCAAAC---CACUUCAGUU	4.11	Pentatricopeptide repeat-containing protein mitochondrial
zma-miR395a-5p	Zm00001d003161_T001	1629	1650	1642	(((((((((((..-(((((((((&)))))))))...)))))))))))	AGCUGAGGUGGAG-GAGGAGAGC&GUUCUCCUCAAACCACUUCAGUU	6.165	OSJNBa0067K08.20 protein; protein
zma-miR395a-5p	Zm00001d006019_T001	210	234	225	((((((-(((.((((((((..&..)))))))).))).))))))	GACUGAA-UGGUUUGUUGAGGGGGAC&GUUCUCCUCAA---ACCACUUCAGUU	22.605	OTU domain-containing protein
zma-miR395a-5p	Zm00001d007784_T001	457	480	471	..(((.(((..(((((((((((((&)))))))))))))..)))-)))..	ACCUGUAGGCAGUUUGAGGAGAAC&GUUCUCCUCAAACCACUU-CAGUU	18.495	Splicing factor U2af small subunit A
zma-miR395a-5p	Zm00001d009570_T001	457	480	471	..(((.(((..(((((((((((((&)))))))))))))..)))-)))..	ACCUGUAGGCAGUUUGAGGAGAAC&GUUCUCCUCAAACCACUU-CAGUU	6.165	Splicing factor U2af subunit isoform 1%3B Splicing factor U2af subunit isoform 2%3B Splicing factor U2af subunit isoform 3%3B Splicing factor U2af subunit isoform 4%3B Splicing factor U2af subunit isoform 5
zma-miR395a-5p	Zm00001d009929_T001	534	565	556	.(((((((-((((((...((((&))))--.)))))).))))))).	UGGAGAAGUGGUACCCCACGAUUGAGGAGGGC&GUUCUCCUCAA---------ACCACUUCAGUU	503.475	Beta-propeller domain of methanol dehydrogenase type%3B Beta-propeller domains of methanol dehydrogenase type
zma-miR395a-5p	Zm00001d012529_T001	2660	2683	2675	.(((.((((((((.((((((((&)))))))).))))))))-))).	GGCUGAGAGAUGGUUU-AGGAGGGC&GUUCUCCUCAAACCA-CU-UCAGUU	12.33	Zinc finger protein VAR3 chloroplastic
zma-miR395a-5p	Zm00001d012529_T002	2370	2393	2385	.(((.((((((((.((((((((&)))))))).))))))))-))).	GGCUGAGAGAUGGUUU-AGGAGGGC&GUUCUCCUCAAACCA-CU-UCAGUU	10.275	Zinc finger protein VAR3 chloroplastic
zma-miR395a-5p	Zm00001d013056_T001	359	380	372	(((((((((((((((((.(..&..).)))))))))))))))))	CGAGGAGGUGGAG-GAGGGGAGC&GUUCUCCUCAAACCACUUCAGUU	4.11	DEAD-box ATP-dependent RNA helicase 51
zma-miR395a-5p	Zm00001d013056_T002	359	380	372	(((((((((((((((((.(..&..).)))))))))))))))))	CGAGGAGGUGGAG-GAGGGGAGC&GUUCUCCUCAAACCACUUCAGUU	4.11	DEAD-box ATP-dependent RNA helicase 51
zma-miR395a-5p	Zm00001d018595_T001	1618	1642	1633	..(((((((((((((((...&...)))))))))))))))..	AACUGAGGGAGGCCAUGGGGAGAGC&GUUCUCCUCA-AACC-ACUUCAGUU	2.055	Sulfoquinovosyl transferase SQD2
zma-miR395a-5p	Zm00001d018595_T002	1385	1409	1400	..(((...(((((((((((((..&..)))))))))))))---)))..	AACUGAGGGAGGCCAUGGGGAGAGC&GUUCUCCUCA-AACC-ACUUCAGUU	2.055	Sulfoquinovosyl transferase SQD2
zma-miR395a-5p	Zm00001d018595_T003	1282	1306	1297	..(((((((((((((((...&...)))))))))))))))..	AACUGAGGGAGGCCAUGGGGAGAGC&GUUCUCCUCA-AACC-ACUUCAGUU	4.11	Sulfoquinovosyl transferase SQD2
zma-miR395a-5p	Zm00001d018595_T005	1345	1369	1360	..(((...(((((((((((((..&..)))))))))))))---)))..	AACUGAGGGAGGCCAUGGGGAGAGC&GUUCUCCUCA-AACC-ACUUCAGUU	2.055	Sulfoquinovosyl transferase SQD2
zma-miR395a-5p	Zm00001d023395_T001	139	161	152	((.((-(((((...((((((((((&))))))))))-..))))).)).))	AAGUG-AGUGGGUGUGAGGAGAGC&GUUCUCCUCA-AACCACUUCAGUU	2.055	Stress-response A/B barrel domain-containing protein
zma-miR395a-5p	Zm00001d024470_T003	3462	3485	3476	..(((.((((((..((((((((((&))))))))))..))))))-)))..	UUUUGCAGGUGGGGUGAGGAGAGC&GUUCUCCUCAAACCACUU-CAGUU	2.055	N/A
zma-miR395a-5p	Zm00001d025522_T002	586	613	600	(((((((((((((..((((((&))))))..)))))))))))))	AGAUGAGGAUGGUUUCUUGGAGGAGGAC&GUUCUCCUC----AAACCA-CUUCAGUU	4.11	Putative FKBP-type peptidyl-prolyl cis-trans isomerase family protein
zma-miR395a-5p	Zm00001d033291_T001	484	506	497	((((((((.((((.((((((((.&.)))))))).)))).))))))))	AGCUGGAGAGGUUAGAGGAGGAA&GUUCUCCUCAAACCACUUCAGUU	2.055	N/A
zma-miR395a-5p	Zm00001d033291_T002	382	404	395	((((((((.((((.((((((((.&.)))))))).)))).))))))))	AGCUGGAGAGGUUAGAGGAGGAA&GUUCUCCUCAAACCACUUCAGUU	2.055	Probable WRKY transcription factor 74
zma-miR395a-5p	Zm00001d033291_T003	382	404	395	.(..((((((((((..(((((((&)))))))-.))))))))))..).	AGCUGGAGAGGUUAGAGGAGGAA&GUUCUCCUCAAACCACUUCAGUU	8.22	Probable WRKY transcription factor 74
zma-miR395a-5p	Zm00001d033291_T005	469	491	482	((((((((.((((.((((((((.&.)))))))).)))).))))))))	AGCUGGAGAGGUUAGAGGAGGAA&GUUCUCCUCAAACCACUUCAGUU	6.165	Probable WRKY transcription factor 74
zma-miR395a-5p	Zm00001d033291_T006	2639	2661	2652	((((((((.((((.((((((((.&.)))))))).)))).))))))))	AGCUGGAGAGGUUAGAGGAGGAA&GUUCUCCUCAAACCACUUCAGUU	4.11	Probable WRKY transcription factor 74
zma-miR395a-5p	Zm00001d033910_T002	1749	1771	1762	..(((((..((((((((((.&.))))))))))..)))))..	AACUGCCGUGGAAAGAGGAGAGC&GUUCUCCUCAAACCACUUCAGUU	2.055	ADP glucose pyrophosphorylase large subunit leaf1
zma-miR395a-5p	Zm00001d033910_T003	1455	1477	1468	.(.(((..(((((((((((((&)))))))))))))..)))-).	AACUGCCGUGGAAAGAGGAGAGC&GUUCUCCUCAAACCACUUCAGUU	2.055	ADP glucose pyrophosphorylase large subunit leaf1
zma-miR395a-5p	Zm00001d039000_T001	1124	1148	1137	....((((((((....(((((((((&)))))))))--..))))))))....	CGAGGAGGUGGUGCGAGGGGAGGGC&GUUCUCCUC--AAACCACUUCAGUU	10.275	HSP40/DnaJ peptide-binding protein
zma-miR395a-5p	Zm00001d039000_T002	793	817	806	....((((((((....(((((((((&)))))))))--..))))))))....	CGAGGAGGUGGUGCGAGGGGAGGGC&GUUCUCCUC--AAACCACUUCAGUU	2.055	N/A
zma-miR395a-5p	Zm00001d039014_T001	457	480	471	..(((.(((..(((((((((((((&)))))))))))))..)))-)))..	ACCUGUAGGCAGUUUGAGGAGAAC&GUUCUCCUCAAACCACUU-CAGUU	10.275	Splicing factor U2af small subunit A
zma-miR395a-5p	Zm00001d043095_T001	2529	2552	2544	.(((.((((((((.((((((((&)))))))).))))))))-))).	GGCUGAGAGAUGGUUU-AGGAGGGC&GUUCUCCUCAAACCA-CU-UCAGUU	8.22	Zinc finger protein VAR3 chloroplastic
zma-miR395a-5p	Zm00001d043095_T002	2658	2681	2673	.(((.((((((((.((((((((&)))))))).))))))))-))).	GGCUGAGAGAUGGUUU-AGGAGGGC&GUUCUCCUCAAACCA-CU-UCAGUU	22.605	Zinc finger protein VAR3 chloroplastic
zma-miR395a-5p	Zm00001d043095_T003	2553	2576	2568	.(((.((((((((.((((((((&)))))))).))))))))-))).	GGCUGAGAGAUGGUUU-AGGAGGGC&GUUCUCCUCAAACCA-CU-UCAGUU	16.44	Zinc finger protein VAR3 chloroplastic
zma-miR395a-5p	Zm00001d043095_T004	2712	2735	2727	.(((.((((((((.((((((((&)))))))).))))))))-))).	GGCUGAGAGAUGGUUU-AGGAGGGC&GUUCUCCUCAAACCA-CU-UCAGUU	18.495	Zinc finger protein VAR3 chloroplastic
zma-miR395a-5p	Zm00001d043095_T006	2575	2598	2590	.(((.((((((((.((((((((&)))))))).))))))))-))).	GGCUGAGAGAUGGUUU-AGGAGGGC&GUUCUCCUCAAACCA-CU-UCAGUU	16.44	Zinc finger protein VAR3 chloroplastic
zma-miR395a-5p	Zm00001d043095_T007	2493	2516	2508	.(((.((((((((.((((((((&)))))))).))))))))-))).	GGCUGAGAGAUGGUUU-AGGAGGGC&GUUCUCCUCAAACCA-CU-UCAGUU	12.33	Zinc finger protein VAR3 chloroplastic
zma-miR395a-5p	Zm00001d045199_T001	6865	6894	6884	((((((.....(((((((.((((.((((((&))))))-))))-)))))))-----))))))	AGCUGACACCAAGUGGUUAUGAGUGGGGAC&GUUCUC-CUCA-AACCACU-----UCAGUU	2.055	Pre-mRNA-processing-splicing factor 8A
zma-miR395a-5p	Zm00001d045199_T012	5883	5912	5902	((((((.....(((((((.((((.((((((&))))))-))))-)))))))-----))))))	AGCUGACACCAAGUGGUUAUGAGUGGGGAC&GUUCUC-CUCA-AACCACU-----UCAGUU	2.055	Pre-mRNA-processing-splicing factor 8A
zma-miR395a-5p	Zm00001d045199_T024	593	622	612	((((((.....(((((((.((((.((((((&))))))-))))-)))))))-----))))))	AGCUGACACCAAGUGGUUAUGAGUGGGGAC&GUUCUC-CUCA-AACCACU-----UCAGUU	2.055	Pre-mRNA-processing-splicing factor 8A
zma-miR395b-3p	ZeamMr002	1049	1071	1061	.(((.((((((((((((..(((&)))..))))))))))))-))).	GGGUGGCCCCCAUUUCGCUUUAC&GUGAAGUG-UUUGGGGG-AACUC	14.385	rrn2626S ribosomal RNA
zma-miR395b-3p	Zm00001d005814_T001	522	541	532	..(((((((((((.((((((&))))))-)))))))))))..	GGG-UCCCGCGAGUACUUCGC&GUGAAGUGUUUGGGGGAACUC	4.11	N/A
zma-miR395b-3p	Zm00001d006344_T004	3261	3281	3272	....((((((..(((((((((&)))))))))..))))))....	AUUAUCCCCCUUGCAUUUCAC&GUGAAGUGUUUGGGGGAACUC	2.055	Protein SUPPRESSOR OF FRI 4
zma-miR395b-3p	Zm00001d006344_T013	3180	3200	3191	....((((((..(((((((((&)))))))))..))))))....	AUUAUCCCCCUUGCAUUUCAC&GUGAAGUGUUUGGGGGAACUC	2.055	Protein SUPPRESSOR OF FRI 4
zma-miR395b-3p	Zm00001d009858_T001	383	405	396	.((((((((((((....((((&))))-...)))))))))))).	GAGUUCCGGCCCGAGCGCUUCCU&GUGAAGUGUUUGGG--GGAACUC	24.66	Trans-cinnamate 4-monooxygenase
zma-miR395b-3p	Zm00001d013669_T002	1270	1291	1281	(((((((((.(..((((..(((&)))-.))))..).)))))))))	GAGUUCCCCGACUCGCUGGCAC&GUG-AAGUGUUUGGGGGAACUC	2.055	Chaperone protein dnaJ 3
zma-miR395b-3p	Zm00001d027511_T001	366	386	377	(((((...((((((((((((..&..))))))))))))-..)))))	GGGAGCCCCGAGACGCUGCGC&GUGAAGUGUUUGGGGGAACUC	4.11	Catalase isozyme 2
zma-miR395b-3p	Zm00001d028164_T001	536	556	547	(((((((((((((((((((((&)))))))))))))))))))))	GAGUUUCCCCAAACACUUCAU&GUGAAGUGUUUGGGGGAACUC	8.22	Sulfate transporter 2.2
zma-miR395b-3p	Zm00001d034249_T001	1182	1206	1196	(((((((((((...((((((..(((&)))-.))))))---)))))))))))	GGGUUCUCCCGGGUGACGCUGACGC&GUG-AAGUGUU---UGGGGGAACUC	2.055	Leucine carboxyl methyltransferase
zma-miR395b-3p	Zm00001d035514_T016	24	46	37	..(((((((((..(((((((.((&)).)))))))--)))))))))..	UUGUUCUCCCACUAACGCUUGGC&GUGAAGUGUU--UGGGGGAACUC	4.11	Transcription factor IIIA
zma-miR395b-3p	Zm00001d036630_T001	1343	1363	1354	((((((((((..(((((.(((.&.))).)))))--))))))))))	GGGUUCCCCCAGCCACACCGG&GUGAAGUGUUUGGGGGAACUC	16.44	Filamentation temperature-sensitive H 2B%3B Filamentation temperature-sensitive H 2B isoform 1%3B Filamentation temperature-sensitive H 2B isoform 2
zma-miR395b-3p	Zm00001d045025_T002	859	882	870	..((..((((((...(((((((((&)))))))))---))))))..))..	UCGUCACCCCAAAGUACACUUCAC&GUGAAGUGU---UUGGGGGAACUC	2.055	N/A
zma-miR395b-3p	Zm00001d045574_T001	160	180	171	.....(((((((((((.((((&)))).))))))))))).....	GCGCCCCCCCAGACGCGUCGC&GUGAAGUGUUUGGGGGAACUC	6.165	Sec14p-like phosphatidylinositol transfer family protein
zma-miR395b-3p	Zm00001d045574_T004	155	175	166	.....(((((((((((.((((&)))).))))))))))).....	GCGCCCCCCCAGACGCGUCGC&GUGAAGUGUUUGGGGGAACUC	2.055	Sec14p-like phosphatidylinositol transfer family protein
zma-miR395b-3p	Zm00001d045574_T008	120	140	131	.....(((((((((((.((((&)))).))))))))))).....	GCGCCCCCCCAGACGCGUCGC&GUGAAGUGUUUGGGGGAACUC	2.055	Sec14p-like phosphatidylinositol transfer family protein
zma-miR395b-3p	Zm00001d046971_T001	1343	1363	1354	(((((((-((.((((((((..&..)))))))).)).)))))))	GGGUUCCCCCAGCCACACCGG&GUGAAGUGUUUGGGGGAACUC	8.22	Filamentation temperature-sensitive H 2A isoform 1%3B Filamentation temperature-sensitive H 2A isoform 2%3B Filamentation temperature-sensitive H 2A isoform 3
zma-miR395b-3p	Zm00001d049234_T001	618	638	629	(((.(((((((...(((((((&)))))))...))))))).)))	GGGCUCCCCCGCCAACUUCGC&GUGAAGUGUUUGGGGGAACUC	2.055	glycine1
zma-miR395b-3p	Zm00001d050810_T003	591	609	600	.(((((((....(.((((((((((&))))))))))-)----))))))).	GAG--CCCCCAAACACUUCUU&GUGAAGUGUUUGGGGGAACUC	2.055	N/A
zma-miR395b-3p	Zm00001d053569_T002	1677	1699	1690	((..((.(.(((((((((((((((&)))))))))))))))-).))-.))	GAGUUCCGGCCGGAGCGGUUCGC&GUGAAGUGUUUGGG--GGAACUC	4.11	Cytochrome P450 711A1
zma-miR396a-5p	Zm00001d010529_T005	936	959	946	...((((((((..((((((((((.&.))))))))))--))))))))...	CGGUUCGAG-GAGCUGAACAUGGAC&UUCCA----CAGCUUUCUUGAACUG	2.055	Probable mediator of RNA polymerase II transcription subunit 37c
zma-miR396a-5p	Zm00001d010529_T007	930	953	940	...((((((((..((((((((((.&.))))))))))--))))))))...	CGGUUCGAG-GAGCUGAACAUGGAC&UUCCA----CAGCUUUCUUGAACUG	2.055	Probable mediator of RNA polymerase II transcription subunit 37c
zma-miR396a-5p	Zm00001d012787_T004	3105	3131	3122	((((......((((((((((((((...&...))))))))))))))------))))	CAGUUGAAUGUCAGGGAAGCUGUGAAA&UUCCACAGCUUUCUUGA------ACUG	2.055	Phenylalanine--tRNA ligase chloroplastic/mitochondrial
zma-miR396a-5p	Zm00001d014153_T001	307	326	317	((((.((((-(((((((((..&..))))))))).)))).))))	CAGUACAAG-AAGCUGUGGUG&UUCCACAGCUUUCUUGAACUG	8.22	50S ribosomal protein L28 chloroplastic
zma-miR396a-5p	Zm00001d019670_T001	3781	3812	3803	(((((((((...........(((((.((((((&)))))).)))))-----------)))))))))	CAGUUCAAGUGGAAGUGGCAGAAGCCGUGGAA&UUCCACAGCUUU-----------CUUGAACUG	2.055	Kinesin-like protein KIN-4A
zma-miR396a-5p	Zm00001d019670_T015	3862	3893	3884	(((((((((...........(((((.((((((&)))))).)))))-----------)))))))))	CAGUUCAAGUGGAAGUGGCAGAAGCCGUGGAA&UUCCACAGCUUU-----------CUUGAACUG	2.055	Kinesin-like protein KIN-4A
zma-miR396a-5p	Zm00001d019670_T021	3781	3812	3803	(((((((((...........(((((.((((((&)))))).)))))-----------)))))))))	CAGUUCAAGUGGAAGUGGCAGAAGCCGUGGAA&UUCCACAGCUUU-----------CUUGAACUG	4.11	Kinesin-like protein KIN-4A
zma-miR396a-5p	Zm00001d019670_T025	5209	5240	5231	(((((((((...........(((((.((((((&)))))).)))))-----------)))))))))	CAGUUCAAGUGGAAGUGGCAGAAGCCGUGGAA&UUCCACAGCUUU-----------CUUGAACUG	2.055	Kinesin-like protein KIN-4A
zma-miR396a-5p	Zm00001d021368_T001	829	849	840	.((((((((((((.((((..(&)..)))).)))))))))))).	CAGUUUCAGAAGGCCGUGGAG&UUCCACAGCUUUCUUGAACUG	6.165	Tetratricopeptide repeat (TPR)-like superfamily protein
zma-miR396a-5p	Zm00001d025130_T001	2229	2249	2240	((((((((((((((((.....&.....))))))))))))))))	CAGUUCAGGGAAGCUGCAAUG&UUCCACAGCUUUCUUGAACUG	6.165	Metal tolerance protein C4
zma-miR396a-5p	Zm00001d025130_T002	1296	1316	1307	((((((((((((((((.....&.....))))))))))))))))	CAGUUCAGGGAAGCUGCAAUG&UUCCACAGCUUUCUUGAACUG	4.11	Metal tolerance protein C4
zma-miR396a-5p	Zm00001d025171_T004	974	993	985	(((((((((..-(((((((..&..)))))))...)))))))))	CAGUUCAAGUU-GUUGUGGUU&UUCCACAGCUUUCUUGAACUG	2.055	Nitrate-induced NOI protein
zma-miR396a-5p	Zm00001d029124_T001	323	346	337	(((((((..(((.(((((((((..&..)))))))))-)))--)))))))	CAGUUCGUUGGACAGGCUGUGGCA&UUCCACAGCUU-UCU--UGAACUG	2.055	40S ribosomal protein S21
zma-miR396a-5p	Zm00001d029124_T002	323	346	337	(((((((..(((.(((((((((..&..)))))))))-)))--)))))))	CAGUUCGUUGGACAGGCUGUGGCA&UUCCACAGCUU-UCU--UGAACUG	2.055	40S ribosomal protein S21
zma-miR396a-5p	Zm00001d031660_T002	2505	2526	2517	(((((((((.(((((((((...&...)))))))))-)))))))))	UAGUUCAGGUGGAGCUGUGCUU&UUCCACAGCUUU-CUUGAACUG	2.055	NA
zma-miR396a-5p	Zm00001d031660_T010	2461	2482	2473	(((((((((.(((((((((...&...)))))))))-)))))))))	UAGUUCAGGUGGAGCUGUGCUU&UUCCACAGCUUU-CUUGAACUG	2.055	NA
zma-miR396a-5p	Zm00001d031660_T018	6016	6037	6028	(((((((((.(((((((((...&...)))))))))-)))))))))	UAGUUCAGGUGGAGCUGUGCUU&UUCCACAGCUUU-CUUGAACUG	2.055	NA
zma-miR396a-5p	Zm00001d032420_T001	970	993	981	...(((((((........((((((((((&))))))))))--------)))))))...	CAGUUCAAGGAUGUCGCUGAGGAG&UUCCACAGC---UUUCUUGAACUG	6.165	30S ribosomal protein S5 chloroplastic
zma-miR396a-5p	Zm00001d033091_T001	394	416	406	(((((.((((((.((((((..&..)))))).)))))).)))))	CGGUUCCGGGGAGGCUGGAGGAG&UUCC-ACAGCUUUCUUG-AACUG	6.165	Mpv17 / PMP22 family protein
zma-miR396a-5p	Zm00001d034996_T001	5087	5109	5098	((((((((((((((((...((((&))))--.))))))))))))))))	CAGUUCAAGAGGGUUGCGAGGAG&UUCC--ACAGCUUUCUUGAACUG	2.055	evolutionarily conserved C-terminal region 7
zma-miR396a-5p	Zm00001d034996_T003	2463	2485	2474	((((((((((((((((...((((&))))--.))))))))))))))))	CAGUUCAAGAGGGUUGCGAGGAG&UUCC--ACAGCUUUCUUGAACUG	2.055	evolutionarily conserved C-terminal region 7
zma-miR396a-5p	Zm00001d037271_T001	1304	1324	1315	((((((((((((.(((.(((.&.))).))).))))))))))))	CAGUUCAAGAAAUCUGAGGAC&UUCCACAGCUUUCUUGAACUG	2.055	ARM repeat superfamily protein
zma-miR396a-5p	Zm00001d037539_T002	340	359	350	((((.((((-(((((((((..&..))))))))).)))).))))	CAGUACAAG-AAGCUGUGGUG&UUCCACAGCUUUCUUGAACUG	2.055	50S ribosomal protein L28 chloroplastic
zma-miR396a-5p	Zm00001d040678_T008	2204	2224	2215	(((.((((((((((((((...&...)))))))))))))).)))	CAGGUUGAGAAAGCUGUGCUU&UUCCACAGCUUUCUUGAACUG	2.055	NA
zma-miR396a-5p	Zm00001d053513_T001	1340	1362	1352	((((..(((((((((((.(((((&)))))-)))))))))))-.))))	CGGUGGUAAGGGAGCUGAUGGAG&UUCCA-CAGCUUUCUUG-AACUG	4.11	UDP-glycosyltransferase 72B1
zma-miR396e-5p	Zm00001d002065_T002	914	935	926	((((((((((.((.((((-(((&))).)))).)).))))))))))	AUCUUCACUGGAAGCUGUGGAA&UUCCACAGCUUUC-UUGAACUU	2.055	N/A
zma-miR396e-5p	Zm00001d002341_T001	958	977	968	..((...-(((((((((((((&)))))))))))))....))..	CCGUGCU-GGAAGCUGUGGAA&UUCCACAGCUUUCUUGAACUU	26.715	OSJNBa0070C17.17 protein; protein
zma-miR396e-5p	Zm00001d002429_T001	1318	1339	1329	..((((((((((((((((((((&))))))))))))))))))))..	CCGUUCAAGAAAGCCUGUGGAA&UUCCACAG-CUUUCUUGAACUU	20.55	Putative growth-regulating factor 6
zma-miR396e-5p	Zm00001d002429_T002	404	425	415	..(((((((((((.((((((((&))))))))-)))))))))))..	CCGUUCAAGAAAGCCUGUGGAA&UUCCACAG-CUUUCUUGAACUU	14.385	Putative growth-regulating factor 6
zma-miR396e-5p	Zm00001d003031_T001	410	430	422	(((..((((((((((((-((((&)))).))))))))))))-.)))	GAGCGUCGAGGAAGCUG-GGAA&UUCCACAGCUUUCUUGA-ACUU	4.11	N/A
zma-miR396e-5p	Zm00001d004676_T002	1382	1402	1393	.((.((((((((((((.((((&)))).)))))))))))).)).	UGGCUCGAGGAGGCUGAGGAG&UUCCACAGCUUUCUUGAACUU	4.11	ARM repeat superfamily protein
zma-miR396e-5p	Zm00001d004676_T003	1394	1414	1405	.((.((((((((((((.((((&)))).)))))))))))).)).	UGGCUCGAGGAGGCUGAGGAG&UUCCACAGCUUUCUUGAACUU	4.11	ARM repeat superfamily protein
zma-miR396e-5p	Zm00001d004689_T001	453	473	464	((((..(((((((.((-(((&))).)).)))))))-.))))	UGGUUCAAGAGGGACGUGGUC&UUCCACAGCUUUCUUGAACUU	22.605	O-methyltransferase ZRP4
zma-miR396e-5p	Zm00001d005012_T013	3555	3576	3566	....(((((((((((.((((((&))))))-)))))))))))....	UUAAUUAGGAAAGCUAGUGGAA&UUCCAC-AGCUUUCUUGAACUU	2.055	ENTH/VHS family protein
zma-miR396e-5p	Zm00001d005343_T004	1099	1119	1110	..(((((((((((..((((..&..))))..)))))))))))..	ACGUUCAAGAAGGGCGUGGUG&UUCCACAGCUUUCUUGAACUU	2.055	Nucleoside N-ribohydrolase 3%3B Pyrimidine-specific ribonucleoside hydrolase rihB
zma-miR396e-5p	Zm00001d005343_T005	1017	1037	1028	..(((((((((((..((((..&..))))..)))))))))))..	ACGUUCAAGAAGGGCGUGGUG&UUCCACAGCUUUCUUGAACUU	2.055	N/A
zma-miR396e-5p	Zm00001d007465_T001	444	465	455	..((((((((((((.(((((((&)))))))-))))))))))))..	CCGUUCAAGAAAGCAUGUGGAA&UUCCACA-GCUUUCUUGAACUU	18.495	Growth-regulating factor 2
zma-miR396e-5p	Zm00001d007465_T002	739	760	750	..((((((((((((.(((((((&))))))).))))))))))))..	CCGUUCAAGAAAGCAUGUGGAA&UUCCACA-GCUUUCUUGAACUU	12.33	Growth-regulating factor 2
zma-miR396e-5p	Zm00001d011113_T002	363	383	374	(((..((((((((((.(((((&))))).))))))))))..)))	AGGGACAAGAAAGCUCUGGAG&UUCCACAGCUUUCUUGAACUU	6.165	Uncharacterised protein family SERF
zma-miR396e-5p	Zm00001d011147_T004	1990	2012	2003	((((((..((..((((((((((.&.))))))))))--))..))))))	AAGUUCUCGAAUAAGCUGUGGAC&UUCCACAGCUU--UCUUGAACUU	2.055	Ascorbate transporter chloroplastic
zma-miR396e-5p	Zm00001d011147_T006	1971	1993	1984	((((((..((..((((((((((.&.))))))))))--))..))))))	AAGUUCUCGAAUAAGCUGUGGAC&UUCCACAGCUU--UCUUGAACUU	2.055	Ascorbate transporter chloroplastic
zma-miR396e-5p	Zm00001d011147_T010	2195	2217	2208	((((((..((..((((((((((.&.))))))))))--))..))))))	AAGUUCUCGAAUAAGCUGUGGAC&UUCCACAGCUU--UCUUGAACUU	2.055	N/A
zma-miR396e-5p	Zm00001d011891_T001	871	890	882	((((((((((((((-(((...&...))).))))))))))))))	AAGUUCGAGGAGGC-GUGCAA&UUCCACAGCUUUCUUGAACUU	4.11	S-formylglutathione hydrolase
zma-miR396e-5p	Zm00001d012868_T001	1599	1621	1612	((((.....((((((((((((((&))))))))))))))--...))))	AGGUGAUGUGGAAAGCUGUGGAG&UUCCACAGCUUUCU--UGAACUU	4.11	carotene isomerase3
zma-miR396e-5p	Zm00001d012897_T001	854	873	865	...(((((((.-(((((((((&)))))))))..)))))))...	UGUUUCAAGGU-GCUGUGGAA&UUCCACAGCUUUCUUGAACUU	2.055	Clathrin heavy chain 2
zma-miR396e-5p	Zm00001d013013_T003	1245	1265	1256	....(((((((((((((.(((&))).)))))))))))))....	GACCUCAAGAAAGCUGUAGAG&UUCCACAGCUUUCUUGAACUU	4.11	Magnesium-chelatase subunit ChlD chloroplastic
zma-miR396e-5p	Zm00001d013029_T001	1421	1440	1431	((((((((.-((((((((-((&)).))))))))..))))))))	GGG-UCAAGAAGGCUGUGGCU&UUCCACAGCUUUCUUGAACUU	2.055	Ubiquitin carboxyl-terminal hydrolase family protein
zma-miR396e-5p	Zm00001d013346_T001	859	880	870	..((((((((((((.(((((((&)))))))-))))))))))))..	UCGUUCAAGAAAGCAUGUGGAA&UUCCACA-GCUUUCUUGAACUU	22.605	Growth-regulating factor 2
zma-miR396e-5p	Zm00001d013555_T003	710	731	721	..(((((((((((.((((((((&))))))))-)))))))))))..	CCGUUCAAGAAAGCCUGUGGAA&UUCCACAG-CUUUCUUGAACUU	82.2	Growth-regulating factor 2
zma-miR396e-5p	Zm00001d014896_T001	1273	1292	1283	(((((((((-(((..((((((&))))))..))).)))))))))	AAGUUCAAG-GAGAGGUGGAA&UUCCACAGCUUUCUUGAACUU	6.165	lysine ketoglutarate reductase trans-splicing-like protein
zma-miR396e-5p	Zm00001d014899_T001	1238	1258	1249	..((((((((((.((((((&)))))).))))))))))..	AACGUCAAGGAAGCUGCGGAG&UUCCACAGCUUUCUUGAACUU	18.495	NA
zma-miR396e-5p	Zm00001d015743_T001	580	605	591	((((((.(((((((((...(((&)))--.))))))))).))))))	AGGUUCAGGAAGCACUGCUAGUGGAG&UUCCAC-AGC----UUUCUUGAACUU	8.22	Transcription factor HY5
zma-miR396e-5p	Zm00001d016070_T001	2214	2238	2225	((((.((.....(((((((((((((&)))))))))))))---..)).))))	AAGUUCAAGAGCCACUGCUGUGGAU&UUCCACAGC----UUUCUUGAACUU	2.055	phosphate regulatory homolog1
zma-miR396e-5p	Zm00001d017742_T002	109	130	120	..(((((((((((.((((((((&))))))))-)))))))))))..	CCGUUCAAGAAAGCCUGUGGAA&UUCCACAG-CUUUCUUGAACUU	4.11	N/A
zma-miR396e-5p	Zm00001d021421_T001	2349	2369	2360	((((((((((((((((.....&.....))))))))))))))))	GAGUUCAAGAAGGUUGCCAAU&UUCCACAGCUUUCUUGAACUU	4.11	UDP-glucose pyrophosphorylase2
zma-miR396e-5p	Zm00001d021421_T004	2380	2400	2391	((((((((.(((((((((((..&..)))))))))))-))))))))	GAGUUCAAGAAGGUUGCCAAU&UUCCACAGCUUUCUUGAACUU	4.11	UDP-glucose pyrophosphorylase2
zma-miR396e-5p	Zm00001d021421_T009	566	586	577	((((((((.(((((((((((..&..)))))))))))-))))))))	GAGUUCAAGAAGGUUGCCAAU&UUCCACAGCUUUCUUGAACUU	8.22	UDP-glucose pyrophosphorylase2
zma-miR396e-5p	Zm00001d021421_T011	841	861	852	((((((((.(((((((((((..&..)))))))))))-))))))))	GAGUUCAAGAAGGUUGCCAAU&UUCCACAGCUUUCUUGAACUU	6.165	UDP-glucose pyrophosphorylase2
zma-miR396e-5p	Zm00001d021421_T017	433	453	444	((((((((.(((((((((((..&..)))))))))))-))))))))	GAGUUCAAGAAGGUUGCCAAU&UUCCACAGCUUUCUUGAACUU	4.11	UDP-glucose pyrophosphorylase2
zma-miR396e-5p	Zm00001d022134_T006	187	209	198	(((.(((((((((((((..((((&))))--))))))))))))).)))	AAGCUCGAGGAAGCUGUUAGGAG&UUCC--ACAGCUUUCUUGAACUU	2.055	Elongation factor 1-beta
zma-miR396e-5p	Zm00001d023238_T004	1277	1297	1288	((((((..(((((((.(((((&))))).)))))))..))))))	AAGUUCUUGAAGGCUAUGGAA&UUCCACAGCUUUCUUGAACUU	2.055	N/A
zma-miR396e-5p	Zm00001d024009_T001	2765	2788	2779	..(((((((((..((((((((..&..))))))))--)))))))))..	AAGUUCAAGGAGCGGGUGGUGGAC&UUCCACAGCU---UUCUUGAACUU	8.22	Chaperone protein ClpC1 chloroplastic
zma-miR396e-5p	Zm00001d024009_T002	3174	3197	3188	..(((((((((..((((((((..&..))))))))--)))))))))..	AAGUUCAAGGAGCGGGUGGUGGAC&UUCCACAGCU---UUCUUGAACUU	6.165	Chaperone protein ClpC1 chloroplastic
zma-miR396e-5p	Zm00001d024767_T007	335	355	346	..(((((((......(((((((-((((&)))).)))))))------)))))))..	GAGUGCAAGGAAGUUGUGAGC&UUCCACAGCUUUCUUGAACUU	2.055	Aspartic proteinase A1
zma-miR396e-5p	Zm00001d024903_T001	1564	1584	1575	..(((((.(((((((((.(&).))))))))).)))))..	GAGAGCAGGAAGGCCGUGGAG&UUCCACAGCUUUCUUGAACUU	4.11	heat shock protein 90 kDa
zma-miR396e-5p	Zm00001d024965_T002	718	740	731	(((((((.(((..(((((((((.&.)))))))))-.)))-)))))))	AAGUUCAUGGACUGGUUGUGGAC&UUCCACAGCU-UUCU-UGAACUU	2.055	N/A
zma-miR396e-5p	Zm00001d026240_T001	664	685	675	..(((((((((((.((((((((&))))))))-)))))))))))..	CCGUUCAAGAAAGCCUGUGGAA&UUCCACAG-CUUUCUUGAACUU	22.605	Growth-regulating factor
zma-miR396e-5p	Zm00001d026285_T001	982	1001	992	..((...-(((((((((((((&)))))))))))))....))..	CCGUGGU-GGAAGCUGUGGAA&UUCCACAGCUUUCUUGAACUU	73.98	OSJNBa0070C17.17 protein; protein
zma-miR396e-5p	Zm00001d027731_T003	2669	2690	2681	.....(((((.(((((((((((&)))))))))))-))))).....	CCAACCAAGGCAGGCUGUGGAA&UUCCACAGCUU-UCUUGAACUU	2.055	evolutionarily conserved C-terminal region 2
zma-miR396e-5p	Zm00001d027731_T007	2463	2484	2475	.....(((((.(((((((((((&)))))))))))-))))).....	CCAACCAAGGCAGGCUGUGGAA&UUCCACAGCUU-UCUUGAACUU	4.11	evolutionarily conserved C-terminal region 2
zma-miR396e-5p	Zm00001d027841_T003	227	251	242	((((((((-((((((((.(.&.).)))))))).))))))))	UGGUGAUCAGGUAAAAGCUGUGGAG&UUCCACAGCUUU--CUUGA--ACUU	2.055	Ribulose-phosphate 3-epimerase
zma-miR396e-5p	Zm00001d029722_T004	4052	4072	4063	...(((((((((((((((...&...)))))))))))))))...	AAUUUCAAGGAAGCUGUGUUU&UUCCACAGCUUUCUUGAACUU	2.055	NA
zma-miR396e-5p	Zm00001d031332_T005	400	420	411	.((..((((((((((-(((((.&.))))).))))))))))..)).	GAGAGCAAGAAGGCCGUGGAG&UUCCACAGCUUUCUUGAACUU	6.165	N/A
zma-miR396e-5p	Zm00001d031332_T006	1197	1217	1208	((((((((((...........(((((((((&)))))))))----------.))))))))))	GAGAGCAAGAAGGCCGUGGAG&UUCCACAGCUUUCUUGAACUU	2.055	N/A
zma-miR396e-5p	Zm00001d031332_T007	1525	1545	1536	.((..((((((((((-(((((.&.))))).))))))))))..)).	GAGAGCAAGAAGGCCGUGGAG&UUCCACAGCUUUCUUGAACUU	2.055	Heat shock protein 90-2
zma-miR396e-5p	Zm00001d031956_T002	182	202	194	(((((((..((((-((((((((&)))))))).))))-.)))))))	AAGUUCACUGAGA-CUGUGGAA&UUCCACAGCUUUC-UUGAACUU	4.11	N/A
zma-miR396e-5p	Zm00001d033396_T001	696	717	707	..(((((((((((.((((((((&))))))))-)))))))))))..	CCGUUCAAGAAAGCCUGUGGAA&UUCCACAG-CUUUCUUGAACUU	6.165	Growth-regulating factor 2
zma-miR396e-5p	Zm00001d033396_T002	720	741	731	..(((((((((((.((((((((&))))))))-)))))))))))..	CCGUUCAAGAAAGCCUGUGGAA&UUCCACAG-CUUUCUUGAACUU	8.22	Growth-regulating factor 2
zma-miR396e-5p	Zm00001d034420_T003	364	386	376	..((..((((((((.(((((((.&.)))))))-))))))))-.))..	UUGUGACAGGAAAGCCUGUGGAC&UUCCACAG-CUUUCUUG-AACUU	8.22	Glutamate dehydrogenase
zma-miR396e-5p	Zm00001d034420_T004	368	390	380	..((..((((((((.(((((((.&.)))))))-))))))))-.))..	UUGUGACAGGAAAGCCUGUGGAC&UUCCACAG-CUUUCUUG-AACUU	2.055	Glutamate dehydrogenase
zma-miR396e-5p	Zm00001d034420_T005	637	659	649	(((((((-(((((((((((((&))))))))))))).)))))))	UUGUGACAGGAAAGCCUGUGGAC&UUCCACAG-CUUUCUUG-AACUU	4.11	Glutamate dehydrogenase
zma-miR396e-5p	Zm00001d034420_T008	791	813	803	..((..((((((((.(((((((.&.)))))))-))))))))-.))..	UUGUGACAGGAAAGCCUGUGGAC&UUCCACAG-CUUUCUUG-AACUU	4.11	Glutamate dehydrogenase
zma-miR396e-5p	Zm00001d034644_T002	472	495	486	(((((((((((...(((((((((.&.)))))))))---)))))))))))	AAGUUCAAGGAGAUAGUUGUGGAC&UUCCACAGCU---UUCUUGAACUU	2.055	N/A
zma-miR396e-5p	Zm00001d034644_T004	175	198	189	(((((((((((...(((((((((.&.)))))))))---)))))))))))	AAGUUCAAGGAGAUAGUUGUGGAC&UUCCACAGCU---UUCUUGAACUU	2.055	actin depolymerizing factor3
zma-miR396e-5p	Zm00001d035072_T002	3001	3021	3012	...((((((((((((((((((&))))))))))))))))))...	UUGUUCACAAGAGCUGUGGAA&UUCCACAGCUUUCUUGAACUU	4.11	Pentatricopeptide repeat-containing protein
zma-miR396e-5p	Zm00001d035965_T001	631	652	642	..(((((((((((.((((((((&))))))))-)))))))))))..	CCGUUCAAGAAAGCCUGUGGAA&UUCCACAG-CUUUCUUGAACUU	36.99	Growth-regulating factor 6
zma-miR396e-5p	Zm00001d035965_T003	570	591	581	..(((((((((((.((((((((&))))))))-)))))))))))..	CCGUUCAAGAAAGCCUGUGGAA&UUCCACAG-CUUUCUUGAACUU	24.66	Growth-regulating factor 6
zma-miR396e-5p	Zm00001d035965_T004	570	591	581	..(((((((((((.((((((((&))))))))-)))))))))))..	CCGUUCAAGAAAGCCUGUGGAA&UUCCACAG-CUUUCUUGAACUU	28.77	Growth-regulating factor 6
zma-miR396e-5p	Zm00001d037103_T001	474	493	485	.((.(((((((((((-(.((((&)))).).))))))))))).)).	AAGUUCAAGAAGGCCG-GGGC&UUCCACAGCUUUCUUGAACUU	147.96	Peroxiredoxin Q chloroplastic
zma-miR396e-5p	Zm00001d037479_T001	532	551	542	(((((((((.-(((((((((.&.)))))))))..)))))))))	AGGUUCAGGU-AGUUGUGGAU&UUCCACAGCUUUCUUGAACUU	2.055	40S ribosomal protein S30
zma-miR396e-5p	Zm00001d037603_T005	2341	2362	2352	(((((((((((((((.((((..&..))))-)))))))))))))))	AAGUUCGAGAAGGCUCGUGGCA&UUCCAC-AGCUUUCUUGAACUU	2.055	60S ribosomal protein L18-3
zma-miR396e-5p	Zm00001d037603_T008	551	572	562	.((((((((((((((.((((..&..)))).)))))))))))))).	AAGUUCGAGAAGGCUCGUGGCA&UUCCAC-AGCUUUCUUGAACUU	2.055	60S ribosomal protein L18-3
zma-miR396e-5p	Zm00001d037603_T009	296	317	307	.((((((((((((((.((((..&..)))).)))))))))))))).	AAGUUCGAGAAGGCUCGUGGCA&UUCCAC-AGCUUUCUUGAACUU	4.11	60S ribosomal protein L18-3
zma-miR396e-5p	Zm00001d037652_T001	789	809	800	((((-((((((...((((((((((&))))))))))---)))))).))))	GAGG-CGAGAUUAGCUGUGGGA&UUCCACAGCU-UUCUUGAACUU	10.275	Inositol-3-phosphate synthase isozyme 1
zma-miR396e-5p	Zm00001d038209_T002	1075	1095	1086	(((((((....(((((((((.&.)))))))))....)))))))	AGGUUCACUGUGGCUGUGGAU&UUCCACAGCUUUCUUGAACUU	6.165	Protein root UVB sensitive 6
zma-miR396e-5p	Zm00001d038209_T003	976	996	987	(((((((....(((((((((.&.)))))))))....)))))))	AGGUUCACUGUGGCUGUGGAU&UUCCACAGCUUUCUUGAACUU	10.275	Protein root UVB sensitive 6
zma-miR396e-5p	Zm00001d038540_T001	1275	1298	1289	..(((.((...(((((((((((((&)))))))))))))---)).)))..	AUGUUGGAGCUGAGAGCUGUGGAA&UUCCACAGCUUUC---UUGAACUU	4.11	NA
zma-miR396e-5p	Zm00001d041982_T001	1249	1269	1260	...(((((((((((((((((.&.)))))))))))))))))...	CUCUUCAAGAGAGCUGUGGAC&UUCCACAGCUUUCUUGAACUU	14.385	isopentenyl transferase1
zma-miR396e-5p	Zm00001d042049_T001	1340	1362	1353	((((.(((((((((.(((.(.(((&)))-).)))-))))))))).))))	GAGUACAAGGAGGAGCUGUGGGA&UUCCACAGCUU--UCUUGAACUU	12.33	N/A
zma-miR396e-5p	Zm00001d042049_T001	983	1005	996	((((.(((((((((.(((.(.(((&)))-).)))-))))))))).))))	GAGUACAAGGAGGAGCUGUGGGA&UUCCACAGCUU--UCUUGAACUU	16.44	N/A
zma-miR396e-5p	Zm00001d044694_T001	1608	1630	1619	..(((.((((((((..(((((((&)))))))--)))))))).)))..	AUGUUGAAGGGAGCGUUGUGGAG&UUCCACA--GCUUUCUUGAACUU	10.275	saposin B domain-containing protein
zma-miR396e-5p	Zm00001d045025_T006	516	539	530	(((..((((((...(((((((((.&.)))))))))---))))))..)))	GGGGACAAGAAAAUAGCUGUGGAU&UUCCACAGCU---UUCUUGAACUU	6.165	N/A
zma-miR396e-5p	Zm00001d045025_T007	1023	1046	1037	(((..((((((...(((((((((.&.)))))))))---))))))..)))	GGGGACAAGAAAAUAGCUGUGGAU&UUCCACAGCU---UUCUUGAACUU	4.11	20 kDa chaperonin chloroplastic
zma-miR396e-5p	Zm00001d045533_T001	537	558	548	..((((((((((((((((((((&))))))))))))))))))))..	CCGUUCAAGAAAGCCUGUGGAA&UUCCACAG-CUUUCUUGAACUU	209.61	Growth-regulating factor 6
zma-miR396e-5p	Zm00001d051052_T005	436	461	447	.((((((((((((((.....((((((&))))))-----)))))))))))))).	UGGUUCGGGAGGGCUGGGUAGUGGAA&UUCCAC-----AGCUUUCUUGAACUU	4.11	N/A
zma-miR396e-5p	Zm00001d051832_T001	1140	1162	1152	(((((-(..((((((((((&))))))))))..).)))))	GGGUUCAGAGAAGGCUGGUGGAA&UUCCAC-AGCUUUCU-UGAACUU	10.275	NA
zma-miR396e-5p	Zm00001d051832_T001	1242	1264	1254	(((((-(..((((((((((&))))))))))..).)))))	AGGUUCAGAGAAGGCUGGUGGAA&UUCCAC-AGCUUUCU-UGAACUU	2.055	NA
zma-miR396e-5p	Zm00001d052020_T001	1143	1161	1153	..(((.(((((((((((.(..&..).)))))))))))-)))..	UGGUUCAGGA--GCUGUGGAA&UUCCACAGCUUUCUUGAACUU	2.055	beta-12-N-acetylglucosaminyltransferase II
zma-miR396e-5p	Zm00001d052112_T003	166	187	177	..(((((((((((.((((((((&))))))))-)))))))))))..	CCGUUCAAGAAAGCCUGUGGAA&UUCCACAG-CUUUCUUGAACUU	6.165	N/A
zma-miR396e-5p	Zm00001d052696_T001	365	386	377	((.(((((-(((((.(((((..&..)))))-))))).)))))-))	GAGGGUGAGCGGAGCUGUGGGA&UUCCACAGCUUU-CUUGAACUU	4.11	Probable protein S-acyltransferase 7
zma-miR396e-5p	Zm00001d053964_T001	241	263	252	(..(((((((.((((.((((((&))))))-)))).)))))))..)	GGGAUCGAGAUGGUGCUGUGGGA&UUCCACAGC--UUUCUUGAACUU	6.165	NA
zma-miR396f-3p	Zm00001d013861_T001	336	356	347	.((((((((((...(((((.((((&)))).)))))--.)))))))))).	GCUCCCACGGCUGCCGCGGCC&GGUCAAGAAAGCUGUGGGAAG	2.055	RNA-binding CRS1 / YhbY (CRM) domain protein
zma-miR396f-3p	Zm00001d018440_T001	1808	1832	1819	(((((((((((((.(((((....((&))----))))).)))))))))))))	CUUCCCAUAGUUUCCUUGGUGCUCC&GG----UCAAGAAAGCUGUGGGAAG	4.11	casein kinase I
zma-miR396f-3p	Zm00001d028344_T001	1348	1370	1360	(((((((.((((....(((((((&)))))))-...))))-)))))))	CUUCCCAGCAGCCAGCCUUGAUC&GGUCAAG-AAAGCUG-UGGGAAG	8.22	Putative metal tolerance protein C3
zma-miR396f-3p	Zm00001d028344_T002	1372	1394	1384	(((((((.((((....(((((((&)))))))-...))))-)))))))	CUUCCCAGCAGCCAGCCUUGAUC&GGUCAAG-AAAGCUG-UGGGAAG	10.275	Putative metal tolerance protein C3
zma-miR396f-3p	Zm00001d035095_T001	192	211	202	((((((((-(((((((.((((&)))).))))))).))))))))	CUUCCCGC-GCUUUCUCGACC&GGUCAAGAAAGCUGUGGGAAG	4.11	Calmodulin
zma-miR396f-3p	Zm00001d039175_T001	760	780	771	((((((((((((..((..-(((&)))...))-.))))))))))))	CUUCCCGCAGCUCGUCGC-GCC&GGUCAAGA-AAGCUGUGGGAAG	6.165	alpha/beta-Hydrolases superfamily protein
zma-miR396f-3p	Zm00001d052329_T001	1853	1874	1865	(((((..((((((((((((((..&..))))))))))))))--)))))	CGCACCGCAGGUUUUCUUGACC&GGUCAAGAAAGC-UGUGGGAAG	12.33	plastid transcriptionally active 6
zma-miR396f-3p	Zm00001d053715_T001	1170	1189	1181	..((((((((((((((((.........(((&)))---------))))))))))))))))..	CUUCCCGCAGUGGGGC-GACC&GGUCAAGAAAGCUGUGGGAAG	10.275	UDP-glycosyltransferase 84A1
zma-miR397b-3p	Zm00001d000719_T001	726	746	737	......((((((((((((((.&.))))))))))))))......	CCAGAGUGGGUGCAGUGCUGU&CCAGCGCUGCACUCAAUUACG	4.11	NA
zma-miR397b-3p	Zm00001d007490_T001	192	217	202	((((((((-((((.....((.((((((&))))))-))-----)))).))))))))	CGUGAUUG-GUGCGAUCGAGCCGCUGG&CCAGCG-CU-----GCACUCAAUUACG	4.11	Probable prefoldin subunit 2
zma-miR397b-3p	Zm00001d014919_T001	979	1001	992	.((.((((((((.....(((((((&)))))))----.))))))))-)).	CGUGAUCGAUGAG-GCCGCGCUGG&CCAGCGCUGCACUCA---AUUACG	6.165	Glycerate dehydrogenase HPR peroxisomal
zma-miR397b-3p	Zm00001d014919_T003	979	1001	992	((-(((((((((((((-(((&))).))))))))))))).))	CGUGAUCGAUGAG-GCCGCGCUGG&CCAGCGCUGCACUCA---AUUACG	6.165	N/A
zma-miR397b-3p	Zm00001d014919_T004	909	931	922	.((.((((((((.....(((((((&)))))))----.))))))))-)).	CGUGAUCGAUGAG-GCCGCGCUGG&CCAGCGCUGCACUCA---AUUACG	4.11	N/A
zma-miR397b-3p	Zm00001d030627_T001	1555	1581	1566	((((((((((((((.....(.((((((&))))))-)-----))))))))))))))	UGUGGUUGGGUGCAAAUGUGAUGCUGG&CCAGCG-C-----UGCACUCAAUUACG	4.11	Probable prefoldin subunit 3
zma-miR397b-3p	Zm00001d035034_T001	966	986	977	..((((((((((((((((...&...))))))))))))))))..	AAUGAUUGGGUGCAGUGCAGA&CCAGCGCUGCACUCAAUUACG	43.155	adenylate kinase1
zma-miR397b-3p	Zm00001d037777_T001	2948	2968	2959	....(((((((((((((((((&)))))))))))))))))....	CAUCGUUGGGUGUGGUGCUGG&CCAGCGCUGCACUCAAUUACG	2.055	alpha/beta-Hydrolases superfamily protein
zma-miR397b-3p	Zm00001d037777_T005	3113	3133	3124	....(((((((((((((((((&)))))))))))))))))....	CAUCGUUGGGUGUGGUGCUGG&CCAGCGCUGCACUCAAUUACG	4.11	alpha/beta-Hydrolases superfamily protein
zma-miR397b-3p	Zm00001d037777_T011	4737	4757	4748	....(((((((((((((((((&)))))))))))))))))....	CAUCGUUGGGUGUGGUGCUGG&CCAGCGCUGCACUCAAUUACG	2.055	alpha/beta-Hydrolases superfamily protein
zma-miR397b-3p	Zm00001d043167_T001	190	209	200	.(((((.(((-(((((((((.&.))))))))).))).))))).	GGUGGUAGGG-GCGGCGCUGA&CCAGCGCUGCACUCAAUUACG	2.055	PsbP domain-containing protein 6 chloroplastic
zma-miR397b-3p	Zm00001d046952_T001	1551	1570	1561	..((((((.(((((((..(((((&)))))--))))))).))))))..	CGUGG-UGGCUGUGGCGCUGG&CCAGCGCUGCACUCAAUUACG	6.165	Allantoate deiminase
zma-miR397b-3p	Zm00001d047942_T002	117	141	131	(((((...(((((........((((((((((&))))))))))--------)))))---)))))	CGUGAAGGAGGAGUGCCAGCGCUGG&CCAGCGCUG-CACUC---AAUUACG	2.055	Actin-depolymerizing factor 5
zma-miR397b-3p	Zm00001d049201_T001	1225	1245	1236	.......(.((((((((((((&)))))))))))).).......	GACUUCAGCGUGCAGCGCUGG&CCAGCGCUGCACUCAAUUACG	2.055	Putative cytochrome P450 superfamily protein
zma-miR397b-3p	Zm00001d054044_T001	781	801	792	((.((((((((((((.((.((&)).)).)))))))))))).))	CGGACGAGGAG-GCGGCGCUGG&CCAGCGCUGCACUC-AAUUACG	16.44	Catalase isozyme 3
zma-miR398b-5p	Zm00001d014753_T001	1627	1648	1638	((((((..((((((.(((((((&)))))))-))))))..))))))	CAUGUGCGCCCAGUACUGCUUC&GGGGCGG-ACUGGGAACACAUG	8.22	NA
zma-miR398b-5p	Zm00001d014753_T002	1627	1648	1638	((((((..((((((.(((((((&)))))))-))))))..))))))	CAUGUGCGCCCAGUACUGCUUC&GGGGCGG-ACUGGGAACACAUG	6.165	NA
zma-miR398b-5p	Zm00001d014753_T003	593	614	604	((((((..((((((.(((((((&)))))))-))))))..))))))	CAUGUGCGCCCAGUACUGCUUC&GGGGCGG-ACUGGGAACACAUG	2.055	NA
zma-miR398b-5p	Zm00001d042481_T001	596	624	607	((((((((((((.((((.......((((.&.))))-------))))-))))))))))))	CAUGUGUUCCCACGUUCUCAGGAUGCCCA&GGGGC-------GGAC-UGGGAACACAUG	2.055	OTU domain-containing protein
zma-miR398b-5p	Zm00001d042481_T003	381	409	392	((((((((((((.((((.......((((.&.))))-------))))-))))))))))))	CAUGUGUUCCCACGUUCUCAGGAUGCCCA&GGGGC-------GGAC-UGGGAACACAUG	4.11	OTU domain-containing protein
zma-miR398b-5p	Zm00001d042620_T001	306	327	315	((((.--((((((...((((((((&))))))))---))))))...))))	CAUGC--UCCCGGACAUCCGCCCC&GGGGCGGA---CUGGGAACACAUG	12.33	NAD(P)H-quinone oxidoreductase subunit N chloroplastic
zma-miR398b-5p	Zm00001d053675_T002	313	334	324	(((((((((((..((((-((.&.)).))))-.)))))))))))	CGUGUCCUCCCGGUCCGGCUCC&GGGGC-GGACUGGGAACACAUG	4.11	N/A
zma-miR399a-3p	Zm00001d004723_T001	38	58	48	.((((((((.((((((((-((&)).)))))))).)))))))).	CAGGGCAA-UCUCUGAAUGGUA&UGCCA-AAGGAGAAUUGCCCUG	8.22	elongation factor Ts family protein
zma-miR399a-3p	Zm00001d007092_T005	1010	1030	1020	..((((((((((........((((((((&))))))))--------))))))))))..	CAGGGCAA-UCUCUGAAUGGCA&UGCCA-AAGGAGAAUUGCCCUG	2.055	N/A
zma-miR399a-3p	Zm00001d010974_T004	4283	4305	4297	.((((((((...(((((-(((((.&.))))).)))))---)))))))).	GAGGGCAAUCAAUCUCC-UUGGUG&UGCCAAAGGAGA---AUUGCCCUG	2.055	N/A
zma-miR399a-3p	Zm00001d010974_T011	4456	4478	4470	.((((((((...(((((-(((((.&.))))).)))))---)))))))).	GAGGGCAAUCAAUCUCC-UUGGUG&UGCCAAAGGAGA---AUUGCCCUG	2.055	N/A
zma-miR399a-3p	Zm00001d016674_T001	725	744	735	((((((..-((((((..(((.&.)))..))))))...))))))	CGGGGUCA-UCUCCUGGGGCG&UGCCAAAGGAGAAUUGCCCUG	2.055	Heat shock factor protein 2
zma-miR399a-3p	Zm00001d021295_T006	1461	1483	1473	..((((((((.(((((.(((((.&.)))))-)))))-))))))))..	UUGGGCAAUUACUCUUGUUGGCU&UGCCAA-AGGAG-AAUUGCCCUG	2.055	DNA photolyases;DNA photolyases
zma-miR399a-3p	Zm00001d021653_T003	314	338	327	((.(((((.((((((((....((((&))))----)))))))).))))).))	GGGGGCAAUGAUCUCCAACCUGGCA&UGCCA--AAGGAGA--AUUGCCCUG	10.275	N/A
zma-miR399a-3p	Zm00001d022388_T006	4073	4090	4081	((((((((---(((((((((.&.)))))))))...))))))))	CAGGGCAG---UCCUUUGGUU&UGCCAAAGGAGAAUUGCCCUG	2.055	Ferredoxin-dependent glutamate synthase%2C chloroplastic
zma-miR399a-3p	Zm00001d022388_T008	3592	3609	3600	((((((.((((((.((((-(((&))).))))-)))))).))))))	CAGGGCAG---UCCUUUGGUU&UGCCAAAGGAGAAUUGCCCUG	2.055	Ferredoxin-dependent glutamate synthase%2C chloroplastic
zma-miR399a-3p	Zm00001d022388_T014	3826	3843	3834	...((((((((-(((((((((&))))))))).))))))))...	CAGGGCAG---UCCUUUGGUU&UGCCAAAGGAGAAUUGCCCUG	2.055	Ferredoxin-dependent glutamate synthase%2C chloroplastic
zma-miR399a-3p	Zm00001d022388_T016	3995	4012	4003	((((((.((((((.((((-(((&))).))))-)))))).))))))	CAGGGCAG---UCCUUUGGUU&UGCCAAAGGAGAAUUGCCCUG	2.055	Ferredoxin-dependent glutamate synthase%2C chloroplastic
zma-miR399a-3p	Zm00001d022388_T018	192	209	200	((((((((---(((((((((.&.)))))))))...))))))))	CAGGGCAG---UCCUUUGGUU&UGCCAAAGGAGAAUUGCCCUG	2.055	Ferredoxin-dependent glutamate synthase%2C chloroplastic
zma-miR399a-3p	Zm00001d022388_T019	1537	1554	1545	...((((((((-(((((((((&))))))))).))))))))...	CAGGGCAG---UCCUUUGGUU&UGCCAAAGGAGAAUUGCCCUG	2.055	Ferredoxin-dependent glutamate synthase%2C chloroplastic
zma-miR399a-3p	Zm00001d032319_T011	1240	1261	1252	..((((.(((.(((((((((((&)))))))))))-))).))))..	CCGGGCUAUUCCUCCUUUGGUA&UGCCAAAGGAG-AAUUGCCCUG	2.055	splicing factor PWI domain-containing protein / RNA recognition motif (RRM)-containing protein
zma-miR399a-3p	Zm00001d038163_T002	2565	2583	2574	(((((((((((......((((.((&)).))))-----.)))))))))))	CAGGGCAG--CUCUGGUGGCU&UGCCAAAGGAGAAUUGCCCUG	4.11	pyruvate orthophosphate dikinase1
zma-miR399a-3p	Zm00001d038163_T003	2355	2373	2364	((((((((..(((((.((.((((&)))).)).)))))-.))))))))	CAGGGCAG--CUCUGGUGGCU&UGCCAAAGGAGAAUUGCCCUG	4.11	pyruvate orthophosphate dikinase1
zma-miR399a-3p	Zm00001d038163_T007	1665	1683	1674	((((((((..(((((.((.((((&)))).)).)))))-.))))))))	CAGGGCAG--CUCUGGUGGCU&UGCCAAAGGAGAAUUGCCCUG	2.055	N/A
zma-miR399a-3p	Zm00001d038163_T008	2989	3007	2998	((((((((..(((((.((.((((&)))).)).)))))-.))))))))	CAGGGCAG--CUCUGGUGGCU&UGCCAAAGGAGAAUUGCCCUG	8.22	pyruvate orthophosphate dikinase1
zma-miR399a-3p	Zm00001d038163_T009	2435	2453	2444	((((((((..(((((.((.((((&)))).)).)))))-.))))))))	CAGGGCAG--CUCUGGUGGCU&UGCCAAAGGAGAAUUGCCCUG	8.22	pyruvate orthophosphate dikinase1
zma-miR399a-3p	Zm00001d038163_T010	2042	2060	2051	((((((((..(((((.((.((((&)))).)).)))))-.))))))))	CAGGGCAG--CUCUGGUGGCU&UGCCAAAGGAGAAUUGCCCUG	2.055	N/A
zma-miR399a-3p	Zm00001d038163_T011	1824	1842	1833	(((((((((((......((((.((&)).))))-----.)))))))))))	CAGGGCAG--CUCUGGUGGCU&UGCCAAAGGAGAAUUGCCCUG	6.165	N/A
zma-miR399a-3p	Zm00001d038163_T012	3083	3101	3092	((((((((..(((((.((.((((&)))).)).)))))-.))))))))	CAGGGCAG--CUCUGGUGGCU&UGCCAAAGGAGAAUUGCCCUG	4.11	pyruvate orthophosphate dikinase1
zma-miR399a-3p	Zm00001d038163_T015	2176	2194	2185	((((((((((...(((.(((((.&.))))).)))---))))))))))	CAGGGCAG--CUCUGGUGGCU&UGCCAAAGGAGAAUUGCCCUG	2.055	N/A
zma-miR399a-3p	Zm00001d038163_T017	2196	2214	2205	((((((((..(((((.((.((((&)))).)).)))))-.))))))))	CAGGGCAG--CUCUGGUGGCU&UGCCAAAGGAGAAUUGCCCUG	6.165	N/A
zma-miR399a-3p	Zm00001d038163_T021	2347	2365	2356	.(((.-((((((((((((((&))))))))))))))..))).	CAGGGCAG--CUCUGGUGGCU&UGCCAAAGGAGAAUUGCCCUG	4.11	pyruvate orthophosphate dikinase1
zma-miR399a-3p	Zm00001d038163_T022	2290	2308	2299	((((((((..(((((.((.((((&)))).)).)))))-.))))))))	CAGGGCAG--CUCUGGUGGCU&UGCCAAAGGAGAAUUGCCCUG	4.11	N/A
zma-miR399a-3p	Zm00001d038163_T023	2068	2086	2077	(((((((((((......((((.((&)).))))-----.)))))))))))	CAGGGCAG--CUCUGGUGGCU&UGCCAAAGGAGAAUUGCCCUG	2.055	N/A
zma-miR399a-3p	Zm00001d038163_T024	2806	2824	2815	((((((((..(((((.((.((((&)))).)).)))))-.))))))))	CAGGGCAG--CUCUGGUGGCU&UGCCAAAGGAGAAUUGCCCUG	2.055	pyruvate orthophosphate dikinase1
zma-miR399a-3p	Zm00001d038163_T026	2388	2406	2397	((((((((..(((((.((.((((&)))).)).)))))-.))))))))	CAGGGCAG--CUCUGGUGGCU&UGCCAAAGGAGAAUUGCCCUG	8.22	pyruvate orthophosphate dikinase1
zma-miR399a-3p	Zm00001d038163_T036	713	731	722	((((((((((...(((.(((((.&.))))).)))---))))))))))	CAGGGCAG--CUCUGGUGGCU&UGCCAAAGGAGAAUUGCCCUG	6.165	pyruvate orthophosphate dikinase1
zma-miR399a-3p	Zm00001d038163_T037	713	731	722	.(((.-((((((((((((((&))))))))))))))..))).	CAGGGCAG--CUCUGGUGGCU&UGCCAAAGGAGAAUUGCCCUG	2.055	pyruvate orthophosphate dikinase1
zma-miR399a-3p	Zm00001d038972_T010	787	807	798	((((((((.((((((((((((&)))))))))))).))))))))	UAGGGCAAAUCUCCUUUGGCA&UGCCAAAGGAGAAUUGCCCUG	6.165	Probable ubiquitin-conjugating enzyme E2 24
zma-miR399a-3p	Zm00001d038972_T017	1163	1183	1174	((((((((.((((((((((((&)))))))))))).))))))))	UAGGGCAAAUCUCCUUUGGCA&UGCCAAAGGAGAAUUGCCCUG	2.055	Probable ubiquitin-conjugating enzyme E2 24
zma-miR399a-3p	Zm00001d038972_T017	1560	1580	1571	((((((((.((((((((((((&)))))))))))).))))))))	CUGGGUAAUUCUCCUUUGGCA&UGCCAAAGGAGAAUUGCCCUG	2.055	Probable ubiquitin-conjugating enzyme E2 24
zma-miR399a-3p	Zm00001d038972_T018	953	973	964	((((((((((((.(..((((((.&.))))))-.)-))))))))))))	CUGGGUAAUUCUCCUUUGGCA&UGCCAAAGGAGAAUUGCCCUG	2.055	N/A
zma-miR399a-3p	Zm00001d038972_T025	2641	2661	2652	((((((((((((.(..((((((.&.))))))-.)-))))))))))))	UAGGGCAAAUCUCCUUUGGCA&UGCCAAAGGAGAAUUGCCCUG	4.11	Probable ubiquitin-conjugating enzyme E2 24
zma-miR399a-3p	Zm00001d038972_T025	3038	3058	3049	((((((((((((.(..((((((.&.))))))-.)-))))))))))))	CUGGGUAAUUCUCCUUUGGCA&UGCCAAAGGAGAAUUGCCCUG	2.055	Probable ubiquitin-conjugating enzyme E2 24
zma-miR399a-3p	Zm00001d038972_T026	2574	2594	2585	((((((((.((((((((((((&)))))))))))).))))))))	UAGGGCAAAUCUCCUUUGGCA&UGCCAAAGGAGAAUUGCCCUG	2.055	Probable ubiquitin-conjugating enzyme E2 24
zma-miR399a-3p	Zm00001d038972_T026	2971	2991	2982	((((((((.((((((((((((&)))))))))))).))))))))	CUGGGUAAUUCUCCUUUGGCA&UGCCAAAGGAGAAUUGCCCUG	6.165	Probable ubiquitin-conjugating enzyme E2 24
zma-miR399a-3p	Zm00001d050022_T001	351	369	363	(((((((.(((((((---(((.&.)))...)))))))-)))))))	CAGGGCAUGUUCUCC---GGCG&UGCCAAAGGAGAAU-UGCCCUG	4.11	Photosynthetic NDH subunit of subcomplex B 1 chloroplastic
zma-miR399a-5p	Zm00001d002000_T003	2022	2044	2035	((.((((...((((((((((((.&.))))))))))))---)))).))	GGUGACCAGAGGAAGGACGGCAG&GUGCGGUUCU-CCUCUGG-CACG	2.055	N/A
zma-miR399a-5p	Zm00001d004978_T001	286	313	297	((((((.........(((((..(((((((((&)))))))))--)))))---------))))))	CGUGUCGGAGGAUCCACGGCCACCGCAC&GUGCGGU--UC-----UCCUCUGGCACG	2.055	Saccharopine dehydrogenase
zma-miR399a-5p	Zm00001d005442_T001	2078	2098	2089	...((((((((((..(.((((&)))).)..))))))))))...	GCCGCUAGAGGAGUUCGGCAC&GUGCGGUUCUCCUCUGGCACG	16.44	Ankyrin repeat family protein
zma-miR399a-5p	Zm00001d005975_T003	149	169	160	((((.(((((.((((.(((((&))))).)))).))))).))))	CGUGGCGGAGCGGGAGCGCGC&GUGCGGUUCUCCUCUGGCACG	4.11	NA
zma-miR399a-5p	Zm00001d006132_T001	2232	2255	2246	.((((.((...(((((((((((((&)))))))))))))---)).)))).	GGUGCAGGCCCAGGAGGACCGCGC&GUGCGGUUCUCCU---CUGGCACG	2.055	Formin-like protein 1
zma-miR399a-5p	Zm00001d006900_T001	946	975	965	(((((((-((((.(((((.((((&))))-)))))-)))).)))))))	CGUGCCGGACCCGCAGAGGAUGAUCCGCGC&GUGCGGUUC-UCCUCU--------GGCACG	6.165	Phospho-2-dehydro-3-deoxyheptonate aldolase 2 chloroplastic
zma-miR399a-5p	Zm00001d006900_T002	421	450	440	((((((........((((((.((.((((((&)))))).))-))))))--------))))))	CGUGCCGGACCCGCAGAGGAUGAUCCGCGC&GUGCGGUUC-UCCUCU--------GGCACG	2.055	Phospho-2-dehydro-3-deoxyheptonate aldolase 2 chloroplastic
zma-miR399a-5p	Zm00001d006900_T003	232	261	251	(((((((-((((.(((((.((((&))))-)))))-)))).)))))))	CGUGCCGGACCCGCAGAGGAUGAUCCGCGC&GUGCGGUUC-UCCUCU--------GGCACG	2.055	N/A
zma-miR399a-5p	Zm00001d006900_T005	946	975	965	(((((((-((((.(((((.((((&))))-)))))-)))).)))))))	CGUGCCGGACCCGCAGAGGAUGAUCCGCGC&GUGCGGUUC-UCCUCU--------GGCACG	2.055	Phospho-2-dehydro-3-deoxyheptonate aldolase 2 chloroplastic
zma-miR399a-5p	Zm00001d006900_T006	748	777	767	(((((((-((((.(((((.((((&))))-)))))-)))).)))))))	CGUGCCGGACCCGCAGAGGAUGAUCCGCGC&GUGCGGUUC-UCCUCU--------GGCACG	2.055	N/A
zma-miR399a-5p	Zm00001d006900_T010	748	777	767	((((((........((((((.((.((((((&)))))).))-))))))--------))))))	CGUGCCGGACCCGCAGAGGAUGAUCCGCGC&GUGCGGUUC-UCCUCU--------GGCACG	2.055	Phospho-2-dehydro-3-deoxyheptonate aldolase 2 chloroplastic
zma-miR399a-5p	Zm00001d007877_T001	753	776	764	.(((((.(((((...(((((((..&..)))))))---))))).))))).	GGUGCCUGAGGAUCUGGACCGCUU&GUGCGGUUC---UCCUCUGGCACG	2.055	Uncharacterised protein family UPF0090
zma-miR399a-5p	Zm00001d009908_T004	1970	1997	1988	.((((((.....((((..((((((((((&))))))))))--))))-----)))))).	GGUGCCAACCUUGAGGUUAGGAUCGCAC&GUGCGGUUCU--CCUC-----UGGCACG	2.055	N/A
zma-miR399a-5p	Zm00001d009908_T008	2809	2836	2827	.((((((.....((((..((((((((((&))))))))))--))))-----)))))).	GGUGCCAACCUUGAGGUUAGGAUCGCAC&GUGCGGUUCU--CCUC-----UGGCACG	2.055	UDP-glucuronic acid decarboxylase 4
zma-miR399a-5p	Zm00001d009908_T009	918	945	936	.((((((.....((((..((((((((((&))))))))))--))))-----)))))).	GGUGCCAACCUUGAGGUUAGGAUCGCAC&GUGCGGUUCU--CCUC-----UGGCACG	2.055	N/A
zma-miR399a-5p	Zm00001d009908_T010	1043	1070	1061	.((((((.....((((..((((((((((&))))))))))--))))-----)))))).	GGUGCCAACCUUGAGGUUAGGAUCGCAC&GUGCGGUUCU--CCUC-----UGGCACG	2.055	UDP-glucuronic acid decarboxylase 4
zma-miR399a-5p	Zm00001d009908_T014	146	173	164	.((((((.....((((..((((((((((&))))))))))--))))-----)))))).	GGUGCCAACCUUGAGGUUAGGAUCGCAC&GUGCGGUUCU--CCUC-----UGGCACG	2.055	UDP-glucuronic acid decarboxylase 4
zma-miR399a-5p	Zm00001d010309_T001	1098	1120	1109	..((((((((((.....((((((&))))))--...))))))))))..	ACUGCCGGAGGAACUGUCCGCGC&GUGCGG--UUCUCCUCUGGCACG	2.055	N/A
zma-miR399a-5p	Zm00001d010309_T005	1098	1120	1109	..((((((((((.....((((((&))))))--...))))))))))..	ACUGCCGGAGGAACUGUCCGCGC&GUGCGG--UUCUCCUCUGGCACG	2.055	Squamosa promoter-binding protein-like (SBP domain) transcription factor family protein
zma-miR399a-5p	Zm00001d010798_T001	455	476	467	(((((.(..(((((.(((((((&))))))).)))))-.).)))))	CGUGCGACCAGGAGCGCCGCGC&GUGCGGUUCUCCU-CUGGCACG	14.385	oxidative stress 3
zma-miR399a-5p	Zm00001d011513_T001	96	125	115	.((((.((((.(((((((.(((.&.)))-)))))))-)))).)))).	CGUGCCUGACAGCCGCCGGAGACGCCGCGC&GUGCGGU-UCUCC--------UCUGGCACG	4.11	Polynucleotidyl transferase ribonuclease H-like superfamily protein
zma-miR399a-5p	Zm00001d011898_T001	1893	1916	1906	((((((..((((((..((((((((&))))))))-.))))))--))))))	CGUGCUAAAGAGGACCGACCGCAC&GUGCGGUU-CUCCUCU--GGCACG	2.055	zinc finger (C3HC4-type RING finger) family protein
zma-miR399a-5p	Zm00001d013230_T001	1139	1162	1151	(((((((((((.........(((.(((((&)))))-)))-------..)))))))))))	AGUGCCCCGGGGAGACGCUCGCGC&GUGCG-GU-UCUCCUC-UGGCACG	8.22	bentazon resistance1
zma-miR399a-5p	Zm00001d014993_T001	1745	1769	1757	..(((.((((((..(((((((.&.)))))))--)))))).)))..	UGAGCCAGGAGGAGAUCGACCGCAU&GUGCGGU---UCUCCUC-UGGCACG	6.165	Luminal-binding protein 2
zma-miR399a-5p	Zm00001d014993_T002	1352	1376	1364	((((-(((-(((((((((((&))))))))))).))).))))	UGAGCCAGGAGGAGAUCGACCGCAU&GUGCGGU---UCUCCUC-UGGCACG	2.055	N/A
zma-miR399a-5p	Zm00001d014993_T004	395	419	407	..(((((.((((((((((((&)))))))))))).)))))..	UGAGCCAGGAGGAGAUCGACCGCAU&GUGCGGU---UCUCCUC-UGGCACG	2.055	N/A
zma-miR399a-5p	Zm00001d014993_T005	1741	1765	1753	((((-(((-(((((((((((&))))))))))).))).))))	UGAGCCAGGAGGAGAUCGACCGCAU&GUGCGGU---UCUCCUC-UGGCACG	6.165	N/A
zma-miR399a-5p	Zm00001d014993_T006	1464	1488	1476	..(((((.((((((((((((&)))))))))))).)))))..	UGAGCCAGGAGGAGAUCGACCGCAU&GUGCGGU---UCUCCUC-UGGCACG	2.055	N/A
zma-miR399a-5p	Zm00001d015012_T001	1416	1436	1427	(((((((((.(.(((((((((.&.)))))))))-).)))))))))	CGCGCCGGUGGCGAGCCGCGC&GUGCGGUUCUCCUCUGGCACG	4.11	Serine/threonine-protein kinase Cx32
zma-miR399a-5p	Zm00001d016271_T001	838	859	850	((.((.((((((((.((((((.&.)))))).))))))))-)).))	CGCGCGCAGAGGAGCGCCGCGU&GUGCGGUUCUCCUCUG-GCACG	6.165	NA
zma-miR399a-5p	Zm00001d016850_T001	225	247	238	.((((((..((((((.((((((.&.)))))).))))))--)))))).	GGUGCCGCCGGGGAGCACCGCGG&GUGCGGUUCUCCUC--UGGCACG	6.165	Molybdopterin synthase sulfur carrier subunit
zma-miR399a-5p	Zm00001d016850_T002	225	247	238	..((((((((((......((((((..&..))))))------))))))))))..	GGUGCCGCCGGGGAGCACCGCGG&GUGCGGUUCUCCUC--UGGCACG	6.165	Molybdopterin synthase sulfur carrier subunit
zma-miR399a-5p	Zm00001d016856_T002	3068	3091	3082	(((..((((.(((((.((((((((&)))))))).)))))-))))--)))	CGUGAGCUACGAGGACGACCGCAC&GUGCGGUUCUCCUC-UGGC--ACG	2.055	calmodulin binding protein1
zma-miR399a-5p	Zm00001d016856_T008	1988	2011	2002	(((..((((.(((((.((((((((&)))))))).)))))-))))--)))	CGUGAGCUACGAGGACGACCGCAC&GUGCGGUUCUCCUC-UGGC--ACG	2.055	calmodulin binding protein1
zma-miR399a-5p	Zm00001d016856_T009	1842	1865	1856	(((..((((.(((((.((((((((&)))))))).)))))-))))--)))	CGUGAGCUACGAGGACGACCGCAC&GUGCGGUUCUCCUC-UGGC--ACG	2.055	calmodulin binding protein1
zma-miR399a-5p	Zm00001d017937_T002	1350	1372	1362	...(((.((((((.((((((((.&.))))))))-))))))-)))...	CUAGCCGAGAGGAGGAACCGCGA&GUGCGGUUC-UCCUCU-GGCACG	2.055	S-adenosylmethionine carrier 1 chloroplastic/mitochondrial
zma-miR399a-5p	Zm00001d017937_T004	1026	1048	1038	...(((.((((((.((((((((.&.))))))))-))))))-)))...	CUAGCCGAGAGGAGGAACCGCGA&GUGCGGUUC-UCCUCU-GGCACG	2.055	S-adenosylmethionine carrier 1 chloroplastic/mitochondrial
zma-miR399a-5p	Zm00001d018390_T001	927	948	939	((((((-((((((-(((((((&))))))).)))))).))))))	UGUGCCUGGAGGAGCUCCGCGC&GUGCGGUUCUCCUCU-GGCACG	8.22	RING/U-box superfamily protein
zma-miR399a-5p	Zm00001d020948_T001	630	655	641	.((((..((((((((-(((((((&))))))).))))))))-.)))).	CGUGCCGCCGGAGAUCAAGGCCGCGC&GUGCGGU-----UCUCCUCUGGCACG	6.165	NA
zma-miR399a-5p	Zm00001d021596_T003	130	159	141	((-((((((((.((((((.........((((&))))---------))))))-)))))))).))	CG-GCCAGAGGAAGGACCAGUCCCCCGGCAC&GUGC---------GGUUCU-CCUCUGGCACG	8.22	N/A
zma-miR399a-5p	Zm00001d021596_T004	739	768	750	(((((((((((.(((((....&....)))))-)))))))))))	CG-GCCAGAGGAAGGACCAGUCCCCCGGCAC&GUGC---------GGUUCU-CCUCUGGCACG	2.055	N/A
zma-miR399a-5p	Zm00001d022451_T001	1065	1093	1082	(((((((((......(((((..(((((((&)))))))--)))))------)))))))))	CGUGCUGGGCCGCGUGGAGGCGGCCGCGC&GUGCGGU--UCUCC------UCUGGCACG	2.055	CBL-interacting serine/threonine-protein kinase 11
zma-miR399a-5p	Zm00001d022500_T001	1258	1279	1270	((.(((((.(((((((((((((&)))))))))))))-))))).))	CGAGCUGGUAGGGGGACCGUGC&GUGCGGUUCUCCU-CUGGCACG	4.11	Zinc finger protein CONSTANS-LIKE 13
zma-miR399a-5p	Zm00001d022500_T001	861	886	876	((.(((((.(((((((((((((&)))))))))))))-))))).))	CGUGCCGGACGGAGGAGAAGGCGCGC&GUGCG-GUUCUCCUCU----GGCACG	10.275	Zinc finger protein CONSTANS-LIKE 13
zma-miR399a-5p	Zm00001d023757_T001	390	420	402	((..((((((((((((((.........((((&))))---------))))))))))))))-.))	CGGAGCUGGAGGGGGACCCCGACGCUGGCAC&GUGC---------GGUUCUCCUCUGGC-ACG	16.44	NAD(P)H-quinone oxidoreductase subunit U chloroplastic
zma-miR399a-5p	Zm00001d026414_T001	51	75	62	(((-((((((.(((((((....((((&))))----)))))))-)))))).)))	CGU-CCAGAGAGAGAGCCUAGAGCAC&GUGC----GGUUCUC-CUCUGGCACG	6.165	2-Sep
zma-miR399a-5p	Zm00001d027011_T001	2410	2434	2421	.(((((((((((...(((((.((((&))))-)))))---))))))))))).	GGUGUCAGGGGAUAAGAGCCAGCGC&GUGC-GGUUC---UCCUCUGGCACG	4.11	NA
zma-miR399a-5p	Zm00001d027535_T001	1415	1436	1427	((.((((((.((((((.(((((&))))).)))))).))))))-))	CGCUGCCGGCGGAGGAGCGCGC&GUGCGGUUCUCCUCUGGCA-CG	14.385	Probable acyl-activating enzyme 1 peroxisomal
zma-miR399a-5p	Zm00001d027618_T001	420	442	433	((.(((.((((((((..((((..&..))))..))))))))-)))-))	CGUUGCACAGAGGAGUUCCGCUU&GUGCGGUUCUCCUCUG-GCA-CG	2.055	60S ribosomal protein L21-1
zma-miR399a-5p	Zm00001d028311_T001	1540	1565	1556	.((((((.(....((((((((((((.&.))))))))))))----)-)))))).	GGUGCCGUGGUUAGGGAGAACCGCGG&GUGCGGUUCUCCU----C-UGGCACG	16.44	Antiporter/ drug transporter/ transporter
zma-miR399a-5p	Zm00001d029965_T001	558	578	567	.((((((((((.((((((...&...))))))-)))))))))).	CGUGCC--GGGAGUCACCCGCAC&GUGCGG--UUCUCCUCUGGCACG	26.715	Peptide methionine sulfoxide reductase
zma-miR399a-5p	Zm00001d031871_T001	4036	4057	4048	((.(((((((((((.((((.((&)).)))).)))))))))))-))	CGCUGCCGGAGGGGUACCGGAC&GUGCGGUUCUCCUCUGGCA-CG	2.055	brachytic2
zma-miR399a-5p	Zm00001d031871_T002	3925	3946	3937	((.(((((((((((.((((.((&)).)))).)))))))))))-))	CGCUGCCGGAGGGGUACCGGAC&GUGCGGUUCUCCUCUGGCA-CG	2.055	brachytic2
zma-miR399a-5p	Zm00001d031940_T001	276	299	290	(((((.((..((((((((.(((((&))))).))))))))--))-)))))	UGUGCUCAGCGAGGAGGAGCGCGC&GUGCGGUUCUCCUC--UG-GCACG	8.22	F1F0-ATPase inhibitor protein
zma-miR399a-5p	Zm00001d031940_T002	276	299	290	(((((.((..((((((((.(((((&))))).))))))))--))-)))))	UGUGCUCAGCGAGGAGGAGCGCGC&GUGCGGUUCUCCUC--UG-GCACG	4.11	N/A
zma-miR399a-5p	Zm00001d032905_T008	2455	2476	2466	((.((((((.(((.((((((((&))))))))-))).)))))).))	CGCGCCGGAAGAGCAGCCGCGC&GUGCGGUU-CUCCUCUGGCACG	2.055	DWNN domain a CCHC-type zinc finger
zma-miR399a-5p	Zm00001d032905_T010	3377	3398	3388	((.((((((.(((.((((((((&))))))))-))).)))))).))	CGCGCCGGAAGAGCAGCCGCGC&GUGCGGUU-CUCCUCUGGCACG	4.11	DWNN domain a CCHC-type zinc finger
zma-miR399a-5p	Zm00001d032905_T011	3977	3998	3988	((.((((((.(((.((((((((&))))))))-))).)))))).))	CGCGCCGGAAGAGCAGCCGCGC&GUGCGGUU-CUCCUCUGGCACG	8.22	DWNN domain a CCHC-type zinc finger
zma-miR399a-5p	Zm00001d035604_T001	470	491	482	((-((((..((((((.(((((((&))))))).))))))--)))).))	CG-GCCGAUGAGGAGCGCCGCAU&GUGCGGUUCUCCUC--UGGCACG	2.055	Putative MYB DNA-binding domain superfamily protein
zma-miR399a-5p	Zm00001d039444_T001	1329	1349	1340	(((((((..((((((((.((((&))))-))))))))..)))))))	CGGCGCC-GAGGAGGACGGCGC&GUGCGGUUCUCCUCUGGC-ACG	36.99	UNE1
zma-miR399a-5p	Zm00001d039453_T001	1543	1563	1554	.(((.((((((((((((.(((&))).)))))))))))).))).	GGUGGCGGAGGAGGACCACAU&GUGCGGUUCUCCUCUGGCACG	4.11	3-epi-6-deoxocathasterone 23-monooxygenase
zma-miR399a-5p	Zm00001d040034_T001	1895	1916	1907	.((((..((((((((((....&....))))))))))..)))).	CGUCGCCGGAGGAGAGCCGCUU&GUGCGGUUCUCCUCUGGC-ACG	28.77	Multicopper oxidase LPR2
zma-miR399a-5p	Zm00001d040697_T001	346	365	356	((-(((.(((((((.(.((((&)))).).))))))).))).))	CG-GCCCGAGGAGAUCGGCGC&GUGCGGUUCUCCUCUGGCACG	4.11	S-adenosylmethionine synthase 1
zma-miR399a-5p	Zm00001d042107_T001	407	432	422	((.((((((((.((.(((((((&)))))))-)).)))))))).))	CG-GCCGCCGUCGAGGAGGACCUGCGC&GUGC-GGUUCUCCUC-----UGGCACG	14.385	Polcalcin Jun o 2
zma-miR399a-5p	Zm00001d044096_T001	1018	1038	1029	(((((((((((((..((.(((&))).))..)))))))))))))	CGUGUCAGGGGAGUUCCUCAC&GUGCGGUUCUCCUCUGGCACG	2.055	carbonic anhydrase3
zma-miR399a-5p	Zm00001d044096_T002	830	850	841	(((((((((((((..((.(((&))).))..)))))))))))))	CGUGUCAGGGGAGUUCCUCAC&GUGCGGUUCUCCUCUGGCACG	2.055	carbonic anhydrase3
zma-miR399a-5p	Zm00001d044599_T001	914	939	925	.((((((((((((......(((((((&)))))))-----.)))))))))))).	GGUGUCGGAGGAGCUUCGCGCCGCGC&GUGCGGU-----UCUCCUCUGGCACG	2.055	Nonphototropic hypocotyl 1
zma-miR399a-5p	Zm00001d044599_T003	914	939	925	.((((((((((((......(((((((&)))))))-----.)))))))))))).	GGUGUCGGAGGAGCUUCGCGCCGCGC&GUGCGGU-----UCUCCUCUGGCACG	2.055	Nonphototropic hypocotyl 1
zma-miR399a-5p	Zm00001d048711_T001	1244	1267	1258	...(((((......((((((((((.(((&)))-))))))))))------)))))...	UGUGCGACGGGGUAGGGGCCGCGC&GUGCGGUUCU--CCUC-UGGCACG	28.77	Hydroquinone glucosyltransferase
zma-miR399a-5p	Zm00001d051166_T001	1556	1578	1568	(.(((((((((((((.(((..&..)))-))))))))))))).)	UGUGCCAGGCGGUGGACCUGCGC&GUGC-GGUUCUCC-UCUGGCACG	4.11	phenylalanine ammonia lyase4
zma-miR399a-5p	Zm00001d051543_T001	261	281	272	...(((((((.(((((((((.&.))))))))).)))))))...	GGAGCCAGAGAGGGACCGCAA&GUGCGGUUCUCCUCUGGCACG	4.11	60S ribosomal protein L12-3
zma-miR399a-5p	Zm00001d052339_T002	556	580	571	((((......(((((((((((((&)))))))))))))--....))))	CGCGCCUCCGGGAGGAGCGCCGCGC&GUGCGGUUCUCCUCU----GGCACG	2.055	N/A
zma-miR399a-5p	Zm00001d052380_T001	2250	2271	2262	((.((.(((((((((((.((((&)))).))))))))))).))-))	CGCUGGUGGAGGAGAACGGCGC&GUGCGGUUCUCCUCUGGCA-CG	4.11	scarecrow1
zma-miR399a-5p	Zm00001d052556_T001	1038	1062	1053	((((((.((((((--((((.&.))))..)))))).))))))	GGUGACUCCAGGGGCGGAGCCGCAC&GUGCGGUUCU-CCUCUGG---CACG	6.165	Signal recognition particle 54 kDa protein chloroplastic
zma-miR399a-5p	Zm00001d053675_T001	401	421	413	(((((((((((..((((-((.&.)).))))-.)))))))))))	GCCGCCAGCAGGAGGACCG-GC&GUGCGGUUCUCCU-CUGGCACG	2.055	lipoxygenase10
zma-miR399a-5p	Zm00001d053675_T002	287	307	299	(((((((((((..((((-((.&.)).))))-.)))))))))))	GCCGCCAGCAGGAGGACCG-GC&GUGCGGUUCUCCU-CUGGCACG	2.055	N/A
zma-miR399a-5p	Zm00001d053675_T003	151	171	163	(((((((((((..((((-((.&.)).))))-.)))))))))))	GCCGCCAGCAGGAGGACCG-GC&GUGCGGUUCUCCU-CUGGCACG	2.055	N/A
zma-miR399a-5p	Zm00001d053675_T004	56	76	68	(((((((((((..((((-((.&.)).))))-.)))))))))))	GCCGCCAGCAGGAGGACCG-GC&GUGCGGUUCUCCU-CUGGCACG	2.055	N/A
zma-miR399a-5p	Zm00001d054032_T001	835	861	852	.(.(((......(((((((((.(((((&))))).)))))))))------))).).	AGCGCCCCUCACGGAGGAGGAGCGCGC&GUGCGGUUCUCCUCU------GGCACG	8.22	DGCR14-related
zma-miR399a-5p	Zm00001d054043_T001	1456	1480	1468	((((-(((-(((((((((((&))))))))))).))).))))	UGAGCCAGGAGGAGAUCGACCGCAU&GUGCGGU---UCUCCUC-UGGCACG	4.11	N/A
zma-miR399a-5p	Zm00001d054043_T002	1733	1757	1745	((((-(((-(((((((((((&))))))))))).))).))))	UGAGCCAGGAGGAGAUCGACCGCAU&GUGCGGU---UCUCCUC-UGGCACG	8.22	N/A
zma-miR399a-5p	Zm00001d054043_T003	1737	1761	1749	((((-(((-(((((((((((&))))))))))).))).))))	UGAGCCAGGAGGAGAUCGACCGCAU&GUGCGGU---UCUCCUC-UGGCACG	6.165	Binding protein homolog2
zma-miR399a-5p	Zm00001d054043_T004	1344	1368	1356	((((-(((-(((((((((((&))))))))))).))).))))	UGAGCCAGGAGGAGAUCGACCGCAU&GUGCGGU---UCUCCUC-UGGCACG	6.165	N/A
zma-miR399a-5p	Zm00001d054043_T005	380	404	392	..(((.((((((..(((((((.&.)))))))--)))))).)))..	UGAGCCAGGAGGAGAUCGACCGCAU&GUGCGGU---UCUCCUC-UGGCACG	4.11	N/A
zma-miR399a-5p	Zm00001d054043_T006	359	383	371	((((-(((-(((((((((((&))))))))))).))).))))	UGAGCCAGGAGGAGAUCGACCGCAU&GUGCGGU---UCUCCUC-UGGCACG	6.165	N/A
zma-miR399a-5p	Zm00001d054043_T007	1731	1755	1743	((((-(((-(((((((((((&))))))))))).))).))))	UGAGCCAGGAGGAGAUCGACCGCAU&GUGCGGU---UCUCCUC-UGGCACG	2.055	Binding protein homolog2
zma-miR399b-3p	Zm00001d006344_T001	3101	3121	3112	((((.((((((((.((((((.&.)))))).)))))))).))))	CAGGUCAGCUUUCAUUUGGCC&UGCCAAAGGAGAGCUGUCCUG	2.055	N/A
zma-miR399b-3p	Zm00001d006344_T002	3194	3214	3205	((((.((((((((.((((((.&.)))))).)))))))).))))	CAGGUCAGCUUUCAUUUGGCC&UGCCAAAGGAGAGCUGUCCUG	4.11	Protein SUPPRESSOR OF FRI 4
zma-miR399b-3p	Zm00001d006344_T005	3296	3316	3307	((((.((((((((.((((((.&.)))))).)))))))).))))	CAGGUCAGCUUUCAUUUGGCC&UGCCAAAGGAGAGCUGUCCUG	4.11	Protein SUPPRESSOR OF FRI 4
zma-miR399b-3p	Zm00001d006344_T006	3236	3256	3247	((((.((((((((.((((((.&.)))))).)))))))).))))	CAGGUCAGCUUUCAUUUGGCC&UGCCAAAGGAGAGCUGUCCUG	2.055	N/A
zma-miR399b-3p	Zm00001d006344_T011	3663	3683	3674	((((.((((((((.((((((.&.)))))).)))))))).))))	CAGGUCAGCUUUCAUUUGGCC&UGCCAAAGGAGAGCUGUCCUG	8.22	Protein SUPPRESSOR OF FRI 4
zma-miR399b-3p	Zm00001d006344_T012	3650	3670	3661	((((.((((((((.((((((.&.)))))).)))))))).))))	CAGGUCAGCUUUCAUUUGGCC&UGCCAAAGGAGAGCUGUCCUG	8.22	N/A
zma-miR399b-3p	Zm00001d007639_T001	2408	2433	2424	(((((((((.....(((((..(((((&)))))..)))))-----)))))))))	CAGGACAGCAGUUAUUUCUGCUGGCA&UGCCAAAGGAGA-----GCUGUCCUG	16.44	GTP-binding family protein
zma-miR399b-3p	Zm00001d007639_T002	1319	1344	1335	(((((((((.....(((((..(((((&)))))..)))))-----)))))))))	CAGGACAGCAGUUAUUUCUGCUGGCA&UGCCAAAGGAGA-----GCUGUCCUG	34.935	GTP-binding family protein
zma-miR399b-3p	Zm00001d007639_T003	1364	1389	1380	(((((((((.....(((((..(((((&)))))..)))))-----)))))))))	CAGGACAGCAGUUAUUUCUGCUGGCA&UGCCAAAGGAGA-----GCUGUCCUG	39.045	GTP-binding family protein
zma-miR399b-3p	Zm00001d009028_T001	221	242	231	.((((((((((((((.....&.....)))))))))))))).	CGGGAC-GCUCUCCGGCGGGGCC&UGCC--AAAGGAGAGCUGUCCUG	10.275	Triose phosphate/phosphate translocator%2C chloroplastic
zma-miR399b-3p	Zm00001d009028_T002	221	242	231	.((((((((((((((.....&.....)))))))))))))).	CGGGAC-GCUCUCCGGCGGGGCC&UGCC--AAAGGAGAGCUGUCCUG	12.33	Triose phosphate/phosphate translocator%2C chloroplastic
zma-miR399b-3p	Zm00001d010825_T002	519	539	530	((((.(((((((((...(((.&.)))...))))))))).))))	CGGGCCGGCUCUCCGACGGCC&UGCCAAAGGAGAGCUGUCCUG	4.11	GDSL esterase/lipase LIP-4
zma-miR399b-3p	Zm00001d014507_T002	2500	2521	2512	.((((((((((((((((((((&)))))))))))))))))))).	CAGGACGGCACGUCCAGUGGCG&UGCCAAAGGA-GAGCUGUCCUG	4.11	Auxin response factor 16
zma-miR399b-3p	Zm00001d014507_T003	2111	2132	2123	.((((((((((((((((((((&)))))))))))))))))))).	CAGGACGGCACGUCCAGUGGCG&UGCCAAAGGA-GAGCUGUCCUG	4.11	N/A
zma-miR399b-3p	Zm00001d020348_T001	530	551	543	..(((((((((((...((.(((&))).))-..)))))))))))..	AAGGACACGCUUCUCC-UUGGCC&UGCCAAAGGAGA-GC-UGUCCUG	2.055	NA
zma-miR399b-3p	Zm00001d020348_T002	530	551	543	..(((((((((((...((.(((&))).))-..)))))))))))..	AAGGACACGCUUCUCC-UUGGCC&UGCCAAAGGAGA-GC-UGUCCUG	6.165	NA
zma-miR399b-3p	Zm00001d020348_T003	161	182	174	..(((((((((((...((.(((&))).))-..)))))))))))..	AAGGACACGCUUCUCC-UUGGCC&UGCCAAAGGAGA-GC-UGUCCUG	2.055	N/A
zma-miR399b-3p	Zm00001d028471_T003	1119	1149	1140	(((((((((((.(((-((((((&)))))).))).)))))))))))	AAGGACGGCGACGUCGCCCUCUUCUUUGGCC&UGCCAAAGGAGA----------GCUGUCCUG	2.055	N/A
zma-miR399b-3p	Zm00001d028471_T004	1095	1125	1116	(((..(((((((.(((((((((((&))))))))))).)))))))--)))	AAGGACGGCGACGUCGCCCUCUUCUUUGGCC&UGCCAAAGGAGA----------GCUGUCCUG	4.11	phosphoenolpyruvate carboxykinase1
zma-miR399b-3p	Zm00001d028471_T005	1131	1161	1152	(((((((((((.(((-((((((&)))))).))).)))))))))))	AAGGACGGCGACGUCGCCCUCUUCUUUGGCC&UGCCAAAGGAGA----------GCUGUCCUG	4.11	phosphoenolpyruvate carboxykinase1
zma-miR399b-3p	Zm00001d028471_T006	830	860	851	(((((((((((.(((-((((((&)))))).))).)))))))))))	AAGGACGGCGACGUCGCCCUCUUCUUUGGCC&UGCCAAAGGAGA----------GCUGUCCUG	4.11	phosphoenolpyruvate carboxykinase1
zma-miR399b-3p	Zm00001d038465_T001	1676	1700	1689	(((((((((((..((((....(((.&.)))--..))))--)))))))))))	CGGGACAGCUUCAUCCUCUGGGGCG&UGCC--AAAGGA--GAGCUGUCCUG	8.22	Major facilitator superfamily protein
zma-miR399b-3p	Zm00001d039258_T001	137	156	147	((((((-(((((((...(((.&.)))...))))))).))))))	CGGGAC-GCUCUCCGGCGGCG&UGCCAAAGGAGAGCUGUCCUG	2.055	Triose phosphate/phosphate translocator TPT chloroplastic
zma-miR399b-3p	Zm00001d047893_T002	1184	1214	1205	.((((((((..........(((((((((((.&.)))))))))))----------)))))))).	AAGGACGGCGACGUCGCCCUCUUCUUUGGCC&UGCCAAAGGAGA----------GCUGUCCUG	2.055	phosphoenolpyruvate carboxykinase homolog2
zma-miR399b-3p	Zm00001d047893_T003	1152	1182	1173	.((((((((..........(((((((((((.&.)))))))))))----------)))))))).	AAGGACGGCGACGUCGCCCUCUUCUUUGGCC&UGCCAAAGGAGA----------GCUGUCCUG	8.22	phosphoenolpyruvate carboxykinase homolog2
zma-miR399b-3p	Zm00001d047893_T004	1150	1180	1171	.((((((((..........(((((((((((.&.)))))))))))----------)))))))).	AAGGACGGCGACGUCGCCCUCUUCUUUGGCC&UGCCAAAGGAGA----------GCUGUCCUG	2.055	phosphoenolpyruvate carboxykinase homolog2
zma-miR399b-3p	Zm00001d052034_T001	280	301	291	((((((((((((.((...(((.&.)))...))-))))))))))))	CAGGACAGCUCUGCCGACGGUG&UGCCAAAGG-AGAGCUGUCCUG	6.165	Thioredoxin H-type 2
zma-miR399b-3p	Zm00001d052034_T002	196	217	207	((((((((((((.((...(((.&.)))...))-))))))))))))	CAGGACAGCUCUGCCGACGGUG&UGCCAAAGG-AGAGCUGUCCUG	8.22	N/A
zma-miR399b-3p	Zm00001d053191_T001	408	429	419	(((((((.((((((((.((((.&.))))-)))))))).)))))))	CAGGACAACUCUUCUUGUGGUG&UGCCA-AAGGAGAGCUGUCCUG	10.275	Putative peptidase M48 family protein
zma-miR399b-5p	Zm00001d002006_T001	2898	2917	2909	..((.(((((((((((((.&.))))))))))))).))..	CCGCGCAGAGGAC-GCUGCAC&GUGCAGCUCUCCUCUG-GCAU	4.11	H(+)-ATPase 5
zma-miR399b-5p	Zm00001d002006_T002	1997	2016	2008	..((.(((((((((((((.&.))))))))))))).))..	CCGCGCAGAGGAC-GCUGCAC&GUGCAGCUCUCCUCUG-GCAU	2.055	N/A
zma-miR399b-5p	Zm00001d002006_T006	2838	2857	2849	..((.(((((((((((((.&.))))))))))))).))..	CCGCGCAGAGGAC-GCUGCAC&GUGCAGCUCUCCUCUG-GCAU	4.11	N/A
zma-miR399b-5p	Zm00001d002006_T007	1247	1266	1258	..((.(((((((((((((.&.))))))))))))).))..	CCGCGCAGAGGAC-GCUGCAC&GUGCAGCUCUCCUCUG-GCAU	4.11	H(+)-ATPase 5
zma-miR399b-5p	Zm00001d002006_T011	4518	4537	4529	...((((((((((((((..(((&)))..))))))))))))))...	CCGCGCAGAGGAC-GCUGCAC&GUGCAGCUCUCCUCUG-GCAU	10.275	H(+)-ATPase 5
zma-miR399b-5p	Zm00001d002006_T012	2376	2395	2387	...((((((((((((((..(((&)))..))))))))))))))...	CCGCGCAGAGGAC-GCUGCAC&GUGCAGCUCUCCUCUG-GCAU	4.11	N/A
zma-miR399b-5p	Zm00001d002006_T013	2852	2871	2863	...((((((((((((((..(((&)))..))))))))))))))...	CCGCGCAGAGGAC-GCUGCAC&GUGCAGCUCUCCUCUG-GCAU	8.22	H(+)-ATPase 5
zma-miR399b-5p	Zm00001d002006_T016	1648	1667	1659	...((((((((((((((..(((&)))..))))))))))))))...	CCGCGCAGAGGAC-GCUGCAC&GUGCAGCUCUCCUCUG-GCAU	2.055	N/A
zma-miR399b-5p	Zm00001d002006_T017	2816	2835	2827	..((.(((((((.-(((((((&)))))))..)))))))-))..	CCGCGCAGAGGAC-GCUGCAC&GUGCAGCUCUCCUCUG-GCAU	10.275	N/A
zma-miR399b-5p	Zm00001d002006_T019	2944	2963	2955	...((((((((((((((..(((&)))..))))))))))))))...	CCGCGCAGAGGAC-GCUGCAC&GUGCAGCUCUCCUCUG-GCAU	2.055	N/A
zma-miR399b-5p	Zm00001d002993_T001	167	186	177	..((((((((((-(((.(((.&.)))-))).))))))))))..	CAGCCGGAGGAG-GCUAGCAG&GUGC-AGCUCUCCUCUGGCAU	12.33	Oxygen-evolving enhancer protein 3
zma-miR399b-5p	Zm00001d003016_T004	1586	1606	1596	..(((.(((((.(((((((((&)))))))))-))))).)))..	AGGUUCGAGGAGGAGCUGCGC&GUGCAGCUC-UCCUCUGGCAU	2.055	phenylalanine ammonia lyase2
zma-miR399b-5p	Zm00001d006663_T001	716	742	733	...((((((((.((((..(((&)))-.)))).))))))))...	UCGCCGGAGAAGAUCAAGGAGCUGCGC&GUGCAGCUCU-------CCUCUGGCAU	2.055	light harvesting complex A1
zma-miR399b-5p	Zm00001d006663_T002	674	700	691	..((((((((.((((..(((&)))-.)))).))))))))..	UCGCCGGAGAAGAUCAAGGAGCUGCGC&GUGCAGCUCU-------CCUCUGGCAU	10.275	light harvesting complex A1
zma-miR399b-5p	Zm00001d007446_T006	158	178	168	..((.((((((((((.(((((&)))))-)))))))))).))..	ACGCGGGAGGAGAGCGUGUAC&GUGCA-GCUCUCCUCUGGCAU	2.055	N/A
zma-miR399b-5p	Zm00001d009753_T007	3697	3720	3711	..(((((((....(((((((((((&)))))))))))----)))))))..	CAGCCAGAGCCAAGGGAGUUGCAC&GUGCAGCUCUC----CUCUGGCAU	2.055	ATP-dependent zinc metalloprotease FTSH 4 mitochondrial
zma-miR399b-5p	Zm00001d009753_T011	2124	2147	2138	..(((((((....(((((((((((&)))))))))))----)))))))..	CAGCCAGAGCCAAGGGAGUUGCAC&GUGCAGCUCUC----CUCUGGCAU	2.055	N/A
zma-miR399b-5p	Zm00001d009753_T015	3697	3720	3711	..(((((((....(((((((((((&)))))))))))----)))))))..	CAGCCAGAGCCAAGGGAGUUGCAC&GUGCAGCUCUC----CUCUGGCAU	2.055	ATP-dependent zinc metalloprotease FTSH 4 mitochondrial
zma-miR399b-5p	Zm00001d009753_T019	3697	3720	3711	..(((((((....(((((((((((&)))))))))))----)))))))..	CAGCCAGAGCCAAGGGAGUUGCAC&GUGCAGCUCUC----CUCUGGCAU	2.055	ATP-dependent zinc metalloprotease FTSH 4 mitochondrial
zma-miR399b-5p	Zm00001d010109_T007	1454	1472	1464	..((((((((((-(((((..&..))))).))))))))))..	AAGCCAGAGGAG-GCUGUUG&GUGCAGCUCUCCUCUGGCAU	2.055	LETM1-like protein
zma-miR399b-5p	Zm00001d010109_T009	1729	1747	1739	..((((((((((-(((((..&..))))).))))))))))..	AAGCCAGAGGAG-GCUGUUG&GUGCAGCUCUCCUCUGGCAU	2.055	LETM1-like protein
zma-miR399b-5p	Zm00001d010109_T012	1643	1661	1653	..((((((((((-(((((..&..))))).))))))))))..	AAGCCAGAGGAG-GCUGUUG&GUGCAGCUCUCCUCUGGCAU	2.055	LETM1-like protein
zma-miR399b-5p	Zm00001d010974_T036	2772	2793	2782	..(((((.((((..((((((((&))))))))--)))).)))))..	UGGCUAGUGGAGCAGGCUGUAC&GUGCAGCU--CUCCUCUGGCAU	2.055	N/A
zma-miR399b-5p	Zm00001d010974_T042	3178	3199	3188	..(((((.((((..((((((((&))))))))--)))).)))))..	UGGCUAGUGGAGCAGGCUGUAC&GUGCAGCU--CUCCUCUGGCAU	2.055	N/A
zma-miR399b-5p	Zm00001d010974_T043	3115	3136	3125	..(((((.((((..((((((((&))))))))--)))).)))))..	UGGCUAGUGGAGCAGGCUGUAC&GUGCAGCU--CUCCUCUGGCAU	2.055	E3 SUMO-protein ligase SIZ1
zma-miR399b-5p	Zm00001d011355_T002	1613	1633	1623	.(((((((((((.(((.((((&))))-))).))))))))))).	UUGUCGGAGGAGUGCUGGCAC&GUGC-AGCUCUCCUCUGGCAU	2.055	N/A
zma-miR399b-5p	Zm00001d011355_T007	1430	1450	1440	.(((((((((((.(((.((((&))))-))).))))))))))).	UUGUCGGAGGAGUGCUGGCAC&GUGC-AGCUCUCCUCUGGCAU	2.055	Zinc finger CCCH domain-containing protein 37
zma-miR399b-5p	Zm00001d011734_T001	700	723	710	..(((((((((((....(((((((&)))))))----)))))))))))..	GAGCUGGAGGAGACGCUGCUGCGC&GUGCAGC----UCUCCUCUGGCAU	4.11	Inorganic pyrophosphatase 1
zma-miR399b-5p	Zm00001d011932_T001	1063	1083	1073	..(((..(((((((((((((..&..)))))))))))))-.)))..	GUGCUGGAGGAGGAGCUGCAG&GUGCAGCUC-UCCUCUGGCAU	6.165	Putative cytochrome P450 superfamily protein
zma-miR399b-5p	Zm00001d012036_T001	2348	2369	2358	.(((-(((((((((..((((((.&.))))))--))))))))).))).	AUGCCGGAGAAACGGGCUGCGC&GUGCAGCUC--UCCUCUGGCAU	2.055	Sucrose-phosphate synthase
zma-miR399b-5p	Zm00001d012036_T002	1929	1950	1939	.(((-(((((((((..((((((.&.))))))--))))))))).))).	AUGCCGGAGAAACGGGCUGCGC&GUGCAGCUC--UCCUCUGGCAU	8.22	N/A
zma-miR399b-5p	Zm00001d014019_T001	740	760	751	..((((.(((((((((((...&...)))))))))))-))))..	AGGCCAUGAGGAGAGCUGAGA&GUGCAGCUCUCCUC-UGGCAU	2.055	N/A
zma-miR399b-5p	Zm00001d014811_T001	319	340	330	..((((.((((((.(((((.((&)).)))))-))))))-))))..	CCGCCACGGGGAGCGGCUGGAC&GUGCAGCU-CUCCUC-UGGCAU	2.055	DNL zinc finger family protein
zma-miR399b-5p	Zm00001d015126_T001	179	198	188	(((((.(((((..((((((((((.&.))))))))))--)))))-)))))	AGGCC-GAGGAGCGGCUGUGC&GUGCAGCU-CUCCUCUGGCAU	22.605	response to low sulfur 3
zma-miR399b-5p	Zm00001d017279_T001	1891	1909	1901	..(.(((.((((-(((((((&))))))).)))).))).)..	AAGGCGGUGGAG-GCUGCAC&GUGCAGCUCUCCUCUGGCAU	20.55	phenylalanine ammonia lyase7
zma-miR399b-5p	Zm00001d017467_T001	679	698	689	..((((..((((((.(((((&))))).))))))..))))..	UGGCCACUGGAGAGGUGUAC&GUGCAGCUCUCCUCUGGCAU	2.055	3-isopropylmalate dehydratase small subunit 2
zma-miR399b-5p	Zm00001d018034_T001	1137	1160	1147	...(((((((((.((((((((.(&).)))))))).)))))))))...	AUGGUGGAGGAGAGCGACCUGCGC&GUGCA----GCUCUCCUCUGGCAU	30.825	geranylgeranyl hydrogenase1
zma-miR399b-5p	Zm00001d018040_T006	973	994	983	.(((((((.(((...(((((((&)))))))--.))).))))))).	CUGCCAGGAGAGCUUGCUGCAC&GUGCAGC--UCUCCUCUGGCAU	2.055	N/A
zma-miR399b-5p	Zm00001d018040_T007	1177	1198	1187	.(((((((.(((...(((((((&)))))))--.))).))))))).	CUGCCAGGAGAGCUUGCUGCAC&GUGCAGC--UCUCCUCUGGCAU	2.055	DCD (Development and Cell Death) domain protein
zma-miR399b-5p	Zm00001d018634_T001	413	433	423	...(((((.(((((((((-((((&)))).)))))))))-)))))...	GAGCCGGAGGAGGGCGAGGAC&GUGC-AGCUCUCCUCUGGCAU	10.275	NA
zma-miR399b-5p	Zm00001d018983_T001	2143	2164	2155	..((((((((.((((((..(((((&)))))--))))))-))))))))..	CUGCCGGUGCGCGGAGCUGCAC&GUGCAGCUCU-C-CUCUGGCAU	6.165	Serine/threonine-protein kinase WNK2
zma-miR399b-5p	Zm00001d019124_T001	1821	1840	1831	(((((((((.((((((((..&..)))))))).)))))))))	GUGCCGGGGAGGAGCUGCUG&GUGCAGCUCUCCUCUGGCAU	2.055	viviparous9
zma-miR399b-5p	Zm00001d019124_T004	2013	2032	2023	(((((((((.((((((((..&..)))))))).)))))))))	GUGCCGGGGAGGAGCUGCUG&GUGCAGCUCUCCUCUGGCAU	2.055	viviparous9
zma-miR399b-5p	Zm00001d019124_T005	986	1005	996	(((-(((((((((((..((((&))))..))))))))))).)))	GUGCCGGGGAGGAGCUGCUG&GUGCAGCUCUCCUCUGGCAU	2.055	viviparous9
zma-miR399b-5p	Zm00001d019226_T003	2548	2566	2557	..(((((-((((.(((((((&))))))).)))).)))))..	GAGCCGG-GGGGUGCUGCGC&GUGCAGCUCUCCUCUGGCAU	2.055	Cadmium/zinc-transporting ATPase HMA2
zma-miR399b-5p	Zm00001d019226_T004	2527	2545	2536	..(((((-((((.(((((((&))))))).)))).)))))..	GAGCCGG-GGGGUGCUGCGC&GUGCAGCUCUCCUCUGGCAU	2.055	Cadmium/zinc-transporting ATPase HMA2
zma-miR399b-5p	Zm00001d019226_T009	2502	2520	2511	..(((((-((((.(((((((&))))))).)))).)))))..	GAGCCGG-GGGGUGCUGCGC&GUGCAGCUCUCCUCUGGCAU	4.11	N/A
zma-miR399b-5p	Zm00001d019226_T010	2487	2505	2496	..(((((-((((.(((((((&))))))).)))).)))))..	GAGCCGG-GGGGUGCUGCGC&GUGCAGCUCUCCUCUGGCAU	2.055	N/A
zma-miR399b-5p	Zm00001d019226_T016	1801	1819	1810	..(((((-((((.(((((((&))))))).)))).)))))..	GAGCCGG-GGGGUGCUGCGC&GUGCAGCUCUCCUCUGGCAU	2.055	Cadmium/zinc-transporting ATPase HMA2
zma-miR399b-5p	Zm00001d019664_T015	1558	1577	1569	(((..(((((((((-((((((&)))))).)))))))))-.)))	AUGAACAGAGGAGA-CUGCGC&GUGCAGCUCUCCUCUG-GCAU	2.055	NA
zma-miR399b-5p	Zm00001d021061_T001	817	834	826	((-((((((((-(((((..((((((&))))))--))))).)))))))).))	UCGCCA-AGGAG-GCUGCGC&GUGCAGCUCUCCUCUGGCAU	110.97	60S ribosomal protein L7a-1
zma-miR399b-5p	Zm00001d021291_T001	1800	1819	1811	..(((((.(.(((-(((((((&))))))).)))-).)))))..	GAGCCAGCGUGAG-GCUGCAC&GUGCAGCUCUC-CUCUGGCAU	2.055	N/A
zma-miR399b-5p	Zm00001d021291_T002	1914	1933	1925	(((((.(((((((((((--((&))..))))))))))).)))))	GAGCCAGCGUGAG-GCUGCAC&GUGCAGCUCUC-CUCUGGCAU	2.055	Two-component response regulator-like APRR9
zma-miR399b-5p	Zm00001d021291_T005	1841	1860	1852	(((((.(((((((((((--((&))..))))))))))).)))))	GAGCCAGCGUGAG-GCUGCAC&GUGCAGCUCUC-CUCUGGCAU	4.11	N/A
zma-miR399b-5p	Zm00001d021291_T006	1879	1898	1890	(((((.(((((((((((--((&))..))))))))))).)))))	GAGCCAGCGUGAG-GCUGCAC&GUGCAGCUCUC-CUCUGGCAU	4.11	Two-component response regulator-like APRR9
zma-miR399b-5p	Zm00001d021445_T001	428	451	442	((((((.((((...((((((((((.((&))-))))))))))---))))-))))))	UUGUCCAGAAGAGGAGGGCUGCGC&GUGCAGCUCUCCUCU----GGCAU	8.22	60S ribosomal protein L14-1
zma-miR399b-5p	Zm00001d021494_T001	1190	1210	1200	.(((((..(((((((-((((((&)))))).)))))))--))))).	GGGACAGAGGGGAGCUGAUGC&GUG-CAGCUCUCCUCUGGCAU	2.055	C2 calcium/lipid-binding plant phosphoribosyltransferase family protein
zma-miR399b-5p	Zm00001d021900_T001	1594	1616	1605	.....((((((((((((...&...)))))))))))).....	GCGCCAGAGGGAGCAGGCUGGAC&GUGCAGCU--CUCC-UCUGGCAU	8.22	NA
zma-miR399b-5p	Zm00001d021906_T001	684	710	701	.(((((...(((((((.((((.&.)))).)))))))-..))))).	UCGCCGGAGAAGAUCAAGGAGCUGCGC&GUGCAGCUCU-------CCUCUGGCAU	8.22	Chlorophyll a-b binding protein
zma-miR399b-5p	Zm00001d022388_T006	3677	3700	3686	((((((((---(((((((((.&.)))))))))...))))))))	UUGCC-GAGGAGGUUCGAGCUGCAU&GUGCAGCUC-----UCCUCUGGCAU	2.055	Ferredoxin-dependent glutamate synthase%2C chloroplastic
zma-miR399b-5p	Zm00001d023242_T001	199	220	210	(((((.((((((..((((((-((&)).))))))--))))))-)))))	GUGCCUGGAGGAAGGAGCUG-AC&GUGCAGCUC--UCCUCU-GGCAU	2.055	Two-component response regulator ARR9
zma-miR399b-5p	Zm00001d023314_T001	1666	1687	1677	(((((((.((((((..((((((..((&))-.))))))--))))))-)))))))	CGGCCGCGGGGAGGGCUUGCGC&GUGCA-GCUCUCCUC-UGGCAU	67.815	Putative phototropic-resoponsive NPH3 family protein
zma-miR399b-5p	Zm00001d023559_T001	490	518	508	(((((((((.....(((((.((((((&)))))).)))))-----)))))))))	GCGCCAUCCUCUUCGAGGAGACGCUGUAC&GUGCAGC-UCUCCUC--------UGGCAU	51.375	Fructose-bisphosphate aldolase
zma-miR399b-5p	Zm00001d023654_T001	1165	1183	1175	...((((((((((((((.(((((.&.)))))-))))))))))))))...	ACGCCGGCGGAG-GCUGCAG&GUGCAGCUCUCCUCUGGCAU	14.385	NA
zma-miR399b-5p	Zm00001d024715_T001	1048	1073	1059	..((((.((((((......(((((((&)))))))-----.))))))-))))..	UGGCCACGAGGAGUGCAGUGCUGCGC&GUGCAGC-----UCUCCUC-UGGCAU	2.055	EYES ABSENT homolog
zma-miR399b-5p	Zm00001d024715_T002	1702	1727	1713	..((((.((((((......(((((((&)))))))-----.))))))-))))..	UGGCCACGAGGAGUGCAGUGCUGCGC&GUGCAGC-----UCUCCUC-UGGCAU	2.055	EYES ABSENT homolog
zma-miR399b-5p	Zm00001d025165_T001	911	933	923	((((((((.((.((((.((((((&))))))-))))-))-))))))))	GUGCCAGGUGGCAGAGCCUGCAC&GUGCAG-CUCU-CC-UCUGGCAU	4.11	Nuclear transport factor 2 (NTF2) family protein with RNA binding (RRM-RBD-RNP motifs) domain
zma-miR399b-5p	Zm00001d025165_T003	718	740	730	((((((((.((.((((.((((((&))))))-))))-))-))))))))	GUGCCAGGUGGCAGAGCCUGCAC&GUGCAG-CUCU-CC-UCUGGCAU	4.11	Nuclear transport factor 2 (NTF2) family protein with RNA binding (RRM-RBD-RNP motifs) domain
zma-miR399b-5p	Zm00001d025830_T054	4267	4287	4277	((((((((..((.((((((((&))))))))-))..))))))))	AUGCUAGAAAAGUAGCUGCAC&GUGCAGCU-CUCCUCUGGCAU	2.055	dicer-like 103
zma-miR399b-5p	Zm00001d026490_T001	2935	2954	2946	...((((((((((((((..(((&)))..))))))))))))))...	CCGCGCAGAGGAC-GCUGCAC&GUGCAGCUCUCCUCUG-GCAU	2.055	proton-exporting ATPase4
zma-miR399b-5p	Zm00001d026490_T006	4099	4118	4110	..((.(((((((.-(((((((&)))))))..)))))))-))..	CCGCGCAGAGGAC-GCUGCAC&GUGCAGCUCUCCUCUG-GCAU	2.055	proton-exporting ATPase4
zma-miR399b-5p	Zm00001d026490_T010	2891	2910	2902	..((.(((((((.-(((((((&)))))))..)))))))-))..	CCGCGCAGAGGAC-GCUGCAC&GUGCAGCUCUCCUCUG-GCAU	4.11	proton-exporting ATPase4
zma-miR399b-5p	Zm00001d026490_T011	2798	2817	2809	...((((((((((((((..(((&)))..))))))))))))))...	CCGCGCAGAGGAC-GCUGCAC&GUGCAGCUCUCCUCUG-GCAU	2.055	proton-exporting ATPase4
zma-miR399b-5p	Zm00001d026490_T019	1631	1650	1642	...((((((((((((((..(((&)))..))))))))))))))...	CCGCGCAGAGGAC-GCUGCAC&GUGCAGCUCUCCUCUG-GCAU	2.055	proton-exporting ATPase4
zma-miR399b-5p	Zm00001d026490_T020	1631	1650	1642	...((((((((((((((..(((&)))..))))))))))))))...	CCGCGCAGAGGAC-GCUGCAC&GUGCAGCUCUCCUCUG-GCAU	2.055	proton-exporting ATPase4
zma-miR399b-5p	Zm00001d027729_T001	858	881	868	..((((((((((((......((((&))))----..))))))))))))..	CCGCCGGAGGAGAGGAAGAAGCGC&GUGC----AGCUCUCCUCUGGCAU	22.605	Photosynthetic NDH subunit of subcomplex B 2 chloroplastic
zma-miR399b-5p	Zm00001d027757_T001	280	300	290	..((((((((((((.((.((((&)))).))-))))))))))))..	CGGCCGAUGGAGGGGCUGCAC&GUGCAGCUC-UCCUCUGGCAU	10.275	Heat stress transcription factor A-6b
zma-miR399b-5p	Zm00001d028576_T001	1913	1931	1923	..(.((((((((((((-(((&))).)))))))))))).)..	GCGGCAGAGGAGAGCU-CAC&GUGCAGCUCUCCUCUGGCAU	12.33	fringe-related protein
zma-miR399b-5p	Zm00001d028585_T001	1471	1491	1481	(((((((..(((((...(((((..&..)))))---)))))-.)))))))	ACGGCGGAGGAGACGCUGCAC&GUGCAGC-UCUCCUCUGGCAU	18.495	sigma-like factor2B
zma-miR399b-5p	Zm00001d028691_T002	368	391	382	.(((((((...(.(((((.(((((&))))).)))))-)---))))))).	UUGCCAGAUGUGAGGGAGGUGCAC&GUGCAGCUCUC-C---UCUGGCAU	2.055	Expressed protein; protein
zma-miR399b-5p	Zm00001d028691_T003	368	391	382	.(((((((...(.(((((.(((((&))))).)))))-)---))))))).	UUGCCAGAUGUGAGGGAGGUGCAC&GUGCAGCUCUC-C---UCUGGCAU	2.055	Expressed protein; protein
zma-miR399b-5p	Zm00001d029227_T001	1890	1911	1900	..((((((((((-((((((.&.)))))).))))))))))..	AUGCCAAUGGAGAGGAUGGCAC&GUGC--AGCUCUCCUCUGGCAU	6.165	alpha/beta-Hydrolases superfamily protein
zma-miR399b-5p	Zm00001d029227_T002	1884	1905	1894	..((((((((((-((((((.&.)))))).))))))))))..	AUGCCAAUGGAGAGGAUGGCAC&GUGC--AGCUCUCCUCUGGCAU	6.165	alpha/beta-Hydrolases superfamily protein
zma-miR399b-5p	Zm00001d030618_T001	33	54	45	((((((((((.((....((((&))))-...)).))))))))))	AUGGCAGGUGGCAGGGUUGCAC&GUGCAGCUCU-CC-UCUGGCAU	8.22	Cytochrome c oxidase subunit 5C
zma-miR399b-5p	Zm00001d031332_T001	1731	1753	1743	..((((....(((.(((((((((&)))))))))-)))--..))))..	ACGCCAUCAUGGAGGAGCUGCGC&GUGCAGCUC-UCC--UCUGGCAU	8.22	Heat shock protein 90-2
zma-miR399b-5p	Zm00001d031332_T002	1663	1685	1675	((((((((((...........(((((((((&)))))))))----------.))))))))))	ACGCCAUCAUGGAGGAGCUGCGC&GUGCAGCUC-UCC--UCUGGCAU	8.22	N/A
zma-miR399b-5p	Zm00001d031332_T003	1990	2012	2002	((((((((((...........(((((((((&)))))))))----------.))))))))))	ACGCCAUCAUGGAGGAGCUGCGC&GUGCAGCUC-UCC--UCUGGCAU	8.22	Heat shock protein 90-2
zma-miR399b-5p	Zm00001d031332_T004	1735	1757	1747	((((((((((...........(((((((((&)))))))))----------.))))))))))	ACGCCAUCAUGGAGGAGCUGCGC&GUGCAGCUC-UCC--UCUGGCAU	2.055	N/A
zma-miR399b-5p	Zm00001d031332_T005	788	810	800	.((..((((((((((-(((((.&.))))).))))))))))..)).	ACGCCAUCAUGGAGGAGCUGCGC&GUGCAGCUC-UCC--UCUGGCAU	4.11	N/A
zma-miR399b-5p	Zm00001d031332_T006	1627	1649	1639	((((((((((...........(((((((((&)))))))))----------.))))))))))	ACGCCAUCAUGGAGGAGCUGCGC&GUGCAGCUC-UCC--UCUGGCAU	4.11	N/A
zma-miR399b-5p	Zm00001d031332_T007	1955	1977	1967	.((..((((((((((-(((((.&.))))).))))))))))..)).	ACGCCAUCAUGGAGGAGCUGCGC&GUGCAGCUC-UCC--UCUGGCAU	10.275	Heat shock protein 90-2
zma-miR399b-5p	Zm00001d032933_T004	5588	5606	5598	((((..(((((((.((((..(((((&)))))-.))))-)))))))--))))	GUGCCAAAGG-GAGCUGUAG&GUGCAGCUCUCCUCUGGCAU	2.055	Protein NETWORKED 1A
zma-miR399b-5p	Zm00001d032933_T006	5407	5425	5417	((((((.(((-((((((((.&.)))))))).))).))))))	GUGCCAAAGG-GAGCUGUAG&GUGCAGCUCUCCUCUGGCAU	2.055	Protein NETWORKED 1A
zma-miR399b-5p	Zm00001d032933_T018	5406	5424	5416	((((..(((((((.((((..(((((&)))))-.))))-)))))))--))))	GUGCCAAAGG-GAGCUGUAG&GUGCAGCUCUCCUCUGGCAU	2.055	N/A
zma-miR399b-5p	Zm00001d032933_T019	6396	6414	6406	((((..(((((((.((((..(((((&)))))-.))))-)))))))--))))	GUGCCAAAGG-GAGCUGUAG&GUGCAGCUCUCCUCUGGCAU	2.055	Protein NETWORKED 1A
zma-miR399b-5p	Zm00001d032933_T020	7264	7282	7274	((((((.(((-((((((((.&.)))))))).))).))))))	GUGCCAAAGG-GAGCUGUAG&GUGCAGCUCUCCUCUGGCAU	4.11	Protein NETWORKED 1A
zma-miR399b-5p	Zm00001d034733_T001	1476	1497	1487	..((((((.((((.((((((((&))))))))-))))-))))))..	GAGCUGGGUGGGGUGGCUGCGC&GUGCAGCU-CUCC-UCUGGCAU	4.11	Galactokinase
zma-miR399b-5p	Zm00001d035001_T001	125	150	139	(((((......(((((((((((((.((((&))))-)))))))))))))------)))))	GCGCCAGCAGCAGGGGCAGGCUGCGC&GUGCAGCU--CUCCU----CUGGCAU	16.44	ferredoxin1
zma-miR399b-5p	Zm00001d035001_T001	181	207	198	(((((......(((((((((((((.((((&))))-)))))))))))))------)))))	ACGCCGGAGGGGGAGGUGGAGCUGCAG&GUGCAGCUCU-------CCUCUGGCAU	41.1	ferredoxin1
zma-miR399b-5p	Zm00001d035002_T001	148	174	165	.(.(((((((((((((.((((&))))-))))))))))))).).	ACGCCGGAGGGGGAGGUGGAGCUGCAG&GUGCAGCUCU-------CCUCUGGCAU	6.165	ferredoxin5
zma-miR399b-5p	Zm00001d036640_T001	988	1008	998	(((((((((.((((.(((((.&.)))))-)))).)))))))))	GUGCCGGGGCAGAGACUGCAG&GUGCAG-CUCUCCUCUGGCAU	2.055	Protein kinase superfamily protein
zma-miR399b-5p	Zm00001d038365_T001	448	470	460	((((((((-((((((((..((&))-.)))))))).))))))))	GGGCCGCGAUGGAGGAGCUGUAC&GUGCAGCUC-UCC-UC-UGGCAU	2.055	Aldo-keto reductase family 4 member C9
zma-miR399b-5p	Zm00001d038365_T004	555	577	567	..((((.((.(((.(((((((((&)))))))))-)))-))-))))..	GGGCCGCGAUGGAGGAGCUGUAC&GUGCAGCUC-UCC-UC-UGGCAU	2.055	Aldo-keto reductase family 4 member C9
zma-miR399b-5p	Zm00001d039369_T005	188	209	199	....((((((.(((((.(((((&)))))-)))))-))))))....	GUAGCAGAGGAAGAGCUUGCAC&GUGCA-GCUCU-CCUCUGGCAU	2.055	DUF455 family protein
zma-miR399b-5p	Zm00001d040183_T001	1078	1097	1088	..((((((((((.((((((.&.)))))).))))))))))..	CCGCUGGAGGAGUGCUGCAA&GUGCAGCUCUCCUCUGGCAU	8.22	pfkB-like carbohydrate kinase family protein
zma-miR399b-5p	Zm00001d047238_T001	849	868	858	(((((((-((((.(((((...&...)))))-)))).)))))))	AUGCCAG-GGAGAAGCUGAAU&GUGCAGCU-CUCCUCUGGCAU	12.33	Probable inactive heme oxygenase 2 chloroplastic
zma-miR399b-5p	Zm00001d047367_T004	463	483	473	..(((((((((((((.(((((&)))))-)))))))))))))..	GAGUCGGAGGAGAGCAUGUAC&GUGCA-GCUCUCCUCUGGCAU	2.055	nucleic acid binding;methyltransferases
zma-miR399b-5p	Zm00001d047367_T010	319	339	329	..(((((((((((((.(((((&)))))-)))))))))))))..	GAGUCGGAGGAGAGCAUGUAC&GUGCA-GCUCUCCUCUGGCAU	2.055	nucleic acid binding;methyltransferases
zma-miR399b-5p	Zm00001d047367_T011	306	326	316	..(((((((((((((.(((((&)))))-)))))))))))))..	GAGUCGGAGGAGAGCAUGUAC&GUGCA-GCUCUCCUCUGGCAU	2.055	nucleic acid binding;methyltransferases
zma-miR399b-5p	Zm00001d047847_T003	955	980	965	..(((((((((..(((((....((((&))))----)))))--)))))))))..	GGGCCAGAGGACGGAGCUAUUCGUGC&GUGC----AGCUC--UCCUCUGGCAU	4.11	N/A
zma-miR399b-5p	Zm00001d047847_T011	1072	1097	1082	..(((((((((..(((((....((((&))))----)))))--)))))))))..	GGGCCAGAGGACGGAGCUAUUCGUGC&GUGC----AGCUC--UCCUCUGGCAU	2.055	Serine/arginine-rich splicing factor SR45a
zma-miR399b-5p	Zm00001d048422_T001	951	974	961	..((((((((((((......((((&))))----..))))))))))))..	CCGCCAGAGGAGAGGAAGAAGCGC&GUGC----AGCUCUCCUCUGGCAU	14.385	Photosynthetic NDH subunit of subcomplex B 2 chloroplastic
zma-miR399b-5p	Zm00001d049712_T001	1676	1703	1686	...(((((((((((........((((((&))))))--------)))))))))))...	CUUCCAGAGGAGGGAGAAGCAUCUGCAC&GUGCAG--------CUCUCCUCUGGCAU	2.055	nucleic acid binding;RNA binding
zma-miR399b-5p	Zm00001d049712_T004	939	966	949	...(((((((((((........((((((&))))))--------)))))))))))...	CUUCCAGAGGAGGGAGAAGCAUCUGCAC&GUGCAG--------CUCUCCUCUGGCAU	2.055	N/A
zma-miR399b-5p	Zm00001d049954_T001	1130	1151	1140	.((((((((..((((((...((((&))))---))))))..)))))))).	CGAGCAGAGGAGAGUUGAGCAC&GUGC--AGCUCUCCUCUGGCAU	6.165	Monodehydroascorbate reductase 1 peroxisomal
zma-miR399b-5p	Zm00001d053067_T001	71	93	81	..((.((((((((...(((((((&)))))))---)))))))).))..	CAGCAAGAGGGGAGGCGCUGCAC&GUGCAGC---UCUCCUCUGGCAU	8.22	NAD(P)-binding Rossmann-fold superfamily protein
zma-miR399b-5p	Zm00001d054070_T007	530	561	540	(((((((((((............(((((((((&)))))))))------------)))))))))))	GUGCCAGAGGAAUGAUAGCGGAAGAGUUGUAC&GUGCAGCUC------------UCCUCUGGCAU	2.055	N/A
zma-miR399d-3p	Zm00001d006496_T001	1451	1471	1462	((((.(((((-((((...((((&))))...)))).)))))-))))	CAGGAGCAGC-CUCCACCGGCA&UGCCAAAGGAGAGCUGC-CCUG	6.165	Polyadenylate-binding protein RBP45C
zma-miR399d-3p	Zm00001d006496_T002	3114	3134	3125	((((.(((((-((((...((((&))))...)))).)))))-))))	CAGGAGCAGC-CUCCACCGGCA&UGCCAAAGGAGAGCUGC-CCUG	6.165	Polyadenylate-binding protein RBP45C
zma-miR399d-3p	Zm00001d006496_T003	1523	1543	1534	((((.(((((-((((...((((&))))...)))).)))))-))))	CAGGAGCAGC-CUCCACCGGCA&UGCCAAAGGAGAGCUGC-CCUG	8.22	Polyadenylate-binding protein RBP45C
zma-miR399d-3p	Zm00001d008185_T001	345	366	356	((((((((((((((((.((((.&.))))-))))))))))))))))	CAGGGCAGCUCUUCUUGUGGUG&UGCCA-AAGGAGAGCUGCCCUG	4.11	Peptidase family M48 family protein
zma-miR399d-3p	Zm00001d022092_T001	693	713	704	((((((-((((.((((..((((&))))..))))-)))).))))))	CAGGGC-GCUCUUCCUCAGGUA&UGCCAAAGGA-GAGCUGCCCUG	4.11	Cytosolic sulfotransferase 17
zma-miR399d-3p	Zm00001d023799_T001	1047	1066	1058	...(((((((.-((((((((.&.))))))))..)))))))...	GCCGGCAGCUA-CCUUUGGCG&UGCCAAAGGAGAGCUGCCCUG	8.22	NA
zma-miR399d-3p	Zm00001d023800_T001	895	914	906	...(((((((.-((((((((.&.))))))))..)))))))...	GCCGGCAGCUA-CCUUUGGCG&UGCCAAAGGAGAGCUGCCCUG	2.055	NA
zma-miR399d-3p	Zm00001d027293_T005	265	287	278	((((((((.(((.((((.((((.&.)))).))))-)))-))))))))	CGGGGCGGCCUCAUCCUGUGGUC&UGCCAAAGGA-GAG-CUGCCCUG	2.055	signal recognition particle protein subunit 9
zma-miR399d-3p	Zm00001d027293_T012	129	151	142	((((((((.(((.((((.((((.&.)))).))))-)))-))))))))	CGGGGCGGCCUCAUCCUGUGGUC&UGCCAAAGGA-GAG-CUGCCCUG	2.055	signal recognition particle protein subunit 9
zma-miR399d-3p	Zm00001d028560_T019	1500	1522	1512	(((.((.(((((((((.(((((.&.)))))-))))))))).))-)))	CAGUGGGAGCUCUCCUAUUGGUG&UGCCAA-AGGAGAGCUGCC-CUG	2.055	LRR receptor-like serine/threonine-protein kinase FEI 1
zma-miR399d-3p	Zm00001d037601_T001	259	279	271	((((.((((((.(((..-(((.&.)))...))).))))))-))))	CAGGUGCAGCUGUCCGA-GGCG&UGCCAAAGGAGAGCUGC-CCUG	4.11	Serine/threonine-protein phosphatase
zma-miR399d-3p	Zm00001d038163_T002	2565	2583	2576	(((((((((((......((((.((&)).))))-----.)))))))))))	CAGGGCAGCUCUGG--UGGCU&UGCCAAAGGAGAGCUGCCCUG	2.055	pyruvate orthophosphate dikinase1
zma-miR399d-3p	Zm00001d038163_T004	2012	2030	2023	(((((((((((......((((.((&)).))))-----.)))))))))))	CAGGGCAGCUCUGG--UGGCU&UGCCAAAGGAGAGCUGCCCUG	6.165	N/A
zma-miR399d-3p	Zm00001d038163_T006	2146	2164	2157	.(((.-((((((((((((((&))))))))))))))..))).	CAGGGCAGCUCUGG--UGGCU&UGCCAAAGGAGAGCUGCCCUG	4.11	N/A
zma-miR399d-3p	Zm00001d038163_T007	1665	1683	1676	((((((((..(((((.((.((((&)))).)).)))))-.))))))))	CAGGGCAGCUCUGG--UGGCU&UGCCAAAGGAGAGCUGCCCUG	2.055	N/A
zma-miR399d-3p	Zm00001d038163_T009	2435	2453	2446	((((((((..(((((.((.((((&)))).)).)))))-.))))))))	CAGGGCAGCUCUGG--UGGCU&UGCCAAAGGAGAGCUGCCCUG	2.055	pyruvate orthophosphate dikinase1
zma-miR399d-3p	Zm00001d038163_T010	2042	2060	2053	((((((((..(((((.((.((((&)))).)).)))))-.))))))))	CAGGGCAGCUCUGG--UGGCU&UGCCAAAGGAGAGCUGCCCUG	2.055	N/A
zma-miR399d-3p	Zm00001d038163_T011	1824	1842	1835	(((((((((((......((((.((&)).))))-----.)))))))))))	CAGGGCAGCUCUGG--UGGCU&UGCCAAAGGAGAGCUGCCCUG	2.055	N/A
zma-miR399d-3p	Zm00001d038163_T013	2287	2305	2298	((((((((..(((((.((.((((&)))).)).)))))-.))))))))	CAGGGCAGCUCUGG--UGGCU&UGCCAAAGGAGAGCUGCCCUG	2.055	N/A
zma-miR399d-3p	Zm00001d038163_T015	2176	2194	2187	((((((((((...(((.(((((.&.))))).)))---))))))))))	CAGGGCAGCUCUGG--UGGCU&UGCCAAAGGAGAGCUGCCCUG	4.11	N/A
zma-miR399d-3p	Zm00001d038163_T016	1623	1641	1634	((((((((((...(((.(((((.&.))))).)))---))))))))))	CAGGGCAGCUCUGG--UGGCU&UGCCAAAGGAGAGCUGCCCUG	2.055	N/A
zma-miR399d-3p	Zm00001d038163_T017	2196	2214	2207	((((((((..(((((.((.((((&)))).)).)))))-.))))))))	CAGGGCAGCUCUGG--UGGCU&UGCCAAAGGAGAGCUGCCCUG	4.11	N/A
zma-miR399d-3p	Zm00001d038163_T018	2273	2291	2284	((((((((..(((((.((.((((&)))).)).)))))-.))))))))	CAGGGCAGCUCUGG--UGGCU&UGCCAAAGGAGAGCUGCCCUG	2.055	N/A
zma-miR399d-3p	Zm00001d038163_T021	2347	2365	2358	.(((.-((((((((((((((&))))))))))))))..))).	CAGGGCAGCUCUGG--UGGCU&UGCCAAAGGAGAGCUGCCCUG	2.055	pyruvate orthophosphate dikinase1
zma-miR399d-3p	Zm00001d038163_T022	2290	2308	2301	((((((((..(((((.((.((((&)))).)).)))))-.))))))))	CAGGGCAGCUCUGG--UGGCU&UGCCAAAGGAGAGCUGCCCUG	2.055	N/A
zma-miR399d-3p	Zm00001d038163_T024	2806	2824	2817	((((((((..(((((.((.((((&)))).)).)))))-.))))))))	CAGGGCAGCUCUGG--UGGCU&UGCCAAAGGAGAGCUGCCCUG	2.055	pyruvate orthophosphate dikinase1
zma-miR399d-3p	Zm00001d038163_T027	2127	2145	2138	((((((((..(((((.((.((((&)))).)).)))))-.))))))))	CAGGGCAGCUCUGG--UGGCU&UGCCAAAGGAGAGCUGCCCUG	2.055	N/A
zma-miR399d-3p	Zm00001d038163_T029	2800	2818	2811	((((((((..(((((.((.((((&)))).)).)))))-.))))))))	CAGGGCAGCUCUGG--UGGCU&UGCCAAAGGAGAGCUGCCCUG	2.055	N/A
zma-miR399d-3p	Zm00001d038163_T030	2080	2098	2091	((((((((((...(((.(((((.&.))))).)))---))))))))))	CAGGGCAGCUCUGG--UGGCU&UGCCAAAGGAGAGCUGCCCUG	2.055	N/A
zma-miR399d-3p	Zm00001d038163_T031	2073	2091	2084	(((((((((((......((((.((&)).))))-----.)))))))))))	CAGGGCAGCUCUGG--UGGCU&UGCCAAAGGAGAGCUGCCCUG	2.055	N/A
zma-miR399d-3p	Zm00001d038163_T032	1766	1784	1777	(((((((((((......((((.((&)).))))-----.)))))))))))	CAGGGCAGCUCUGG--UGGCU&UGCCAAAGGAGAGCUGCCCUG	6.165	pyruvate orthophosphate dikinase1
zma-miR399d-3p	Zm00001d038163_T034	1631	1649	1642	((((((((((...(((.(((((.&.))))).)))---))))))))))	CAGGGCAGCUCUGG--UGGCU&UGCCAAAGGAGAGCUGCCCUG	2.055	pyruvate orthophosphate dikinase1
zma-miR399d-3p	Zm00001d038163_T036	713	731	724	((((((((((...(((.(((((.&.))))).)))---))))))))))	CAGGGCAGCUCUGG--UGGCU&UGCCAAAGGAGAGCUGCCCUG	2.055	pyruvate orthophosphate dikinase1
zma-miR399d-3p	Zm00001d038163_T037	713	731	724	.(((.-((((((((((((((&))))))))))))))..))).	CAGGGCAGCUCUGG--UGGCU&UGCCAAAGGAGAGCUGCCCUG	4.11	pyruvate orthophosphate dikinase1
zma-miR399d-3p	Zm00001d040221_T001	687	708	698	((((((((((((((((.((((.&.))))-))))))))))))))))	CAGGGCAGCUCUUCUUGUGGUG&UGCCA-AAGGAGAGCUGCCCUG	14.385	Peptidase family M48 family protein
zma-miR399d-3p	Zm00001d040221_T002	800	821	811	((((((.(((-((((((-((((&)))).)))))).)))-))))))	CAGGGCAGCUCUUCUUGUGGUG&UGCCA-AAGGAGAGCUGCCCUG	4.11	Peptidase family M48 family protein
zma-miR399d-3p	Zm00001d040221_T003	687	708	698	((((((((((((((((.((((.&.))))-))))))))))))))))	CAGGGCAGCUCUUCUUGUGGUG&UGCCA-AAGGAGAGCUGCCCUG	4.11	Peptidase family M48 family protein
zma-miR399d-3p	Zm00001d040221_T006	761	782	772	((((((.(((-((((((-((((&)))).)))))).)))-))))))	CAGGGCAGCUCUUCUUGUGGUG&UGCCA-AAGGAGAGCUGCCCUG	4.11	Peptidase family M48 family protein
zma-miR399d-3p	Zm00001d049554_T001	1812	1836	1824	.((.((((((((((((.....(((.&.)))---..))))))))))))-)).	UGGCGGCGGCUCUCCUCGCUGGGCU&UGCC---AAAGGAGAGCUGCC-CUG	8.22	Putative glycerol-3-phosphate transporter 1
zma-miR399d-3p	Zm00001d054014_T001	242	265	253	.((((((((((((((((-(((&))).)))))))))))))))).	CGGGGAAGCUCUCCUCCGUGGGCA&UGCC---AAAGGAGAGCUGCCCUG	6.165	Probable serine/threonine-protein kinase Cx32 chloroplastic
zma-miR399d-5p	Zm00001d007274_T001	645	665	656	(((((((((((((.((.(((.&.))).)).)))))))))))))	CAUGUCGGAGGAGCGCGACGA&GUGUGGCUCUCCUCUGGCAUG	2.055	Protein kinase Kelch repeat:Kelch
zma-miR399d-5p	Zm00001d008422_T005	267	289	280	...(.(((((.((((((((((((&))))))))))))-)))))-)...	GUCGACCAGGCGGAGAGCUACGC&GUGUGGCUCUCC-UCUGG-CAUG	2.055	Protein EXECUTER 2 chloroplastic
zma-miR399d-5p	Zm00001d008987_T001	1356	1382	1368	....(((((((((..((((((&))))))..)))))))))....	CGUGCCAGAGAGGUUCUUGGGCGGCGC&GUGUGGCUC-----UC-CUCUGGCAUG	12.33	Putative cytochrome P450 superfamily protein
zma-miR399d-5p	Zm00001d009243_T001	4682	4703	4693	((((.((.((((((((.((((&)))).))))))))-))-))))	AAGGCCAGAGGAGAAGCCACGA&GUGUGGCU-CUCCUCUGGCAUG	4.11	ABC transporter C family member 4
zma-miR399d-5p	Zm00001d009243_T003	3748	3769	3759	(((((((((((....((((((..&..))))))---.)))))))))))	AAGGCCAGAGGAGAAGCCACGA&GUGUGGCU-CUCCUCUGGCAUG	12.33	N/A
zma-miR399d-5p	Zm00001d010503_T001	154	173	164	(..(((((-(((((((((.((&)).))))))))).)))))..)	CUGGCCGG-GGAGGGCCAGGC&GUGUGGCUCUCCUCUGGCAUG	2.055	Probable BOI-related E3 ubiquitin-protein ligase 2
zma-miR399d-5p	Zm00001d011735_T001	870	896	881	.((((((((((((.....((.((((((&))))))-))-----)))))))))))).	GAUGCCGGGGGAGUCCAUGGACCACAC&GUGUGG-CU-----CUCCUCUGGCAUG	4.11	serine acetyltransferase1
zma-miR399d-5p	Zm00001d015138_T001	2559	2580	2572	..((((((((..(((-(((((((&))))))).)))--))))))))..	UCUGCCAGAGUUGAG-GCCACAU&GUGUGGCUCUC--CUCUGGCAUG	4.11	NA
zma-miR399d-5p	Zm00001d015138_T002	8218	8239	8231	...(((((((((.((((((.((&)).))))))-)))))))))...	UCUGCCAGAGUUGAG-GCCACAU&GUGUGGCUCUC--CUCUGGCAUG	4.11	NA
zma-miR399d-5p	Zm00001d015138_T004	11665	11686	11678	...(((((((((.((((((.((&)).))))))-)))))))))...	UCUGCCAGAGUUGAG-GCCACAU&GUGUGGCUCUC--CUCUGGCAUG	6.165	NA
zma-miR399d-5p	Zm00001d015183_T010	245	267	258	(..((((((.(.((((((((((.&.))))))))))-)-))))))..)	CUGGCCAGGCGCGAGAGCCGCGG&GUGUGGCUCUC-C-UCUGGCAUG	2.055	N/A
zma-miR399d-5p	Zm00001d016653_T001	932	954	945	((.((((((.((.((((((((((&))))))))))-)).))))))-))	CACUGCCAGUGGUAGAGCUACAC&GUGUGGCUCU-CCUCUGGCA-UG	2.055	WD repeat-containing protein LWD1
zma-miR399d-5p	Zm00001d017398_T002	2024	2045	2035	.(((((.(((((((.(((((.&.))))).))))))).))))).	GGUGCGGGAGGGGACUCCACGC&GUGUGG-CUCUCCUCUGGCAUG	2.055	Protein OBERON 2
zma-miR399d-5p	Zm00001d017398_T004	1739	1760	1750	.(((((.(((((((.(((((.&.))))).))))))).))))).	GGUGCGGGAGGGGACUCCACGC&GUGUGG-CUCUCCUCUGGCAUG	2.055	Protein OBERON 2
zma-miR399d-5p	Zm00001d017398_T005	5671	5692	5682	.(((((.(((((((.(((((.&.))))).))))))).))))).	GGUGCGGGAGGGGACUCCACGC&GUGUGG-CUCUCCUCUGGCAUG	2.055	Protein OBERON 2
zma-miR399d-5p	Zm00001d018069_T001	187	209	200	...((((.((((((((.(((&)))-)))))))).))))...	GAGGCCGCGGCGGAGAGCUACGC&GUGUGGCUCUCC-UC-UGGCAUG	6.165	ATP synthase chloroplast subunit1
zma-miR399d-5p	Zm00001d018901_T002	357	382	369	(((((((((((((...((((.(((&))).))))---)))))))))))))	GGCGCGCGGAGGAGGGCCCUGGACGC&GUGU----GGCUCUCCUCUG-GCAUG	16.44	protein containing PDZ domain a K-box domain and a TPR region
zma-miR399d-5p	Zm00001d021525_T002	207	227	218	((.((((.-(((((((((..&..)))))))))..)))).))	CGUGCUGGAGCAGGGCGACGC&GUGUGGCUCUCCUCUGGCAUG	2.055	FAD/NAD(P)-binding oxidoreductase family protein
zma-miR399d-5p	Zm00001d021708_T002	276	299	287	.(((.(((((((.((((((..(((&)))--))))))-))))))).))).	GGUGGCGGAGGAGGAGCCAACCGC&GUG--UGGCUC-UCCUCUGGCAUG	2.055	Pentatricopeptide repeat-containing protein chloroplastic
zma-miR399d-5p	Zm00001d022374_T001	1834	1856	1845	(((((((......((.(((((((((.((&)).)))))))))-))------)))))))	ACCGUCAGAGGAGCCGGCCACGA&GUGUGGCU--CUCCUCUGGCAUG	10.275	Serine carboxypeptidase-like 40
zma-miR399d-5p	Zm00001d026161_T001	121	140	131	...(((((-(((((((((.((&)).))))))))).)))))...	CUAGCCGG-GGAGGGCCAGGC&GUGUGGCUCUCCUCUGGCAUG	2.055	N/A
zma-miR399d-5p	Zm00001d032399_T001	648	674	659	.(((((((((((......(((((((((&)))))))))------))))))))))).	GAUGCUGGAGGAGAUGUCGAGCCAUGC&GUGUGGCUC------UCCUCUGGCAUG	6.165	Pentatricopeptide repeat-containing protein chloroplastic
zma-miR399d-5p	Zm00001d035212_T001	370	390	381	((((((((((((...((-(((&))).))...))))))))))))	GCUGCCAGGGGAGUCCGACGC&GUGUGGCUCUCCUCUGGCAUG	6.165	Chloroplast stem-loop binding protein of 41 kDa b chloroplastic
zma-miR399d-5p	Zm00001d035767_T001	454	474	465	.(((.((((((((((((((..&..)))))))))))))).))).	GGUGGCGGAGGAGAGCCACCC&GUGUGGCUCUCCUCUGGCAUG	4.11	Jasmonate O-methyltransferase
zma-miR399d-5p	Zm00001d035887_T001	2758	2777	2768	..((((((-(((((((((...&...))))))))).))))))..	AUUGCCAG-GGAGGGCCAAGA&GUGUGGCUCUCCUCUGGCAUG	2.055	Rho GTPase activation protein (RhoGAP) with PH domain
zma-miR399d-5p	Zm00001d035887_T012	2424	2443	2434	..((((((-(((((((((...&...))))))))).))))))..	AUUGCCAG-GGAGGGCCAAGA&GUGUGGCUCUCCUCUGGCAUG	2.055	Rho GTPase activation protein (RhoGAP) with PH domain
zma-miR399d-5p	Zm00001d036972_T001	3103	3124	3115	((((((((..((.((((((((.&.)))))))).))-.))))))))	CGUGCCAGCUGGUGAGCUACGG&GUGUGGCUCUCC-UCUGGCAUG	6.165	Putative leucine-rich repeat receptor-like protein kinase family protein
zma-miR399d-5p	Zm00001d037239_T001	609	628	619	(((((((((((.((((((..&..)))))).)))))))))))	CA-GGCGGAGGAGAGCUACGG&GUGUGGCUCUCCUCUGGCAUG	47.265	glycine-rich protein
zma-miR399d-5p	Zm00001d037239_T001	665	685	676	(((((((((((.((((((..&..)))))).)))))))))))	CCGGCCGGAGGAGAGCUAUGG&GUGUGGCUCUCCUCUGGCAUG	8.22	glycine-rich protein
zma-miR399d-5p	Zm00001d037239_T001	753	772	763	(((((((((((.((((((..&..)))))).)))))))))))	CA-GGUAGAGGAGAGCUACGG&GUGUGGCUCUCCUCUGGCAUG	6.165	glycine-rich protein
zma-miR399d-5p	Zm00001d037751_T001	453	475	466	(((((((((((((...((((..&..))))---)))))))))))))	CGUGCCGCUGGGGAGCGCCACGG&GUGUGGCUCUCCUC--UGGCAUG	2.055	Late embryogenesis abundant (LEA) hydroxyproline-rich glycoprotein family
zma-miR399d-5p	Zm00001d038163_T001	880	900	891	((((((((((...(((.(((((.&.))))).)))---))))))))))	UCAGCCAAGGGAGAGCCAUUC&GUGUGGCUCUCCUCUGGCAUG	2.055	pyruvate orthophosphate dikinase1
zma-miR399d-5p	Zm00001d038163_T003	676	696	687	((((((((..(((((.((.((((&)))).)).)))))-.))))))))	UCAGCCAAGGGAGAGCCAUUC&GUGUGGCUCUCCUCUGGCAUG	2.055	pyruvate orthophosphate dikinase1
zma-miR399d-5p	Zm00001d038163_T004	333	353	344	(((((((((((......((((.((&)).))))-----.)))))))))))	UCAGCCAAGGGAGAGCCAUUC&GUGUGGCUCUCCUCUGGCAUG	4.11	N/A
zma-miR399d-5p	Zm00001d038163_T005	673	693	684	((((((((..(((((.((.((((&)))).)).)))))-.))))))))	UCAGCCAAGGGAGAGCCAUUC&GUGUGGCUCUCCUCUGGCAUG	4.11	pyruvate orthophosphate dikinase1
zma-miR399d-5p	Zm00001d038163_T006	467	487	478	.(((.-((((((((((((((&))))))))))))))..))).	UCAGCCAAGGGAGAGCCAUUC&GUGUGGCUCUCCUCUGGCAUG	6.165	N/A
zma-miR399d-5p	Zm00001d038163_T008	1310	1330	1321	((((((((..(((((.((.((((&)))).)).)))))-.))))))))	UCAGCCAAGGGAGAGCCAUUC&GUGUGGCUCUCCUCUGGCAUG	12.33	pyruvate orthophosphate dikinase1
zma-miR399d-5p	Zm00001d038163_T009	756	776	767	((((((((..(((((.((.((((&)))).)).)))))-.))))))))	UCAGCCAAGGGAGAGCCAUUC&GUGUGGCUCUCCUCUGGCAUG	6.165	pyruvate orthophosphate dikinase1
zma-miR399d-5p	Zm00001d038163_T010	363	383	374	((((((((..(((((.((.((((&)))).)).)))))-.))))))))	UCAGCCAAGGGAGAGCCAUUC&GUGUGGCUCUCCUCUGGCAUG	2.055	N/A
zma-miR399d-5p	Zm00001d038163_T011	145	165	156	(((((((((((......((((.((&)).))))-----.)))))))))))	UCAGCCAAGGGAGAGCCAUUC&GUGUGGCUCUCCUCUGGCAUG	4.11	N/A
zma-miR399d-5p	Zm00001d038163_T013	608	628	619	((((((((..(((((.((.((((&)))).)).)))))-.))))))))	UCAGCCAAGGGAGAGCCAUUC&GUGUGGCUCUCCUCUGGCAUG	2.055	N/A
zma-miR399d-5p	Zm00001d038163_T015	497	517	508	((((((((((...(((.(((((.&.))))).)))---))))))))))	UCAGCCAAGGGAGAGCCAUUC&GUGUGGCUCUCCUCUGGCAUG	2.055	N/A
zma-miR399d-5p	Zm00001d038163_T017	517	537	528	((((((((..(((((.((.((((&)))).)).)))))-.))))))))	UCAGCCAAGGGAGAGCCAUUC&GUGUGGCUCUCCUCUGGCAUG	6.165	N/A
zma-miR399d-5p	Zm00001d038163_T018	594	614	605	((((((((..(((((.((.((((&)))).)).)))))-.))))))))	UCAGCCAAGGGAGAGCCAUUC&GUGUGGCUCUCCUCUGGCAUG	4.11	N/A
zma-miR399d-5p	Zm00001d038163_T019	670	690	681	((((((((..(((((.((.((((&)))).)).)))))-.))))))))	UCAGCCAAGGGAGAGCCAUUC&GUGUGGCUCUCCUCUGGCAUG	10.275	pyruvate orthophosphate dikinase1
zma-miR399d-5p	Zm00001d038163_T020	670	690	681	((((((((..(((((.((.((((&)))).)).)))))-.))))))))	UCAGCCAAGGGAGAGCCAUUC&GUGUGGCUCUCCUCUGGCAUG	6.165	pyruvate orthophosphate dikinase1
zma-miR399d-5p	Zm00001d038163_T021	668	688	679	.(((.-((((((((((((((&))))))))))))))..))).	UCAGCCAAGGGAGAGCCAUUC&GUGUGGCUCUCCUCUGGCAUG	12.33	pyruvate orthophosphate dikinase1
zma-miR399d-5p	Zm00001d038163_T023	389	409	400	(((((((((((......((((.((&)).))))-----.)))))))))))	UCAGCCAAGGGAGAGCCAUUC&GUGUGGCUCUCCUCUGGCAUG	4.11	N/A
zma-miR399d-5p	Zm00001d038163_T024	1127	1147	1138	((((((((..(((((.((.((((&)))).)).)))))-.))))))))	UCAGCCAAGGGAGAGCCAUUC&GUGUGGCUCUCCUCUGGCAUG	6.165	pyruvate orthophosphate dikinase1
zma-miR399d-5p	Zm00001d038163_T025	595	615	606	((((((((..(((((.((.((((&)))).)).)))))-.))))))))	UCAGCCAAGGGAGAGCCAUUC&GUGUGGCUCUCCUCUGGCAUG	4.11	N/A
zma-miR399d-5p	Zm00001d038163_T027	448	468	459	((((((((..(((((.((.((((&)))).)).)))))-.))))))))	UCAGCCAAGGGAGAGCCAUUC&GUGUGGCUCUCCUCUGGCAUG	2.055	N/A
zma-miR399d-5p	Zm00001d038163_T030	401	421	412	((((((((((...(((.(((((.&.))))).)))---))))))))))	UCAGCCAAGGGAGAGCCAUUC&GUGUGGCUCUCCUCUGGCAUG	4.11	N/A
zma-miR399d-5p	Zm00001d038163_T031	394	414	405	(((((((((((......((((.((&)).))))-----.)))))))))))	UCAGCCAAGGGAGAGCCAUUC&GUGUGGCUCUCCUCUGGCAUG	4.11	N/A
zma-miR399d-5p	Zm00001d038859_T001	1786	1805	1796	(.((((((-(((((((((.((&)).))))))))).)))))).)	CUUGCCAG-GGAGAGUUAGGC&GUGUGGCUCUCCUCUGGCAUG	2.055	Phosphoribosylamine--glycine ligase chloroplastic
zma-miR399d-5p	Zm00001d038859_T004	1617	1636	1627	(.((((((-(((((((((.((&)).))))))))).)))))).)	CUUGCCAG-GGAGAGUUAGGC&GUGUGGCUCUCCUCUGGCAUG	2.055	Phosphoribosylamine--glycine ligase chloroplastic
zma-miR399d-5p	Zm00001d038859_T005	1431	1450	1441	(.((((((-(((((((((.((&)).))))))))).)))))).)	CUUGCCAG-GGAGAGUUAGGC&GUGUGGCUCUCCUCUGGCAUG	2.055	N/A
zma-miR399d-5p	Zm00001d038859_T007	1521	1540	1531	(.((((((-(((((((((.((&)).))))))))).)))))).)	CUUGCCAG-GGAGAGUUAGGC&GUGUGGCUCUCCUCUGGCAUG	2.055	N/A
zma-miR399d-5p	Zm00001d038859_T008	1503	1522	1513	(.((((((-(((((((((.((&)).))))))))).)))))).)	CUUGCCAG-GGAGAGUUAGGC&GUGUGGCUCUCCUCUGGCAUG	2.055	N/A
zma-miR399d-5p	Zm00001d038859_T009	860	879	870	(.((((((-(((((((((.((&)).))))))))).)))))).)	CUUGCCAG-GGAGAGUUAGGC&GUGUGGCUCUCCUCUGGCAUG	4.11	N/A
zma-miR399d-5p	Zm00001d038859_T010	260	279	270	(.((((((-(((((((((.((&)).))))))))).)))))).)	CUUGCCAG-GGAGAGUUAGGC&GUGUGGCUCUCCUCUGGCAUG	2.055	Phosphoribosylamine--glycine ligase chloroplastic
zma-miR399d-5p	Zm00001d039118_T001	293	319	304	..(((((((((((......((((((((&))))))))------)))))))))))..	GCUGCUGGAGGAGGACGUCGGCCACAU&GUGUGGCU------CUCCUCUGGCAUG	4.11	Putative MYB DNA-binding domain superfamily protein%3B RADIALIS
zma-miR399d-5p	Zm00001d042059_T001	1757	1781	1768	(((((..(((..(((((((((&)))))))))..)))--)))))	AGUGCCCGAGGAGGUUGGGCCACAG&GUGUGGCU----CUCCUCUGGCAUG	32.88	NA
zma-miR399d-5p	Zm00001d048690_T001	994	1015	1006	...(((((((.((((((.((((&)))).))))))-)))))))...	GACGCCGGGGUGAGGGCGGCGC&GUGUGGCUCUC-CUCUGGCAUG	2.055	Serine carboxypeptidase-like 50
zma-miR399d-5p	Zm00001d052211_T001	1159	1179	1170	..(((((((((((..((((((&))))))..)))))))))))..	GCUGCCGGAGGAGUUCUACGC&GUGUGGCUCUCCUCUGGCAUG	6.165	UDP-glycosyltransferase 85A7
zma-miR399d-5p	Zm00001d052242_T001	193	215	206	...((((.((.((((((((((((&))))))))))))-))-))))...	GAGGCCGCGGCGGAGAGCUACGC&GUGUGGCUCUCC-UC-UGGCAUG	12.33	ATP synthase subunit delta chloroplastic
zma-miR399d-5p	Zm00001d052480_T001	1141	1161	1152	...(((((((((((((.(.((&)).).)))))))))))))...	GGCGUCAGAGGAGAGCGAGAC&GUGUGGCUCUCCUCUGGCAUG	12.33	Indole-3-acetate beta-glucosyltransferase
zma-miR399d-5p	Zm00001d052586_T001	1791	1810	1801	...(((-(((((((((.((((&)))).))))))))).)))...	GACGCC-GAGGAGGGCGGCGC&GUGUGGCUCUCCUCUGGCAUG	4.11	Cationic amino acid transporter 6 chloroplastic
zma-miR399d-5p	Zm00001d052586_T002	1405	1424	1415	...(((-(((((((((.((((&)))).))))))))).)))...	GACGCC-GAGGAGGGCGGCGC&GUGUGGCUCUCCUCUGGCAUG	2.055	Cationic amino acid transporter 6 chloroplastic
zma-miR399e-3p	Zm00001d016895_T001	805	827	815	.(((((((((-(((((...((((.&.))))---))))).))))))))).	GAGGGCGACU-UCCUUAGGUGGCG&UGCCA---AAGGAGAGUUGCCCUG	4.11	Gibberellin receptor GID1L2
zma-miR399e-3p	Zm00001d024804_T002	1488	1509	1502	(((((((...(((((((--(((((&)))))..)))))))---)))))))	CAGGGCAUUAACUCUCC--UGGCA&UGCCAAAGGAGAGU---UGCCCUG	10.275	NA
zma-miR399e-3p	Zm00001d024804_T003	5245	5266	5259	(((((((...(((((((--(((((&)))))..)))))))---)))))))	CAGGGCAUUAACUCUCC--UGGCA&UGCCAAAGGAGAGU---UGCCCUG	10.275	NA
zma-miR399e-3p	Zm00001d032272_T001	1374	1393	1384	..(((-(((((((((((((((&))))))))))))))).)))..	CUGGG-AACUCUUCUUUGGCA&UGCCAAAGGAGAGUUGCCCUG	8.22	NA
zma-miR399e-3p	Zm00001d037651_T002	2231	2252	2243	((((((((((.(.((((.((((&)))).)))).)-))))))))))	CAGGGCGACUACACCUUCGGUA&UGCCAAAGGAG-AGUUGCCCUG	6.165	Subtilisin-like serine endopeptidase family protein
zma-miR399e-3p	Zm00001d042935_T001	299	322	310	.......((((((((((((.(&)-)))))))))))).......	UAGGGCAACUAUACAUCUUUGGCA&UGCCAAAGG---AGAGUUGCCCUG	12.33	NA
zma-miR399f-3p	Zm00001d001856_T013	895	918	906	...(((((((((((((...(((((&)))))---)))))))))))))...	AUUGGCAGGUUUCCUUGUCUGGCA&UGCCA---AAGGAAAUUUGCCCCG	2.055	Anamorsin homolog
zma-miR399f-3p	Zm00001d002782_T001	703	724	714	(((((.(((((((((...(((.&.)))-..))))))))).)))))	CGGGGAGGGUUUCCUGCGGGCG&UGCC-AAAGGAAAUUUGCCCCG	6.165	FRIGIDA interacting protein 2
zma-miR399f-3p	Zm00001d003159_T001	149	169	161	((.(((((....-((((((((.&.)))))))).....)))))-))	CGAGGGCGUCGG-CCUUUGGCG&UGCCAAAGGAAAUUUGCCC-CG	10.275	ATP synthase E chain
zma-miR399f-3p	Zm00001d007403_T001	665	686	676	((.((((((((..(((..((((((&))))))--)))-.)))))))).))	CGGGGCGAGGGUCCUGGUGGUG&UGCCA-AAGGAAAUUUGCCCCG	4.11	Chalcone synthase WHP1
zma-miR399f-3p	Zm00001d007858_T001	337	356	347	..(((((((((((((...((((&))))--.)))))))))))))..	CGGGGCGUGG-UCCUGGGGCG&UGCCAAAGGAAAUUUGCCCCG	2.055	Pyridoxal reductase chloroplastic
zma-miR399f-3p	Zm00001d008791_T001	2113	2133	2124	.(((((((.((((((((((..&..)))))))))).))))))).	GGGGGCAGUUUUUUUUUGGAG&UGCCAAAGGAAAUUUGCCCCG	6.165	N/A
zma-miR399f-3p	Zm00001d018481_T041	5534	5559	5546	((((((((((..((((((....((((&))))----))))))-.))))))))))	CGGGGCAAAUGAUUCUUUGUAGGGCA&UGCC----AAAGGA-AAUUUGCCCCG	2.055	myosin2
zma-miR399f-3p	Zm00001d020315_T001	1116	1135	1128	.(((((((..((.((((((((&)))))))).))..))))))).	CGAGGGCAGGUUUCU--UGGCG&UGCCAAAGGAAAUUUGCCC-CG	2.055	NA
zma-miR399f-3p	Zm00001d021859_T005	3651	3671	3662	.((((((((((((((......&......)))))))))))))).	AGGGGCAAAUUUCCUCCAACA&UGCCAAAGGAAAUUUGCCCCG	2.055	ATP-dependent DNA helicase [Source:UniProtKB/TrEMBL;Acc:A0A1D6IHC1]
zma-miR399f-3p	Zm00001d029722_T009	2592	2609	2603	((((((((((((((---(((.&.)))...))))))))))))))	UGGGGCAGAUUUCC---GGCU&UGCCAAAGGAAAUUUGCCCCG	2.055	N/A
zma-miR399f-3p	Zm00001d031642_T005	3652	3672	3663	.((((((((((((((......&......)))))))))))))).	AGGGGCAAAUUUCCUCCAACA&UGCCAAAGGAAAUUUGCCCCG	2.055	ATP-dependent DNA helicase [Source:UniProtKB/TrEMBL;Acc:A0A1D6KK93]
zma-miR399f-3p	Zm00001d031642_T006	2389	2409	2400	.((((((((((((((......&......)))))))))))))).	AGGGGCAAAUUUCCUCCAACA&UGCCAAAGGAAAUUUGCCCCG	4.11	N/A
zma-miR399f-3p	Zm00001d037860_T001	895	915	906	(((((((((((((((.(((..&..))).)))))))))))))))	UGGGGCAGAUUUCUUGUGGAU&UGCCAAAGGAAAUUUGCCCCG	8.22	N2N2-dimethylguanosine tRNA methyltransferase
zma-miR399f-3p	Zm00001d038691_T001	598	623	614	(((.....((.((((((((((((((.&.)))))))))))))).))-----)))	CGGAUAAAGGGAAGUUUCUUUUGGCU&UGCCAAAGGAAAUUUGCC-----CCG	6.165	Tubby-like F-box protein 7
zma-miR399f-3p	Zm00001d038972_T017	1473	1493	1484	((((((((.((((((((((((&)))))))))))).))))))))	UCGGGCAAAUCUCCUUUGGCA&UGCCAAAGGAAAUUUGCCCCG	4.11	Probable ubiquitin-conjugating enzyme E2 24
zma-miR399f-3p	Zm00001d038972_T022	961	981	972	((((((((((((.(..((((((.&.))))))-.)-))))))))))))	UCGGGCAAAUCUCCUUUGGCA&UGCCAAAGGAAAUUUGCCCCG	4.11	N/A
zma-miR399f-3p	Zm00001d038972_T025	2951	2971	2962	((((((((((((.(..((((((.&.))))))-.)-))))))))))))	UCGGGCAAAUCUCCUUUGGCA&UGCCAAAGGAAAUUUGCCCCG	4.11	Probable ubiquitin-conjugating enzyme E2 24
zma-miR399f-3p	Zm00001d038972_T027	2647	2667	2658	((((((((.((((((((((((&)))))))))))).))))))))	GGGGGCAAAUCUCCUUUGGCA&UGCCAAAGGAAAUUUGCCCCG	2.055	Probable ubiquitin-conjugating enzyme E2 24
zma-miR399f-3p	Zm00001d043569_T001	1016	1035	1027	((((((((..(((((.-(((.&.)))..)))))..))))))))	CGGGGCGAUGUUCUUC-GGCG&UGCCAAAGGAAAUUUGCCCCG	32.88	Probable WRKY transcription factor 69
zma-miR399f-3p	Zm00001d044434_T001	2306	2325	2317	((((((((((.(((-(((((.&.))))).))).))))))))))	CGGGGUAAAUGUCC-UUGGCC&UGCCAAAGGAAAUUUGCCCCG	2.055	Probable inactive receptor kinase
zma-miR399f-3p	Zm00001d045183_T001	1086	1110	1097	((((((((((((((.......(((.&.)))----...))))))))))))))	UGGGGCAGGUUUCCCACGGAGGGCU&UGCC----AAAGGAAAUUUGCCCCG	4.11	Zinc finger CCCH domain-containing protein 4
zma-miR399f-3p	Zm00001d045707_T004	5970	5990	5981	.((((((((((((((......&......)))))))))))))).	AGGGGCAAAUUUCCUCCAACA&UGCCAAAGGAAAUUUGCCCCG	2.055	N/A
zma-miR399f-3p	Zm00001d047910_T001	894	916	907	.(((((((...(((((((.((((&)))).)))))))--.))))))).	AGGGGUAACAUUUUCCUUAGGCA&UGCCAAAGGAAA--UUUGCCCCG	2.055	V-type proton ATPase subunit a3
zma-miR399f-3p	Zm00001d047910_T003	753	775	766	.(((((((...(((((((.((((&)))).)))))))--.))))))).	AGGGGUAACAUUUUCCUUAGGCA&UGCCAAAGGAAA--UUUGCCCCG	6.165	V-type proton ATPase subunit a3
zma-miR399f-3p	Zm00001d051211_T007	1485	1505	1496	.((((((((((((((......&......)))))))))))))).	AGGGGCAAAUUUCCUCCAACA&UGCCAAAGGAAAUUUGCCCCG	2.055	Proteasome subunit alpha type
zma-miR399f-3p	Zm00001d051211_T008	2190	2210	2201	.((((((((((((((......&......)))))))))))))).	AGGGGCAAAUUUCCUCCAACA&UGCCAAAGGAAAUUUGCCCCG	2.055	Proteasome subunit alpha type
zma-miR399f-3p	Zm00001d051211_T011	803	823	814	.((((((((((((((......&......)))))))))))))).	AGGGGCAAAUUUCCUCCAACA&UGCCAAAGGAAAUUUGCCCCG	2.055	Proteasome subunit alpha type
zma-miR399f-3p	Zm00001d051211_T022	4509	4529	4520	.((((((((((((((......&......)))))))))))))).	AGGGGCAAAUUUCCUCCAACA&UGCCAAAGGAAAUUUGCCCCG	2.055	Proteasome subunit alpha type
zma-miR399f-3p	Zm00001d051211_T030	431	451	442	.((((((((((((((......&......)))))))))))))).	AGGGGCAAAUUUCCUCCAACA&UGCCAAAGGAAAUUUGCCCCG	2.055	Proteasome subunit alpha type
zma-miR399f-3p	Zm00001d053067_T001	135	156	147	..((.((((((((...(((((((&)))))))---)))))))).))..	CGGUGGCAGAUUUCUGCUGGCA&UGCCAAAGGAAAUUUGCC-CCG	47.265	NAD(P)-binding Rossmann-fold superfamily protein
zma-miR399g-3p	Zm00001d004706_T003	1071	1093	1084	((((.(((((.(((((...(((.&.)))...)))))-)))))-))))	CCGGUGCAGAGUCCCCGGAGGCC&UGCCAAAGGGGA-UUUGC-CCGG	2.055	Lipase-like PAD4
zma-miR399g-3p	Zm00001d005446_T001	221	245	239	..((((((((((-((-(((&))).)).))))))))))..	CCGGGCCGAUGAGGAGUCCCC---GGCA&UGCCAAAGGGGAUUU-------GCCCGG	34.935	Photosystem I reaction center subunit IV A
zma-miR399g-3p	Zm00001d009589_T001	208	226	219	....((((...(((((((((&)))))))))...))))....	ACGGGCGAGUUCCCG--GGCG&UGCCAAAGGGGAUUUGCCCGG	30.825	Chlorophyll a-b binding protein M9%2C chloroplastic
zma-miR399g-3p	Zm00001d016853_T001	1571	1593	1584	...((..((((((((((((..&..))))))))))))..))...	CCGGCGAGGAAUCGCCUUUGGCC&UGCCAAAGGGGAUUU-GC-CCGG	12.33	APO protein 3 mitochondrial
zma-miR399g-3p	Zm00001d023929_T001	1658	1677	1669	...(((.((((.((((((((((((&))))))))))))-)))).)))...	CCGGGUAUGUCCCA-UUGGCU&UGCCAAAGGGGAUUUGCCCGG	2.055	oxo-glutarate/malate transporter1
zma-miR399g-3p	Zm00001d023929_T002	5136	5155	5147	...(((.((((.((((((((((((&))))))))))))-)))).)))...	CCGGGUAUGUCCCA-UUGGCU&UGCCAAAGGGGAUUUGCCCGG	4.11	oxo-glutarate/malate transporter1
zma-miR399g-3p	Zm00001d025111_T029	2212	2233	2223	((((((..((((((((..(((.&.)))-.))))))))..))))))	CCGGGUUUAUUCCCUUGAGGCU&UGCC-AAAGGGGAUUUGCCCGG	2.055	Protein RAE1
zma-miR399g-3p	Zm00001d026594_T001	740	758	750	.(((((-(((((((.-((((.&.))))..))))))).))))).	GCGGGC-GAUCCCCG-UGGUG&UGCCAAAGGGGAUUUGCCCGG	2.055	Cytokinin response regulator2
zma-miR399g-3p	Zm00001d027988_T001	182	204	195	(((.((((..((((((..((((.&.))))..))))))-.))))-)))	CCGCGGCGCCGUCCCCGCUGGCC&UGCCAAAGGGGAU-UUGCC-CGG	4.11	NA
zma-miR399g-3p	Zm00001d032162_T001	648	670	660	.((((.(((((((.(((((((((&)))))))))-)))))))-)))).	GUGGGUCAAGUCCAUCUUUGGCA&UGCCAAAGG-GGAUUUG-CCCGG	2.055	Temperature-induced lipocalin-1
zma-miR399g-3p	Zm00001d032162_T002	482	504	494	.((((.(((((((.(((((((((&)))))))))-)))))))-)))).	GUGGGUCAAGUCCAUCUUUGGCA&UGCCAAAGG-GGAUUUG-CCCGG	4.11	Temperature-induced lipocalin-1
zma-miR399g-3p	Zm00001d034538_T001	418	437	427	...((((((.((((((((((&)))))))))).))))))...	CCGGGCC--UCCCCUUCGCGCA&UGC-CAAAGGGGAUUUGCCCGG	8.22	Rubredoxin-like superfamily protein
zma-miR399g-3p	Zm00001d036261_T001	436	461	452	(((((((.....((((((((.((((.&.)))).))))))))-----)))))))	CCGGGCACGAAUGGUUCCUUAUGGCC&UGCCAAAGGGGAUU-----UGCCCGG	6.165	Protein kinase superfamily protein
zma-miR399g-3p	Zm00001d036371_T001	1928	1953	1939	(((((.(((((((((((.....&.....)))))))))))-)))))	CCGGGUGGAAACCCUUUCUUGGGGCA&UGCC-----AAAGGGGAUUUGCCCGG	36.99	ATP-dependent zinc metalloprotease FTSH 5 chloroplastic
zma-miR399g-3p	Zm00001d037479_T001	110	132	121	(((((((((.-(((((((((.&.)))))))))..)))))))))	GCGGGCAGACCCCCAAGGUGGCG&UGCCA--AAGGGGAUUUGCCCGG	8.22	40S ribosomal protein S30
zma-miR399g-3p	Zm00001d038297_T001	846	867	858	((((.((((((((((...(((.&.)))...))))))))))-))))	CCGGCGCAGAUCCUCGUCGGCC&UGCCAAAGGGGAUUUGC-CCGG	6.165	Zinc finger protein WIP6
zma-miR399g-3p	Zm00001d038807_T002	2650	2670	2662	((((((..((((((((.-((((&))))..))))))))-.))))))	CCGGGCUUAAUCCUCUG-GGCA&UGCCAAAGGGGAUU-UGCCCGG	2.055	N/A
zma-miR399g-3p	Zm00001d038972_T017	1422	1442	1433	((((((((.((((((((((((&)))))))))))).))))))))	CUGGGCAAAUCUCCUUUGGCA&UGCCAAAGGGGAUUUGCCCGG	4.11	Probable ubiquitin-conjugating enzyme E2 24
zma-miR399g-3p	Zm00001d038972_T018	815	835	826	((((((((((((.(..((((((.&.))))))-.)-))))))))))))	CUGGGCAAAUCUCCUUUGGCA&UGCCAAAGGGGAUUUGCCCGG	2.055	N/A
zma-miR399g-3p	Zm00001d038972_T025	2900	2920	2911	((((((((((((.(..((((((.&.))))))-.)-))))))))))))	CUGGGCAAAUCUCCUUUGGCA&UGCCAAAGGGGAUUUGCCCGG	2.055	Probable ubiquitin-conjugating enzyme E2 24
zma-miR399g-3p	Zm00001d038972_T026	2833	2853	2844	((((((((.((((((((((((&)))))))))))).))))))))	CUGGGCAAAUCUCCUUUGGCA&UGCCAAAGGGGAUUUGCCCGG	4.11	Probable ubiquitin-conjugating enzyme E2 24
zma-miR399g-3p	Zm00001d038972_T026	2884	2904	2895	((((((((.((((((((((((&)))))))))))).))))))))	UCGGGCAAAUCUCCUUUGGCA&UGCCAAAGGGGAUUUGCCCGG	2.055	Probable ubiquitin-conjugating enzyme E2 24
zma-miR399g-3p	Zm00001d039040_T001	642	660	653	(((-((((...(((((((((&)))))))))...)))).)))	ACGGGCGAGUUCCCG--GGCG&UGCCAAAGGGGAUUUGCCCGG	43.155	Light harvesting complex mesophyll7
[truncated: 300 more rows]
