# Supplementary material for: MicroRNA transcriptomic analysis of the sixth leaf of maize (Zea mays L.) revealed a regulatory mechanism of jointing stage heterosis
Source: BMC Plant Biol. 2020 Nov 30;20:541. doi: 10.1186/s12870-020-02751-3 (PMC7708177; doi:10.1186/s12870-020-02751-3)
Supplement: Supplementary file 6 — Additional file 6: Table S6. Expression pattern of differentially expressed miRNAs in Zheng 58 × Huangzaosi and target function identified by degradome. [file 12870_2020_2751_MOESM6_ESM.xlsx]

## Sheet: Table S6-1
Table S6-1 Expression pattern of the common differentially expressed miRNAs in Zheng 58 × Huangzaosi
miRNA ID	Abundance (TPM)		log2(fold change)	P-value	Abundance (TPM)		log2(fold change)	P-value	D/A	Classification
	Zheng 58	Zheng 58 × Huangzaosi			Huangzaosi	Zheng 58 × Huangzaosi
zma-miR159c-5p	6.45419	0	-4.83117	0.00150176	0.926864	0	-1.87403	0.465068	-1.33537	-
zma-miR160b-3p	786.268	3546.53	2.17332	7.93e-07	2080.8	3546.53	0.769269	0.689175	3.26449	++
zma-miR166a-5p	143.713	526.758	1.87395	0.0011478	314.24	526.758	0.745276	0.906137	3.4925	++
zma-miR166b-5p	27.9379	321.403	3.52409	8.16e-06	69.8858	321.403	2.20131	0.185817	12.9919	++
zma-miR167c-3p	17.4018	3.24982	-2.42081	0.00119573	0	3.24982	3.17742	0.42675	-0.626496	-
zma-miR167h-3p	20142	5768.92	-1.80383	3.86e-05	3471.04	5768.92	0.73293	0.792632	-0.724326	-
zma-miR168a-3p	10363	34387.8	1.73046	0.00488358	17961.8	34387.8	0.936963	0.758318	5.32328	++
zma-miR169f-3p	10.7986	38.8866	1.84842	0.00339749	52.9602	38.8866	-0.445637	0.230769	0.332394	+-
zma-miR169m-3p	1178.61	6026.27	2.35418	0.000268604	4300.21	6026.27	0.48686	0.892873	2.10589	++
zma-miR169n-3p	3.3289	34.578	3.37674	0.00324875	15.77	34.578	1.13267	0.727903	4.02352	++
zma-miR171c-3p	6.46212	106.743	4.04599	1.69e-10	113.554	106.743	-0.0892441	0.353612	0.872791	+
zma-miR171h-5p	168.787	899.944	2.41464	0.000331962	862.971	899.944	0.0605233	0.535788	1.10652	+
zma-miR171m-5p	90.2671	301.982	1.74219	0.00281448	107.205	301.982	1.49409	0.32546	23.999	++
zma-miR172a	189.054	29.7697	-2.66689	0.00270988	18.5043	29.7697	0.685982	0.911189	-0.867894	-
zma-miR172b-5p	65.0937	23.5064	-1.46947	0.00208159	22.1914	23.5064	0.0830519	0.535788	-0.938699	-
zma-miR172c-5p	355.832	173.274	-1.03814	0.00150445	199.925	173.274	-0.206398	0.00283569	-1.34187	-
zma-miR395a-5p	3.16671	37.5968	3.56955	7.89e-06	23.8716	37.5968	0.655312	0.94786	2.32579	++
zma-miR398a-5p	23.8303	1.62459	-3.87465	0.00703427	3.3943	1.62459	-1.06304	0.535788	-1.1732	-
zma-miR399e-5p	148.459	1139.76	2.94059	0.000378606	507.849	1139.76	1.16625	0.584388	4.51655	++
zma-miR399i-5p	6.06252	6886.63	10.1497	5.5e-33	8444.97	6886.63	-0.294293	0.152377	0.630679	+
zma-miR399j-5p	766.509	2766.09	1.85147	0.00773464	527.798	2766.09	2.38979	0.121538	17.7531	++
zma-miR528a-3p	576.053	146.829	-1.97207	0.00220569	131.525	146.829	0.158792	0.535788	-0.931148	-
zma-miR1432-5p	1052.42	259.696	-2.01882	0.00108784	715.829	259.696	-1.46279	3.99e-06	-3.7103	--
zma-miR156l-3p	12.3278	27.8003	1.17319	0.00125294	134.475	27.8003	-2.27416	2.72e-06	-0.746658	-
zma-miR159a-5p	87.8302	196.511	1.16182	0.00197745	524.783	196.511	-1.41711	0.000527575	-0.502553	-
zma-miR162-5p	1226.01	147.581	-3.0544	2.23e-06	39.5407	147.581	1.9001	0.00486558	-0.81788	-
zma-miR167g-3p	346.593	59.7512	-2.5362	2.33e-09	21.2343	59.7512	1.49257	0.000193408	-0.763234	-
zma-miR171g-5p	14.9354	58.1036	1.95989	4.27e-05	5.49016	58.1036	3.40371	2.43e-06	10.1408	++
zma-miR2118b	449.727	899.652	1.00032	0.00702367	2024.99	899.652	-1.17048	0.000317298	-0.428763	+-
zma-miR397b-3p	234.671	25.2545	-3.21603	2.31e-06	1.73207	25.2545	3.86597	6.26e-06	-0.798038	-
zma-miR398b-5p	900.369	249.097	-1.85381	0.00174175	970.589	249.097	-1.96215	0.000683759	-19.5496	--
zma-miR156d-3p	757.478	526.563	-0.524597	0.868644	1581.67	526.563	-1.58677	0.00175111	-1.56034	-
zma-miR156e-3p	506.4	185.619	-1.44794	0.122823	409.447	185.619	-1.14133	0.00192055	-5.61722	--
zma-miR156j-3p	21.8851	10.2653	-1.09218	0.716213	60.0891	10.2653	-2.54933	0.000167156	-1.6083	-
zma-miR160a-5p	21607.7	26101.4	0.27258	0.381395	6834.62	26101.4	1.93319	0.00199933	1.60836	+
zma-miR162-3p	2783.03	1251.78	-1.15267	0.195978	226.092	1251.78	2.469	7.38e-12	-0.197719	+-
zma-miR164e-5p	1679.22	641.173	-1.389	0.173648	198.399	641.173	1.69231	6.5e-08	-0.401987	+-
zma-miR166m-5p	80.2618	78.4156	-0.0335721	0.467281	16.2193	78.4156	2.27343	6.77e-08	0.942346	+
zma-miR167j-3p	682.616	263.7	-1.37218	0.196599	58.0211	263.7	2.18425	2.07e-07	-0.341402	+-
zma-miR169c-3p	204.542	196.131	-0.0605755	0.408331	28.9297	196.131	2.7612	8.71e-05	0.904216	+
zma-miR169c-5p	265.657	259.974	-0.0311978	0.389397	125.081	259.974	1.0555	0.00421774	0.919145	+
zma-miR169g	177.079	81.8094	-1.11406	0.504	172.733	81.8094	-1.0782	0.00144915	-42.8357	--
zma-miR169i-5p	486.829	265.185	-0.876414	0.716213	604.665	265.185	-1.18913	9.18e-07	-4.7619	--
zma-miR2118d	44.9088	25.8977	-0.794173	0.861675	109.238	25.8977	-2.07658	0.000354271	-1.59105	-
zma-miR395o-5p	16.3351	9.61146	-0.765149	0.870511	0	9.61146	5.41249	0.000294152	0.176785	+-
zma-miR399b-5p	156.457	148.243	-0.0778093	0.538045	369.939	148.243	-1.31933	3.47e-07	-1.07696	-
zma-miR399d-5p	5326.51	3771.69	-0.49798	0.875219	40.5688	3771.69	6.5387	7.71e-16	0.411715	+-

## Sheet: Table S6-2
Table S6-2 Target function of scaled miRNAs in Zheng 58 × Huangzaosi identified by Degradome
miRNA ID	Target transcript	TStart	TStop	TSlice	Structure	Sequence	DegradomeNormReads(V6)	Description
zma-miR1432-5p	Zm00001d003630_T001	498	518	509	((((((((((((((-(.(.((.&.))-).).))))))))))))))	GUCGGUGUCGUCUC-CGUAGAU&CUC-AGGAGAGAUGACACCGAC	2.055	Thioesterase superfamily protein
zma-miR1432-5p	Zm00001d005742_T001	576	596	587	...((((((((((((.(((((&))))).))))))))))))...	CAAGGUGUCGUCUCUGCUGGG&CUCAGGAGAGAUGACACCGAC	2.055	NA
zma-miR1432-5p	Zm00001d007821_T001	692	726	717	(((((..............((((((((((((((((&))))))))))))))))--------------)))))	GUCGGCGCUCUCAGUGGCCUGUCGUCUCUCCUGGG&CUCAGGAGAGAUGACA--------------CCGAC	8.22	CLIP-associated protein
zma-miR1432-5p	Zm00001d013146_T001	171	190	181	(((((((-(.((((((((.((&)).)))))))).).)))))))	GUCGGUG-CUUCUCUCCUCGG&CUCAGGAGAGAUGACACCGAC	328.8	Photosystem I reaction center subunit III chloroplastic
zma-miR1432-5p	Zm00001d018274_T001	1602	1624	1615	.((((((..((((((.(((((((&))))))).))))))--)))))).	UUCGGUGGUUUGUCUGUCCUGGG&CUCAGGAGAGAUGA--CACCGAC	4.11	Isoleucine--tRNA ligase chloroplastic/mitochondrial
zma-miR1432-5p	Zm00001d018274_T002	1614	1636	1627	.((((((..((((((.(((((((&))))))).))))))--)))))).	UUCGGUGGUUUGUCUGUCCUGGG&CUCAGGAGAGAUGA--CACCGAC	2.055	N/A
zma-miR1432-5p	Zm00001d018274_T003	1716	1738	1729	.((((((..((((((.(((((((&))))))).))))))--)))))).	UUCGGUGGUUUGUCUGUCCUGGG&CUCAGGAGAGAUGA--CACCGAC	6.165	Isoleucine--tRNA ligase chloroplastic/mitochondrial
zma-miR1432-5p	Zm00001d018274_T006	1483	1505	1496	.((((((..((((((.(((((((&))))))).))))))--)))))).	UUCGGUGGUUUGUCUGUCCUGGG&CUCAGGAGAGAUGA--CACCGAC	2.055	N/A
zma-miR1432-5p	Zm00001d018274_T007	1901	1923	1914	.((((((..((((((.(((((((&))))))).))))))--)))))).	UUCGGUGGUUUGUCUGUCCUGGG&CUCAGGAGAGAUGA--CACCGAC	2.055	Isoleucine--tRNA ligase chloroplastic/mitochondrial
zma-miR1432-5p	Zm00001d018274_T010	1371	1393	1384	.((((((..((((((.(((((((&))))))).))))))--)))))).	UUCGGUGGUUUGUCUGUCCUGGG&CUCAGGAGAGAUGA--CACCGAC	6.165	Isoleucine--tRNA ligase chloroplastic/mitochondrial
zma-miR1432-5p	Zm00001d018274_T013	1498	1520	1511	.((((((..((((((.(((((((&))))))).))))))--)))))).	UUCGGUGGUUUGUCUGUCCUGGG&CUCAGGAGAGAUGA--CACCGAC	4.11	Isoleucine--tRNA ligase chloroplastic/mitochondrial
zma-miR1432-5p	Zm00001d018274_T016	1472	1494	1485	.((((((..((((((.(((((((&))))))).))))))--)))))).	UUCGGUGGUUUGUCUGUCCUGGG&CUCAGGAGAGAUGA--CACCGAC	2.055	N/A
zma-miR1432-5p	Zm00001d019944_T001	1825	1844	1836	((((((((((((((-((....&....)).))))))))))))))	GUCGGUGUUAUCUC-CCAGCU&CUCAGGAGAGAUGACACCGAC	6.165	BTB/POZ domain-containing protein
zma-miR1432-5p	Zm00001d019944_T002	1713	1732	1724	((((((((((((((-((....&....)).))))))))))))))	GUCGGUGUUAUCUC-CCAGCU&CUCAGGAGAGAUGACACCGAC	4.11	N/A
zma-miR1432-5p	Zm00001d019944_T003	1691	1710	1702	((((((((((((((-((....&....)).))))))))))))))	GUCGGUGUUAUCUC-CCAGCU&CUCAGGAGAGAUGACACCGAC	8.22	N/A
zma-miR1432-5p	Zm00001d019944_T004	1821	1840	1832	((((((((((((((-((....&....)).))))))))))))))	GUCGGUGUUAUCUC-CCAGCU&CUCAGGAGAGAUGACACCGAC	8.22	BTB/POZ domain-containing protein
zma-miR1432-5p	Zm00001d020002_T002	522	542	533	.(((((((((((.((((((((&)))))))).))))))))))).	CUCGGUGUUGUUGUUCCUGAG&CUCAGGAGAGAUGACACCGAC	2.055	Chlorophyll A-B binding family protein
zma-miR1432-5p	Zm00001d025538_T004	1120	1140	1131	...((((((((((((((((((&))))))))))))))))))...	AAUGGUGUCAUCUCUUUUGAG&CUCAGGAGAGAUGACACCGAC	4.11	N/A
zma-miR1432-5p	Zm00001d025538_T005	1118	1138	1129	...((((((((((((((((((&))))))))))))))))))...	AAUGGUGUCAUCUCUUUUGAG&CUCAGGAGAGAUGACACCGAC	2.055	NA
zma-miR1432-5p	Zm00001d025538_T006	1049	1069	1060	...((((((((((((((((((&))))))))))))))))))...	AAUGGUGUCAUCUCUUUUGAG&CUCAGGAGAGAUGACACCGAC	2.055	N/A
zma-miR1432-5p	Zm00001d038118_T002	1044	1065	1056	(((.((((..(((((((((((.&.)))))))))))..))))-)))	GUCAGGUGGAAUCUCUCCUGGA&CUCAGGAGAGAUGACACC-GAC	4.11	PAC
zma-miR1432-5p	Zm00001d038118_T003	2321	2342	2333	(((.((((..(((((((((((.&.)))))))))))..))))-)))	GUCAGGUGGAAUCUCUCCUGGA&CUCAGGAGAGAUGACACC-GAC	4.11	PAC
zma-miR1432-5p	Zm00001d043023_T003	1635	1655	1646	.(((((((.((((((((((((&)))))))))))).))))))).	CUUGGUGUAGUUUCUCCUGAG&CUCAGGAGAGAUGACACCGAC	6.165	Protein RETICULATA-RELATED 6 chloroplastic
zma-miR156d-3p	ENSRNA049477611-T1	285	307	297	(((((.(((((((((((.((((.&.))))-))))))))))).)))))	GCUGGAGGAAGGAGAGGAUGAGG&GCUCA-CUUCUCUUUCUGUCAGC	8.22	N/A
zma-miR156d-3p	Zm00001d001814_T001	408	428	420	....(((((((((((((-((((&)))).)))))))))))))....	AAGAACAGAAGGAGAAG-GAGC&GCUCACUUCUCUUUCUGUCAGC	12.33	Clathrin light chain 2
zma-miR156d-3p	Zm00001d002006_T010	2855	2876	2867	...((((((((((((((..(((&)))..))))))))))))))...	ACGGGCGGGAAGAGAGGGAGGC&GCUCACUUCUCUUUCUGUCAGC	2.055	H(+)-ATPase 5
zma-miR156d-3p	Zm00001d002006_T011	4485	4506	4497	...((((((((((((((..(((&)))..))))))))))))))...	ACGGGCGGGAAGAGAGGGAGGC&GCUCACUUCUCUUUCUGUCAGC	2.055	H(+)-ATPase 5
zma-miR156d-3p	Zm00001d002006_T012	2343	2364	2355	...((((((((((((((..(((&)))..))))))))))))))...	ACGGGCGGGAAGAGAGGGAGGC&GCUCACUUCUCUUUCUGUCAGC	2.055	N/A
zma-miR156d-3p	Zm00001d002006_T013	2819	2840	2831	...((((((((((((((..(((&)))..))))))))))))))...	ACGGGCGGGAAGAGAGGGAGGC&GCUCACUUCUCUUUCUGUCAGC	2.055	H(+)-ATPase 5
zma-miR156d-3p	Zm00001d002006_T015	1066	1087	1078	...((((((((((((((..(((&)))..))))))))))))))...	ACGGGCGGGAAGAGAGGGAGGC&GCUCACUUCUCUUUCUGUCAGC	2.055	H(+)-ATPase 5
zma-miR156d-3p	Zm00001d002006_T019	2911	2932	2923	...((((((((((((((..(((&)))..))))))))))))))...	ACGGGCGGGAAGAGAGGGAGGC&GCUCACUUCUCUUUCUGUCAGC	2.055	N/A
zma-miR156d-3p	Zm00001d002258_T003	2010	2031	2022	((((((-(((((.(((..(((((&)))))..)))-))))).))))))	GCUGAC-GAAAGAAGAUUUGAGC&GCUCACUUCU-CUUUCUGUCAGC	18.495	Aminomethyltransferase
zma-miR156d-3p	Zm00001d004021_T001	1333	1360	1351	((((((((((((......((((((((..&..))))))))------))))))))))))	GCUGGCAGAAGGUCUCAUGGAGGUGAAA&GCUCACUUCU------CUUUCUGUCAGC	96.585	violaxanthin de-epoxidase1
zma-miR156d-3p	Zm00001d007692_T001	1596	1621	1613	(((((.((((.....(((((((-((((&)))).)))))))-----)))).)))))	GCUGAGGGAGGAGAUGGAGAGG-GAGC&GCUCACUUCUCU-----UUCUGUCAGC	4.11	Auxilin-related protein 1
zma-miR156d-3p	Zm00001d007692_T004	1573	1598	1590	(((((.((((.....(((((((-((((&)))).)))))))-----)))).)))))	GCUGAGGGAGGAGAUGGAGAGG-GAGC&GCUCACUUCUCU-----UUCUGUCAGC	2.055	Auxilin-related protein 1
zma-miR156d-3p	Zm00001d007921_T001	366	388	380	((((..((((((((((((.-((((&))))..))))))))))))--))))	GCUGGUGCAGAAAGAGAAA-GAGC&GCUCACUUCUCUUUCUGU--CAGC	41.1	Tic62 protein
zma-miR156d-3p	Zm00001d009312_T010	2847	2867	2859	....(((((((((((((-((((&)))).)))))))))))))....	AGGAGCAGGAAGAGAAG-GAGC&GCUCACUUCUCUUUCUGUCAGC	2.055	Putative chromatin-remodeling factor family
zma-miR156d-3p	Zm00001d009312_T021	2651	2671	2663	....(((((((((((((-((((&)))).)))))))))))))....	AGGAGCAGGAAGAGAAG-GAGC&GCUCACUUCUCUUUCUGUCAGC	4.11	Putative chromatin-remodeling factor family
zma-miR156d-3p	Zm00001d009312_T035	2038	2058	2050	....(((((((((((((-((((&)))).)))))))))))))....	AGGAGCAGGAAGAGAAG-GAGC&GCUCACUUCUCUUUCUGUCAGC	2.055	Putative chromatin-remodeling factor family
zma-miR156d-3p	Zm00001d009482_T003	351	370	362	((((-((((((((((((-((((&)))).)))))))))))).))))	GCUG-CGGAAGGAGGAG-GAGU&GCUCACUUCUCUUUCUGUCAGC	2.055	NA
zma-miR156d-3p	Zm00001d011379_T006	2154	2173	2165	((-(((((.((((((((-((((&)))).)))))))).))))).))	GC-GGCAGCAGGAGAAG-GAGC&GCUCACUUCUCUUUCUGUCAGC	2.055	glycosyl transferase family 1 protein
zma-miR156d-3p	Zm00001d017197_T002	2727	2751	2743	((((((....(((((((((((-(((.&.))).)))))))))))----))))))	GCUGACAAAGAGAAGGGGAAG-GAGA&GCUCACUUCUCUUUCU----GUCAGC	2.055	NA
zma-miR156d-3p	Zm00001d017197_T004	2764	2788	2780	((((((....(((((((((((-(((.&.))).)))))))))))----))))))	GCUGACAAAGAGAAGGGGAAG-GAGA&GCUCACUUCUCUUUCU----GUCAGC	2.055	NA
zma-miR156d-3p	Zm00001d017197_T006	2499	2523	2515	((((((....(((((((((((-(((.&.))).)))))))))))----))))))	GCUGACAAAGAGAAGGGGAAG-GAGA&GCUCACUUCUCUUUCU----GUCAGC	2.055	NA
zma-miR156d-3p	Zm00001d017197_T011	1625	1649	1641	((.((((.((((((.((((((.&.)))))).)))))).))))-))	GCUGACAAAGAGAAGGGGAAG-GAGA&GCUCACUUCUCUUUCU----GUCAGC	2.055	NA
zma-miR156d-3p	Zm00001d017401_T002	1032	1053	1045	((((..((((((((((((-((((&)))).))))))))))))-.))))	GCUGCUCAGAAGGAGAAG-GAGU&GCUCACUUCUCUUUCUG-UCAGC	2.055	Hsp70-Hsp90 organizing protein 3
zma-miR156d-3p	Zm00001d019718_T001	832	852	844	...((((((((((((((-((((&)))).))))))))))))))...	AAGGACAGGAAGAGGAG-GAGC&GCUCACUUCUCUUUCUGUCAGC	22.605	CXIP4
zma-miR156d-3p	Zm00001d021445_T001	480	506	496	((((((.((((...((((((((((.((&))-))))))))))---))))-))))))	GCUGGCAAGGAUCAAGAGGGGUGGUGC&GC-UCACUUCUCU---UUCU-GUCAGC	14.385	60S ribosomal protein L14-1
zma-miR156d-3p	Zm00001d023616_T001	428	449	441	(((((..(((((((((((-(((.&.))).)))))))))))-.)))))	GCUGAGGAGGAGGAGGAG-GAGG&GCUCACUUCUCUUUCU-GUCAGC	2.055	Probable WRKY transcription factor 30
zma-miR156d-3p	Zm00001d024815_T002	1079	1104	1092	(((.(.(((((((((((((...((((&))))---))))))))))))).)-)))	GCUCGCCGGAAGGAGAGGUUAAGAGC&GCUC---ACUUCUCUUUCUGUC-AGC	2.055	Ribosome biogenesis protein NOP53 [Source:UniProtKB/TrEMBL;Acc:A0A1D6J201]
zma-miR156d-3p	Zm00001d025866_T003	83	104	96	(((((..(((((((((((-(((.&.))).)))))))))))-.)))))	GCUGGAAAGAAAGAGGAG-GAGG&GCUCACUUCUCUUUCU-GUCAGC	2.055	N/A
zma-miR156d-3p	Zm00001d026490_T001	2902	2923	2914	...((((((((((((((..(((&)))..))))))))))))))...	ACGGGCGGGAGGAGAGGGAGGC&GCUCACUUCUCUUUCUGUCAGC	2.055	proton-exporting ATPase4
zma-miR156d-3p	Zm00001d026490_T004	2787	2808	2799	...((((((((((((((..(((&)))..))))))))))))))...	ACGGGCGGGAGGAGAGGGAGGC&GCUCACUUCUCUUUCUGUCAGC	2.055	proton-exporting ATPase4
zma-miR156d-3p	Zm00001d026490_T011	2765	2786	2777	...((((((((((((((..(((&)))..))))))))))))))...	ACGGGCGGGAGGAGAGGGAGGC&GCUCACUUCUCUUUCUGUCAGC	2.055	proton-exporting ATPase4
zma-miR156d-3p	Zm00001d026490_T012	2275	2296	2287	...((((((((((((((..(((&)))..))))))))))))))...	ACGGGCGGGAGGAGAGGGAGGC&GCUCACUUCUCUUUCUGUCAGC	2.055	N/A
zma-miR156d-3p	Zm00001d026490_T018	3296	3317	3308	...((((((((((((((..(((&)))..))))))))))))))...	ACGGGCGGGAGGAGAGGGAGGC&GCUCACUUCUCUUUCUGUCAGC	4.11	proton-exporting ATPase4
zma-miR156d-3p	Zm00001d026490_T019	1598	1619	1610	...((((((((((((((..(((&)))..))))))))))))))...	ACGGGCGGGAGGAGAGGGAGGC&GCUCACUUCUCUUUCUGUCAGC	2.055	proton-exporting ATPase4
zma-miR156d-3p	Zm00001d026490_T020	1598	1619	1610	...((((((((((((((..(((&)))..))))))))))))))...	ACGGGCGGGAGGAGAGGGAGGC&GCUCACUUCUCUUUCUGUCAGC	2.055	proton-exporting ATPase4
zma-miR156d-3p	Zm00001d026610_T001	1092	1117	1105	((((.((((((.((((...(((((((&)))))))---)))).))))))-))))	GCUGCACGGGAUGAGAUGCAGUGGGC&GCUCACU---UCUCUUUCUGU-CAGC	2.055	Dihydroorotate dehydrogenase
zma-miR156d-3p	Zm00001d031892_T001	744	762	756	(((((((((-((-(((.((((&)))).))).)).)))))))))	GCUGGCGGAAGGGGC---GAGC&GCUCACUUCUCUUUCUGUCAGC	10.275	Calcium-dependent lipid-binding (CaLB domain) family protein
zma-miR156d-3p	Zm00001d032615_T009	1842	1864	1855	(((((..((((((((((((.(((&))).))))))))))))-.)))))	GCUGAAGAGAAAGAGGAGUUGGC&GCUCACUUCUCUUUCU-GUCAGC	2.055	Protein TIC110 chloroplastic
zma-miR156d-3p	Zm00001d033646_T014	1486	1508	1500	(((..((((((((((..-((((((&))))))...))))))))))--)))	GCUGCGACAGAAGGAAC-GUGAGC&GCUCACUUCUCUUUCUGUC--AGC	2.055	Pinin/SDK/memA/ protein conserved region containing protein
zma-miR156d-3p	Zm00001d034373_T001	1717	1739	1731	((((..(((((.((((((.((((&)))).)))))).)))))--))))	GCUGCCGCAGGAGGAGGGG-GAGC&GCUCACUUCUCUUUCUGU--CAGC	10.275	NA
zma-miR156d-3p	Zm00001d034761_T001	1139	1160	1151	((((((((((.(((.(((-(((.&.))).)))-))).))))))))))	GCUGACAGGAUGAGCAAG-GAGA&GCUCACUU-CUCUUUCUGUCAGC	2.055	Actin-7
zma-miR156d-3p	Zm00001d034761_T002	1209	1230	1221	((((((((((.(((.(((-(((.&.))).)))-))).))))))))))	GCUGACAGGAUGAGCAAG-GAGA&GCUCACUU-CUCUUUCUGUCAGC	2.055	Actin-7
zma-miR156d-3p	Zm00001d037420_T002	674	694	686	...(((((((((-((((((((.&.)))))))).)))))))))...	AAAGACAGGAAG-GAAGUGAGA&GCUCACUUCUCUUUCUGUCAGC	4.11	BTB/POZ domain-containing protein
zma-miR156d-3p	Zm00001d038067_T001	302	323	314	((.((((((((((((((..(((&)))..)))))))))))))).))	GCCGGCGGGAGGAGAGGGCGGC&GCUCACUUCUCUUUCUGUCAGC	4.11	NA
zma-miR156d-3p	Zm00001d038146_T002	996	1026	1010	((((((((((..(((((.......((((((.&.))))))-------)))))--))))))))))	GCUGGCAGAAAUGGAGAACUUUCAGGUGAGA&GCUCACU-------UCUCU--UUCUGUCAGC	2.055	Oxidoreductase%2C 2OG-Fe oxygenase family protein
zma-miR156d-3p	Zm00001d038146_T005	854	884	868	((((((((((..(((((.......((((((.&.))))))-------)))))--))))))))))	GCUGGCAGAAAUGGAGAACUUUCAGGUGAGA&GCUCACU-------UCUCU--UUCUGUCAGC	4.11	Oxidoreductase%2C 2OG-Fe oxygenase family protein
zma-miR156d-3p	Zm00001d041119_T001	2415	2436	2428	(((((((..((((((-(((((((&))))))).))))))-.)))))))	GUUGGCAUAAAGGAG-AGUGAGC&GCUCACUUCUCUUU-CUGUCAGC	10.275	Heat shock 70 kDa protein 6 chloroplastic
zma-miR156d-3p	Zm00001d041119_T002	2190	2211	2203	(((((((..((((((-(((((((&))))))).))))))-.)))))))	GUUGGCAUAAAGGAG-AGUGAGC&GCUCACUUCUCUUU-CUGUCAGC	26.715	Heat shock 70 kDa protein 6 chloroplastic
zma-miR156d-3p	Zm00001d041119_T003	2192	2213	2205	(((((((..((((((-(((((((&))))))).))))))-.)))))))	GUUGGCAUAAAGGAG-AGUGAGC&GCUCACUUCUCUUU-CUGUCAGC	28.77	N/A
zma-miR156d-3p	Zm00001d041119_T004	2090	2111	2103	(((((((..((((((-(((((((&))))))).))))))-.)))))))	GUUGGCAUAAAGGAG-AGUGAGC&GCUCACUUCUCUUU-CUGUCAGC	14.385	N/A
zma-miR156d-3p	Zm00001d041119_T005	1935	1956	1948	(((((((..((((((-(((((((&))))))).))))))-.)))))))	GUUGGCAUAAAGGAG-AGUGAGC&GCUCACUUCUCUUU-CUGUCAGC	14.385	Heat shock 70 kDa protein 6 chloroplastic
zma-miR156d-3p	Zm00001d043370_T003	627	651	641	(((((((((((..(((((.((((..&..))))-)))))--)))))))))))	GCUGACAGAAGUCGAGAAGGUGAUA&GCUCAC-UUCUC--UUUCUGUCAGC	2.055	DUF2039 family protein
zma-miR156d-3p	Zm00001d044102_T002	376	399	390	((((.(((((..((((((((((((&))))))))))))--))))).))))	GCUGUCGGAGCGGGAGGAGUGGGC&GCUCACUUCUCU--UUCUGUCAGC	2.055	Zn-dependent exopeptidases superfamily protein
zma-miR156d-3p	Zm00001d045351_T001	61	91	78	((((((((((.....((((((.((((...((&))---))))-))))))-----))))))))))	GCUGACGGAGCACCGGGAGAAGGUGAUCAGC&GC---UCAC-UUCUCU-----UUCUGUCAGC	4.11	NA
zma-miR156d-3p	Zm00001d045354_T001	1619	1643	1630	((((((((-(((.(((((....((((&))))----))))).))).))))))))	GCUGACAG-AAGUGAAGUUGAGGGGC&GCUC----ACUUCUCUUUCUGUCAGC	2.055	CDT1-like protein a chloroplastic
zma-miR156d-3p	Zm00001d048787_T001	42	67	57	((..((((((((((.(((((..((((&))))-.)))))-))))))))))--))	GCCGUGACGGAAGGAAGAGGAGGAGC&GCUC-ACUUCU-CUUUCUGUCA--GC	8.22	40S ribosomal protein S29
zma-miR156d-3p	Zm00001d048804_T002	1151	1173	1164	(((((((.(..(((((((((.((&)).)))))))))..)-)))))))	GCUGGCGCGCUGGAGGAGUGCGC&GCUCACUUCUCUUUC-UGUCAGC	2.055	C globular stage isoform 1
zma-miR156d-3p	Zm00001d051306_T001	1029	1050	1042	((((..((((((((((((-((((&)))).))))))))))))-.))))	GCUGCUCAGAAAGAGAAG-GAGU&GCUCACUUCUCUUUCUG-UCAGC	2.055	Hsp70-Hsp90 organizing protein 3
zma-miR156d-3p	Zm00001d052316_T001	808	833	825	(((((((((.......(((-(((((((&))))))).)))-----..)))))))))	GCUGACAGACUUCAUCGAG-AGUGAGU&GCUCACUUCUC-----UUUCUGUCAGC	184.95	Ferritin-1%2C chloroplastic
zma-miR156d-3p	Zm00001d053548_T002	1473	1495	1487	(((((((.(.(((((((((((-((&)).)))))))))))-)-)))))))	GCUGGCGCGUAAGGAGAGGUG-GU&GCUCACUUCUCUUU-C-UGUCAGC	2.055	N/A
zma-miR156d-3p	Zm00001d053548_T005	1451	1473	1465	(((((((.(.(((((((((((-((&)).)))))))))))-)-)))))))	GCUGGCGCGUAAGGAGAGGUG-GU&GCUCACUUCUCUUU-C-UGUCAGC	2.055	Shaggy-related protein kinase iota
zma-miR156d-3p	Zm00001d053548_T006	1987	2009	2001	(((((((.(.(((((((((((-((&)).)))))))))))-)-)))))))	GCUGGCGCGUAAGGAGAGGUG-GU&GCUCACUUCUCUUU-C-UGUCAGC	2.055	Shaggy-related protein kinase iota
zma-miR156d-3p	Zm00001d053548_T007	1353	1375	1367	(((((((.(.(((((((((((-((&)).)))))))))))-)-)))))))	GCUGGCGCGUAAGGAGAGGUG-GU&GCUCACUUCUCUUU-C-UGUCAGC	2.055	N/A
zma-miR156e-3p	ZeamMr004	402	423	414	...((((((((.(((((((((.&.)))))))))-))))))))...	CCCACGGGGGGCAGCAGUGGGG&GCUCACUGCU-CUCUCUGUCAU	51.375	rrn1818S ribosomal RNA
zma-miR156e-3p	Zm00001d002130_T001	224	251	241	..(((......(((((((((((.(((((&)))))-)))))))))))------)))..	UGGACCAGCUGAGAGAGAGCGGAUGGGC&GCUCA-CUGCUCUCUCU------GUCAU	4.11	N/A
zma-miR156e-3p	Zm00001d002130_T002	224	251	241	..(((......(((((((((((.(((((&)))))-)))))))))))------)))..	UGGACCAGCUGAGAGAGAGCGGAUGGGC&GCUCA-CUGCUCUCUCU------GUCAU	4.11	NA
zma-miR156e-3p	Zm00001d002826_T001	275	297	286	..(((((.(((...(((((((((&)))))))))--.))).)))))..	GCGACGGCGAGCCCGCGGUGAGC&GCUCACUGC--UCUCUCUGUCAU	4.11	SAUR11-auxin-responsive SAUR family member
zma-miR156e-3p	Zm00001d003203_T001	910	930	921	((((((((((..((((((...&...))))))..))))))))))	GUGACAGAGAUUGCAGUGCCA&GCUCACUGCUCUCUCUGUCAU	2.055	DNA-directed RNA polymerase III subunit 1
zma-miR156e-3p	Zm00001d003203_T003	975	995	986	((((((((((..((((((...&...))))))..))))))))))	GUGACAGAGAUUGCAGUGCCA&GCUCACUGCUCUCUCUGUCAU	2.055	DNA-directed RNA polymerase III subunit 1
zma-miR156e-3p	Zm00001d003203_T004	930	950	941	((((((((((..((((((...&...))))))..))))))))))	GUGACAGAGAUUGCAGUGCCA&GCUCACUGCUCUCUCUGUCAU	2.055	N/A
zma-miR156e-3p	Zm00001d003203_T006	957	977	968	((((((((((..((((((...&...))))))..))))))))))	GUGACAGAGAUUGCAGUGCCA&GCUCACUGCUCUCUCUGUCAU	2.055	N/A
zma-miR156e-3p	Zm00001d003203_T007	926	946	937	((((((((((..((((((...&...))))))..))))))))))	GUGACAGAGAUUGCAGUGCCA&GCUCACUGCUCUCUCUGUCAU	2.055	N/A
zma-miR156e-3p	Zm00001d003203_T011	930	950	941	((((((((((..((((((...&...))))))..))))))))))	GUGACAGAGAUUGCAGUGCCA&GCUCACUGCUCUCUCUGUCAU	2.055	N/A
zma-miR156e-3p	Zm00001d003203_T012	930	950	941	((((((((((..((((((...&...))))))..))))))))))	GUGACAGAGAUUGCAGUGCCA&GCUCACUGCUCUCUCUGUCAU	2.055	DNA-directed RNA polymerase III subunit 1
zma-miR156e-3p	Zm00001d003925_T001	1704	1724	1715	.((((((-(((.(((((.((((&)))).)))))-))).)))))).	CUGGCGG-GAGAAGCGGCGAGC&GCUCACUGCU-CUCUCUGUCAU	4.11	Serine/threonine-protein kinase PBS1
zma-miR156e-3p	Zm00001d005315_T001	775	795	786	..(((((((..((((((((((&))))))))))..)))))))..	GGGACGGGGCUGGCAGUGGGC&GCUCACUGCUCUCUCUGUCAU	2.055	Calcium-dependent lipid-binding (CaLB domain) family protein
zma-miR156e-3p	Zm00001d006079_T001	3318	3339	3331	..(((((.((.(((((((((-((&)).)))))))))-))-)))))..	UCGGCAGCAGCAGAGCAGUG-GC&GCUCACUGCUCU-CU-CUGUCAU	2.055	Ubiquitin carboxyl-terminal hydrolase 2
zma-miR156e-3p	Zm00001d007207_T002	665	682	674	(((-(((((-((((((-((((&)))).)))))).))))).)))	AUG-CAGAG-GAGCGG-GAGC&GCUCACUGCUCUCUCUGUCAU	4.11	Probable protein phosphatase 2C 5
zma-miR156e-3p	Zm00001d007366_T001	212	236	227	..(((((((((....(((((((.((&)).)))))))----)))))))))..	UGGGCGGAGAGCAUCGGUAGUGCGC&GCUCACUGCU----CUCUCUGUCAU	2.055	Haloacid dehalogenase-like hydrolase domain-containing protein
zma-miR156e-3p	Zm00001d007366_T003	202	226	217	..(((((((((....(((((((.((&)).)))))))----)))))))))..	UGGGCGGAGAGCAUCGGUAGUGCGC&GCUCACUGCU----CUCUCUGUCAU	4.11	Haloacid dehalogenase-like hydrolase domain-containing protein
zma-miR156e-3p	Zm00001d008788_T003	2023	2042	2034	..((((((((((((((-((.(&).)).))))))))))))))..	GAGACAGAGGGAGCAG-GACC&GCUCACUGCUCUCUCUGUCAU	4.11	Eukaryotic translation initiation factor 3 subunit A
zma-miR156e-3p	Zm00001d009740_T001	544	565	556	..((((((((.((((.((((((&)))))).))))-))))))))..	CAGGCAGAGAGGGGCCGUGGGC&GCUCACUGCUC-UCUCUGUCAU	6.165	Plasminogen activator inhibitor 1 RNA-binding protein
zma-miR156e-3p	Zm00001d010635_T001	788	810	799	..(((((.(((((((((...(((&)))--.))))))))).)))))..	ACGACAGCGAGAGCGGUAACAGC&GCU--CACUGCUCUCUCUGUCAU	4.11	RING/U-box superfamily protein
zma-miR156e-3p	Zm00001d011311_T001	572	598	585	.(((((..((((((((((((....(((&)))----))))))))))))--))))).	CUGGCACCGGGAGGGCGGUGCACGGGC&GCU----CACUGCUCUCUC--UGUCAU	10.275	Pentatricopeptide repeat-containing protein
zma-miR156e-3p	Zm00001d011461_T001	53	74	64	..(((((((.((((.(((((((&)))))))-)))).)))))))..	GCGACAGAGUGAGCUAGUGAGU&GCUCACU-GCUCUCUCUGUCAU	4.11	uncharacterized protein [Source:UniProtKB/TrEMBL;Acc:B6SMQ8]
zma-miR156e-3p	Zm00001d011577_T001	1099	1126	1117	((((((((((.......(((((((((((&)))))))))))-------))))))))))	GUGAUGGAGAUGCACAAGAGUGGUGAGC&GCUCACUGCUC-------UCUCUGUCAU	4.11	Monothiol glutaredoxin-S17
zma-miR156e-3p	Zm00001d012748_T003	1348	1371	1360	((((((.((((((((((((..(((&)))--))))))))))))-))))))	GUGGCAGGGGAGAGCAGUGUUAGU&GCU--CACUGCUCUCUC-UGUCAU	2.055	trehalose-6-phosphate synthase15
zma-miR156e-3p	Zm00001d012748_T020	942	965	954	((((((.((((((((((((..(((&)))--))))))))))))-))))))	GUGGCAGGGGAGAGCAGUGUUAGU&GCU--CACUGCUCUCUC-UGUCAU	2.055	N/A
zma-miR156e-3p	Zm00001d012847_T001	111	135	124	(((((((((..(((((((...((((&))))--.)))))))--)))))))))	AUGGCGGAGCGGGAGCAGCAAGAGC&GCUC--ACUGCUCU--CUCUGUCAU	4.11	Sec14p-like phosphatidylinositol transfer family protein
zma-miR156e-3p	Zm00001d012913_T001	1969	1989	1981	((((((.((.(((((((((-((&)).)))))))))-)).))))))	AUGGCAAAGCAGAGCAGUG-GC&GCUCACUGCUCU-CUCUGUCAU	10.275	N/A
zma-miR156e-3p	Zm00001d012913_T003	3198	3218	3210	((((((.((.(((((((((-((&)).)))))))))-)).))))))	AUGGCAAAGCAGAGCAGUG-GC&GCUCACUGCUCU-CUCUGUCAU	4.11	Chaperone DnaJ-domain superfamily protein
zma-miR156e-3p	Zm00001d012913_T004	3283	3303	3295	((((((.((.(((((((((-((&)).)))))))))-)).))))))	AUGGCAAAGCAGAGCAGUG-GC&GCUCACUGCUCU-CUCUGUCAU	8.22	N/A
zma-miR156e-3p	Zm00001d012913_T005	2258	2278	2270	((((((.((.(((((((((-((&)).)))))))))-)).))))))	AUGGCAAAGCAGAGCAGUG-GC&GCUCACUGCUCU-CUCUGUCAU	4.11	N/A
zma-miR156e-3p	Zm00001d012913_T006	2087	2107	2099	((((((.((.(((((((((-((&)).)))))))))-)).))))))	AUGGCAAAGCAGAGCAGUG-GC&GCUCACUGCUCU-CUCUGUCAU	2.055	N/A
zma-miR156e-3p	Zm00001d012913_T007	4456	4476	4468	((((((.((.(((((((((-((&)).)))))))))-)).))))))	AUGGCAAAGCAGAGCAGUG-GC&GCUCACUGCUCU-CUCUGUCAU	2.055	Chaperone DnaJ-domain superfamily protein
zma-miR156e-3p	Zm00001d012913_T008	2183	2203	2195	((((((.((.(((((((((-((&)).)))))))))-)).))))))	AUGGCAAAGCAGAGCAGUG-GC&GCUCACUGCUCU-CUCUGUCAU	2.055	Chaperone DnaJ-domain superfamily protein
zma-miR156e-3p	Zm00001d012913_T009	5759	5779	5771	((((((.((.(((((((((-((&)).)))))))))-)).))))))	AUGGCAAAGCAGAGCAGUG-GC&GCUCACUGCUCU-CUCUGUCAU	2.055	Chaperone DnaJ-domain superfamily protein
zma-miR156e-3p	Zm00001d013135_T001	523	548	539	..((((((.....((((((((.((((&)))).))))))))-----))))))..	GCGGCGGAAGACCGAGAGCGGAGAGC&GCUCACUGCUCUC-----UCUGUCAU	6.165	Ribose-5-phosphate isomerase
zma-miR156e-3p	Zm00001d013135_T002	523	548	539	..((((((.....((((((((.((((&)))).))))))))-----))))))..	GCGGCGGAAGACCGAGAGCGGAGAGC&GCUCACUGCUCUC-----UCUGUCAU	4.11	Ribose-5-phosphate isomerase
zma-miR156e-3p	Zm00001d013831_T008	624	647	638	..(((...(((((.((((((((((&)))))))))).)))))---)))..	UAGGCCGAAGAGAAGGCGGUGAGC&GCUCACUGCUCUCUCU---GUCAU	2.055	N/A
zma-miR156e-3p	Zm00001d013927_T001	1405	1432	1423	((((((((((.......(((((((((((&)))))))))))-------))))))))))	GUGAUGGAGAUGCACAAGAGUGGUGAGC&GCUCACUGCUC-------UCUCUGUCAU	2.055	Monothiol glutaredoxin-S17
zma-miR156e-3p	Zm00001d018475_T001	4108	4127	4119	..((.(((((((((-(((.((&)).))).))))))))).))..	GAGAGAGAGAGAGC-GUGUGC&GCUCACUGCUCUCUCUGUCAU	2.055	CLIP-associated protein
zma-miR156e-3p	Zm00001d018983_T001	2238	2261	2250	..((((((((.((((((..(((((&)))))--))))))-))))))))..	ACGACGGAGGCGGGCAGGCUGAGC&GCUCA--CUGCUC-UCUCUGUCAU	10.275	Serine/threonine-protein kinase WNK2
zma-miR156e-3p	Zm00001d019147_T001	185	206	196	(((((((((.((.((((.((((&)))).))))-)).)))))))))	AUGGCGGAGCGAGGCGGCGAGC&GCUCACUGC-UCUCUCUGUCAU	6.165	40S ribosomal protein S2
zma-miR156e-3p	Zm00001d019415_T001	105	124	115	..(((((((-((((((.((((&)))).)))))).)))))))..	CGGGCGGAG-GAGCAGAGAGC&GCUCACUGCUCUCUCUGUCAU	2.055	Cytochrome P450 71B10
zma-miR156e-3p	Zm00001d020019_T002	104	122	115	..((.(((((((((((-(-((&)).).))))))))))).))..	GAGAGAGAGAGAGCAG-G-GC&GCUCACUGCUCUCUCUGUCAU	2.055	N/A
zma-miR156e-3p	Zm00001d020019_T005	19	37	30	..((.(((((((((((-(-((&)).).))))))))))).))..	GAGAGAGAGAGAGCAG-G-GC&GCUCACUGCUCUCUCUGUCAU	2.055	Protein PHR1-LIKE 3
zma-miR156e-3p	Zm00001d020610_T001	505	525	516	..((.(((((.(((((((((.&.))))))))).))))).))..	GGGAGGGAGAUGGCGGUGAGG&GCUCACUGCUCUCUCUGUCAU	4.11	NA
zma-miR156e-3p	Zm00001d023808_T001	856	877	868	...((((((((.(((((.((((&)))).)))))-))))))))...	AGAGCAGAGAGCAGCGGAGAGC&GCUCACUGCU-CUCUCUGUCAU	2.055	Protein DEHYDRATION-INDUCED 19 homolog 3
zma-miR156e-3p	Zm00001d023808_T002	808	829	820	...((((((((.(((((.((((&)))).)))))-))))))))...	AGAGCAGAGAGCAGCGGAGAGC&GCUCACUGCU-CUCUCUGUCAU	2.055	Protein DEHYDRATION-INDUCED 19 homolog 3
zma-miR156e-3p	Zm00001d024767_T002	785	810	802	...(((((((....((((((((.((&)).))))))))----)))))))...	CUGGCAGAGCAUGCAGGAGCAG-GAGC&GCUCACUGCUCU------CUCUGUCAU	16.44	N/A
zma-miR156e-3p	Zm00001d024767_T003	742	767	759	.((((((((......(((((((-((((&)))).)))))))------)))))))).	CUGGCAGAGCAUGCAGGAGCAG-GAGC&GCUCACUGCUCU------CUCUGUCAU	8.22	Aspartic proteinase A1
zma-miR156e-3p	Zm00001d024767_T004	697	722	714	...(((((((....((((((((.((&)).))))))))----)))))))...	CUGGCAGAGCAUGCAGGAGCAG-GAGC&GCUCACUGCUCU------CUCUGUCAU	12.33	N/A
zma-miR156e-3p	Zm00001d024767_T005	753	778	770	...(((((((....((((((((.((&)).))))))))----)))))))...	CUGGCAGAGCAUGCAGGAGCAG-GAGC&GCUCACUGCUCU------CUCUGUCAU	18.495	Aspartic proteinase A1
zma-miR156e-3p	Zm00001d024767_T006	245	270	262	...(((((((....((((((((.((&)).))))))))----)))))))...	CUGGCAGAGCAUGCAGGAGCAG-GAGC&GCUCACUGCUCU------CUCUGUCAU	16.44	Aspartic proteinase A1
zma-miR156e-3p	Zm00001d024767_T007	1	26	18	..(((((((......(((((((-((((&)))).)))))))------)))))))..	CAGGCAGAGCAUGCAGGAGCAG-GAGC&GCUCACUGCUCU------CUCUGUCAU	10.275	Aspartic proteinase A1
zma-miR156e-3p	Zm00001d027508_T002	1887	1908	1898	.(((((((((((.((((.(((.&.))).))))-))))))))))).	UUGACAGGGAGAUGUAGCGAGG&GCUCACUGC-UCUCUCUGUCAU	2.055	Protein kinase superfamily protein
zma-miR156e-3p	Zm00001d027757_T001	882	903	893	..((((((((((((.((.((((&)))).))-))))))))))))..	CCGGCGGAGGGAGCUGGAGGGC&GCUCACU-GCUCUCUCUGUCAU	8.22	Heat stress transcription factor A-6b
zma-miR156e-3p	Zm00001d028616_T001	1429	1451	1442	..((((...(((((((((.((((&)))).)))))))))--.))))..	CCGGCGAACAGAGAGCAGCGAGC&GCUCACUGCUCUCU--CUGUCAU	2.055	Putative E3 ubiquitin-protein ligase XBAT31
zma-miR156e-3p	Zm00001d028909_T001	611	629	622	(((((((((((-((((-((((&)))).)))).)))))))))))	AUGGCAGAGAG-GUGG-GGGC&GCUCACUGCUCUCUCUGUCAU	2.055	NA
zma-miR156e-3p	Zm00001d029144_T001	249	273	260	...((((((((((((((....(((.&.)))----))))))))))))))...	CUUGCAGAGGGAGCAGUCCAGGAGG&GCUC----ACUGCUCUCUCUGUCAU	8.22	Probable nucleolar protein 5-1
zma-miR156e-3p	Zm00001d029144_T002	449	473	460	...((((((((((((((....(((.&.)))----))))))))))))))...	CUUGCAGAGGGAGCAGUCCAGGAGG&GCUC----ACUGCUCUCUCUGUCAU	6.165	Probable nucleolar protein 5-1
zma-miR156e-3p	Zm00001d029144_T005	2273	2297	2284	...((((((((((((((....(((.&.)))----))))))))))))))...	CUUGCAGAGGGAGCAGUCCAGGAGG&GCUC----ACUGCUCUCUCUGUCAU	2.055	Probable nucleolar protein 5-1
zma-miR156e-3p	Zm00001d029144_T006	1338	1362	1349	...((((((((((((((....(((.&.)))----))))))))))))))...	CUUGCAGAGGGAGCAGUCCAGGAGG&GCUC----ACUGCUCUCUCUGUCAU	2.055	Probable nucleolar protein 5-1
zma-miR156e-3p	Zm00001d029144_T007	1689	1713	1700	...((((((((((((((....(((.&.)))----))))))))))))))...	CUUGCAGAGGGAGCAGUCCAGGAGG&GCUC----ACUGCUCUCUCUGUCAU	10.275	Probable nucleolar protein 5-1
zma-miR156e-3p	Zm00001d029144_T008	2546	2570	2557	...((((((((((((((....(((.&.)))----))))))))))))))...	CUUGCAGAGGGAGCAGUCCAGGAGG&GCUC----ACUGCUCUCUCUGUCAU	2.055	Probable nucleolar protein 5-1
zma-miR156e-3p	Zm00001d029325_T001	780	800	791	((((((((((((((((..(((&)))..))))))))))))))))	AUGACAGGGAGAGUGGAAGGU&GCUCACUGCUCUCUCUGUCAU	8.22	RNA-binding protein CP29B chloroplastic
zma-miR156e-3p	Zm00001d029325_T002	711	731	722	((((((((((((((((..(((&)))..))))))))))))))))	AUGACAGGGAGAGUGGAAGGU&GCUCACUGCUCUCUCUGUCAU	4.11	RNA-binding protein CP29B chloroplastic
zma-miR156e-3p	Zm00001d029688_T003	1412	1437	1427	..(((((((((....(((((..((((&))))-.)))))----)))))))))..	AGGACGGAGAGUUCCAGCAGGAGAGC&GCUC-ACUGCU----CUCUCUGUCAU	2.055	cytochrome P450 family 704 subfamily A polypeptide 2
zma-miR156e-3p	Zm00001d029688_T005	817	842	832	..(((((((((....(((((..((((&))))-.)))))----)))))))))..	AGGACGGAGAGUUCCAGCAGGAGAGC&GCUC-ACUGCU----CUCUCUGUCAU	2.055	N/A
zma-miR156e-3p	Zm00001d029688_T006	350	375	365	..(((((((((....(((((..((((&))))-.)))))----)))))))))..	AGGACGGAGAGUUCCAGCAGGAGAGC&GCUC-ACUGCU----CUCUCUGUCAU	2.055	cytochrome P450 family 704 subfamily A polypeptide 2
zma-miR156e-3p	Zm00001d031258_T002	219	245	235	..((((((((.....((((.(((((((&)))))))-))))-----))))))))..	GAGGCGGAGACGGUCGAGCAAGUGGGC&GCUCACU-GCUC-----UCUCUGUCAU	2.055	RNA-binding (RRM/RBD/RNP motifs) family protein
zma-miR156e-3p	Zm00001d031258_T005	230	256	246	..((((((((.....((((.(((((((&)))))))-))))-----))))))))..	GAGGCGGAGACGGUCGAGCAAGUGGGC&GCUCACU-GCUC-----UCUCUGUCAU	2.055	RNA-binding (RRM/RBD/RNP motifs) family protein
zma-miR156e-3p	Zm00001d032546_T001	1392	1419	1410	((((((((((.......(((((((((((&)))))))))))-------))))))))))	GUGAUGGAGAUGCAUAAGAGUGGUGAGC&GCUCACUGCUC-------UCUCUGUCAU	4.11	Monothiol glutaredoxin-S17
zma-miR156e-3p	Zm00001d032546_T001	1719	1740	1731	((((((((((.......(((((((((((&)))))))))))-------))))))))))	GAGAUGGAGAAGAGCGGAGAGC&GCUCACUGCUCU-CUCUGUCAU	16.44	Monothiol glutaredoxin-S17
zma-miR156e-3p	Zm00001d032618_T001	548	568	559	..((((((((((.(((((((.&.))))))).))))))))))..	GGGGCAGGGGGACCGGUGGGA&GCUCACUGCUCUCUCUGUCAU	2.055	Secretory protein
zma-miR156e-3p	Zm00001d032732_T001	739	758	749	..(((-((((((((((..(((&)))..)))))))))).)))..	GGGAC-GAGAGAGCAGCAGGC&GCUCACUGCUCUCUCUGUCAU	2.055	cyclin-dependent kinase inhibitor1
zma-miR156e-3p	Zm00001d032748_T001	2312	2334	2323	(((((((((((((((((-((&)).)))))))))))))))))	GUGACAGGGGGCGUGGUGGUAGC&GCU--CACUGCUCUCUCUGUCAU	2.055	Nucleolin 2
zma-miR156e-3p	Zm00001d032748_T002	2027	2049	2038	(((((((((((((((((-((&)).)))))))))))))))))	GUGACAGGGGGCGUGGUGGUAGC&GCU--CACUGCUCUCUCUGUCAU	2.055	Nucleolin 2
zma-miR156e-3p	Zm00001d032748_T003	2084	2106	2095	(((((((((((.((((((..(((&)))--)))))).)))))))))))	GUGACAGGGGGCGUGGUGGUAGC&GCU--CACUGCUCUCUCUGUCAU	2.055	Nucleolin 2
zma-miR156e-3p	Zm00001d032748_T005	506	528	517	(((((((((((((((((-((&)).)))))))))))))))))	GUGACAGGGGGCGUGGUGGUAGC&GCU--CACUGCUCUCUCUGUCAU	6.165	Nucleolin 2
zma-miR156e-3p	Zm00001d032748_T006	2525	2547	2536	(((((((((((.((((((..(((&)))--)))))).)))))))))))	GUGACAGGGGGCGUGGUGGUAGC&GCU--CACUGCUCUCUCUGUCAU	2.055	Nucleolin 2
zma-miR156e-3p	Zm00001d033210_T002	1433	1453	1444	....(((((((.((((((.((&)).)))))).)))))))....	AGCCCAGAGAGUGCAGUGCGC&GCUCACUGCUCUCUCUGUCAU	2.055	Chaperone protein dnaJ 3
zma-miR156e-3p	Zm00001d033210_T003	462	482	473	....(((((((.((((((.((&)).)))))).)))))))....	AGCCCAGAGAGUGCAGUGCGC&GCUCACUGCUCUCUCUGUCAU	2.055	N/A
zma-miR156e-3p	Zm00001d033210_T004	1264	1284	1275	....(((((((.((((((.((&)).)))))).)))))))....	AGCCCAGAGAGUGCAGUGCGC&GCUCACUGCUCUCUCUGUCAU	2.055	N/A
zma-miR156e-3p	Zm00001d034432_T002	247	275	258	(((((((((((.........(((((((((&)))))))))--------.)))))))))))	AUGACGGAGAGCCCCGAGCUGCGGUGGGC&GCUCACUGC--------UCUCUCUGUCAU	2.055	Bax inhibitor-1 family protein
zma-miR156e-3p	Zm00001d034839_T005	1662	1686	1674	..(.(((((((((((((....((((&))))---.)))))))))))))-)..	GCGUACAGGGAGAGCAGCUUCGGGC&GCUC---ACUGCUCUCUCUGU-CAU	2.055	Purple acid phosphatase 15
zma-miR156e-3p	Zm00001d035092_T001	394	415	407	..((((((((..((((((-((((&)))).))))))--))))))))..	GAGGCAGAGGAUGAGCAG-GAGU&GCUCACUGCUC--UCUCUGUCAU	2.055	N/A
zma-miR156e-3p	Zm00001d035473_T001	610	632	620	((((((-(((((((((...(((((&)))))---))))))))).))))))	GUGGCA-AGAGAGCGGGCAUGGGC&GCUCA---CUGCUCUCUCUGUCAU	6.165	NA
zma-miR156e-3p	Zm00001d035473_T002	369	391	379	((((((-(((((((((...(((((&)))))---))))))))).))))))	GUGGCA-AGAGAGCGGGCAUGGGC&GCUCA---CUGCUCUCUCUGUCAU	4.11	NA
zma-miR156e-3p	Zm00001d035473_T003	499	521	509	((((((-(((((((((...(((((&)))))---))))))))).))))))	GUGGCA-AGAGAGCGGGCAUGGGC&GCUCA---CUGCUCUCUCUGUCAU	14.385	NA
zma-miR156e-3p	Zm00001d035598_T001	1410	1430	1422	..(((((((((.(((((.-(((&)))..)))))-)))))))))..	GCGACAGAGAGCAGCAGA-AGC&GCUCACUGCU-CUCUCUGUCAU	2.055	Beta-hexosaminidase beta chain
zma-miR156e-3p	Zm00001d036371_T001	1161	1182	1173	(((((.(((((((((((.....&.....)))))))))))-)))))	AUGACGAGAGAGAGCAGACCAU&GCUCACUGCUCUCUCU-GUCAU	18.495	ATP-dependent zinc metalloprotease FTSH 5 chloroplastic
zma-miR156e-3p	Zm00001d039146_T001	1146	1174	1165	((((((((........((((((((.((((&)))).))))))))--------))))))))	GUGGCGGACGGCCGCGGAGGGCGGGGAGC&GCUCACUGCUCUC--------UCUGUCAU	10.275	Serine carboxypeptidase-like 50
zma-miR156e-3p	Zm00001d039468_T001	202	220	212	...((((((-((((((-((((&)))).)))))).))))))...	GCCGCGGAG-GAGCAG-GAGC&GCUCACUGCUCUCUCUGUCAU	4.11	Grx_A2-glutaredoxin subgroup III
zma-miR156e-3p	Zm00001d039541_T002	455	475	466	..(((((((((((((..((.(((&)))-))--)))))))))))))..	UCGACAGAGGGAGCAGAGGGA&GCUCACUGCUCUCUCUGUCAU	2.055	C2H2 and C2HC zinc fingers superfamily protein
zma-miR156e-3p	Zm00001d040215_T001	232	251	243	..(.((((((-((((((-((((&)))).)))))).))))))-)..	GCGCACGGAG-GAGCAG-GAGC&GCUCACUGCUCUCUCUGU-CAU	2.055	Chaperone protein dnaJ 20 chloroplastic
zma-miR156e-3p	Zm00001d040748_T007	2767	2790	2778	..((((((((((...((((..(((&)))..))))---))))))))))..	CAGACGGAGAGGGUCGCAGGAGGC&GCUCACUGC---UCUCUCUGUCAU	2.055	N/A
zma-miR156e-3p	Zm00001d040748_T025	2323	2346	2334	..((((((((((...((((..(((&)))..))))---))))))))))..	CAGACGGAGAGGGUCGCAGGAGGC&GCUCACUGC---UCUCUCUGUCAU	2.055	N/A
zma-miR156e-3p	Zm00001d040748_T062	2541	2564	2552	..((((((((((...((((..(((&)))..))))---))))))))))..	CAGACGGAGAGGGUCGCAGGAGGC&GCUCACUGC---UCUCUCUGUCAU	2.055	binding
zma-miR156e-3p	Zm00001d040748_T065	2865	2888	2876	..((((((((((...((((..(((&)))..))))---))))))))))..	CAGACGGAGAGGGUCGCAGGAGGC&GCUCACUGC---UCUCUCUGUCAU	2.055	N/A
zma-miR156e-3p	Zm00001d040748_T068	2717	2740	2728	..((((((((((...((((..(((&)))..))))---))))))))))..	CAGACGGAGAGGGUCGCAGGAGGC&GCUCACUGC---UCUCUCUGUCAU	2.055	N/A
zma-miR156e-3p	Zm00001d040748_T084	2800	2823	2811	..((((((((((...((((..(((&)))..))))---))))))))))..	CAGACGGAGAGGGUCGCAGGAGGC&GCUCACUGC---UCUCUCUGUCAU	2.055	binding
zma-miR156e-3p	Zm00001d041392_T001	315	336	326	((((((.((((((.((((((((&))))))))-)))))).))))))	GUGGCGUGGGGAGCCGGUGGGC&GCUCACUG-CUCUCUCUGUCAU	12.33	calcineurin B-like2
zma-miR156e-3p	Zm00001d042034_T001	2268	2289	2279	..(((((.((((((((.((((.&.))))-)))))))).)))))..	GAGACAGCGAGAGCAGCUGGGA&GCUCA-CUGCUCUCUCUGUCAU	4.11	glucose-inhibited division family A protein
zma-miR156e-3p	Zm00001d042034_T002	2367	2388	2378	..(((((.((((((((.((((.&.))))-)))))))).)))))..	GAGACAGCGAGAGCAGCUGGGA&GCUCA-CUGCUCUCUCUGUCAU	4.11	glucose-inhibited division family A protein
zma-miR156e-3p	Zm00001d042034_T003	2334	2355	2345	..(((((.((((((((.((((.&.))))-)))))))).)))))..	GAGACAGCGAGAGCAGCUGGGA&GCUCA-CUGCUCUCUCUGUCAU	2.055	glucose-inhibited division family A protein
zma-miR156e-3p	Zm00001d042034_T004	2169	2190	2180	..(((((.((((((((.((((.&.))))-)))))))).)))))..	GAGACAGCGAGAGCAGCUGGGA&GCUCA-CUGCUCUCUCUGUCAU	2.055	glucose-inhibited division family A protein
zma-miR156e-3p	Zm00001d042034_T005	2616	2637	2627	..(((((.((((((((.((((.&.))))-)))))))).)))))..	GAGACAGCGAGAGCAGCUGGGA&GCUCA-CUGCUCUCUCUGUCAU	4.11	glucose-inhibited division family A protein
zma-miR156e-3p	Zm00001d043786_T001	1864	1884	1875	..(((((((((.((((.((((&)))).)))).)))))))))..	GAGGCGGAGAGCGCGGCGGGC&GCUCACUGCUCUCUCUGUCAU	22.605	Protein PLASTID MOVEMENT IMPAIRED 2
zma-miR156e-3p	Zm00001d044747_T001	97	117	108	..((((((((((((((..(((&)))..))))))))))))))..	AAGGCAGGGAGGGCAGCCGGC&GCUCACUGCUCUCUCUGUCAU	6.165	B12D protein
zma-miR156e-3p	Zm00001d045577_T002	1445	1463	1454	..((-((((-(((((((((((&))))))))))).)))).))..	UCGA-AGAG-GAGCAGUGAGC&GCUCACUGCUCUCUCUGUCAU	2.055	60S ribosomal protein L9-1
zma-miR156e-3p	Zm00001d047618_T001	437	462	451	.((((((((((...((((((((..((&))--))))))))---)))))))))).	CUGGCGGAGGGGACGGCGGUGAAGGC&GC--UCACUGCU---CUCUCUGUCAU	2.055	Caltractin
zma-miR156e-3p	Zm00001d048065_T002	1179	1200	1190	..(((..(((((((((((.(((&)))-)))))))))))..)))..	AAGACCAAGAGAGCAGUGCAGU&GCU-CACUGCUCUCUCUGUCAU	8.22	Tubulin alpha-1 chain
zma-miR156e-3p	Zm00001d048065_T003	969	990	980	..(((..(((((((((((.(((&)))-)))))))))))..)))..	AAGACCAAGAGAGCAGUGCAGU&GCU-CACUGCUCUCUCUGUCAU	4.11	N/A
zma-miR156e-3p	Zm00001d048373_T001	1697	1716	1707	..(((((((-(((((((((..&..))))))))).)))))))..	CAGGCGGAG-GGGCAGUGAAG&GCUCACUGCUCUCUCUGUCAU	12.33	Carotenoid 910(9'10')-cleavage dioxygenase 1
zma-miR156e-3p	Zm00001d048373_T002	1793	1812	1803	..(((((((-(((((((((..&..))))))))).)))))))..	CAGGCGGAG-GGGCAGUGAAG&GCUCACUGCUCUCUCUGUCAU	8.22	Carotenoid 910(9'10')-cleavage dioxygenase 1
zma-miR156e-3p	Zm00001d049230_T002	645	666	656	...(((((((((..((((((((&))))))))-.)))))))))...	UCCGCAGGGAGAACCAGUGGGC&GCUCACUG-CUCUCUCUGUCAU	8.22	SKP1-like protein 1A
zma-miR156e-3p	Zm00001d050893_T002	1043	1065	1055	..(((.(((((((((((.(((((&)))))-)))))))))))-)))..	UGGGCGAGGGGGAGCGGCUGAGC&GCUCA-CUGCUCUCUCU-GUCAU	2.055	NAC domain-containing protein 79
zma-miR156e-3p	Zm00001d051458_T006	7	32	22	((((.(((((....((((.(((((((&)))))))-))))----))))).))))	GUGAGAGGGACGGCGGGCAAGUGGGC&GCUCACU-GCUC----UCUCUGUCAU	6.165	methyl erythritol cyclodiphosphate synthase1
zma-miR156e-3p	Zm00001d051458_T007	7	32	22	((((.(((((....((((.(((((((&)))))))-))))----))))).))))	GUGAGAGGGACGGCGGGCAAGUGGGC&GCUCACU-GCUC----UCUCUGUCAU	6.165	methyl erythritol cyclodiphosphate synthase1
zma-miR156e-3p	Zm00001d053548_T004	324	344	335	((((((((((((((.(((((.&.))))).))))))))))))))	AUGGCAGAGAGAGUUGUGGGA&GCUCACUGCUCUCUCUGUCAU	4.11	Shaggy-related protein kinase iota
zma-miR156e-3p	Zm00001d053828_T001	365	386	377	..(((((((((.(((((..(((&)))..)))))-)))))))))..	ACGACAGGGAGCAGCAGCUGGC&GCUCACUGCU-CUCUCUGUCAU	18.495	NA
zma-miR156e-3p	Zm00001d053828_T002	355	376	367	..(((((((((.(((((..(((&)))..)))))-)))))))))..	ACGACAGGGAGCAGCAGCUGGC&GCUCACUGCU-CUCUCUGUCAU	20.55	NA
zma-miR156j-3p	Zm00001d003552_T001	154	187	167	(((((((((((((((......(((((.....((.&.))-----)))))------)))))))))))))))	GGUGACGGUGAGGGCGUCCGCGGAGACGAUGGCG&UGC-----UCUCU------GCUCUCACUGUCAUC	10.275	N/A
zma-miR156j-3p	Zm00001d003552_T002	154	187	167	(((((((((((((((......(((((.....((.&.))-----)))))------)))))))))))))))	GGUGACGGUGAGGGCGUCCGCGGAGACGAUGGCG&UGC-----UCUCU------GCUCUCACUGUCAUC	6.165	RmlC-like cupins superfamily protein
zma-miR156j-3p	Zm00001d003975_T002	229	251	242	...(((((.(((((((((((((.&.))))))))))))).)))))...	UCCGGCGGCGGGGGCGGGGAGCC&UGCUCUCUGCUCUCACUGUCAUC	2.055	NA
zma-miR156j-3p	Zm00001d003975_T003	178	200	191	...(((((.(((((((((((((.&.))))))))))))).)))))...	UCCGGCGGCGGGGGCGGGGAGCC&UGCUCUCUGCUCUCACUGUCAUC	2.055	NA
zma-miR156j-3p	Zm00001d008890_T002	1850	1876	1867	.(((((.....(((((-(((((((((((&))))))))))).)))))-----))))).	AGUGACGCUAGAGUGA-AGCAGAGAGCA&UGCUCUCUGCUCUCACU-----GUCAUC	2.055	DNA-directed DNA polymerases
zma-miR156j-3p	Zm00001d013135_T001	522	549	540	..((((((.....((((((((.((((&)))).))))))))-----))))))..	GGCGGCGGAAGACCGAGAGCGGAGAGCC&UGCUCUCUGCUCUC-----ACUGUCAUC	4.11	Ribose-5-phosphate isomerase
zma-miR156j-3p	Zm00001d013135_T002	522	549	540	..((((((.....((((((((.((((&)))).))))))))-----))))))..	GGCGGCGGAAGACCGAGAGCGGAGAGCC&UGCUCUCUGCUCUC-----ACUGUCAUC	8.22	Ribose-5-phosphate isomerase
zma-miR156j-3p	Zm00001d014599_T001	969	997	983	(((((((((((.((((.....((((((.(&).))))))-----))))-)))))))))))	GAUGGCGGUGAUGAGUGACAUGGAGAGGA&UGCUCUCU-----GCUC-UCACUGUCAUC	4.11	Pentatricopeptide repeat-containing protein
zma-miR156j-3p	Zm00001d018004_T001	1287	1310	1301	...((.((..(((((((((((((.&.)))))))))))))-.)).))...	GGGGAGGGCGGAGAGCGGAGAGCG&UGCUCUCUGCUCUC-ACUGUCAUC	2.055	N/A
zma-miR156j-3p	Zm00001d018004_T004	315	338	329	...((.((..(((((((((((((.&.)))))))))))))-.)).))...	GGGGAGGGCGGAGAGCGGAGAGCG&UGCUCUCUGCUCUC-ACUGUCAUC	2.055	N/A
zma-miR156j-3p	Zm00001d018004_T006	428	451	442	...((.((..(((((((((((((.&.)))))))))))))-.)).))...	GGGGAGGGCGGAGAGCGGAGAGCG&UGCUCUCUGCUCUC-ACUGUCAUC	2.055	Rho-related protein from plants 1
zma-miR156j-3p	Zm00001d018034_T001	1537	1559	1550	...(((((((((.((((((((.(&).)))))))).)))))))))...	GUGGGCAGUGGGCGCGGAGAGGA&UGCUCUCUGCUCUCACUGUCAUC	16.44	geranylgeranyl hydrogenase1
zma-miR156j-3p	Zm00001d018034_T002	498	520	511	...(((((((((.((((((((.(&).)))))))).)))))))))...	GUGGGCAGUGGGCGCGGAGAGGA&UGCUCUCUGCUCUCACUGUCAUC	16.44	N/A
zma-miR156j-3p	Zm00001d018392_T004	1978	2006	1998	((((((((((((.......((((((-((((&)))).))))))-------))))))))))))	GAUGAUAGUGAGCAAUUCAAGCAGA-AGCA&UGCUCUCUGCU-------CUCACUGUCAUC	6.165	neurochondrin family protein
zma-miR156j-3p	Zm00001d018392_T006	1936	1964	1956	((((((((((((.......((((((-((((&)))).))))))-------))))))))))))	GAUGAUAGUGAGCAAUUCAAGCAGA-AGCA&UGCUCUCUGCU-------CUCACUGUCAUC	2.055	neurochondrin family protein
zma-miR156j-3p	Zm00001d018392_T008	2939	2967	2959	((((((((((((.......((((((-((((&)))).))))))-------))))))))))))	GAUGAUAGUGAGCAAUUCAAGCAGA-AGCA&UGCUCUCUGCU-------CUCACUGUCAUC	2.055	neurochondrin family protein
zma-miR156j-3p	Zm00001d018392_T009	3057	3085	3077	((((((((((((.......((((((-((((&)))).))))))-------))))))))))))	GAUGAUAGUGAGCAAUUCAAGCAGA-AGCA&UGCUCUCUGCU-------CUCACUGUCAUC	2.055	N/A
zma-miR156j-3p	Zm00001d018392_T010	3057	3085	3077	((((((((((((.......((((((-((((&)))).))))))-------))))))))))))	GAUGAUAGUGAGCAAUUCAAGCAGA-AGCA&UGCUCUCUGCU-------CUCACUGUCAUC	4.11	neurochondrin family protein
zma-miR156j-3p	Zm00001d018392_T013	3057	3085	3077	((((((((((((.......((((((-((((&)))).))))))-------))))))))))))	GAUGAUAGUGAGCAAUUCAAGCAGA-AGCA&UGCUCUCUGCU-------CUCACUGUCAUC	4.11	neurochondrin family protein
zma-miR156j-3p	Zm00001d018392_T016	1985	2013	2005	((((((((((((.......((((((-((((&)))).))))))-------))))))))))))	GAUGAUAGUGAGCAAUUCAAGCAGA-AGCA&UGCUCUCUGCU-------CUCACUGUCAUC	2.055	neurochondrin family protein
zma-miR156j-3p	Zm00001d018664_T001	63	86	77	((((((((..((.((((((((((.&.))))))))))-))..))))))))	GAUGGCGGGCGGCGGCGGGGAGCG&UGCUCUCUGCU-CUCACUGUCAUC	4.11	N/A
zma-miR156j-3p	Zm00001d018664_T002	63	86	77	((((((((..((.((((((((((.&.))))))))))-))..))))))))	GAUGGCGGGCGGCGGCGGGGAGCG&UGCUCUCUGCU-CUCACUGUCAUC	2.055	N/A
zma-miR156j-3p	Zm00001d018664_T003	63	86	77	((((((((..((.((((((((((.&.))))))))))-))..))))))))	GAUGGCGGGCGGCGGCGGGGAGCG&UGCUCUCUGCU-CUCACUGUCAUC	2.055	Protein LEO1 homolog
zma-miR156j-3p	Zm00001d018664_T004	63	86	77	((((((((..((.((((((((((.&.))))))))))-))..))))))))	GAUGGCGGGCGGCGGCGGGGAGCG&UGCUCUCUGCU-CUCACUGUCAUC	4.11	N/A
zma-miR156j-3p	Zm00001d018664_T005	79	102	93	((((((((..((.((((((((((.&.))))))))))-))..))))))))	GAUGGCGGGCGGCGGCGGGGAGCG&UGCUCUCUGCU-CUCACUGUCAUC	2.055	Protein LEO1 homolog
zma-miR156j-3p	Zm00001d020157_T009	3800	3822	3812	((((((.-((((((.((((((((.&.))))))))-))))))..))))))	GAUGAUU-UGGGAGCCAGAGAGCC&UGCUCUCUG-CUCUCACUGUCAUC	2.055	UBP26
zma-miR156j-3p	Zm00001d020157_T026	4335	4357	4347	((((((.-((((((.((((((((.&.))))))))-))))))..))))))	GAUGAUU-UGGGAGCCAGAGAGCC&UGCUCUCUG-CUCUCACUGUCAUC	2.055	UBP26
zma-miR156j-3p	Zm00001d020157_T036	2709	2731	2721	((((((.-((((((.((((((((.&.))))))))-))))))..))))))	GAUGAUU-UGGGAGCCAGAGAGCC&UGCUCUCUG-CUCUCACUGUCAUC	2.055	UBP26
zma-miR156j-3p	Zm00001d020610_T001	513	535	525	..((.(((((.(((((((((.&.))))))))).))))).))..	GAUGGCGGUGAG-GCGGAGGAGUG&UGCUC-UCUGCUCUCACUGUCAUC	26.715	NA
zma-miR156j-3p	Zm00001d023808_T001	838	868	859	...((((((((.(((((.((((&)))).)))))-))))))))...	AGUGAGAAGUGAUAACAUAGAGCAGAGAGCA&UGCUCUCUGCUC-------UCACU-GUCAUC	2.055	Protein DEHYDRATION-INDUCED 19 homolog 3
zma-miR156j-3p	Zm00001d023808_T002	790	820	811	...((((((((.(((((.((((&)))).)))))-))))))))...	AGUGAGAAGUGAUAACAUAGAGCAGAGAGCA&UGCUCUCUGCUC-------UCACU-GUCAUC	8.22	Protein DEHYDRATION-INDUCED 19 homolog 3
zma-miR156j-3p	Zm00001d023929_T001	1760	1783	1774	...(((.((((.((((((((((((&))))))))))))-)))).)))...	UCGGGCUGUGGUGAGCAGAGAGCA&UGCUCUCUGCUC-UCACUGUCAUC	8.22	oxo-glutarate/malate transporter1
zma-miR156j-3p	Zm00001d023929_T002	5238	5261	5252	...(((.((((.((((((((((((&))))))))))))-)))).)))...	UCGGGCUGUGGUGAGCAGAGAGCA&UGCUCUCUGCUC-UCACUGUCAUC	2.055	oxo-glutarate/malate transporter1
zma-miR156j-3p	Zm00001d025964_T001	652	675	665	(((((((((((.(((.(((((((.&.)))))))-))).)))))))))))	GGUGGCGGUGGUGGUGAGGGAGCG&UGCUCUCU-GCUCUCACUGUCAUC	12.33	Putative homeobox DNA-binding and leucine zipper domain family protein
zma-miR156j-3p	Zm00001d030678_T001	268	293	281	((((((((((((((.(((((...(((&)))---))))).))))))))))))))	GGUGACAGUGAGAGAGGAGACUCGCA&UGC---UCUCUGCUCUCACUGUCAUC	43.155	Transcription factor MYB48
zma-miR156j-3p	Zm00001d030678_T002	213	238	226	((((((((((((((.(((((...(((&)))---))))).))))))))))))))	GGUGACAGUGAGAGAGGAGACUCGCA&UGC---UCUCUGCUCUCACUGUCAUC	41.1	Transcription factor MYB48
zma-miR156j-3p	Zm00001d030678_T003	213	238	226	((((((((((((((.(((((...(((&)))---))))).))))))))))))))	GGUGACAGUGAGAGAGGAGACUCGCA&UGC---UCUCUGCUCUCACUGUCAUC	39.045	Transcription factor MYB48
zma-miR156j-3p	Zm00001d030678_T004	205	230	218	((((((((((((((.(((((...(((&)))---))))).))))))))))))))	GGUGACAGUGAGAGAGGAGACUCGCA&UGC---UCUCUGCUCUCACUGUCAUC	43.155	Transcription factor MYB48
zma-miR156j-3p	Zm00001d033666_T001	414	437	428	(((((((((((..(((((((((((&)))))))))))-.)))))))))))	GAUGGCGGUGGCAGGUGGAGAGCA&UGCUCUCUGCU-CUCACUGUCAUC	18.495	Probable plastid-lipid-associated protein 4 chloroplastic
zma-miR156j-3p	Zm00001d033847_T001	1653	1681	1671	((((((((((.....(((((.(((((((.&.)))))))-)))))-----))))))))))	GGUGGCAGUGGCUAUGGGGCUGGAGGGCC&UGCUCUCU-GCUCU-----CACUGUCAUC	4.11	NA
zma-miR156j-3p	Zm00001d033847_T004	1610	1638	1628	((((((((((.....(((((.(((((((.&.)))))))-)))))-----))))))))))	GGUGGCAGUGGCUAUGGGGCUGGAGGGCC&UGCUCUCU-GCUCU-----CACUGUCAUC	4.11	NA
zma-miR156j-3p	Zm00001d033847_T005	1192	1220	1210	((((((((((.....(((((.(((((((.&.)))))))-)))))-----))))))))))	GGUGGCAGUGGCUAUGGGGCUGGAGGGCC&UGCUCUCU-GCUCU-----CACUGUCAUC	2.055	N/A
zma-miR156j-3p	Zm00001d033847_T007	1647	1675	1665	((((((((((.....(((((.(((((((.&.)))))))-)))))-----))))))))))	GGUGGCAGUGGCUAUGGGGCUGGAGGGCC&UGCUCUCU-GCUCU-----CACUGUCAUC	4.11	NA
zma-miR156j-3p	Zm00001d033847_T008	1469	1497	1487	((((((((((.....(((((.(((((((.&.)))))))-)))))-----))))))))))	GGUGGCAGUGGCUAUGGGGCUGGAGGGCC&UGCUCUCU-GCUCU-----CACUGUCAUC	2.055	NA
zma-miR156j-3p	Zm00001d033847_T009	1448	1476	1466	((((((((((.....(((((.(((((((.&.)))))))-)))))-----))))))))))	GGUGGCAGUGGCUAUGGGGCUGGAGGGCC&UGCUCUCU-GCUCU-----CACUGUCAUC	4.11	N/A
zma-miR156j-3p	Zm00001d039541_T001	454	476	467	..(((((((((((((..((.(((&)))-))--)))))))))))))..	CUCGACAGAGGGAGCAGAGGGAG&UGCUCUCUGCUCUCACUGUCAUC	2.055	C2H2 and C2HC zinc fingers superfamily protein
zma-miR156j-3p	Zm00001d039541_T006	570	592	583	..(((((((((((((..((.(((&)))-))--)))))))))))))..	CUCGACAGAGGGAGCAGAGGGAG&UGCUCUCUGCUCUCACUGUCAUC	2.055	C2H2 and C2HC zinc fingers superfamily protein
zma-miR156j-3p	Zm00001d040467_T003	496	517	508	((((((..((-(((((((((((.&.))))))))))).))..))))))	GAUGAUCAUG-GAGCAGAGGGCG&UGCUCUCUGCUCUCACUGUCAUC	2.055	N/A
zma-miR156j-3p	Zm00001d041049_T001	244	267	258	..(((((((.(((((((.((((((&)))))).)))))))-)))))))..	UCUGACGGUCGAGGGCGAAGAGCA&UGCUCUCUGCUCUC-ACUGUCAUC	4.11	E3 ubiquitin-protein ligase SINA-like 10
zma-miR156j-3p	Zm00001d041374_T001	1302	1323	1315	.((.(((((.(((((((((((.&.))))))))))).)))))-)).	GGAGGCGGCGAGGGC-GAGAGCG&UGCUCUCUGCUCUCACUGUCAUC	12.33	UDP-glycosyltransferase 88A1
zma-miR156j-3p	Zm00001d041576_T001	269	294	282	((((((((((((((.(((((...(((&)))---))))).))))))))))))))	GGUGACAGUGAGAGAGGAGACUCGCA&UGC---UCUCUGCUCUCACUGUCAUC	34.935	Transcription factor MYB48
zma-miR156j-3p	Zm00001d041576_T002	208	233	221	((((((((((((((.(((((...(((&)))---))))).))))))))))))))	GGUGACAGUGAGAGAGGAGACUCGCA&UGC---UCUCUGCUCUCACUGUCAUC	36.99	Transcription factor MYB48
zma-miR156j-3p	Zm00001d041576_T003	208	233	221	((((((((((((((.(((((...(((&)))---))))).))))))))))))))	GGUGACAGUGAGAGAGGAGACUCGCA&UGC---UCUCUGCUCUCACUGUCAUC	55.485	Transcription factor MYB48
zma-miR156j-3p	Zm00001d041576_T004	200	225	213	((((((((((((((.(((((...(((&)))---))))).))))))))))))))	GGUGACAGUGAGAGAGGAGACUCGCA&UGC---UCUCUGCUCUCACUGUCAUC	47.265	Transcription factor MYB48
zma-miR156j-3p	Zm00001d043045_T001	279	303	291	((((((-(((((((((((...((((&))))---))))))))))).))))))	GAUGACGA-GGGAGCAGUACGGAGCA&UGCUCU---CUGCUCUCACUGUCAUC	339.075	NA
zma-miR156j-3p	Zm00001d043736_T001	868	898	889	.((((((((((........((((((.(((((&))))).))))))--------)))))))))).	AGUGGCAGUGAUUGCUCCAGGGCAGCGGGCA&UGCUCUCUGCUC--------UCACUGUCAUC	2.055	NA
zma-miR156j-3p	Zm00001d043736_T003	875	905	896	.((((((((((........((((((.(((((&))))).))))))--------)))))))))).	AGUGGCAGUGAUUGCUCCAGGGCAGCGGGCA&UGCUCUCUGCUC--------UCACUGUCAUC	6.165	NA
zma-miR156j-3p	Zm00001d043880_T001	1094	1120	1111	((((((((......(((((((((((((&)))))))))))))----..))))))))	GGUGGCGGAAGAGCGGAGCAGGGAGUA&UGCUCUCUGCUCU----CACUGUCAUC	2.055	NA
zma-miR156j-3p	Zm00001d044570_T001	2506	2534	2524	...((((((((((.....((.(((((((.&.)))))))-))-----))))))))))...	UUGGACAGUGAGACUUAUGCUAGAGAGCU&UGCUCUCU-GC-----UCUCACUGUCAUC	6.165	Pre-mRNA-processing protein 40A
zma-miR156j-3p	Zm00001d044570_T003	2859	2887	2877	...((((((((((.....((.(((((((.&.)))))))-))-----))))))))))...	UUGGACAGUGAGACUUAUGCUAGAGAGCU&UGCUCUCU-GC-----UCUCACUGUCAUC	4.11	Pre-mRNA-processing protein 40A
zma-miR156j-3p	Zm00001d044570_T005	2861	2889	2879	...((((((((((.....((.(((((((.&.)))))))-))-----))))))))))...	UUGGACAGUGAGACUUAUGCUAGAGAGCU&UGCUCUCU-GC-----UCUCACUGUCAUC	2.055	Pre-mRNA-processing protein 40A
zma-miR156j-3p	Zm00001d044570_T007	2845	2873	2863	...((((((((((.....((.(((((((.&.)))))))-))-----))))))))))...	UUGGACAGUGAGACUUAUGCUAGAGAGCU&UGCUCUCU-GC-----UCUCACUGUCAUC	2.055	Pre-mRNA-processing protein 40A
zma-miR156j-3p	Zm00001d044570_T008	2811	2839	2829	...((((((((((.....((.(((((((.&.)))))))-))-----))))))))))...	UUGGACAGUGAGACUUAUGCUAGAGAGCU&UGCUCUCU-GC-----UCUCACUGUCAUC	4.11	Pre-mRNA-processing protein 40A
zma-miR156j-3p	Zm00001d044570_T012	2815	2843	2833	...((((((((((.....((.(((((((.&.)))))))-))-----))))))))))...	UUGGACAGUGAGACUUAUGCUAGAGAGCU&UGCUCUCU-GC-----UCUCACUGUCAUC	4.11	Pre-mRNA-processing protein 40A
zma-miR156j-3p	Zm00001d044570_T013	2822	2850	2840	...((((((((((.....((.(((((((.&.)))))))-))-----))))))))))...	UUGGACAGUGAGACUUAUGCUAGAGAGCU&UGCUCUCU-GC-----UCUCACUGUCAUC	8.22	Pre-mRNA-processing protein 40A
zma-miR156j-3p	Zm00001d044570_T015	2904	2932	2922	...((((((((((.....((.(((((((.&.)))))))-))-----))))))))))...	UUGGACAGUGAGACUUAUGCUAGAGAGCU&UGCUCUCU-GC-----UCUCACUGUCAUC	4.11	Pre-mRNA-processing protein 40A
zma-miR156j-3p	Zm00001d044570_T018	2832	2860	2850	...((((((((((.....((.(((((((.&.)))))))-))-----))))))))))...	UUGGACAGUGAGACUUAUGCUAGAGAGCU&UGCUCUCU-GC-----UCUCACUGUCAUC	2.055	Pre-mRNA-processing protein 40A
zma-miR156j-3p	Zm00001d044570_T020	2753	2781	2771	...((((((((((.....((.(((((((.&.)))))))-))-----))))))))))...	UUGGACAGUGAGACUUAUGCUAGAGAGCU&UGCUCUCU-GC-----UCUCACUGUCAUC	2.055	Pre-mRNA-processing protein 40A
zma-miR156j-3p	Zm00001d044570_T022	2801	2829	2819	...((((((((((.....((.(((((((.&.)))))))-))-----))))))))))...	UUGGACAGUGAGACUUAUGCUAGAGAGCU&UGCUCUCU-GC-----UCUCACUGUCAUC	4.11	Pre-mRNA-processing protein 40A
zma-miR156j-3p	Zm00001d044570_T023	2825	2853	2843	...((((((((((.....((.(((((((.&.)))))))-))-----))))))))))...	UUGGACAGUGAGACUUAUGCUAGAGAGCU&UGCUCUCU-GC-----UCUCACUGUCAUC	2.055	Pre-mRNA-processing protein 40A
zma-miR156j-3p	Zm00001d044570_T026	2805	2833	2823	...((((((((((.....((.(((((((.&.)))))))-))-----))))))))))...	UUGGACAGUGAGACUUAUGCUAGAGAGCU&UGCUCUCU-GC-----UCUCACUGUCAUC	2.055	Pre-mRNA-processing protein 40A
zma-miR156j-3p	Zm00001d044570_T028	2784	2812	2802	...((((((((((.....((.(((((((.&.)))))))-))-----))))))))))...	UUGGACAGUGAGACUUAUGCUAGAGAGCU&UGCUCUCU-GC-----UCUCACUGUCAUC	2.055	Pre-mRNA-processing protein 40A
zma-miR156j-3p	Zm00001d044570_T032	2761	2789	2779	...((((((((((.....((.(((((((.&.)))))))-))-----))))))))))...	UUGGACAGUGAGACUUAUGCUAGAGAGCU&UGCUCUCU-GC-----UCUCACUGUCAUC	6.165	Pre-mRNA-processing protein 40A
zma-miR156j-3p	Zm00001d044570_T034	2736	2764	2754	...((((((((((.....((.(((((((.&.)))))))-))-----))))))))))...	UUGGACAGUGAGACUUAUGCUAGAGAGCU&UGCUCUCU-GC-----UCUCACUGUCAUC	2.055	N/A
zma-miR156j-3p	Zm00001d044570_T036	2717	2745	2735	...((((((((((.....((.(((((((.&.)))))))-))-----))))))))))...	UUGGACAGUGAGACUUAUGCUAGAGAGCU&UGCUCUCU-GC-----UCUCACUGUCAUC	4.11	Pre-mRNA-processing protein 40A
zma-miR156j-3p	Zm00001d044570_T037	2712	2740	2730	...((((((((((.....((.(((((((.&.)))))))-))-----))))))))))...	UUGGACAGUGAGACUUAUGCUAGAGAGCU&UGCUCUCU-GC-----UCUCACUGUCAUC	4.11	Pre-mRNA-processing protein 40A
zma-miR156j-3p	Zm00001d044570_T039	2700	2728	2718	...((((((((((.....((.(((((((.&.)))))))-))-----))))))))))...	UUGGACAGUGAGACUUAUGCUAGAGAGCU&UGCUCUCU-GC-----UCUCACUGUCAUC	4.11	Pre-mRNA-processing protein 40A
zma-miR156j-3p	Zm00001d044570_T040	2767	2795	2785	...((((((((((.....((.(((((((.&.)))))))-))-----))))))))))...	UUGGACAGUGAGACUUAUGCUAGAGAGCU&UGCUCUCU-GC-----UCUCACUGUCAUC	8.22	Pre-mRNA-processing protein 40A
zma-miR156j-3p	Zm00001d044570_T041	2700	2728	2718	...((((((((((.....((.(((((((.&.)))))))-))-----))))))))))...	UUGGACAGUGAGACUUAUGCUAGAGAGCU&UGCUCUCU-GC-----UCUCACUGUCAUC	6.165	Pre-mRNA-processing protein 40A
zma-miR156j-3p	Zm00001d044570_T043	2700	2728	2718	...((((((((((.....((.(((((((.&.)))))))-))-----))))))))))...	UUGGACAGUGAGACUUAUGCUAGAGAGCU&UGCUCUCU-GC-----UCUCACUGUCAUC	2.055	Pre-mRNA-processing protein 40A
zma-miR156j-3p	Zm00001d044570_T045	2695	2723	2713	...((((((((((.....((.(((((((.&.)))))))-))-----))))))))))...	UUGGACAGUGAGACUUAUGCUAGAGAGCU&UGCUCUCU-GC-----UCUCACUGUCAUC	4.11	N/A
zma-miR156j-3p	Zm00001d044570_T046	3208	3236	3226	...((((((((((.....((.(((((((.&.)))))))-))-----))))))))))...	UUGGACAGUGAGACUUAUGCUAGAGAGCU&UGCUCUCU-GC-----UCUCACUGUCAUC	2.055	Pre-mRNA-processing protein 40A
zma-miR156j-3p	Zm00001d044570_T048	2683	2711	2701	...((((((((((.....((.(((((((.&.)))))))-))-----))))))))))...	UUGGACAGUGAGACUUAUGCUAGAGAGCU&UGCUCUCU-GC-----UCUCACUGUCAUC	2.055	Pre-mRNA-processing protein 40A
zma-miR156j-3p	Zm00001d044570_T049	2700	2728	2718	...((((((((((.....((.(((((((.&.)))))))-))-----))))))))))...	UUGGACAGUGAGACUUAUGCUAGAGAGCU&UGCUCUCU-GC-----UCUCACUGUCAUC	8.22	Pre-mRNA-processing protein 40A
zma-miR156j-3p	Zm00001d044570_T050	2700	2728	2718	...((((((((((.....((.(((((((.&.)))))))-))-----))))))))))...	UUGGACAGUGAGACUUAUGCUAGAGAGCU&UGCUCUCU-GC-----UCUCACUGUCAUC	2.055	Pre-mRNA-processing protein 40A
zma-miR156j-3p	Zm00001d044570_T052	2700	2728	2718	...((((((((((.....((.(((((((.&.)))))))-))-----))))))))))...	UUGGACAGUGAGACUUAUGCUAGAGAGCU&UGCUCUCU-GC-----UCUCACUGUCAUC	4.11	N/A
zma-miR156j-3p	Zm00001d044570_T061	2664	2692	2682	...((((((((((.....((.(((((((.&.)))))))-))-----))))))))))...	UUGGACAGUGAGACUUAUGCUAGAGAGCU&UGCUCUCU-GC-----UCUCACUGUCAUC	2.055	Pre-mRNA-processing protein 40A
zma-miR156j-3p	Zm00001d044570_T063	2572	2600	2590	...((((((((((.....((.(((((((.&.)))))))-))-----))))))))))...	UUGGACAGUGAGACUUAUGCUAGAGAGCU&UGCUCUCU-GC-----UCUCACUGUCAUC	2.055	Pre-mRNA-processing protein 40A
zma-miR156j-3p	Zm00001d044570_T065	764	792	782	...((((((((((.....((.(((((((.&.)))))))-))-----))))))))))...	UUGGACAGUGAGACUUAUGCUAGAGAGCU&UGCUCUCU-GC-----UCUCACUGUCAUC	6.165	Pre-mRNA-processing protein 40A
zma-miR156j-3p	Zm00001d044570_T066	508	536	526	...((((((((((.....((.(((((((.&.)))))))-))-----))))))))))...	UUGGACAGUGAGACUUAUGCUAGAGAGCU&UGCUCUCU-GC-----UCUCACUGUCAUC	4.11	Pre-mRNA-processing protein 40A
zma-miR156j-3p	Zm00001d044570_T067	463	491	481	...((((((((((.....((.(((((((.&.)))))))-))-----))))))))))...	UUGGACAGUGAGACUUAUGCUAGAGAGCU&UGCUCUCU-GC-----UCUCACUGUCAUC	4.11	Pre-mRNA-processing protein 40A
zma-miR156j-3p	Zm00001d044570_T068	420	448	438	...((((((((((.....((.(((((((.&.)))))))-))-----))))))))))...	UUGGACAGUGAGACUUAUGCUAGAGAGCU&UGCUCUCU-GC-----UCUCACUGUCAUC	12.33	Pre-mRNA-processing protein 40A
zma-miR156j-3p	Zm00001d044570_T069	3286	3314	3304	...((((((((((.....((.(((((((.&.)))))))-))-----))))))))))...	UUGGACAGUGAGACUUAUGCUAGAGAGCU&UGCUCUCU-GC-----UCUCACUGUCAUC	6.165	Pre-mRNA-processing protein 40A
zma-miR156j-3p	Zm00001d044573_T001	2876	2904	2894	...((((((((((.....((.(((((((.&.)))))))-))-----))))))))))...	UUGGACAGUGAGACUUAUGCUAGAGAGCU&UGCUCUCU-GC-----UCUCACUGUCAUC	2.055	Pre-mRNA-processing protein 40A
zma-miR156j-3p	Zm00001d044573_T002	2829	2857	2847	...((((((((((.....((.(((((((.&.)))))))-))-----))))))))))...	UUGGACAGUGAGACUUAUGCUAGAGAGCU&UGCUCUCU-GC-----UCUCACUGUCAUC	4.11	N/A
zma-miR156j-3p	Zm00001d044573_T003	2834	2862	2852	...((((((((((.....((.(((((((.&.)))))))-))-----))))))))))...	UUGGACAGUGAGACUUAUGCUAGAGAGCU&UGCUCUCU-GC-----UCUCACUGUCAUC	2.055	Pre-mRNA-processing protein 40A
zma-miR156j-3p	Zm00001d044573_T004	2757	2785	2775	...((((((((((.....((.(((((((.&.)))))))-))-----))))))))))...	UUGGACAGUGAGACUUAUGCUAGAGAGCU&UGCUCUCU-GC-----UCUCACUGUCAUC	6.165	Pre-mRNA-processing protein 40A
zma-miR156j-3p	Zm00001d044573_T006	2816	2844	2834	...((((((((((.....((.(((((((.&.)))))))-))-----))))))))))...	UUGGACAGUGAGACUUAUGCUAGAGAGCU&UGCUCUCU-GC-----UCUCACUGUCAUC	2.055	N/A
zma-miR156j-3p	Zm00001d044573_T007	2920	2948	2938	...((((((((((.....((.(((((((.&.)))))))-))-----))))))))))...	UUGGACAGUGAGACUUAUGCUAGAGAGCU&UGCUCUCU-GC-----UCUCACUGUCAUC	6.165	Pre-mRNA-processing protein 40A
zma-miR156j-3p	Zm00001d044573_T010	2926	2954	2944	...((((((((((.....((.(((((((.&.)))))))-))-----))))))))))...	UUGGACAGUGAGACUUAUGCUAGAGAGCU&UGCUCUCU-GC-----UCUCACUGUCAUC	2.055	Pre-mRNA-processing protein 40A
zma-miR156j-3p	Zm00001d044573_T012	2842	2870	2860	...((((((((((.....((.(((((((.&.)))))))-))-----))))))))))...	UUGGACAGUGAGACUUAUGCUAGAGAGCU&UGCUCUCU-GC-----UCUCACUGUCAUC	10.275	Pre-mRNA-processing protein 40A
zma-miR156j-3p	Zm00001d044573_T013	2776	2804	2794	...((((((((((.....((.(((((((.&.)))))))-))-----))))))))))...	UUGGACAGUGAGACUUAUGCUAGAGAGCU&UGCUCUCU-GC-----UCUCACUGUCAUC	4.11	N/A
zma-miR156j-3p	Zm00001d044573_T016	2831	2859	2849	...((((((((((.....((.(((((((.&.)))))))-))-----))))))))))...	UUGGACAGUGAGACUUAUGCUAGAGAGCU&UGCUCUCU-GC-----UCUCACUGUCAUC	4.11	Pre-mRNA-processing protein 40A
zma-miR156j-3p	Zm00001d044573_T017	3338	3366	3356	...((((((((((.....((.(((((((.&.)))))))-))-----))))))))))...	UUGGACAGUGAGACUUAUGCUAGAGAGCU&UGCUCUCU-GC-----UCUCACUGUCAUC	2.055	N/A
zma-miR156j-3p	Zm00001d044573_T019	2726	2754	2744	...((((((((((.....((.(((((((.&.)))))))-))-----))))))))))...	UUGGACAGUGAGACUUAUGCUAGAGAGCU&UGCUCUCU-GC-----UCUCACUGUCAUC	2.055	N/A
zma-miR156j-3p	Zm00001d044573_T020	2737	2765	2755	...((((((((((.....((.(((((((.&.)))))))-))-----))))))))))...	UUGGACAGUGAGACUUAUGCUAGAGAGCU&UGCUCUCU-GC-----UCUCACUGUCAUC	4.11	Pre-mRNA-processing protein 40A
zma-miR156j-3p	Zm00001d044573_T021	2724	2752	2742	...((((((((((.....((.(((((((.&.)))))))-))-----))))))))))...	UUGGACAGUGAGACUUAUGCUAGAGAGCU&UGCUCUCU-GC-----UCUCACUGUCAUC	4.11	N/A
zma-miR156j-3p	Zm00001d044573_T022	2709	2737	2727	...((((((((((.....((.(((((((.&.)))))))-))-----))))))))))...	UUGGACAGUGAGACUUAUGCUAGAGAGCU&UGCUCUCU-GC-----UCUCACUGUCAUC	4.11	N/A
zma-miR156j-3p	Zm00001d044573_T024	2660	2688	2678	...((((((((((.....((.(((((((.&.)))))))-))-----))))))))))...	UUGGACAGUGAGACUUAUGCUAGAGAGCU&UGCUCUCU-GC-----UCUCACUGUCAUC	6.165	N/A
zma-miR156j-3p	Zm00001d044573_T025	2726	2754	2744	...((((((((((.....((.(((((((.&.)))))))-))-----))))))))))...	UUGGACAGUGAGACUUAUGCUAGAGAGCU&UGCUCUCU-GC-----UCUCACUGUCAUC	4.11	N/A
zma-miR156j-3p	Zm00001d044573_T027	2725	2753	2743	...((((((((((.....((.(((((((.&.)))))))-))-----))))))))))...	UUGGACAGUGAGACUUAUGCUAGAGAGCU&UGCUCUCU-GC-----UCUCACUGUCAUC	2.055	N/A
zma-miR156j-3p	Zm00001d044573_T028	2659	2687	2677	...((((((((((.....((.(((((((.&.)))))))-))-----))))))))))...	UUGGACAGUGAGACUUAUGCUAGAGAGCU&UGCUCUCU-GC-----UCUCACUGUCAUC	2.055	N/A
zma-miR156j-3p	Zm00001d044573_T029	2805	2833	2823	...((((((((((.....((.(((((((.&.)))))))-))-----))))))))))...	UUGGACAGUGAGACUUAUGCUAGAGAGCU&UGCUCUCU-GC-----UCUCACUGUCAUC	4.11	Pre-mRNA-processing protein 40A
zma-miR156j-3p	Zm00001d044573_T031	2788	2816	2806	...((((((((((.....((.(((((((.&.)))))))-))-----))))))))))...	UUGGACAGUGAGACUUAUGCUAGAGAGCU&UGCUCUCU-GC-----UCUCACUGUCAUC	6.165	Pre-mRNA-processing protein 40A
zma-miR156j-3p	Zm00001d044573_T032	2795	2823	2813	...((((((((((.....((.(((((((.&.)))))))-))-----))))))))))...	UUGGACAGUGAGACUUAUGCUAGAGAGCU&UGCUCUCU-GC-----UCUCACUGUCAUC	2.055	Pre-mRNA-processing protein 40A
zma-miR156j-3p	Zm00001d044573_T033	2763	2791	2781	...((((((((((.....((.(((((((.&.)))))))-))-----))))))))))...	UUGGACAGUGAGACUUAUGCUAGAGAGCU&UGCUCUCU-GC-----UCUCACUGUCAUC	2.055	Pre-mRNA-processing protein 40A
zma-miR156j-3p	Zm00001d044573_T034	2713	2741	2731	...((((((((((.....((.(((((((.&.)))))))-))-----))))))))))...	UUGGACAGUGAGACUUAUGCUAGAGAGCU&UGCUCUCU-GC-----UCUCACUGUCAUC	8.22	Pre-mRNA-processing protein 40A
zma-miR156j-3p	Zm00001d044573_T037	2675	2703	2693	...((((((((((.....((.(((((((.&.)))))))-))-----))))))))))...	UUGGACAGUGAGACUUAUGCUAGAGAGCU&UGCUCUCU-GC-----UCUCACUGUCAUC	2.055	Pre-mRNA-processing protein 40A
zma-miR156j-3p	Zm00001d044573_T044	2692	2720	2710	...((((((((((.....((.(((((((.&.)))))))-))-----))))))))))...	UUGGACAGUGAGACUUAUGCUAGAGAGCU&UGCUCUCU-GC-----UCUCACUGUCAUC	2.055	Pre-mRNA-processing protein 40A
zma-miR156j-3p	Zm00001d044573_T051	2692	2720	2710	...((((((((((.....((.(((((((.&.)))))))-))-----))))))))))...	UUGGACAGUGAGACUUAUGCUAGAGAGCU&UGCUCUCU-GC-----UCUCACUGUCAUC	4.11	Pre-mRNA-processing protein 40A
zma-miR156j-3p	Zm00001d044573_T054	2692	2720	2710	...((((((((((.....((.(((((((.&.)))))))-))-----))))))))))...	UUGGACAGUGAGACUUAUGCUAGAGAGCU&UGCUCUCU-GC-----UCUCACUGUCAUC	2.055	Pre-mRNA-processing protein 40A
zma-miR156j-3p	Zm00001d044573_T055	2692	2720	2710	...((((((((((.....((.(((((((.&.)))))))-))-----))))))))))...	UUGGACAGUGAGACUUAUGCUAGAGAGCU&UGCUCUCU-GC-----UCUCACUGUCAUC	4.11	Pre-mRNA-processing protein 40A
zma-miR156j-3p	Zm00001d044573_T065	2656	2684	2674	...((((((((((.....((.(((((((.&.)))))))-))-----))))))))))...	UUGGACAGUGAGACUUAUGCUAGAGAGCU&UGCUCUCU-GC-----UCUCACUGUCAUC	2.055	Pre-mRNA-processing protein 40A
zma-miR156j-3p	Zm00001d044573_T067	1314	1342	1332	...((((((((((.....((.(((((((.&.)))))))-))-----))))))))))...	UUGGACAGUGAGACUUAUGCUAGAGAGCU&UGCUCUCU-GC-----UCUCACUGUCAUC	2.055	Pre-mRNA-processing protein 40A
zma-miR156j-3p	Zm00001d044573_T068	764	792	782	...((((((((((.....((.(((((((.&.)))))))-))-----))))))))))...	UUGGACAGUGAGACUUAUGCUAGAGAGCU&UGCUCUCU-GC-----UCUCACUGUCAUC	4.11	Pre-mRNA-processing protein 40A
zma-miR156j-3p	Zm00001d044573_T069	508	536	526	...((((((((((.....((.(((((((.&.)))))))-))-----))))))))))...	UUGGACAGUGAGACUUAUGCUAGAGAGCU&UGCUCUCU-GC-----UCUCACUGUCAUC	2.055	N/A
zma-miR156j-3p	Zm00001d044573_T070	463	491	481	...((((((((((.....((.(((((((.&.)))))))-))-----))))))))))...	UUGGACAGUGAGACUUAUGCUAGAGAGCU&UGCUCUCU-GC-----UCUCACUGUCAUC	4.11	Pre-mRNA-processing protein 40A
zma-miR156j-3p	Zm00001d044573_T071	420	448	438	...((((((((((.....((.(((((((.&.)))))))-))-----))))))))))...	UUGGACAGUGAGACUUAUGCUAGAGAGCU&UGCUCUCU-GC-----UCUCACUGUCAUC	4.11	Pre-mRNA-processing protein 40A
zma-miR156j-3p	Zm00001d046593_T001	1159	1182	1172	...((.((((((((((.((((((.&.))))))-)))))))))).))...	AUGGAGGGUGAGAGUAUGAGGGCU&UGCUCUC-UGCUCUCACUGUCAUC	8.22	acid phosphatase1
zma-miR156j-3p	Zm00001d047635_T002	42	64	55	(((((((((((((.((((((((.&.)))))))).)))))))))))))	GGUGGCGGUGAGGAUAGAGGGUU&UGCUCUCUGCUCUCACUGUCAUC	2.055	Ubiquitin-conjugating enzyme E2 32
zma-miR156j-3p	Zm00001d048623_T001	182	205	195	((((((.(((((((.(((((.((.&.))-))))).))))))).))))))	GGUGACUGUGAGAGAGGAGAUGCG&UGC-UCUCUGCUCUCACUGUCAUC	4.11	Putative MYB DNA-binding domain superfamily protein
zma-miR156j-3p	Zm00001d051180_T005	695	728	713	(((((((.....((((((((......((((((((&))))))))------))))))))-----)))))))	GAUGACGUGUUCGUGAGGGCGAAGUGGGAGAGCA&UGCUCUCU------GCUCUCAC-----UGUCAUC	2.055	N/A
zma-miR156j-3p	Zm00001d051180_T007	695	728	713	(((((((.....((((((((......((((((((&))))))))------))))))))-----)))))))	GAUGACGUGUUCGUGAGGGCGAAGUGGGAGAGCA&UGCUCUCU------GCUCUCAC-----UGUCAUC	2.055	Putative homeodomain-like transcription factor superfamily protein
zma-miR156j-3p	Zm00001d052163_T001	420	443	433	...(((((((((((((.(.(((((&))))).)-)))))))))))))...	UGCGGCGGUGAGGGCGCGCGAGCA&UGCUCUC-UGCUCUCACUGUCAUC	12.33	Protein DCL chloroplastic
zma-miR156l-3p	Zm00001d002864_T001	1526	1546	1538	(((((((((..((((((((-((&)).))))))))..)))))))))	GGUGGUAGAGUGAGCAGUG-GU&GCUCACUGCUCUAUCUGUCACC	4.11	Probable polyol transporter 4
zma-miR156l-3p	Zm00001d003116_T001	316	337	327	((((-(((((((..((((.((((&)))).))))-.))))))).))))	GGUG-CAGGUGGCUGCGGGGAGC&GCUCACUGC-UCUAUCUGUCACC	4.11	Major facilitator superfamily protein
zma-miR156l-3p	Zm00001d007687_T001	719	741	733	((.((((..((((((((((-((((&)))).))))))))))--)))).))	GGCGGCGUUGGUGGAGCAG-GAGC&GCUCACUGCUCUAUC--UGUCACC	2.055	Tropinone reductase homolog
zma-miR156l-3p	Zm00001d010661_T001	265	300	287	((((((((..........(((((((....(((((((&)))))))----)))))))----------))))))))	GGUGGCAGUGGCAGCCCGGUGGAGCUGCAGGUGGGC&GCUCACU----GCUCUAU----------CUGUCACC	2.055	VQ motif family protein [Source:UniProtKB/TrEMBL;Acc:B6TDS5]
zma-miR156l-3p	Zm00001d012102_T003	737	756	748	(((((.((((-((((.-(((((&)))))..)))).)))).)))))	GGUGAGGGAU-GAGCU-UGAGC&GCUCACUGCUCUAUCUGUCACC	2.055	N/A
zma-miR156l-3p	Zm00001d013568_T001	353	373	365	(((((..(((((.(((((((((&))))))))).)))))--)))))	GGUGGCGG-UGGCGGCGGUG-GC&GCUCACUGCU-CUAUCUGUCACC	4.11	Glycine-rich RNA-binding%2C abscisic acid-inducible protein
zma-miR156l-3p	Zm00001d023431_T001	1001	1030	1018	((((((.....(((((((((((...(((((&)))))---)))))))))))-----))))))	GGUGACUCAAGAGGUGGAGCAGCACUGAGC&GCUCA---CUGCUCUAUCU-----GUCACC	6.165	Signal recognition particle 54 kDa protein chloroplastic
zma-miR156l-3p	Zm00001d023987_T005	1175	1193	1185	(((((((((--(((((-(((((&))))).)))))..)))))))))	GGUGGCAGA--GGGCA-UGGGC&GCUCACUGCUCUAUCUGUCACC	2.055	N/A
zma-miR156l-3p	Zm00001d026111_T015	2187	2209	2199	(((((((((..(((((..(((((&)))))-.)))))..)))))))))	GGUGGCAGAGUGAGCAACUGGGC&GCUCA-CUGCUCUAUCUGUCACC	2.055	N/A
zma-miR156l-3p	Zm00001d026111_T051	2160	2182	2172	(((((((((..(((((..(((((&)))))-.)))))..)))))))))	GGUGGCAGAGUGAGCAACUGGGC&GCUCA-CUGCUCUAUCUGUCACC	2.055	N/A
zma-miR156l-3p	Zm00001d026645_T011	46	69	59	.(((((((((((.(((.((((((.&.))))))-)))-))))))))))).	AGUGGCAGGUGGCAGCGAGUGAGA&GCUCACU-GCU-CUAUCUGUCACC	2.055	K(+) efflux antiporter 2 chloroplastic
zma-miR156l-3p	Zm00001d026668_T001	1994	2024	2008	(((((...(((((((.......(((((((((&)))))))))-------)))))))--.)))))	GGUGAAGAGGAUGGAGGCCGUGGCGGUGAGC&GCUCACUGC-------UCUAUCU--GUCACC	6.165	Receptor-like kinase TMK2
zma-miR156l-3p	Zm00001d027322_T001	1077	1101	1089	(((((((((((((((...((..(((&)))..))---)))))))))))))))	GGUGGCAGAUGGAGCUGGAGGAAGC&GCUCACU---GCUCUAUCUGUCACC	8.22	Protein WEAK CHLOROPLAST MOVEMENT UNDER BLUE LIGHT 1
zma-miR156l-3p	Zm00001d027619_T002	1855	1876	1867	((..(((((((((((((..(((&)))..)))))))))))))..))	GGGAGCAGGUGGAGCGGGAGGC&GCUCACUGCUCUAUCUGUCACC	4.11	beta amylase2
zma-miR156l-3p	Zm00001d028471_T001	1747	1767	1759	(((((((((((.(((-((((((&)))))).))).)))))))))))	GGUGGCAGGUACGGC-GUGGGC&GCUCACUGCUCUAUCUGUCACC	12.33	phosphoenolpyruvate carboxykinase1
zma-miR156l-3p	Zm00001d028471_T002	1961	1981	1973	(((((((((((.(((-((((((&)))))).))).)))))))))))	GGUGGCAGGUACGGC-GUGGGC&GCUCACUGCUCUAUCUGUCACC	2.055	phosphoenolpyruvate carboxykinase1
zma-miR156l-3p	Zm00001d028471_T003	1737	1757	1749	(((((((((((.(((-((((((&)))))).))).)))))))))))	GGUGGCAGGUACGGC-GUGGGC&GCUCACUGCUCUAUCUGUCACC	12.33	N/A
zma-miR156l-3p	Zm00001d028471_T005	1749	1769	1761	(((((((((((.(((-((((((&)))))).))).)))))))))))	GGUGGCAGGUACGGC-GUGGGC&GCUCACUGCUCUAUCUGUCACC	6.165	phosphoenolpyruvate carboxykinase1
zma-miR156l-3p	Zm00001d028471_T006	1448	1468	1460	(((((((((((.(((-((((((&)))))).))).)))))))))))	GGUGGCAGGUACGGC-GUGGGC&GCUCACUGCUCUAUCUGUCACC	4.11	phosphoenolpyruvate carboxykinase1
zma-miR156l-3p	Zm00001d028661_T001	369	391	381	(((((((((((((((...((((.&.))))-..)))))))))))))))	GGUGACGGAUAGAGUUUCUGGGA&GCUCA-CUGCUCUAUCUGUCACC	47.265	RNA binding protein
zma-miR156l-3p	Zm00001d029620_T001	1220	1240	1231	((((((-((((..(((((((((&)))))))))..)))).))))))	GGUGGC-GAUGCCGCAGUGGGC&GCUCACUGCUCUAUCUGUCACC	8.22	UDP-glycosyltransferase 74B1
zma-miR156l-3p	Zm00001d029822_T001	570	592	582	(((...(((((((((((.(((((&)))))-)))))))))))...)))	GGUUUGGGAUAGAGCAGAUGAGU&GCUCA-CUGCUCUAUCUGUCACC	2.055	cytochrome P450 14
zma-miR156l-3p	Zm00001d031648_T001	1218	1237	1229	((((((((-(((((((.-((((&))))..))))))).))))))))	GGUGACAG-UAGAGCAA-GGGC&GCUCACUGCUCUAUCUGUCACC	2.055	Probable protein S-acyltransferase 7
zma-miR156l-3p	Zm00001d031648_T002	1091	1110	1102	((((((((-(((((((.-((((&))))..))))))).))))))))	GGUGACAG-UAGAGCAA-GGGC&GCUCACUGCUCUAUCUGUCACC	4.11	N/A
zma-miR156l-3p	Zm00001d031648_T003	1129	1148	1140	((((((((-(((((((.-((((&))))..))))))).))))))))	GGUGACAG-UAGAGCAA-GGGC&GCUCACUGCUCUAUCUGUCACC	4.11	N/A
zma-miR156l-3p	Zm00001d031648_T004	1217	1236	1228	((((((((-(((((((.-((((&))))..))))))).))))))))	GGUGACAG-UAGAGCAA-GGGC&GCUCACUGCUCUAUCUGUCACC	2.055	Probable protein S-acyltransferase 7
zma-miR156l-3p	Zm00001d032204_T001	802	828	820	((((.....((((((((.((-(((((((&))))))).))-))))))))-----))))	GGUGUUGACGCAGAUGGUAG-AGUGAGC&GCUCACUGCU-CUAUCUGU-----CACC	8.22	Arabinanase/levansucrase/invertase
zma-miR156l-3p	Zm00001d032919_T001	354	375	367	((((..((((((-((((-((((((&)))))).)))).))))))--))))	GGUGGCGCAGGU-GAGC-GUGGGC&GCUCACUGCUCUAUCUGU--CACC	12.33	Osmotin-like protein
zma-miR156l-3p	Zm00001d034900_T001	498	517	509	((-((.(((((((((((-((((&)))).))))))))))).)).))	GG-GAGAGAUGGAGCAG-GAGU&GCUCACUGCUCUAUCUGUCACC	4.11	PGR5-like protein 1B chloroplastic
zma-miR156l-3p	Zm00001d034900_T002	126	145	137	((-((.(((((((((((-((((&)))).))))))))))).)).))	GG-GAGAGAUGGAGCAG-GAGU&GCUCACUGCUCUAUCUGUCACC	4.11	PGR5-like protein 1B chloroplastic
zma-miR156l-3p	Zm00001d034900_T003	126	145	137	((-((.(((((((((((-((((&)))).))))))))))).)).))	GG-GAGAGAUGGAGCAG-GAGU&GCUCACUGCUCUAUCUGUCACC	8.22	PGR5-like protein 1B chloroplastic
zma-miR156l-3p	Zm00001d034900_T004	126	145	137	((-((.(((((((((((-((((&)))).))))))))))).)).))	GG-GAGAGAUGGAGCAG-GAGU&GCUCACUGCUCUAUCUGUCACC	4.11	PGR5-like protein 1B chloroplastic
zma-miR156l-3p	Zm00001d034904_T001	93	112	104	((-((.(((((((((((-((((&)))).))))))))))).)).))	GG-GAGAGAUGGAGCAG-GAGU&GCUCACUGCUCUAUCUGUCACC	4.11	PGR5-like protein 1B chloroplastic
zma-miR156l-3p	Zm00001d038280_T001	1284	1303	1295	((((-(((((((((((-((((.&.)))).))))))))))).))))	GGUG-CGGAUGGAGCA-UGAGA&GCUCACUGCUCUAUCUGUCACC	22.605	U-box domain-containing protein 29
zma-miR156l-3p	Zm00001d038570_T005	4916	4941	4930	(((((((((..((((((..((.((((&)))).))--))))))--)))))))))	GGUGGCGGAAAUGGAGCCUGGGGAGC&GCUCACU--GCUCUA--UCUGUCACC	2.055	global transcription factor group B1
zma-miR156l-3p	Zm00001d042695_T001	1353	1374	1365	((..((((((((((((((((((&))))))))))))))))))..))	GGCUAUGGGUGGAGCAGUGAGU&GCUCACUGCUCUAUCUGUCACC	2.055	Serine/threonine-protein kinase SRK2A
zma-miR156l-3p	Zm00001d042695_T002	1467	1488	1479	((..((((((((((((((((((&))))))))))))))))))..))	GGCUAUGGGUGGAGCAGUGAGU&GCUCACUGCUCUAUCUGUCACC	2.055	Serine/threonine-protein kinase SRK2A
zma-miR156l-3p	Zm00001d042695_T005	3886	3907	3898	((..((((((((((((((((((&))))))))))))))))))..))	GGCUAUGGGUGGAGCAGUGAGU&GCUCACUGCUCUAUCUGUCACC	2.055	Serine/threonine-protein kinase SRK2A
zma-miR156l-3p	Zm00001d042695_T006	1377	1398	1389	((..((((((((((((((((((&))))))))))))))))))..))	GGCUAUGGGUGGAGCAGUGAGU&GCUCACUGCUCUAUCUGUCACC	2.055	Serine/threonine-protein kinase SRK2A
zma-miR156l-3p	Zm00001d042695_T009	3408	3429	3420	((..((((((((((((((((((&))))))))))))))))))..))	GGCUAUGGGUGGAGCAGUGAGU&GCUCACUGCUCUAUCUGUCACC	2.055	Serine/threonine-protein kinase SRK2A
zma-miR156l-3p	Zm00001d042697_T001	803	824	814	((-(((((((((.((((.(((((&)))))-)))).))))))))).))	GG-GGCGGAUGGCGCAGCUGGGC&GCUCA-CUGCUCUAUCUGUCACC	41.1	photosystem II subunit PsbS1
zma-miR156l-3p	Zm00001d042697_T002	803	824	814	((-(((((((((.((((.(((((&)))))-)))).))))))))).))	GG-GGCGGAUGGCGCAGCUGGGC&GCUCA-CUGCUCUAUCUGUCACC	45.21	N/A
zma-miR156l-3p	Zm00001d049789_T001	1162	1187	1178	((((((.((((((...((((((((((&))))))))))---))))))-))))))	GGUGGCUGGAUGGGUGGGCGGUGAGC&GCUCACUGCU---CUAUCU-GUCACC	2.055	auxin-responsive family protein
zma-miR156l-3p	Zm00001d049789_T002	524	549	540	((((((.((((((...((((((((((&))))))))))---))))))-))))))	GGUGGCUGGAUGGGUGGGCGGUGAGC&GCUCACUGCU---CUAUCU-GUCACC	2.055	N/A
zma-miR156l-3p	Zm00001d052009_T001	3039	3067	3053	(((..(.((((((((((((.....(((((&)))))-----)))))))))))).)--)))	GGUCCGUCGGAUAGAGCAGGUGGCUGAGC&GCUCA-----CUGCUCUAUCUGUC--ACC	2.055	MAK10 homologue
zma-miR156l-3p	Zm00001d052009_T002	3570	3598	3584	(((..(.((((((((((((.....(((((&)))))-----)))))))))))).)--)))	GGUCCGUCGGAUAGAGCAGGUGGCUGAGC&GCUCA-----CUGCUCUAUCUGUC--ACC	2.055	MAK10 homologue
zma-miR156l-3p	Zm00001d053965_T001	117	138	128	((.(((((-(((((.((((((((&))))))))-))))).))))).))	GGCGGCAG-UGGAGCCGGUGAGC&GCUCACUG-CUCUAUCUGUCACC	4.11	22.0 kDa heat shock protein
zma-miR159a-5p	Zm00001d003949_T001	1898	1921	1911	(.((((((....((((.(((((((&)))))))-))))--..)))))).)	UGGUUGGACUCGGAUAUGGAGCUC&GAGCUCC-UAUC--AUUCCAAUGA	4.11	Major facilitator superfamily protein
zma-miR159a-5p	Zm00001d006036_T001	1406	1430	1417	.....((((((((....((((((((&))))))))----)))))))).....	UUUGAGGGGUGAUGUGAAGGAGCUC&GAGCUCCU----AUCAUUCCAAUGA	16.44	Heat shock 70 kDa protein 9 mitochondrial
zma-miR159a-5p	Zm00001d006036_T002	859	883	870	.....((((((((....((((((((&))))))))----)))))))).....	UUUGAGGGGUGAUGUGAAGGAGCUC&GAGCUCCU----AUCAUUCCAAUGA	12.33	Heat shock 70 kDa protein 9 mitochondrial
zma-miR159a-5p	Zm00001d006036_T003	1209	1233	1220	.....((((((((....((((((((&))))))))----)))))))).....	UUUGAGGGGUGAUGUGAAGGAGCUC&GAGCUCCU----AUCAUUCCAAUGA	8.22	Heat shock 70 kDa protein 9 mitochondrial
zma-miR159a-5p	Zm00001d010672_T001	961	981	972	(((((((((.((.((((((((&)))))))).)).)))))))))	UUGUUGGAAGGAAAGGAGCUU&GAGCUCCUAUCAUUCCAAUGA	63.705	Metacaspase type II
zma-miR159a-5p	Zm00001d019561_T005	1219	1239	1230	(.((((((((((((((((...&...)))))))))))))))).)	UGAUUGGGAUGAUAGGGGGCA&GAGCUCCUAUCAUUCCAAUGA	2.055	SUPPRESSOR OF ABI3-5
zma-miR159a-5p	Zm00001d019561_T034	1110	1130	1121	(.((((((((((((((((...&...)))))))))))))))).)	UGAUUGGGAUGAUAGGGGGCA&GAGCUCCUAUCAUUCCAAUGA	2.055	SUPPRESSOR OF ABI3-5
zma-miR159a-5p	Zm00001d021938_T001	174	197	185	.(((((((((((((...(((((..&..)))))---))))))))))))).	ACAUUGGGGUGAUGAGUGGAGCGG&GAGCUCC---UAUCAUUCCAAUGA	4.11	Putative polyol transporter 1
zma-miR159a-5p	Zm00001d022416_T001	82	102	93	......(((((((((((((((&)))))))))))))))......	UCGCCCGAGUGGUGGGAGCUC&GAGCUCCUAUCAUUCCAAUGA	10.275	N/A
zma-miR159a-5p	Zm00001d026515_T003	2058	2080	2071	((((.(((.(((((((((.((((&)))).)))))))))-)))-))))	UCAUCUGGUAGUGGUGGGUGCUC&GAGCUCCUAUCAUU-CCA-AUGA	2.055	Molybdopterin biosynthesis protein CNX1
zma-miR159a-5p	Zm00001d026515_T007	2053	2075	2066	((((.(((.(((((((((.((((&)))).)))))))))-)))-))))	UCAUCUGGUAGUGGUGGGUGCUC&GAGCUCCUAUCAUU-CCA-AUGA	2.055	Molybdopterin biosynthesis protein CNX1
zma-miR159a-5p	Zm00001d027347_T003	1943	1972	1954	..((((((((((((.........(((((((&)))))))---------))))))))))))..	GGGUUGGAGUGAUACACCUCCGUGGAGCUU&GAGCUCC---------UAUCAUUCCAAUGA	6.165	Bifunctional fucokinase/fucose pyrophosphorylase
zma-miR159a-5p	Zm00001d030678_T001	684	709	700	((((((((((((((.(((((...(((&)))---))))).))))))))))))))	CCAUUGGAGUUGAGGGACAGGAGCUU&GAGCUCCUAUC-----AUUCCAAUGA	2.055	Transcription factor MYB48
zma-miR159a-5p	Zm00001d030678_T002	657	682	673	((((((((((((((.(((((...(((&)))---))))).))))))))))))))	CCAUUGGAGUUGAGGGACAGGAGCUU&GAGCUCCUAUC-----AUUCCAAUGA	2.055	Transcription factor MYB48
zma-miR159a-5p	Zm00001d030678_T003	571	596	587	((((((((((((((.(((((...(((&)))---))))).))))))))))))))	CCAUUGGAGUUGAGGGACAGGAGCUU&GAGCUCCUAUC-----AUUCCAAUGA	2.055	Transcription factor MYB48
zma-miR159a-5p	Zm00001d031136_T001	519	539	530	((...(((((((.(((((((.&.))))))).)))))))...))	UCUUGGGAAUGAAAGGAGCUG&GAGCUCCUAUCAUUCCAAUGA	2.055	cysteine synthase2
zma-miR159a-5p	Zm00001d031182_T001	2764	2784	2775	..(((((((((((((((((..&..)))))))))))))))))..	GGGUUGGGGUGAUAGGGGUGA&GAGCUCCUAUCAUUCCAAUGA	4.11	Homeobox-transcription factor 84
zma-miR159a-5p	Zm00001d031182_T002	3289	3309	3300	..(((((((((((((((((..&..)))))))))))))))))..	GGGUUGGGGUGAUAGGGGUGA&GAGCUCCUAUCAUUCCAAUGA	2.055	Homeobox-transcription factor 84
zma-miR159a-5p	Zm00001d033098_T001	1050	1072	1061	.....((((((((..((((((((&))))))))--)))))))).....	UCCGAGGAAUGAUGAAGGAGCUC&GAGCUCCU--AUCAUUCCAAUGA	22.605	post-illumination chlorophyll fluorescence increase
zma-miR159a-5p	Zm00001d033098_T002	909	931	920	.....((((((((..((((((((&))))))))--)))))))).....	UCCGAGGAAUGAUGAAGGAGCUC&GAGCUCCU--AUCAUUCCAAUGA	26.715	post-illumination chlorophyll fluorescence increase
zma-miR159a-5p	Zm00001d037856_T001	1377	1400	1388	.(.(((((((((((((..((.(((&)))-))--))))))))))))).).	CCUUUGGAGUGAUAGGUGGGCCUC&GAG-CU--CCUAUCAUUCCAAUGA	2.055	Rhodanese-like domain-containing protein 7
zma-miR159a-5p	Zm00001d038189_T002	1548	1569	1559	....((((((((((((.((((.&.))))-))))))))))))....	UACGUGGAGUGAUGGGAAGCUG&GAGCU-CCUAUCAUUCCAAUGA	2.055	N/A
zma-miR159a-5p	Zm00001d038445_T001	164	184	175	(((-(((.((((((((((((((&))))))))))))))-))).)))	UCA-UGGUGGUGAUGGGAGCUC&GAGCUCCUAUCAUU-CCAAUGA	6.165	Glutaredoxin family protein
zma-miR159a-5p	Zm00001d038579_T001	1500	1520	1511	(((((((((.((.((((((((&)))))))).)).)))))))))	UUGUUGGAAGGAAAGGAGCUU&GAGCUCCUAUCAUUCCAAUGA	230.16	Phosphoglycerate kinase
zma-miR159a-5p	Zm00001d038644_T001	4687	4711	4697	(((-((((((((((((.....(((((&)))))-----)))))))))))).)))	UCG-UGGGGUGGUGGGGCAGAAGCUC&GAGCU-----CCUAUCAUUCCAAUGA	4.11	Protein RNA-directed DNA methylation 3
zma-miR159a-5p	Zm00001d038644_T020	4026	4050	4036	(((-((((((((((((.....(((((&)))))-----)))))))))))).)))	UCG-UGGGGUGGUGGGGCAGAAGCUC&GAGCU-----CCUAUCAUUCCAAUGA	2.055	N/A
zma-miR159a-5p	Zm00001d039537_T039	3015	3038	3027	.((.(((.((((((..((((((((&))))))))--))))))-))).)).	ACAAUGGUGAUGAUGAAGGAGCUC&GAGCUCCU--AUCAUU-CCAAUGA	2.055	Protein ALWAYS EARLY 3
zma-miR159a-5p	Zm00001d040357_T004	2351	2371	2362	....((((((((.(((((((.&.))))))).))))))))....	AAAAUGGAAUGGCAGGAGCUG&GAGCUCCUAUCAUUCCAAUGA	6.165	Pre-mRNA-splicing factor SPF27 homolog
zma-miR159a-5p	Zm00001d040981_T003	2288	2310	2300	.((.(((((((((((.(((((..&..)))))-)))))))))))-)).	ACAUUUGGAGUGAUGUGGAGCCU&GAGCUCC-UAUCAUUCCAA-UGA	2.055	alpha/beta-Hydrolases superfamily protein
zma-miR159a-5p	Zm00001d040981_T004	2327	2349	2339	.((.(((((((((((.(((((..&..)))))-)))))))))))-)).	ACAUUUGGAGUGAUGUGGAGCCU&GAGCUCC-UAUCAUUCCAA-UGA	2.055	alpha/beta-Hydrolases superfamily protein
zma-miR159a-5p	Zm00001d040981_T005	2787	2809	2799	.((.(((((((((((.(((((..&..)))))-)))))))))))-)).	ACAUUUGGAGUGAUGUGGAGCCU&GAGCUCC-UAUCAUUCCAA-UGA	4.11	N/A
zma-miR159a-5p	Zm00001d040981_T006	4339	4361	4351	.((.(((((((((((.(((((..&..)))))-)))))))))))-)).	ACAUUUGGAGUGAUGUGGAGCCU&GAGCUCC-UAUCAUUCCAA-UGA	2.055	alpha/beta-Hydrolases superfamily protein
zma-miR159a-5p	Zm00001d041576_T002	566	591	582	((((((((((((((.(((((...(((&)))---))))).))))))))))))))	UCAUUGGAGUUAAGGGACAGGAGCUU&GAGCUCCUAUC-----AUUCCAAUGA	8.22	Transcription factor MYB48
zma-miR159a-5p	Zm00001d041576_T003	652	677	668	((((((((((((((.(((((...(((&)))---))))).))))))))))))))	UCAUUGGAGUUAAGGGACAGGAGCUU&GAGCUCCUAUC-----AUUCCAAUGA	2.055	Transcription factor MYB48
zma-miR159a-5p	Zm00001d041576_T004	558	583	574	((((((((((((((.(((((...(((&)))---))))).))))))))))))))	UCAUUGGAGUUAAGGGACAGGAGCUU&GAGCUCCUAUC-----AUUCCAAUGA	6.165	Transcription factor MYB48
zma-miR159a-5p	Zm00001d042397_T001	1593	1616	1604	((((((((((((((...((((..(&)..))))---))))))))))))))	UCAUUGGAGUGGUGAUUGGAGGCC&GAGCUCC---UAUCAUUCCAAUGA	2.055	ABC transporter B family member 26 chloroplastic
zma-miR159a-5p	Zm00001d043096_T001	420	440	431	....(((.(.(((((((((((&))))))))))).).)))....	GUGCUGGUGCGGUGGGAGCUC&GAGCUCCUAUCAUUCCAAUGA	20.55	NA
zma-miR159a-5p	Zm00001d043454_T001	737	756	748	.(((((.(((((-((((((((&)))))))).))))).))))).	GCGUUGAGGUGA-AGGAGCUC&GAGCUCCUAUCAUUCCAAUGA	8.22	Whole genome shotgun sequence of line PN40024 scaffold_142.assembly12x (Fragment)
zma-miR159a-5p	Zm00001d044657_T001	1740	1760	1751	.....((((((((((((((..&..)))))))))))))).....	CUGGAGGAAUGAUGGGAGUGG&GAGCUCCUAUCAUUCCAAUGA	4.11	ENTH/VHS family protein
zma-miR159a-5p	Zm00001d044657_T003	1655	1675	1666	.....((((((((((((((..&..)))))))))))))).....	CUGGAGGAAUGAUGGGAGUGG&GAGCUCCUAUCAUUCCAAUGA	2.055	ENTH/VHS family protein
zma-miR159a-5p	Zm00001d044745_T006	2344	2368	2360	((((((((.....(((((((((-(((&))).)))))))))-----))))))))	UCAUUGGAACUCUGUGGUGGGA-CUC&GAGCUCCUAUCAU-----UCCAAUGA	4.11	Alanine--tRNA ligase chloroplastic/mitochondrial
zma-miR159a-5p	Zm00001d044745_T007	3184	3208	3200	((((((((.....(((((((((-(((&))).)))))))))-----))))))))	UCAUUGGAACUCUGUGGUGGGA-CUC&GAGCUCCUAUCAU-----UCCAAUGA	4.11	Alanine--tRNA ligase chloroplastic/mitochondrial
zma-miR159a-5p	Zm00001d044745_T008	3607	3631	3623	((((((((.....(((((((((-(((&))).)))))))))-----))))))))	UCAUUGGAACUCUGUGGUGGGA-CUC&GAGCUCCUAUCAU-----UCCAAUGA	2.055	Alanine--tRNA ligase chloroplastic/mitochondrial
zma-miR159a-5p	Zm00001d044745_T009	2194	2218	2210	((((((((.....(((((((((-(((&))).)))))))))-----))))))))	UCAUUGGAACUCUGUGGUGGGA-CUC&GAGCUCCUAUCAU-----UCCAAUGA	2.055	N/A
zma-miR159a-5p	Zm00001d044745_T011	2251	2275	2267	((((((((.....(((((((((-(((&))).)))))))))-----))))))))	UCAUUGGAACUCUGUGGUGGGA-CUC&GAGCUCCUAUCAU-----UCCAAUGA	2.055	N/A
zma-miR159a-5p	Zm00001d046568_T001	547	566	557	(((-(((..((.(((((((((&))))))))).))..))).)))	UCA-UGGCUUGUUGGGAGCUC&GAGCUCCUAUCAUUCCAAUGA	10.275	knotted related homeobox2
zma-miR159a-5p	Zm00001d046568_T002	394	413	404	(((-(((..((.(((((((((&))))))))).))..))).)))	UCA-UGGCUUGUUGGGAGCUC&GAGCUCCUAUCAUUCCAAUGA	2.055	knotted related homeobox2
zma-miR159a-5p	Zm00001d046568_T003	404	423	414	(((-(((..((.(((((((((&))))))))).))..))).)))	UCA-UGGCUUGUUGGGAGCUC&GAGCUCCUAUCAUUCCAAUGA	2.055	knotted related homeobox2
zma-miR159a-5p	Zm00001d051053_T002	350	370	362	.((((((.((((((((((-(((&))).))))))))))-)))))).	GCAUUGGCAGUGAUAGGA-CUC&GAGCUCCUAUCAUU-CCAAUGA	2.055	NA
zma-miR159a-5p	Zm00001d051053_T003	226	246	238	.((((((.((((((((((-(((&))).))))))))))-)))))).	GCAUUGGCAGUGAUAGGA-CUC&GAGCUCCUAUCAUU-CCAAUGA	6.165	NA
zma-miR159c-5p	ENSRNA049478156-T1	57	80	69	(((((((.((.(((((..((((((&))))))--)))))-)).)))))))	GGAUUGGCUCUGAGGGUUGGGCUC&GAGCUC--CCUUC-GAUCCAAUCC	14.385	Eukaryotic large subunit ribosomal RNA
zma-miR159c-5p	Zm00001d002266_T004	2273	2298	2286	((((..((((.(((...(((((((((&)))))))))---))).))))--))))	GGGUUCUGGAGCGGUUCAGGGAGCUC&GAGCUCCCU---UCGAUCCA--AUCC	2.055	N/A
zma-miR159c-5p	Zm00001d006422_T004	4968	4991	4982	(((.((((((...(((((((((.(&).)))))))))---)))))).)))	GGACUGGGUUCUUGAAGGGAGCGC&GAGCUCCCUUC---GAUCCAAUCC	2.055	Peptide-N(4)-(N-acetyl-beta-glucosaminyl)asparagine amidase
zma-miR159c-5p	Zm00001d014358_T008	1185	1207	1196	((((((((((((((.((..((..&..))-.))-))))))))))))))	GGAUUGGAUUGGAGAGGCUGCAU&GAGC-UCC-CUUCGAUCCAAUCC	2.055	Heat shock 70 kDa protein 16
zma-miR159c-5p	Zm00001d014358_T017	1152	1174	1163	((((((((((((((.((..((..&..))-.))-))))))))))))))	GGAUUGGAUUGGAGAGGCUGCAU&GAGC-UCC-CUUCGAUCCAAUCC	2.055	N/A
zma-miR159c-5p	Zm00001d017171_T001	1079	1100	1091	((((((((...(((((((((..&..)))))))))-..))))))))	GGGUUGGAGAAGAAGGGGGCAA&GAGCUCCCUUC-GAUCCAAUCC	6.165	Outer envelope pore protein 37 chloroplastic
zma-miR159c-5p	Zm00001d019124_T006	849	869	860	((....(((((((((((((..&..)))))))))))))....))	GGUCGCGAUCGGAGGGAGCAC&GAGCUCCCUUCGAUCCAAUCC	20.55	viviparous9
zma-miR159c-5p	Zm00001d019479_T002	1882	1905	1896	(((..(((((.(((((((((((..&..)))))))))))-)))))--)))	GGGCCUUGGAGUCGAGGGGAGUCG&GAGCUCCCUUCGA-UCCAA--UCC	2.055	granule-bound starch synthase1b
zma-miR159c-5p	Zm00001d019479_T004	2268	2291	2282	(((..(((((.(((((((((((..&..)))))))))))-)))))--)))	GGGCCUUGGAGUCGAGGGGAGUCG&GAGCUCCCUUCGA-UCCAA--UCC	2.055	granule-bound starch synthase1b
zma-miR159c-5p	Zm00001d019479_T006	1887	1910	1901	(((..(((((.(((((((((((..&..)))))))))))-)))))--)))	GGGCCUUGGAGUCGAGGGGAGUCG&GAGCUCCCUUCGA-UCCAA--UCC	4.11	granule-bound starch synthase1b
zma-miR159c-5p	Zm00001d033606_T001	206	227	217	(((.((((((((((.(((((((&)))))))-)))))))))).)))	GGACUGGGUUGGAGUGGAGUUC&GAGCUCC-CUUCGAUCCAAUCC	6.165	Protein yippee-like
zma-miR159c-5p	Zm00001d035889_T013	5557	5584	5574	((((..(((((.....((((.(((((((&)))))))-))))-----)))))-.))))	GGGUGAGGAUCUUCACGAGGUGGAGCUC&GAGCUCC-CUUC-----GAUCC-AAUCC	2.055	Protein transport protein SEC16B homolog
zma-miR159c-5p	Zm00001d035889_T018	5200	5227	5217	((((..(((((.....((((.(((((((&)))))))-))))-----)))))-.))))	GGGUGAGGAUCUUCACGAGGUGGAGCUC&GAGCUCC-CUUC-----GAUCC-AAUCC	2.055	N/A
zma-miR159c-5p	Zm00001d035889_T023	5546	5573	5563	((((..(((((.....((((.(((((((&)))))))-))))-----)))))-.))))	GGGUGAGGAUCUUCACGAGGUGGAGCUC&GAGCUCC-CUUC-----GAUCC-AAUCC	2.055	Protein transport protein SEC16B homolog
zma-miR159c-5p	Zm00001d035889_T025	4667	4694	4684	((((..(((((.....((((.(((((((&)))))))-))))-----)))))-.))))	GGGUGAGGAUCUUCACGAGGUGGAGCUC&GAGCUCC-CUUC-----GAUCC-AAUCC	2.055	N/A
zma-miR159c-5p	Zm00001d035889_T029	5550	5577	5567	((((..(((((.....((((.(((((((&)))))))-))))-----)))))-.))))	GGGUGAGGAUCUUCACGAGGUGGAGCUC&GAGCUCC-CUUC-----GAUCC-AAUCC	2.055	Protein transport protein SEC16B homolog
zma-miR159c-5p	Zm00001d035889_T031	5519	5546	5536	((((..(((((.....((((.(((((((&)))))))-))))-----)))))-.))))	GGGUGAGGAUCUUCACGAGGUGGAGCUC&GAGCUCC-CUUC-----GAUCC-AAUCC	2.055	N/A
zma-miR159c-5p	Zm00001d035889_T032	5461	5488	5478	((((..(((((.....((((.(((((((&)))))))-))))-----)))))-.))))	GGGUGAGGAUCUUCACGAGGUGGAGCUC&GAGCUCC-CUUC-----GAUCC-AAUCC	2.055	N/A
zma-miR159c-5p	Zm00001d035889_T036	5619	5646	5636	((((..(((((.....((((.(((((((&)))))))-))))-----)))))-.))))	GGGUGAGGAUCUUCACGAGGUGGAGCUC&GAGCUCC-CUUC-----GAUCC-AAUCC	2.055	Protein transport protein SEC16B homolog
zma-miR159c-5p	Zm00001d039816_T001	1515	1538	1526	((((((((((((..((.((.((((&))))-))-))-.))))))))))))	GGAUUGGAUCGGUUGGUGAUGCUU&GAGC-UC-CC-UUCGAUCCAAUCC	6.165	Aspartate--tRNA ligase chloroplastic/mitochondrial
zma-miR159c-5p	Zm00001d039816_T002	1497	1520	1508	((((((((((((..((.((.((((&))))-))-))-.))))))))))))	GGAUUGGAUCGGUUGGUGAUGCUU&GAGC-UC-CC-UUCGAUCCAAUCC	8.22	Aspartate--tRNA ligase chloroplastic/mitochondrial
zma-miR159c-5p	Zm00001d049496_T001	405	426	416	(((((((((((((((..(((((&)))))-.)))))))))))))))	GGAUUGGAUUGAAGGCCAGCUU&GAGCU-CCCUUCGAUCCAAUCC	6.165	MOB kinase activator-like 1B
zma-miR159c-5p	Zm00001d050430_T002	227	246	237	(((.-(((((((.((((((.(&).)))))).)))))))..)))	GGGG-GGAUCGAUGGGGGCGC&GAGCUCCCUUCGAUCCAAUCC	4.11	N/A
zma-miR159c-5p	Zm00001d050430_T004	223	242	233	(((.-(((((((.((((((.(&).)))))).)))))))..)))	GGGG-GGAUCGAUGGGGGCGC&GAGCUCCCUUCGAUCCAAUCC	4.11	Stromal cell-derived factor 2
zma-miR159c-5p	Zm00001d051291_T009	1904	1925	1915	.((.((((((((.(((((((((&)))))))))-)))))))).)).	AGACUGGAUCGAGAGGGAGCUU&GAGCUCCCU-UCGAUCCAAUCC	4.11	N/A
zma-miR160a-5p	Zm00001d003291_T002	1589	1620	1604	.(((((....((((((((((.......(((((&)))))-------))))))))))----))))).	GGGCAUAUCAGCAGGGAGCCCAGGAUGGGGCA&UGCCU-------GGCUCCCUGU----AUGCCA	2.055	transglutaminase21
zma-miR160a-5p	Zm00001d006125_T001	216	235	226	..(((.((-(((((((((((.&.))))))))))).)).)))..	CCGCGGGC-GGGAGCCAGGCG&UGCCUGGCUCCCUGUAUGCCA	2.055	N/A
zma-miR160a-5p	Zm00001d013202_T001	1364	1389	1379	.((((....(((((((((.((((((.&.))))))-)))))))))----)))).	AGGCAUGUAUACAGGGAGAUUAGGCG&UGCCUGG-CUCCCUGUA----UGCCA	6.165	DNA binding protein
zma-miR160a-5p	Zm00001d014187_T015	2114	2137	2126	.(((((.(((((((((...(((((&)))))--.)))))))))-))))).	GGGCAUCAUAGGGAGCGAGAGGCA&UGCCU--GGCUCCCUGU-AUGCCA	2.055	Carbon catabolite repressor protein 4 homolog 1
zma-miR160a-5p	Zm00001d015300_T002	508	530	520	.((.(((.((((((.(((((((.&.)))))))-))))))-))).)).	AGGGGUACCAGGGAGGCUAGGCU&UGCCUGGC-UCCCUG-UAUGCCA	2.055	60S ribosomal protein L19
zma-miR160a-5p	Zm00001d016041_T002	3194	3214	3205	.((((.((((((((((..(((&)))..)))))))))).)))).	AGGCGCACAGGGAGCUCUGCA&UGCCUGGCUCCCUGUAUGCCA	4.11	Reticulon-like protein B4
zma-miR160a-5p	Zm00001d016834_T001	146	166	157	.(((..((((((((((((((.&.))))))))))))))..))).	GGGUCAGCAGGGGGCUGGGCC&UGCCUGGCUCCCUGUAUGCCA	8.22	NADPH-dependent pterin aldehyde reductase
zma-miR160a-5p	Zm00001d017284_T001	1484	1504	1495	.(.((((((((((((((((((&)))))))))))))))))).).	AGCCAUACAGGGAGCCAGGCA&UGCCUGGCUCCCUGUAUGCCA	228.105	Auxin response factor 16
zma-miR160a-5p	Zm00001d019631_T002	3732	3753	3743	..(((((((((((.((((((..&..))))))-)))))))))))..	ACGCGUGCAGGGACGCCGGGGU&UGCCUGGC-UCCCUGUAUGCCA	2.055	N/A
zma-miR160a-5p	Zm00001d019631_T007	3481	3502	3492	..(((((((((((.((((((..&..))))))-)))))))))))..	ACGCGUGCAGGGACGCCGGGGU&UGCCUGGC-UCCCUGUAUGCCA	2.055	Potassium transporter 10
zma-miR160a-5p	Zm00001d019631_T008	3608	3629	3619	..(((((((((((.((((((..&..))))))-)))))))))))..	ACGCGUGCAGGGACGCCGGGGU&UGCCUGGC-UCCCUGUAUGCCA	2.055	Potassium transporter 10
zma-miR160a-5p	Zm00001d019631_T016	2581	2602	2592	..(((((((((((.((((((..&..))))))-)))))))))))..	ACGCGUGCAGGGACGCCGGGGU&UGCCUGGC-UCCCUGUAUGCCA	2.055	Potassium transporter 10
zma-miR160a-5p	Zm00001d021122_T001	513	536	524	.(((((((((.((.(((..(((((&)))))--)))-)).))))))))).	AGGCAUACAGAGAUGCCACGGGCA&UGCCU--GGC-UCCCUGUAUGCCA	6.165	cobalt ion binding
zma-miR160a-5p	Zm00001d021122_T003	379	402	390	.(((((((((.((.(((..(((((&)))))--)))-)).))))))))).	AGGCAUACAGAGAUGCCACGGGCA&UGCCU--GGC-UCCCUGUAUGCCA	4.11	N/A
zma-miR160a-5p	Zm00001d022341_T001	1619	1644	1632	((((..((((((((-((....((((((&))))))----)).))))))))--))))	UGGCCUGUGCAGGG-GCUUAUCAGGCA&UGCCUG----GCUCCCUGUAU--GCCA	8.22	NADH dehydrogenase [ubiquinone] flavoprotein 1 mitochondrial
zma-miR160a-5p	Zm00001d023208_T002	2064	2084	2074	(((((((---(((((((((-((&)).)))))))))...)))))))	GGGCAC-CAGGGGGUGCAGGCU&UGCCUG-GCUCCCUGUAUGCCA	45.21	Protein SMAX1-LIKE 7
zma-miR160a-5p	Zm00001d025689_T007	93	124	108	.(((((....(((((((((.......(((((.&.)))))-------)))))))))----))))).	GGGCGUACCAGCAGGGAGCGGGAGCCCAGGCU&UGCCUG-------GCUCCCUGU----AUGCCA	4.11	N/A
zma-miR160a-5p	Zm00001d025871_T001	1481	1501	1492	.((((((((((((((((((((&)))))))))))))))))))).	AGGCAUACAGGGAGCCAGGCA&UGCCUGGCUCCCUGUAUGCCA	8.22	Auxin response factor 16
zma-miR160a-5p	Zm00001d026685_T002	616	640	627	..(((((((((((((((....(((.&.)))----)))))))))))))))..	CAGCGUGCAGGGAGCCGUCGCGGCC&UGCC----UGGCUCCCUGUAUGCCA	2.055	GMP synthase [glutamine-hydrolyzing]
zma-miR160a-5p	Zm00001d027557_T002	344	367	358	.(((((...(((((.(((.(((((&))))).))).)))))---))))).	GGGCAUGGAGCAGGCGGCGGGGCA&UGCCUGGCUCCCUGU---AUGCCA	4.11	glutathione transferase31
zma-miR160a-5p	Zm00001d031182_T002	2738	2764	2755	..(((((((((((((((((..&..)))))))))))))))))..	UGGCGUACCACCUGGCGGAGCUGGGCA&UGCCUGGCUCC-CU-----GUAUGCCA	8.22	Homeobox-transcription factor 84
zma-miR160a-5p	Zm00001d042034_T002	2496	2517	2507	..(((((.((((((((.((((.&.))))-)))))))).)))))..	AGGCAUCCAGGGAGCCUGCGCG&UGC-CUGGCUCCCUGUAUGCCA	2.055	glucose-inhibited division family A protein
zma-miR160a-5p	Zm00001d042034_T004	2298	2319	2309	..(((((.((((((((.((((.&.))))-)))))))).)))))..	AGGCAUCCAGGGAGCCUGCGCG&UGC-CUGGCUCCCUGUAUGCCA	2.055	glucose-inhibited division family A protein
zma-miR160a-5p	Zm00001d043289_T001	329	353	343	.(((((..((((.((.((((((((.&.))))))))-))-))))--))))).	AGGCGUUCGCGGAGGCAGCCGGGCC&UGCCUGGCU-CC-CUGU--AUGCCA	4.11	NA
zma-miR160a-5p	Zm00001d044283_T005	2703	2727	2714	.(((((((((((((((...((.(((&)))-))---))))))))))))))).	AGGCAUACAGGGAGUCUAUGGAGCG&UGC-CU---GGCUCCCUGUAUGCCA	2.055	Chromatin modification-related protein EAF1 B
zma-miR160a-5p	Zm00001d044287_T001	325	347	337	.((.(((.((((((.(((((((.&.)))))))-))))))-))).)).	AGGGGUACCAGGGAGGCUAGGCU&UGCCUGGC-UCCCUG-UAUGCCA	4.11	Ribosomal protein L19
zma-miR160a-5p	Zm00001d044287_T002	1404	1426	1416	.((.(((.((((((.(((((((.&.)))))))-))))))-))).)).	AGGGGUACCAGGGAGGCUAGGCU&UGCCUGGC-UCCCUG-UAUGCCA	2.055	Ribosomal protein L19
zma-miR160a-5p	Zm00001d044415_T002	442	462	453	..((((((((((.(((((((.&.))))))).))))))))))..	CAGUGUGCAGGGUGCCAGGUG&UGCCUGGCUCCCUGUAUGCCA	2.055	ETCHED1 protein
zma-miR160a-5p	Zm00001d044415_T003	1055	1075	1066	..((((((((((.(((((((.&.))))))).))))))))))..	CAGUGUGCAGGGUGCCAGGUG&UGCCUGGCUCCCUGUAUGCCA	2.055	ETCHED1 protein
zma-miR160a-5p	Zm00001d049905_T001	1637	1655	1648	(((((((((((.((((--(((&)))..)))).)))))))))))	UGGCAUACAGGCAGCC--GCA&UGCCUGGCUCCCUGUAUGCCA	4.11	ABC transporter F family member 1
zma-miR160a-5p	Zm00001d051565_T007	3406	3429	3418	.(((((.(((((((((...(((((&)))))--.)))))))))-))))).	GGGCAUAAUAGGGAGCGAGAGGCA&UGCCU--GGCUCCCUGU-AUGCCA	2.055	Replication factor C subunit 3
zma-miR160b-3p	Zm00001d008281_T001	565	587	577	((((((..(((.((((.((((((&)))))).))))-)))-.))))))	CGUGCUAGGGCUCUCUGGCGCGC&GCGUGCAAG-GAGCC-AAGCAUG	41.1	EMB1374 isoform 1%3B EMB1374 isoform 2
zma-miR160b-3p	Zm00001d012821_T004	1593	1614	1605	((((((((((.(((((((.(..&..).)))))))-))))))))))	UAUGCUUGGCUUCCUUGCUCAA&GCGUGCAAGGA-GCCAAGCAUG	2.055	Probable inactive poly [ADP-ribose] polymerase SRO1
zma-miR160b-3p	Zm00001d022374_T001	1887	1914	1905	(((((((......((.(((((((((.((&)).)))))))))-))------)))))))	CGUGCUUGUCCAGGGUUUCCUUGCAGGC&GCGUGCAAGGAG-CC------AAGCAUG	12.33	Serine carboxypeptidase-like 40
zma-miR160b-3p	Zm00001d042697_T002	503	525	514	((-(((((((((.((((.(((((&)))))-)))).))))))))).))	CAUGCUUGGCUUUGCCGCAUCGC&GCG-UGC-AAGGAGCCAAGCAUG	78.09	N/A
zma-miR162-3p	Zm00001d001932_T001	345	362	356	((.((((((((((---(((((&)))))...))))))))))-))	UGAGAUGCAGAGG---AUCGA&UCGAUAAACCUCUGCAUC-CA	6.165	Probable plastid-lipid-associated protein 13 chloroplastic
zma-miR162-3p	Zm00001d001932_T002	309	326	320	((.((((((((((---(((((&)))))...))))))))))-))	UGAGAUGCAGAGG---AUCGA&UCGAUAAACCUCUGCAUC-CA	4.11	Probable plastid-lipid-associated protein 13 chloroplastic
zma-miR162-3p	Zm00001d001932_T003	306	323	317	((.((((((((((---(((((&)))))...))))))))))-))	UGAGAUGCAGAGG---AUCGA&UCGAUAAACCUCUGCAUC-CA	4.11	Probable plastid-lipid-associated protein 13 chloroplastic
zma-miR162-3p	Zm00001d003500_T001	1124	1145	1137	.((((((...((((((.-(((((&)))))..))))))---)))))).	AGGAUGCCGGGGAGGUC-GUCGA&UCGAUAAACCUCU---GCAUCCA	4.11	Pentatricopeptide repeat-containing protein mitochondrial
zma-miR162-3p	Zm00001d003684_T001	697	716	707	.(((((((((((........&........))))))))))).	AGGAUGCAGAGGCCGUACCA&UCGAUAAACCUCUGCAUCCA	2.055	Alba DNA/RNA-binding protein
zma-miR162-3p	Zm00001d006168_T001	1939	1957	1949	(((((((((.((((((-(((&))).)))))).)))))))))	UGGAUGCAGUGGUUUG-CGA&UCGAUAAACCUCUGCAUCCA	2.055	Flap endonuclease GEN-like 1
zma-miR162-3p	Zm00001d006168_T004	1859	1877	1869	(((((((((.((((((-(((&))).)))))).)))))))))	UGGAUGCAGUGGUUUG-CGA&UCGAUAAACCUCUGCAUCCA	2.055	N/A
zma-miR162-3p	Zm00001d006168_T008	2136	2154	2146	(((((((((.((((((-(((&))).)))))).)))))))))	UGGAUGCAGUGGUUUG-CGA&UCGAUAAACCUCUGCAUCCA	2.055	Flap endonuclease GEN-like 1
zma-miR162-3p	Zm00001d006168_T009	1592	1610	1602	(((((((((.((((((-(((&))).)))))).)))))))))	UGGAUGCAGUGGUUUG-CGA&UCGAUAAACCUCUGCAUCCA	2.055	Flap endonuclease GEN-like 1
zma-miR162-3p	Zm00001d007092_T002	3401	3428	3411	..((((((((((........((((((((&))))))))--------))))))))))..	GAGAUGCAGAGGGAGGACCUUUUGUCGA&UCGAUAAA--------CCUCUGCAUCCA	2.055	elongation factor Ts family protein
zma-miR162-3p	Zm00001d007092_T003	2303	2330	2313	..((((((((((........((((((((&))))))))--------))))))))))..	GAGAUGCAGAGGGAGGACCUUUUGUCGA&UCGAUAAA--------CCUCUGCAUCCA	2.055	N/A
zma-miR162-3p	Zm00001d007092_T005	2206	2233	2216	..((((((((((........((((((((&))))))))--------))))))))))..	GAGAUGCAGAGGGAGGACCUUUUGUCGA&UCGAUAAA--------CCUCUGCAUCCA	2.055	N/A
zma-miR162-3p	Zm00001d008178_T001	3659	3680	3669	.((((((((((((...((((((&))))))--.)))))))))))).	AGGAUGCAGGGGUAACUGUUGA&UCGAUA--AACCUCUGCAUCCA	2.055	ABC transporter B family member 21
zma-miR162-3p	Zm00001d008178_T018	2234	2255	2244	.((((((((((((...((((((&))))))--.)))))))))))).	AGGAUGCAGGGGUAACUGUUGA&UCGAUA--AACCUCUGCAUCCA	2.055	ABC transporter B family member 21
zma-miR162-3p	Zm00001d008178_T019	2677	2698	2687	.((((((((((((...((((((&))))))--.)))))))))))).	AGGAUGCAGGGGUAACUGUUGA&UCGAUA--AACCUCUGCAUCCA	2.055	ABC transporter B family member 21
zma-miR162-3p	Zm00001d008178_T025	1904	1925	1914	.((((((((((((...((((((&))))))--.)))))))))))).	AGGAUGCAGGGGUAACUGUUGA&UCGAUA--AACCUCUGCAUCCA	2.055	N/A
zma-miR162-3p	Zm00001d008178_T026	1630	1651	1640	.((((((((((((...((((((&))))))--.)))))))))))).	AGGAUGCAGGGGUAACUGUUGA&UCGAUA--AACCUCUGCAUCCA	2.055	ABC transporter B family member 21
zma-miR162-3p	Zm00001d009339_T001	425	444	435	((((((((((((........&........))))))))))))	UGGAUGCAGAGGACCAGACU&UCGAUAAACCUCUGCAUCCA	4.11	ATP-dependent Clp protease proteolytic subunit
zma-miR162-3p	Zm00001d009339_T002	414	433	424	((((((((((((........&........))))))))))))	UGGAUGCAGAGGACCAGACU&UCGAUAAACCUCUGCAUCCA	2.055	ATP-dependent Clp protease proteolytic subunit
zma-miR162-3p	Zm00001d009339_T003	48	67	58	((((((((((((........&........))))))))))))	UGGAUGCAGAGGACCAGACU&UCGAUAAACCUCUGCAUCCA	4.11	ATP-dependent Clp protease proteolytic subunit
zma-miR162-3p	Zm00001d013667_T001	419	438	429	(((((.((...((((((((((.&.))))))))))-..)).)))))	UGGAUGCAGAGGAUGCAAAU&UCGAUAAACCUCUGCAUCCA	8.22	Methyl-CpG-binding domain-containing protein 11
zma-miR162-3p	Zm00001d022353_T001	517	536	527	((((-((.(((((((((((..&..)))))))))))-)).))))	UGGA-GCAAGGGGUUUAUCCU&UCGAUAAACCUCU-GCAUCCA	8.22	BSD domain-containing protein
zma-miR162-3p	Zm00001d027412_T004	3633	3653	3643	((((((((((((.((((((((&))))))))-))))))))))))	UGGAUGCAGAGGUUUUAUCGA&UCGAUAAA-CCUCUGCAUCCA	2.055	dicer-like 101
zma-miR162-3p	Zm00001d027412_T008	10	30	20	((((((((((((.((((((((&))))))))-))))))))))))	UGGAUGCAGAGGUUUUAUCGA&UCGAUAAA-CCUCUGCAUCCA	2.055	dicer-like 101
zma-miR162-3p	Zm00001d027412_T012	1204	1224	1214	((((((((((((.((((((((&))))))))-))))))))))))	UGGAUGCAGAGGUUUUAUCGA&UCGAUAAA-CCUCUGCAUCCA	2.055	N/A
zma-miR162-3p	Zm00001d027412_T027	3633	3653	3643	((((((((((((.((((((((&))))))))-))))))))))))	UGGAUGCAGAGGUUUUAUCGA&UCGAUAAA-CCUCUGCAUCCA	2.055	dicer-like 101
zma-miR162-3p	Zm00001d027412_T029	2651	2671	2661	((((((((((((.((((((((&))))))))-))))))))))))	UGGAUGCAGAGGUUUUAUCGA&UCGAUAAA-CCUCUGCAUCCA	2.055	dicer-like 101
zma-miR162-3p	Zm00001d027412_T043	3716	3736	3726	((((((((((((.((((((((&))))))))-))))))))))))	UGGAUGCAGAGGUUUUAUCGA&UCGAUAAA-CCUCUGCAUCCA	4.11	dicer-like 101
zma-miR162-3p	Zm00001d027412_T051	2418	2438	2428	((((((((((((.((((((((&))))))))-))))))))))))	UGGAUGCAGAGGUUUUAUCGA&UCGAUAAA-CCUCUGCAUCCA	2.055	dicer-like 101
zma-miR162-3p	Zm00001d027412_T052	2576	2596	2586	((((((((((((.((((((((&))))))))-))))))))))))	UGGAUGCAGAGGUUUUAUCGA&UCGAUAAA-CCUCUGCAUCCA	4.11	dicer-like 101
zma-miR162-3p	Zm00001d027412_T059	2723	2743	2733	((((((((((((.((((((((&))))))))-))))))))))))	UGGAUGCAGAGGUUUUAUCGA&UCGAUAAA-CCUCUGCAUCCA	2.055	N/A
zma-miR162-3p	Zm00001d027412_T061	2512	2532	2522	((((((((((((.((((((((&))))))))-))))))))))))	UGGAUGCAGAGGUUUUAUCGA&UCGAUAAA-CCUCUGCAUCCA	2.055	dicer-like 101
zma-miR162-3p	Zm00001d027412_T064	158	178	168	((((((((((((.((((((((&))))))))-))))))))))))	UGGAUGCAGAGGUUUUAUCGA&UCGAUAAA-CCUCUGCAUCCA	2.055	dicer-like 101
zma-miR162-3p	Zm00001d027412_T067	3330	3350	3340	((((((((((((.((((((((&))))))))-))))))))))))	UGGAUGCAGAGGUUUUAUCGA&UCGAUAAA-CCUCUGCAUCCA	2.055	N/A
zma-miR162-3p	Zm00001d027412_T075	2708	2728	2718	((((((((((((.((((((((&))))))))-))))))))))))	UGGAUGCAGAGGUUUUAUCGA&UCGAUAAA-CCUCUGCAUCCA	2.055	dicer-like 101
zma-miR162-3p	Zm00001d027412_T085	2968	2988	2978	((((((((((((.((((((((&))))))))-))))))))))))	UGGAUGCAGAGGUUUUAUCGA&UCGAUAAA-CCUCUGCAUCCA	4.11	dicer-like 101
zma-miR162-3p	Zm00001d028562_T001	754	772	763	((((-((((((((..((((.&.))))..)))))))).))))	UGGA-GCAGAGGUGCAUCGU&UCGAUAAACCUCUGCAUCCA	8.22	Fructose-1%2C6-bisphosphatase
zma-miR162-3p	Zm00001d034757_T002	847	866	857	.(((.(((((((((((....&....))))))))))).))).	CGGAGGCAGAGGUUUAAAAA&UCGAUAAACCUCUGCAUCCA	2.055	Electron transfer flavoprotein subunit alpha mitochondrial
zma-miR162-3p	Zm00001d034757_T003	3238	3257	3248	.(((.(((((((((((....&....))))))))))).))).	CGGAGGCAGAGGUUUAAAAA&UCGAUAAACCUCUGCAUCCA	4.11	Electron transfer flavoprotein subunit alpha mitochondrial
zma-miR162-3p	Zm00001d034757_T009	840	859	850	.(((.(((((((((((....&....))))))))))).))).	CGGAGGCAGAGGUUUAAAAA&UCGAUAAACCUCUGCAUCCA	2.055	Electron transfer flavoprotein subunit alpha mitochondrial
zma-miR162-3p	Zm00001d034757_T012	285	304	295	.(((.(((((((((((....&....))))))))))).))).	CGGAGGCAGAGGUUUAAAAA&UCGAUAAACCUCUGCAUCCA	2.055	Electron transfer flavoprotein subunit alpha mitochondrial
zma-miR162-3p	Zm00001d038163_T001	2316	2338	2329	((((((((((...(((.(((((.&.))))).)))---))))))))))	UGGGUGCAGGCUUGGUAUAUCGU&UCGAUAAACC---UCUGCAUCCA	26.715	pyruvate orthophosphate dikinase1
zma-miR162-3p	Zm00001d038163_T002	2316	2338	2329	(((((((((((......((((.((&)).))))-----.)))))))))))	UGGGUGCAGGCUUGGUAUAUCGU&UCGAUAAACC---UCUGCAUCCA	28.77	pyruvate orthophosphate dikinase1
zma-miR162-3p	Zm00001d038163_T003	2112	2134	2125	((((((((..(((((.((.((((&)))).)).)))))-.))))))))	UGGGUGCAGGCUUGGUAUAUCGU&UCGAUAAACC---UCUGCAUCCA	16.44	pyruvate orthophosphate dikinase1
zma-miR162-3p	Zm00001d038163_T004	1769	1791	1782	(((((((((((......((((.((&)).))))-----.)))))))))))	UGGGUGCAGGCUUGGUAUAUCGU&UCGAUAAACC---UCUGCAUCCA	18.495	N/A
zma-miR162-3p	Zm00001d038163_T005	2109	2131	2122	((((((((..(((((.((.((((&)))).)).)))))-.))))))))	UGGGUGCAGGCUUGGUAUAUCGU&UCGAUAAACC---UCUGCAUCCA	24.66	pyruvate orthophosphate dikinase1
zma-miR162-3p	Zm00001d038163_T006	1903	1925	1916	.(((.-((((((((((((((&))))))))))))))..))).	UGGGUGCAGGCUUGGUAUAUCGU&UCGAUAAACC---UCUGCAUCCA	12.33	N/A
zma-miR162-3p	Zm00001d038163_T007	1422	1444	1435	((((((((..(((((.((.((((&)))).)).)))))-.))))))))	UGGGUGCAGGCUUGGUAUAUCGU&UCGAUAAACC---UCUGCAUCCA	22.605	N/A
zma-miR162-3p	Zm00001d038163_T008	2746	2768	2759	((((((((..(((((.((.((((&)))).)).)))))-.))))))))	UGGGUGCAGGCUUGGUAUAUCGU&UCGAUAAACC---UCUGCAUCCA	20.55	pyruvate orthophosphate dikinase1
zma-miR162-3p	Zm00001d038163_T009	2192	2214	2205	((((((((..(((((.((.((((&)))).)).)))))-.))))))))	UGGGUGCAGGCUUGGUAUAUCGU&UCGAUAAACC---UCUGCAUCCA	26.715	pyruvate orthophosphate dikinase1
zma-miR162-3p	Zm00001d038163_T010	1799	1821	1812	((((((((..(((((.((.((((&)))).)).)))))-.))))))))	UGGGUGCAGGCUUGGUAUAUCGU&UCGAUAAACC---UCUGCAUCCA	26.715	N/A
zma-miR162-3p	Zm00001d038163_T011	1581	1603	1594	(((((((((((......((((.((&)).))))-----.)))))))))))	UGGGUGCAGGCUUGGUAUAUCGU&UCGAUAAACC---UCUGCAUCCA	18.495	N/A
zma-miR162-3p	Zm00001d038163_T012	2840	2862	2853	((((((((..(((((.((.((((&)))).)).)))))-.))))))))	UGGGUGCAGGCUUGGUAUAUCGU&UCGAUAAACC---UCUGCAUCCA	22.605	pyruvate orthophosphate dikinase1
zma-miR162-3p	Zm00001d038163_T013	2044	2066	2057	((((((((..(((((.((.((((&)))).)).)))))-.))))))))	UGGGUGCAGGCUUGGUAUAUCGU&UCGAUAAACC---UCUGCAUCCA	16.44	N/A
zma-miR162-3p	Zm00001d038163_T014	970	992	983	((((((((..(((((.((.((((&)))).)).)))))-.))))))))	UGGGUGCAGGCUUGGUAUAUCGU&UCGAUAAACC---UCUGCAUCCA	14.385	N/A
zma-miR162-3p	Zm00001d038163_T015	1933	1955	1946	((((((((((...(((.(((((.&.))))).)))---))))))))))	UGGGUGCAGGCUUGGUAUAUCGU&UCGAUAAACC---UCUGCAUCCA	39.045	N/A
zma-miR162-3p	Zm00001d038163_T016	1380	1402	1393	((((((((((...(((.(((((.&.))))).)))---))))))))))	UGGGUGCAGGCUUGGUAUAUCGU&UCGAUAAACC---UCUGCAUCCA	30.825	N/A
zma-miR162-3p	Zm00001d038163_T017	1953	1975	1966	((((((((..(((((.((.((((&)))).)).)))))-.))))))))	UGGGUGCAGGCUUGGUAUAUCGU&UCGAUAAACC---UCUGCAUCCA	16.44	N/A
zma-miR162-3p	Zm00001d038163_T018	2030	2052	2043	((((((((..(((((.((.((((&)))).)).)))))-.))))))))	UGGGUGCAGGCUUGGUAUAUCGU&UCGAUAAACC---UCUGCAUCCA	20.55	N/A
zma-miR162-3p	Zm00001d038163_T019	1585	1607	1598	((((((((..(((((.((.((((&)))).)).)))))-.))))))))	UGGGUGCAGGCUUGGUAUAUCGU&UCGAUAAACC---UCUGCAUCCA	26.715	pyruvate orthophosphate dikinase1
zma-miR162-3p	Zm00001d038163_T020	2232	2254	2245	((((((((..(((((.((.((((&)))).)).)))))-.))))))))	UGGGUGCAGGCUUGGUAUAUCGU&UCGAUAAACC---UCUGCAUCCA	32.88	pyruvate orthophosphate dikinase1
zma-miR162-3p	Zm00001d038163_T021	2104	2126	2117	.(((.-((((((((((((((&))))))))))))))..))).	UGGGUGCAGGCUUGGUAUAUCGU&UCGAUAAACC---UCUGCAUCCA	20.55	pyruvate orthophosphate dikinase1
zma-miR162-3p	Zm00001d038163_T022	2047	2069	2060	((((((((..(((((.((.((((&)))).)).)))))-.))))))))	UGGGUGCAGGCUUGGUAUAUCGU&UCGAUAAACC---UCUGCAUCCA	30.825	N/A
zma-miR162-3p	Zm00001d038163_T023	1825	1847	1838	(((((((((((......((((.((&)).))))-----.)))))))))))	UGGGUGCAGGCUUGGUAUAUCGU&UCGAUAAACC---UCUGCAUCCA	10.275	N/A
zma-miR162-3p	Zm00001d038163_T024	2563	2585	2576	((((((((..(((((.((.((((&)))).)).)))))-.))))))))	UGGGUGCAGGCUUGGUAUAUCGU&UCGAUAAACC---UCUGCAUCCA	20.55	pyruvate orthophosphate dikinase1
zma-miR162-3p	Zm00001d038163_T025	2031	2053	2044	((((((((..(((((.((.((((&)))).)).)))))-.))))))))	UGGGUGCAGGCUUGGUAUAUCGU&UCGAUAAACC---UCUGCAUCCA	20.55	N/A
zma-miR162-3p	Zm00001d038163_T026	2145	2167	2158	((((((((..(((((.((.((((&)))).)).)))))-.))))))))	UGGGUGCAGGCUUGGUAUAUCGU&UCGAUAAACC---UCUGCAUCCA	22.605	pyruvate orthophosphate dikinase1
zma-miR162-3p	Zm00001d038163_T027	1884	1906	1897	((((((((..(((((.((.((((&)))).)).)))))-.))))))))	UGGGUGCAGGCUUGGUAUAUCGU&UCGAUAAACC---UCUGCAUCCA	24.66	N/A
zma-miR162-3p	Zm00001d038163_T029	2557	2579	2570	((((((((..(((((.((.((((&)))).)).)))))-.))))))))	UGGGUGCAGGCUUGGUAUAUCGU&UCGAUAAACC---UCUGCAUCCA	16.44	N/A
zma-miR162-3p	Zm00001d038163_T030	1837	1859	1850	((((((((((...(((.(((((.&.))))).)))---))))))))))	UGGGUGCAGGCUUGGUAUAUCGU&UCGAUAAACC---UCUGCAUCCA	30.825	N/A
zma-miR162-3p	Zm00001d038163_T031	1830	1852	1843	(((((((((((......((((.((&)).))))-----.)))))))))))	UGGGUGCAGGCUUGGUAUAUCGU&UCGAUAAACC---UCUGCAUCCA	28.77	N/A
zma-miR162-3p	Zm00001d038163_T032	1523	1545	1536	(((((((((((......((((.((&)).))))-----.)))))))))))	UGGGUGCAGGCUUGGUAUAUCGU&UCGAUAAACC---UCUGCAUCCA	26.715	pyruvate orthophosphate dikinase1
zma-miR162-3p	Zm00001d038163_T033	1410	1432	1423	((((((((((...(((.(((((.&.))))).)))---))))))))))	UGGGUGCAGGCUUGGUAUAUCGU&UCGAUAAACC---UCUGCAUCCA	30.825	pyruvate orthophosphate dikinase1
zma-miR162-3p	Zm00001d038163_T034	1388	1410	1401	((((((((((...(((.(((((.&.))))).)))---))))))))))	UGGGUGCAGGCUUGGUAUAUCGU&UCGAUAAACC---UCUGCAUCCA	14.385	pyruvate orthophosphate dikinase1
zma-miR162-3p	Zm00001d038163_T035	1285	1307	1298	((((((((((...(((.(((((.&.))))).)))---))))))))))	UGGGUGCAGGCUUGGUAUAUCGU&UCGAUAAACC---UCUGCAUCCA	20.55	pyruvate orthophosphate dikinase1
zma-miR162-3p	Zm00001d038163_T036	470	492	483	((((((((((...(((.(((((.&.))))).)))---))))))))))	UGGGUGCAGGCUUGGUAUAUCGU&UCGAUAAACC---UCUGCAUCCA	26.715	pyruvate orthophosphate dikinase1
zma-miR162-3p	Zm00001d038163_T037	470	492	483	.(((.-((((((((((((((&))))))))))))))..))).	UGGGUGCAGGCUUGGUAUAUCGU&UCGAUAAACC---UCUGCAUCCA	24.66	pyruvate orthophosphate dikinase1
zma-miR162-3p	Zm00001d043625_T004	206	226	216	.(((((((((((......(((&)))-.....))))))))))).	AGGAUGCAGAGGACUCUCCGA&UCG-AUAAACCUCUGCAUCCA	12.33	N/A
zma-miR162-3p	Zm00001d043632_T001	954	974	964	.(((((((((((......(((&)))-.....))))))))))).	AGGAUGCAGAGGACUCUCCGA&UCG-AUAAACCUCUGCAUCCA	6.165	Hyaluronan / mRNA binding family
zma-miR162-3p	Zm00001d043632_T003	759	779	769	.(((((((((((......(((&)))-.....))))))))))).	AGGAUGCAGAGGACUCUCCGA&UCG-AUAAACCUCUGCAUCCA	4.11	N/A
zma-miR162-3p	Zm00001d043632_T004	206	226	216	.(((((((((((......(((&)))-.....))))))))))).	AGGAUGCAGAGGACUCUCCGA&UCG-AUAAACCUCUGCAUCCA	2.055	N/A
zma-miR162-3p	Zm00001d049494_T001	2084	2109	2100	(((((((.((((((((...(((.&.)))-..))))))))-)))))))	UGGAUGCAUUGCUUGAGGAUUAUUGA&UCGAUAAACCUC------UGCAUCCA	28.77	sigma factor 1B
zma-miR162-3p	Zm00001d052556_T001	544	561	554	((((((.((((((--((((.&.))))..)))))).))))))	UGGGUGGAGAGGU--AUCGG&UCGAUAAACCUCUGCAUCCA	10.275	Signal recognition particle 54 kDa protein chloroplastic
zma-miR162-5p	Zm00001d002000_T003	2273	2295	2286	((.((((...((((((((((((.&.))))))))))))---)))).))	GUGGGUGGCUGACUACUGCGCCA&GGGCGCAGUGGUU---UAUCGAU	2.055	N/A
zma-miR162-5p	Zm00001d002704_T001	510	530	521	..((((((...((((((((((&))))))))))-..))))))..	AACGGUAGCAAUGCUGCGCCC&GGGCGCAGUG-GUUUAUCGAU	2.055	Glutathione peroxidase
zma-miR162-5p	Zm00001d006033_T031	1066	1085	1076	((((((((((((((((((..&..))))))))))))))))))	AUUGAUAAACCAUUGCGUGG&GGGCGCAGUGGUUUAUCGAU	2.055	N/A
zma-miR162-5p	Zm00001d006033_T032	1066	1085	1076	((((((((((((((((((..&..))))))))))))))))))	AUUGAUAAACCAUUGCGUGG&GGGCGCAGUGGUUUAUCGAU	2.055	N/A
zma-miR162-5p	Zm00001d007936_T001	549	569	559	..(((((.(((((.(((((((&)))))))-))))).)))))..	GGCGGUGCGCCACGUGCGCUC&GGGCGCA-GUGGUUUAUCGAU	4.11	Pyridoxal 5'-phosphate synthase-like subunit PDX1.2
zma-miR162-5p	Zm00001d008293_T002	465	485	476	..(((...((((((((((((.&.))))))))))))-..)))..	UCCGAGAUAGCCGCUGCGCCG&GGGCGCAGUGGUU-UAUCGAU	2.055	Probable splicing factor 3A subunit 1
zma-miR162-5p	Zm00001d009638_T001	1564	1584	1575	((((((((((.(((((..(((&)))..)))))-))))))))))	GUCGGUGGACUCGCUGAACCC&GGGCGCAGUG-GUUUAUCGAU	104.805	Ketol-acid reductoisomerase chloroplastic
zma-miR162-5p	Zm00001d010204_T001	765	784	775	..(((.((.(((((((((((&))))))))))).)).)))..	GACGGCGACCCGCUGUGCCC&GGGCGCAGUGGUUUAUCGAU	4.11	alpha/beta-Hydrolases superfamily protein
zma-miR162-5p	Zm00001d010528_T001	129	148	139	..(((...(((.((((((((&)))))))).)))...)))..	CGCGAGCUGCCUCUGCGCCC&GGGCGCAGUGGUUUAUCGAU	2.055	60S ribosomal protein L36
zma-miR162-5p	Zm00001d010528_T002	211	230	221	..(((...(((.((((((((&)))))))).)))...)))..	CGCGAGCUGCCUCUGCGCCC&GGGCGCAGUGGUUUAUCGAU	2.055	60S ribosomal protein L36
zma-miR162-5p	Zm00001d010528_T003	113	132	123	..(((...(((.((((((((&)))))))).)))...)))..	CGCGAGCUGCCUCUGCGCCC&GGGCGCAGUGGUUUAUCGAU	2.055	60S ribosomal protein L36
zma-miR162-5p	Zm00001d010528_T005	97	116	107	..(((...(((.((((((((&)))))))).)))...)))..	CGCGAGCUGCCUCUGCGCCC&GGGCGCAGUGGUUUAUCGAU	2.055	60S ribosomal protein L36
zma-miR162-5p	Zm00001d010614_T001	246	265	256	...((((.((((((((((((&)))))))))))).))))...	CAAGGUGCACCACUGCGUCU&GGGCGCAGUGGUUUAUCGAU	2.055	40S ribosomal protein S26
zma-miR162-5p	Zm00001d010614_T004	336	355	346	...((((.((((((((((((&)))))))))))).))))...	CAAGGUGCACCACUGCGUCU&GGGCGCAGUGGUUUAUCGAU	2.055	N/A
zma-miR162-5p	Zm00001d010614_T007	251	270	261	...((((.((((((((((((&)))))))))))).))))...	CAAGGUGCACCACUGCGUCU&GGGCGCAGUGGUUUAUCGAU	4.11	N/A
zma-miR162-5p	Zm00001d010614_T009	336	355	346	...((((.((((((((((((&)))))))))))).))))...	CAAGGUGCACCACUGCGUCU&GGGCGCAGUGGUUUAUCGAU	2.055	40S ribosomal protein S26
zma-miR162-5p	Zm00001d010614_T010	340	359	350	...((((.((((((((((((&)))))))))))).))))...	CAAGGUGCACCACUGCGUCU&GGGCGCAGUGGUUUAUCGAU	2.055	40S ribosomal protein S26
zma-miR162-5p	Zm00001d011492_T016	2354	2382	2372	(((((((((........((((.(((((((&)))))))-))))--------)))))))))	GUUGAUAGGUUUUCGACCCACAUGCGCCC&GGGCGCA-GUGG--------UUUAUCGAU	2.055	N/A
zma-miR162-5p	Zm00001d011920_T001	249	268	259	.......(((((((((((((&))))))))))))).......	CUCCCGCGGCCGCUGCGCCC&GGGCGCAGUGGUUUAUCGAU	2.055	WD repeat-containing protein domain phosphoinositide-interacting protein 3
zma-miR162-5p	Zm00001d011920_T003	247	266	257	.......(((((((((((((&))))))))))))).......	CUCCCGCGGCCGCUGCGCCC&GGGCGCAGUGGUUUAUCGAU	2.055	WD repeat-containing protein domain phosphoinositide-interacting protein 3
zma-miR162-5p	Zm00001d011920_T004	242	261	252	.......(((((((((((((&))))))))))))).......	CUCCCGCGGCCGCUGCGCCC&GGGCGCAGUGGUUUAUCGAU	6.165	WD repeat-containing protein domain phosphoinositide-interacting protein 3
zma-miR162-5p	Zm00001d012420_T001	1072	1091	1082	...(((((((((((.(((((&))))).)))))))))))...	CAUGGUGAACCACUUCGUCC&GGGCGCAGUGGUUUAUCGAU	2.055	Heat shock 70 kDa protein
zma-miR162-5p	Zm00001d012420_T002	295	314	305	...(((((((((((.(((((&))))).)))))))))))...	CAUGGUGAACCACUUCGUCC&GGGCGCAGUGGUUUAUCGAU	2.055	N/A
zma-miR162-5p	Zm00001d012679_T001	26	46	37	((((((...(((((.(((((.&.))))).)))))-..))))))	GUCGAUCUCACCACCGCGCCG&GGGCGCAGUGGU-UUAUCGAU	2.055	NA
zma-miR162-5p	Zm00001d013455_T001	661	680	671	(((((..-((.((((((((((&))))))))))-))...)))))	GUCGAGU-ACGCGCUGCGCUC&GGGCGCAGUG-GUUUAUCGAU	10.275	Peptidyl-prolyl cis-trans isomerase
zma-miR162-5p	Zm00001d015366_T001	206	226	216	..(((((.(((((.((((.((&))-)))).))))).)))))..	UGCGAUGCACCACCGCGCACC&GG-GCGCAGUGGUUUAUCGAU	4.11	Porphobilinogen deaminase chloroplastic
zma-miR162-5p	Zm00001d017708_T001	302	324	312	.(((((((((((.((...(((((&)))))---)).))))))))))).	CUUGAUGAGCCAGUGAAAUGCCC&GGGCG---CAGUGGUUUAUCGAU	2.055	NA
zma-miR162-5p	Zm00001d017746_T001	402	420	411	..((((.-(((((.((((((&)))))).)))))..))))..	GCCGAUC-ACCGCCGCGCCC&GGGCGCAGUGGUUUAUCGAU	2.055	vitamin E synthesis4
zma-miR162-5p	Zm00001d018616_T002	106	124	115	..((((-((((((.((((((&)))))).)))))).))))..	GCCGAU-AACCACCGCGUCC&GGGCGCAGUGGUUUAUCGAU	2.055	DDRGK domain-containing protein 1
zma-miR162-5p	Zm00001d018616_T004	209	227	218	..((((-((((((.((((((&)))))).)))))).))))..	GCCGAU-AACCACCGCGUCC&GGGCGCAGUGGUUUAUCGAU	2.055	DDRGK domain-containing protein 1
zma-miR162-5p	Zm00001d018895_T001	885	905	896	..(((((..((.(((((((((&))))))))).))-.)))))..	UACGAUAUCAUGGCUGUGCCC&GGGCGCAGUGGU-UUAUCGAU	2.055	HNH endonuclease
zma-miR162-5p	Zm00001d021202_T019	835	854	845	((((((((((((((((((..&..))))))))))))))))))	AUUGAUAAACCAUUGCGUGG&GGGCGCAGUGGUUUAUCGAU	2.055	Inactive LRR receptor-like serine/threonine-protein kinase BIR2
zma-miR162-5p	Zm00001d021202_T027	1513	1532	1523	((((((((((((((((((..&..))))))))))))))))))	AUUGAUAAACCAUUGCGUGG&GGGCGCAGUGGUUUAUCGAU	2.055	Inactive LRR receptor-like serine/threonine-protein kinase BIR2
zma-miR162-5p	Zm00001d021202_T031	1523	1542	1533	((((((((((((((((((..&..))))))))))))))))))	AUUGAUAAACCAUUGCGUGG&GGGCGCAGUGGUUUAUCGAU	2.055	Inactive LRR receptor-like serine/threonine-protein kinase BIR2
zma-miR162-5p	Zm00001d021202_T037	1222	1241	1232	((((((((((((((((((..&..))))))))))))))))))	AUUGAUAAACCAUUGCGUGG&GGGCGCAGUGGUUUAUCGAU	2.055	N/A
zma-miR162-5p	Zm00001d021245_T001	340	365	356	((((((......(((.((((((((((&)))))))))).)))------))))))	GUCGAUGUGAAGGAAGCACUGCGCCU&GGGCGCAGUGGUUU------AUCGAU	41.1	Rhodanese-like domain containing protein
zma-miR162-5p	Zm00001d021596_T001	229	249	240	..(((((.(((((((((((.(&).)))))))))))-)))))..	GGCGGUGCGAUCGCUGCGCGC&GGGCGCAGUGGUU-UAUCGAU	2.055	adenosine 5'-phosphosulfate reductase-like1
zma-miR162-5p	Zm00001d021620_T001	415	440	425	(((((((((((......((((.((((&)))).))))------)))))))))))	AUCGAUGAGCUCAAGCAGCUGGGCCU&GGGCGCAGU------GGUUUAUCGAU	10.275	ATP synthase chloroplast subunit2
zma-miR162-5p	Zm00001d022069_T001	1131	1148	1139	..((..--((((((((((((&))))))))))))....))..	GCCGCU--GCCGCUGCGCCU&GGGCGCAGUGGUUUAUCGAU	14.385	Ninja-family protein 5
zma-miR162-5p	Zm00001d022602_T001	140	156	148	(((((--(((((((-(((((&))))).)))))))..)))))	AUCGA--AACCACU-CGCCC&GGGCGCAGUGGUUUAUCGAU	2.055	universal stress family protein
zma-miR162-5p	Zm00001d022602_T003	121	137	129	(((((--(((((((-(((((&))))).)))))))..)))))	AUCGA--AACCACU-CGCCC&GGGCGCAGUGGUUUAUCGAU	6.165	universal stress family protein
zma-miR162-5p	Zm00001d023897_T005	3741	3770	3751	(((((((((((..........(((((((..&..)))))))----------)))))))))))	AUCGAUGAACCCAGUAGUUUGGCUGCGCAG&GGGCGCAGU----------GGUUUAUCGAU	2.055	VIN3-like protein 1
zma-miR162-5p	Zm00001d023897_T007	2345	2374	2355	(((((((((((..........(((((((..&..)))))))----------)))))))))))	AUCGAUGAACCCAGUAGUUUGGCUGCGCAG&GGGCGCAGU----------GGUUUAUCGAU	2.055	VIN3-like protein 1
zma-miR162-5p	Zm00001d024640_T002	382	402	392	(((((.(((((.((((((.((&))-)))))).))))).)))))	GUCGAGAAGCCCCUGUGCACC&GG-GCGCAGUGGUUUAUCGAU	2.055	Oxidoreductase family protein
zma-miR162-5p	Zm00001d024640_T004	250	270	260	(((((.(((((.((((((.((&))-)))))).))))).)))))	GUCGAGAAGCCCCUGUGCACC&GG-GCGCAGUGGUUUAUCGAU	2.055	N/A
zma-miR162-5p	Zm00001d024732_T001	1258	1279	1270	..(((....((.((((((((((&))))))))))-))-...)))..	GACGACCCCGCGCGCUGCGCCC&GGGCGCAGUG-GU-UUAUCGAU	16.44	Probable protein phosphatase 2C 49
zma-miR162-5p	Zm00001d024765_T001	830	849	840	...((((((((((((((((.&.))))))))))))))))...	GAGGAUGAGCCGCUGCGUUA&GGGCGCAGUGGUUUAUCGAU	2.055	Soluble diacylglycerol acyltransferase
zma-miR162-5p	Zm00001d027656_T002	512	530	521	.((((.-(((((((((.(((&))).)))))))))..)))).	CUCGAC-GACCGCUGCCCCC&GGGCGCAGUGGUUUAUCGAU	2.055	Lethal leaf-spot 1
zma-miR162-5p	Zm00001d028540_T001	1049	1068	1059	.(((((..((((((((((((&))))))))))))..))))).	UUUGAUUUAUUGCUGUGCCC&GGGCGCAGUGGUUUAUCGAU	6.165	Josephin-2
zma-miR162-5p	Zm00001d029393_T001	150	173	164	.((((.......((((((((((((&))))))))))))----...)))).	UUCGAGGCUGCUGCUGCUGCGCCC&GGGCGCAGUGGU----UUAUCGAU	4.11	Cytochrome c oxidase subunit 6b-1
zma-miR162-5p	Zm00001d029820_T001	218	237	227	..(((-(((((((..((((((&))))))-.))))))).)))..	CGCGG-AAGCCGCGGGCGCCC&GGGCGC-AGUGGUUUAUCGAU	2.055	Cyclin-dependent protein kinase inhibitor SMR1
zma-miR162-5p	Zm00001d031115_T001	1470	1488	1479	..(((..-((((((((((((&))))))))))))...)))..	AGCGAGC-GCCGCUGCGUUC&GGGCGCAGUGGUUUAUCGAU	4.11	CAAX amino terminal protease family protein
zma-miR162-5p	Zm00001d033132_T001	21	40	31	..(((..((((((((((((.&.))))))))))))..)))..	UCUGACUGACCACUGUGCCG&GGGCGCAGUGGUUUAUCGAU	4.11	photosystem II light harvesting complex gene 2.1
zma-miR162-5p	Zm00001d033136_T001	21	40	31	..(((..((((((((((((.&.))))))))))))..)))..	UCUGACUGACCACUGUGCCG&GGGCGCAGUGGUUUAUCGAU	6.165	light harvesting chlorophyll binding protein9
zma-miR162-5p	Zm00001d033317_T001	299	317	308	(((((((((.((((((-((((&)))).))))))-)))))))))	GUCGGU-AGCCGC-GCGGCCC&GGGC-GCAGUGGUUUAUCGAU	16.44	thylakoid assembly4
zma-miR162-5p	Zm00001d033893_T001	193	211	202	..(((((.-((((((((.((&)).))))))))..)))))..	GCUGAUGU-CCACUGCGGCC&GGGCGCAGUGGUUUAUCGAU	10.275	NA
zma-miR162-5p	Zm00001d034125_T002	1168	1187	1178	.((((((((((.(((((((.&.))))))).)))))))))).	CUCGAUAAGCUCCUGCGCUA&GGGCGCAGUGGUUUAUCGAU	2.055	Casein kinase II subunit alpha-2
zma-miR162-5p	Zm00001d035047_T001	1837	1859	1847	..(((((((((...((((((.((&)).))))))---)))))))))..	CCCGGUGGACCAUCGCUGCGGCC&GGGCGCAGU---GGUUUAUCGAU	2.055	RNA-binding KH domain-containing protein
zma-miR162-5p	Zm00001d035047_T003	1761	1783	1771	..(((((((((...((((((.((&)).))))))---)))))))))..	CCCGGUGGACCAUCGCUGCGGCC&GGGCGCAGU---GGUUUAUCGAU	2.055	RNA-binding KH domain-containing protein
zma-miR162-5p	Zm00001d035937_T002	918	947	934	((((((......((((((....((((((((&))))))))----))))))------))))))	GUCGAUAUUAAGGAGCCAGAGUCUGCGCCC&GGGCGCAG----UGGUUU------AUCGAU	2.055	Chaperonin 60 subunit beta 2 chloroplastic
zma-miR162-5p	Zm00001d037477_T001	277	296	287	.((((.(((((((((((((.&.))))))))))))).)))).	CUCGAGGAGUCGCUGCGCCG&GGGCGCAGUGGUUUAUCGAU	2.055	Calmodulin-like protein 2
zma-miR162-5p	Zm00001d037624_T007	1322	1342	1333	...(((((((.((((((((((&))))))))))-)))))))...	CAAGAUAAAUGCGCUGUGCCC&GGGCGCAGUG-GUUUAUCGAU	2.055	Protein binding protein%3B Putative RING zinc finger domain superfamily protein isoform 1%3B Putative RING zinc finger domain superfamily protein isoform 2%3B Putative RING zinc finger domain superfamily protein isoform 3
zma-miR162-5p	Zm00001d037624_T008	1458	1478	1469	...(((((((.((((((((((&))))))))))-)))))))...	CAAGAUAAAUGCGCUGUGCCC&GGGCGCAGUG-GUUUAUCGAU	2.055	N/A
zma-miR162-5p	Zm00001d037624_T009	1880	1900	1891	...(((((((.((((((((((&))))))))))-)))))))...	CAAGAUAAAUGCGCUGUGCCC&GGGCGCAGUG-GUUUAUCGAU	2.055	Protein binding protein%3B Putative RING zinc finger domain superfamily protein isoform 1%3B Putative RING zinc finger domain superfamily protein isoform 2%3B Putative RING zinc finger domain superfamily protein isoform 3
zma-miR162-5p	Zm00001d039387_T002	234	252	243	((.(((.-(((((.((((((&)))))).)))))..))).))	GUGGAUC-ACCACGGCGCCC&GGGCGCAGUGGUUUAUCGAU	2.055	SOUL heme-binding family protein
zma-miR162-5p	Zm00001d040504_T001	384	404	395	(((((.((((((((.(((((.&.))))).))))))))-)))))	GUCGAGUGGGCCGCCGCGCCG&GGGCGCAGUGGUUUA-UCGAU	12.33	early nodulin-like protein 18
zma-miR162-5p	Zm00001d042216_T001	234	255	245	(((((....(((((..((((((&))))))-.)))))-...)))))	GUCGACCUCACCACCGGCGCCC&GGGCGC-AGUGGU-UUAUCGAU	4.11	Glutathione S-transferase 3
zma-miR162-5p	Zm00001d042216_T001	489	516	499	(((((....(((((..((((((&))))))-.)))))-...)))))	CUCGUGAGGCCGCUCCUGGGCGGCGCCC&GGGCGC--------AGUGGUUUAUCGAU	12.33	Glutathione S-transferase 3
zma-miR162-5p	Zm00001d042697_T001	389	410	401	((-(((((((((.((((.(((((&)))))-)))).))))))))).))	GGCGAAGAAGGCUGCUGCGCCC&GGGCGCAGUGGUUU--AUCGAU	2.055	photosystem II subunit PsbS1
zma-miR162-5p	Zm00001d042751_T001	252	270	262	...((((((.(((-((((((&)))))).))).))))))...	CCGGGUGGAGCAC-GCGCCC&GGGCGCAGUGGUUUAUCGAU	10.275	NA
zma-miR162-5p	Zm00001d043045_T001	521	542	531	((((((-(((((((((((...((((&))))---))))))))))).))))))	CCAGAUGAACUAUGCUGCGUCC&GGGCGCAGU--GGUUUAUCGAU	174.675	NA
zma-miR162-5p	Zm00001d043146_T002	1783	1802	1793	..((((.((((((((.((((&)))).)))))))).))))..	GCUGAUUAGCCACUGGGUCC&GGGCGCAGUGGUUUAUCGAU	6.165	ribonuclease III domain protein1
zma-miR162-5p	Zm00001d043225_T001	622	642	633	(((..((..((((((((((((&))))))))))))..))-.)))	AUCACAUUUACCACUGCGCUC&GGGCGCAGUGGUUUAU-CGAU	4.11	Pentatricopeptide repeat-containing protein mitochondrial
zma-miR162-5p	Zm00001d044315_T003	737	755	747	(((((((.(((((((-((((&)))).))))))).)))))))	GUCGAUACACCACUG-GCCC&GGGCGCAGUGGUUUAUCGAU	2.055	N/A
zma-miR162-5p	Zm00001d044315_T009	133	151	143	(((((((.(((((((-((((&)))).))))))).)))))))	GUCGAUACACCACUG-GCCC&GGGCGCAGUGGUUUAUCGAU	2.055	N/A
zma-miR162-5p	Zm00001d045036_T001	644	664	655	(((((....(((((((((.((&)).)))))))))-...)))))	GUCGACGUCGCCAUUGCGGCC&GGGCGCAGUGGU-UUAUCGAU	6.165	Chaperone DnaJ-domain superfamily protein
zma-miR162-5p	Zm00001d047159_T001	194	213	203	..(((-(((((((..((((((&))))))-.))))))).)))..	CGCGG-AAGCCGCGGGCGCCC&GGGCGC-AGUGGUUUAUCGAU	4.11	Cyclin-dependent protein kinase inhibitor SMR1
zma-miR162-5p	Zm00001d048400_T001	1024	1044	1034	...((((((((((((.(((((&)))))-))))))))))))...	UUAGAUGAGCCACUGCCGCCU&GGGCG-CAGUGGUUUAUCGAU	2.055	Metal regulatory transcription factor 1
zma-miR162-5p	Zm00001d049387_T001	406	426	417	((((((.(((((((((.((((&)))).)))))))))-))))))	GUCGGUGGAACCACUGGGCUU&GGGCGCAGUGGUUU-AUCGAU	232.215	photosystem II3
zma-miR162-5p	Zm00001d049928_T002	5715	5735	5726	(((-((((((((((((((...&...)))))))))))))).)))	AAGGGUGAAAUUGCUGCGCCC&GGGCGCAGUGGUU-UAUCGAU	2.055	Nucleotidyltransferase family protein
zma-miR162-5p	Zm00001d049928_T004	5529	5549	5540	(((-((((((((((((((...&...)))))))))))))).)))	AAGGGUGAAAUUGCUGCGCCC&GGGCGCAGUGGUU-UAUCGAU	2.055	N/A
zma-miR162-5p	Zm00001d049928_T005	1198	1218	1209	(((-((((((((((((((...&...)))))))))))))).)))	AAGGGUGAAAUUGCUGCGCCC&GGGCGCAGUGGUU-UAUCGAU	2.055	Nucleotidyltransferase family protein
zma-miR162-5p	Zm00001d050793_T001	1568	1590	1581	..((((...(((((.((((((((&)))))))).)))))---))))..	CACGAUUUUGGACCUUUGCGCCC&GGGCGCAGUGGUUU---AUCGAU	4.11	Nucleic acid binding protein
zma-miR162-5p	Zm00001d050793_T002	807	829	820	..((((...(((((.((((((((&)))))))).)))))---))))..	CACGAUUUUGGACCUUUGCGCCC&GGGCGCAGUGGUUU---AUCGAU	6.165	Nucleic acid binding protein
zma-miR162-5p	Zm00001d051458_T001	137	152	143	.(((----(((((((((((.&.)))))))))))....))).	CUCG----GCCACUGCGCCA&GGGCGCAGUGGUUUAUCGAU	2.055	methyl erythritol cyclodiphosphate synthase1
zma-miR162-5p	Zm00001d053327_T001	1308	1327	1318	(((((...((((((((((..&..))))))))))...)))))	GUCGGCCUACCGCUGCGCGG&GGGCGCAGUGGUUUAUCGAU	4.11	Galactoside 2-alpha-L-fucosyltransferase
zma-miR162-5p	Zm00001d053528_T001	115	134	125	..(.((((((((((((((((&)))))))))))))))).)..	CCCCAUAGGCCGCUGCGCUC&GGGCGCAGUGGUUUAUCGAU	2.055	Cwf21
zma-miR164e-5p	Zm00001d003414_T001	734	754	745	..((((((.(((((((((((.&.))))))))))).))))))..	CACACGUGACCUGCUUCUCCG&UGGAGAAGCAGGACACGUGAG	18.495	N/A
zma-miR164e-5p	Zm00001d003414_T002	870	890	881	..((((((.(((((((((((.&.))))))))))).))))))..	CACACGUGACCUGCUUCUCCG&UGGAGAAGCAGGACACGUGAG	22.605	NAC domain-containing protein 79
zma-miR164e-5p	Zm00001d016950_T001	784	804	795	(((((.........(((((((((((-(((.&.))).)))))))))))---------)))))	CACACGUGACCUGCUUCUCCA&UGGAGAAGCAGGACACGUGAG	4.11	NAC30 NAC type transcription factor
zma-miR164e-5p	Zm00001d016950_T002	836	856	847	(((((.........(((((((((((-(((.&.))).)))))))))))---------)))))	CACACGUGACCUGCUUCUCCA&UGGAGAAGCAGGACACGUGAG	2.055	NAC30 NAC type transcription factor
zma-miR164e-5p	Zm00001d023673_T001	1088	1109	1099	..((((((..((.(((((((((&)))))))))-))..))))))..	UCCACGUGGUCUAGCUUCUCCA&UGGAGAAGC-AGGACACGUGAG	6.165	sugars will eventually be exported transporter13b
zma-miR164e-5p	Zm00001d050893_T001	993	1013	1004	..((((((.((((((((((((&)))))))))))).))))))..	CACACGUGACCUGCUUCUCCA&UGGAGAAGCAGGACACGUGAG	92.475	NAC domain-containing protein 79
zma-miR164e-5p	Zm00001d050893_T002	857	877	868	..(((.(((((((((((.(((((&)))))-)))))))))))-)))..	CACACGUGACCUGCUUCUCCA&UGGAGAAGCAGGACACGUGAG	73.98	NAC domain-containing protein 79
zma-miR164e-5p	Zm00001d052009_T002	3794	3816	3807	(((..(.((((((((((((.....(((((&)))))-----)))))))))))).)--)))	CUCACGUGUUUAUUGGUUCUCCA&UGGAGAAGCAG--GACACGUGAG	2.055	MAK10 homologue
zma-miR164e-5p	Zm00001d052009_T005	2410	2432	2423	((((((((((..(((.(((((((&))))))).)))--))))))))))	CUCACGUGUUUAUUGGUUCUCCA&UGGAGAAGCAG--GACACGUGAG	4.11	MAK10 homologue
zma-miR164e-5p	Zm00001d052009_T007	3768	3790	3781	((((((((((..(((.(((((((&))))))).)))--))))))))))	CUCACGUGUUUAUUGGUUCUCCA&UGGAGAAGCAG--GACACGUGAG	2.055	MAK10 homologue
zma-miR164e-5p	Zm00001d053572_T001	1562	1582	1574	((((.(((.((((-(((((((.&.))))))).))))-))).))))	CUCAGGUGUUCCU-CUUCUCCU&UGGAGAAGCAGGA-CACGUGAG	2.055	N/A
zma-miR164e-5p	Zm00001d053572_T010	1186	1206	1198	((((.(((.((((-(((((((.&.))))))).))))-))).))))	CUCAGGUGUUCCU-CUUCUCCU&UGGAGAAGCAGGA-CACGUGAG	2.055	RNA-binding (RRM/RBD/RNP motifs) family protein
zma-miR164e-5p	Zm00001d053572_T011	2709	2729	2721	((((.(((.((((-(((((((.&.))))))).))))-))).))))	CUCAGGUGUUCCU-CUUCUCCU&UGGAGAAGCAGGA-CACGUGAG	4.11	RNA-binding (RRM/RBD/RNP motifs) family protein
zma-miR166a-5p	Zm00001d010946_T005	1410	1429	1421	((.((((.(((((-(((((((&))))))).))))).)))).))	CUGCGAGGCAGAU-ACAUUCC&GGAAUGUUGUCUGGCUCGGGG	2.055	N/A
zma-miR166a-5p	Zm00001d011245_T003	1458	1478	1471	(((((((..((((((((((--((&))..))))))))))--)))))))	CCCCGAGGACCAGGCGGCA--CC&GGAAUGUUGUCUGG--CUCGGGG	2.055	midA
zma-miR166a-5p	Zm00001d013651_T001	133	153	144	(((((((((((((((((..((&))..)))))))))))))))))	UCCCGGGCCAGGCGGCGCCCC&GGAAUGUUGUCUGGCUCGGGG	2.055	Chlorophyll(ide) b reductase NOL chloroplastic
zma-miR166a-5p	Zm00001d014715_T002	513	534	525	..(((((((.((((.(((((((&))))))).))))-)))))))..	AGCCGGGCCAAGGCUGCGUUCC&GGAAUGUUGUCU-GGCUCGGGG	4.11	Delta-aminolevulinic acid dehydratase 1 chloroplastic
zma-miR166a-5p	Zm00001d014715_T003	513	534	525	..(((((((.((((.(((((((&))))))).))))-)))))))..	AGCCGGGCCAAGGCUGCGUUCC&GGAAUGUUGUCU-GGCUCGGGG	6.165	Delta-aminolevulinic acid dehydratase 1 chloroplastic
zma-miR166a-5p	Zm00001d014715_T005	178	199	190	..(((((((.((((.(((((((&))))))).))))-)))))))..	AGCCGGGCCAAGGCUGCGUUCC&GGAAUGUUGUCU-GGCUCGGGG	6.165	Delta-aminolevulinic acid dehydratase 1 chloroplastic
zma-miR166a-5p	Zm00001d015356_T001	962	986	974	(.(((.(((((((((...(((((((&)))))))---)))))))))-))).)	CGCCGCAGCCAGAUACAAACGUUCC&GGAAUGU---UGUCUGGCU-CGGGG	24.66	4-hydroxyphenylpyruvate dioxygenase 1
zma-miR166a-5p	Zm00001d021334_T001	498	523	515	...(((((((((((((.((..&..))-)))))))))))))...	CCCCGAGCGGCUCGCGGGCGACG-UCC&GGAAUGUUGUCUG------GCUCGGGG	20.55	Thioredoxin-like protein CDSP32 chloroplastic
zma-miR166a-5p	Zm00001d021525_T002	655	682	669	((.((((.-(((((((((..&..)))))))))..)))).))	CCCCGGUACGUCGGGCACAUGGCGUUCC&GGAAUGU----UGUCUGGC---UCGGGG	2.055	FAD/NAD(P)-binding oxidoreductase family protein
zma-miR166a-5p	Zm00001d021634_T001	405	432	416	.((((((((((((........((((-(((&))).))))--------)))))))))))).	ACCCGGGCCAGGCCUGUAGUUGACA-UCC&GGAAUGUU--------GUCUGGCUCGGGG	26.715	Hsp20/alpha crystallin family protein
zma-miR166a-5p	Zm00001d024342_T001	2817	2840	2829	((((.((((((((....(((((((&)))))))--..))))))))-))))	CCCCGGAGCCAGAGCCUACGUUCC&GGAAUGU--UGUCUGGCUC-GGGG	6.165	26S proteasome non-ATPase regulatory subunit 1 homolog B
zma-miR166a-5p	Zm00001d026494_T001	510	530	521	((((((((((((.(((.....&.....))).))))))))))))	CUCCGAGCCGGAGGACUCGGC&GGAAUGUUGUCUGGCUCGGGG	2.055	N/A
zma-miR166a-5p	Zm00001d027723_T001	2049	2065	2060	(((((.((((((((----(((&)))....)))))))).)))))	CCCCGUGCCGGACA----UCC&GGAAUGUUGUCUGGCUCGGGG	12.33	ABC-2 type transporter family protein
zma-miR166a-5p	Zm00001d027723_T002	2124	2140	2135	(((((.((((((((----(((&)))....)))))))).)))))	CCCCGUGCCGGACA----UCC&GGAAUGUUGUCUGGCUCGGGG	8.22	ABC-2 type transporter family protein
zma-miR166a-5p	Zm00001d028548_T001	358	377	369	(((.(((((((((((-(((((&))))).))))))))))).)))	CCCGGAGCUGGACAA-GUUCC&GGAAUGUUGUCUGGCUCGGGG	10.275	maternal effect embryo arrest 59
zma-miR166a-5p	Zm00001d028548_T002	242	261	253	(((.(((((((((((-(((((&))))).))))))))))).)))	CCCGGAGCUGGACAA-GUUCC&GGAAUGUUGUCUGGCUCGGGG	2.055	maternal effect embryo arrest 59
zma-miR166a-5p	Zm00001d032485_T001	449	471	460	.(((((((((((..(((((.(((&)))-)))))-.))))))))))).	UCCCGAGCCAGGUGAACAUCUCU&GGA-AUGUU-GUCUGGCUCGGGG	4.11	CRP3 - Cysteine-rich family protein precursor expressed
zma-miR166a-5p	Zm00001d034600_T001	1202	1222	1213	.(((((((((((((((...((&))...))))))))))))))).	GCCCGAGCUAGACGGCUAGCC&GGAAUGUUGUCUGGCUCGGGG	2.055	Sphingomyelin synthetase family protein
zma-miR166a-5p	Zm00001d034601_T001	937	956	948	.((((((..((((.((((((.&.)))))).))))..)))))).	CCCGGAGCUGGACU-CGUUCC&GGAAUGUUGUCUGGCUCGGGG	4.11	NAC domain-containing protein 67%3B NAC1 transcription factor%3B SNAC1
zma-miR166a-5p	Zm00001d035212_T001	976	995	987	((((((((((((...((-(((&))).))...))))))))))))	CCCUGAGCCGGAGCUCG-UCC&GGAAUGUUGUCUGGCUCGGGG	4.11	Chloroplast stem-loop binding protein of 41 kDa b chloroplastic
zma-miR166a-5p	Zm00001d037227_T003	1922	1942	1934	.((((((((..((((((-((((&)))).))))))-.)))))))).	ACCUGAGCCUCGGCAGC-UUCC&GGAAUGUUGUC-UGGCUCGGGG	2.055	DCD (Development and Cell Death) domain protein
zma-miR166a-5p	Zm00001d037227_T004	490	510	502	.((((((((..((((((-((((&)))).))))))-.)))))))).	ACCUGAGCCUCGGCAGC-UUCC&GGAAUGUUGUC-UGGCUCGGGG	2.055	DCD (Development and Cell Death) domain protein
zma-miR166a-5p	Zm00001d037856_T003	292	311	302	((((((-(((.((.(((((((&))))))).)).))).))))))	CCCCGA-CCAUGCUGCAUUCC&GGAAUGUUGUCUGGCUCGGGG	2.055	Rhodanese-like domain-containing protein 7
zma-miR166a-5p	Zm00001d038905_T001	1309	1329	1321	(((((.((((((((((((-(((&))).))))))))))))-)))))	UCCCGCAGCUGGACAGCA-UCC&GGAAUGUUGUCUGGCU-CGGGG	2.055	Probable beta-14-xylosyltransferase IRX10L
zma-miR166a-5p	Zm00001d040155_T004	1569	1591	1582	(((((..((((((((((((((((&))))))))))))))))--)))))	CCCUGCUGGCCAGAUAACAUUCC&GGAAUGUUGUCUGGCU--CGGGG	2.055	N/A
zma-miR166a-5p	Zm00001d042454_T001	210	231	222	(((((.(.((((((.((((((.&.)))))).))))))-).)))))	CCCCGCGCCCGGGCUGCGUUCG&GGAAUGUUGUCUGG-CUCGGGG	34.935	PSRP4
zma-miR166a-5p	Zm00001d046593_T001	1389	1414	1400	...((.((((((((((.((((((.&.))))))-)))))))))).))...	CCCCCAGCCGGAUUACUCAGCGUUCA&GGAAUGUUG-----UCUGGCUCGGGG	8.22	acid phosphatase1
zma-miR166a-5p	Zm00001d047558_T001	1649	1670	1662	(((.(((((.(((-(((.(((((&))))).))).)))-)))))-)))	CCCACGAGCUCAG-CGAGGUUCC&GGAAUGUUGUCUG-GCUCG-GGG	2.055	RING/U-box superfamily protein
zma-miR166a-5p	Zm00001d048954_T001	1097	1117	1108	((((((((((((.(((((...&...))))).))))))))))))	CCCCGGGCCGGAGGGCGUGCG&GGAAUGUUGUCUGGCUCGGGG	6.165	GDP-mannose 3%2C5-epimerase 2 isoform 1%3B GDP-mannose 3%2C5-epimerase 2 isoform 2
zma-miR166a-5p	Zm00001d049099_T010	1485	1507	1496	((((((((.(((...(((((-(((&))).)))))---))).))))))))	CCCCGAGCGGGAAGGUGACA-UCC&GGAAUGUUG---UCUGGCUCGGGG	6.165	protein disulfide isomerase1
zma-miR166a-5p	Zm00001d053675_T001	2422	2441	2432	(((((((((((..((((-((.&.)).))))-.)))))))))))	CCCCGAGCU-GAGGGCGUUCU&GGAAUGUUGUCUGGCUCGGGG	28.77	lipoxygenase10
zma-miR166a-5p	Zm00001d053675_T002	763	782	773	(((((((((((..((((-((.&.)).))))-.)))))))))))	CCCCGAGCU-GAGGGCGUUCU&GGAAUGUUGUCUGGCUCGGGG	28.77	N/A
zma-miR166a-5p	Zm00001d053675_T003	2172	2191	2182	(((((((((((..((((-((.&.)).))))-.)))))))))))	CCCCGAGCU-GAGGGCGUUCU&GGAAUGUUGUCUGGCUCGGGG	26.715	N/A
zma-miR166a-5p	Zm00001d053675_T004	2026	2045	2036	(((((((((((..((((-((.&.)).))))-.)))))))))))	CCCCGAGCU-GAGGGCGUUCU&GGAAUGUUGUCUGGCUCGGGG	28.77	N/A
zma-miR166a-5p	Zm00001d053675_T005	1438	1457	1448	(((((((((((..((((-((.&.)).))))-.)))))))))))	CCCCGAGCU-GAGGGCGUUCU&GGAAUGUUGUCUGGCUCGGGG	39.045	N/A
zma-miR166a-5p	Zm00001d053675_T006	933	952	943	(((((((((((..((((-((.&.)).))))-.)))))))))))	CCCCGAGCU-GAGGGCGUUCU&GGAAUGUUGUCUGGCUCGGGG	26.715	N/A
zma-miR166b-5p	Zm00001d004196_T003	1455	1481	1472	((((((......(((((((((((((((&)))))))))))))))------))))))	UCUUGACGCAAUAUCGGACAGCGUUCU&GGAAUGUUGUCUGGU------UCAAGG	2.055	FMN-linked oxidoreductases superfamily protein
zma-miR166b-5p	Zm00001d004196_T005	555	581	572	((((((......(((((((((((((((&)))))))))))))))------))))))	UCUUGACGCAAUAUCGGACAGCGUUCU&GGAAUGUUGUCUGGU------UCAAGG	2.055	FMN-linked oxidoreductases superfamily protein
zma-miR166b-5p	Zm00001d004196_T006	2970	2996	2987	((((((......(((((((((((((((&)))))))))))))))------))))))	UCUUGACGCAAUAUCGGACAGCGUUCU&GGAAUGUUGUCUGGU------UCAAGG	2.055	FMN-linked oxidoreductases superfamily protein
zma-miR166b-5p	Zm00001d008610_T001	353	371	363	..(((((((((....(((((&)))))-...)))))))))..	CC-UGUUCCAGACAAC-UUCC&GGAAUGUUGUCUGGUUCAAGG	24.66	Mitochondrial glycoprotein family protein
zma-miR166b-5p	Zm00001d015599_T001	865	885	876	(((..((((((((((((((..&..))))))))))))))..)))	CCUGAAGCUAGACAACAUUGA&GGAAUGUUGUCUGGUUCAAGG	2.055	Cyclase family protein
zma-miR166b-5p	Zm00001d018432_T001	1073	1096	1084	...((((((((((((((....(((&)))---.))))))))))))))...	GGAUGAACCAGACGACGAGUAUCC&GGA---AUGUUGUCUGGUUCAAGG	57.54	SAP-like protein BP-73
zma-miR166b-5p	Zm00001d021744_T001	720	741	731	(((((((((.((((.(((((((&)))))))-)))).)))))))))	CCUUGGGCUCGACACGCGUUCC&GGAAUGU-UGUCUGGUUCAAGG	6.165	NA
zma-miR166b-5p	Zm00001d024245_T001	372	390	383	((((((((((((.((((--((&))..)))).))))))))))))	CUUUGGGCCAGAGAACA--CC&GGAAUGUUGUCUGGUUCAAGG	4.11	glyoxylase1
zma-miR166b-5p	Zm00001d025581_T001	1433	1455	1446	((((((..((((((((((.....&.....))))))))))--))))))	CCUUGAUGGCCAGGCAGCGAGAA&GGAAUGUUGUCUGGU--UCAAGG	8.22	loricrin-related
zma-miR166b-5p	Zm00001d030665_T001	572	594	585	(((((.((((.(((.((.(((((&))))).)).)))-))))-)))))	CCUUGUAACCUGGAGGAGGUUCC&GGAAUGUUGUCU-GGUU-CAAGG	4.11	Membrane magnesium transporter
zma-miR166b-5p	Zm00001d033297_T010	6788	6810	6801	((..(((((((((((((((....&....)))))))))))))))--))	CCAAUUGGACCAGGCAACAGAAU&GGAAUGUUGUCUGGUUCAA--GG	2.055	Protein DA1-related 1
zma-miR166b-5p	Zm00001d035625_T001	472	492	483	.(..((((((((((((((((.&.))))))))))))))))..).	GCGGGAGCUGGACGGCAUUCA&GGAAUGUUGUCUGGUUCAAGG	10.275	Actin-depolymerizing factor 4
zma-miR166b-5p	Zm00001d035629_T001	496	516	507	.(..((((((((((((((((.&.))))))))))))))))..).	GCGGGAGCUGGACGGCAUUCA&GGAAUGUUGUCUGGUUCAAGG	8.22	Actin-depolymerizing factor 4
zma-miR166b-5p	Zm00001d038142_T025	1438	1458	1449	(((((((((((((((...(((&)))...)))))))))))))))	CUUUGAAUCAGACAAAUCUCC&GGAAUGUUGUCUGGUUCAAGG	2.055	1-(5-phosphoribosyl)-5-[(5-phosphoribosylamino)methylideneamino] imidazole-4-carboxamide isomerase chloroplastic
zma-miR166b-5p	Zm00001d041750_T002	887	908	898	(..(((((((((((((....((&))-...)))))))))))))..)	CGAUGAGCCGGACAGCUACGCC&GG-AAUGUUGUCUGGUUCAAGG	2.055	Glycine-rich RNA-binding protein 3 mitochondrial
zma-miR166b-5p	Zm00001d045744_T003	2334	2355	2346	(((((.((((((((((.(.(((&))).).))))))))))-)))))	CCUUGAAGCCAGACAAGACUCU&GGAAUGUUGUCUGGUU-CAAGG	2.055	SMAD/FHA domain-containing protein
zma-miR166b-5p	Zm00001d049496_T002	353	373	364	(((((((((((((((..(((((&)))))-.)))))))))))))))	GACGGAACCAGAAGACAUUCC&GGAAUGUUGUCUGGUUCAAGG	2.055	MOB kinase activator-like 1B
zma-miR166b-5p	Zm00001d049823_T001	435	457	446	(((((.((((((((..(((((((&)))))))--)))))))).)))))	CCUUGCAUCAGAUGUUGCAUUCC&GGAAUGU--UGUCUGGUUCAAGG	10.275	5'-methylthioadenosine/S-adenosylhomocysteine nucleosidase 2
zma-miR166m-5p	ENSRNA049478106-T1	641	663	653	(((((((((.(((((((...(((&)))-..)))))))-)))))))))	CCUUGGGCCGGGCCGGCCGGUCC&GGA-AUGUUGGCU-GGCUCGAGG	4.11	Eukaryotic small subunit ribosomal RNA
zma-miR166m-5p	ENSRNA049478113-T1	641	663	653	(((((((((.(((((((...(((&)))-..)))))))-)))))))))	CCUUGGGCCGGGCCGGCCGGUCC&GGA-AUGUUGGCU-GGCUCGAGG	2.055	Eukaryotic small subunit ribosomal RNA
zma-miR166m-5p	ENSRNA049478126-T1	639	661	651	(((((((((.(((((((...(((&)))-..)))))))-)))))))))	CCUUGGGCCGGGCCGGCCGGUCC&GGA-AUGUUGGCU-GGCUCGAGG	2.055	Eukaryotic small subunit ribosomal RNA
zma-miR166m-5p	ENSRNA049478167-T1	638	660	650	(((((((((.(((((((...(((&)))-..)))))))-)))))))))	CCUUGGGCCGGGCCGGCCGGUCC&GGA-AUGUUGGCU-GGCUCGAGG	2.055	Eukaryotic small subunit ribosomal RNA
zma-miR166m-5p	ENSRNA049479540-T1	641	663	653	(((((((((.(((((((...(((&)))-..)))))))-)))))))))	CCUUGGGCCGGGCCGGCCGGUCC&GGA-AUGUUGGCU-GGCUCGAGG	2.055	Eukaryotic small subunit ribosomal RNA
zma-miR166m-5p	ZemaCr114	2388	2412	2400	((((..(((.(((((((((((((&)))))))))))))-)))-.))))	CCUCGGGCCAGACGGACAUUGGUCC&GGA---AUGUUGG-CUGGCUCGAGG	2.055	ZemaCr11423S ribosomal RNA
zma-miR166m-5p	ZemaCr119	2388	2412	2400	(((((((((((.(.(((((...(((&)))---))))).)-)))))))))))	CCUCGGGCCAGACGGACAUUGGUCC&GGA---AUGUUGG-CUGGCUCGAGG	2.055	ZemaCr11923S ribosomal RNA
zma-miR166m-5p	Zm00001d002253_T001	284	309	296	((((((((.((.((((((.....(((&)))----.))))))-)).))))))))	CCUCGGGCGGGCCCGACGCGCUCUCC&GGA----AUGUUGG-CUGGCUCGAGG	2.055	60S ribosomal protein L27
zma-miR166m-5p	Zm00001d003767_T001	261	287	274	((((...(((((((((....(((((((&)))))))----)))))))))--.))))	CCUCCCUGGCCAGCCGCCCGGCGUUCU&GGAAUGU----UGGCUGGCU--CGAGG	106.86	Photosystem I subunit O
zma-miR166m-5p	Zm00001d004413_T001	901	921	912	(((((((((((((((.(..((&))..).)))))))))))))))	UCUCGAGCUAGCCAAGAGGCC&GGAAUGUUGGCUGGCUCGAGG	10.275	N/A
zma-miR166m-5p	Zm00001d004413_T002	1151	1171	1162	(((((((((((((((.(..((&))..).)))))))))))))))	UCUCGAGCUAGCCAAGAGGCC&GGAAUGUUGGCUGGCUCGAGG	4.11	Cysteine synthase
zma-miR166m-5p	Zm00001d004413_T003	1029	1049	1040	(((((((((((((((.(..((&))..).)))))))))))))))	UCUCGAGCUAGCCAAGAGGCC&GGAAUGUUGGCUGGCUCGAGG	16.44	N/A
zma-miR166m-5p	Zm00001d005094_T001	807	838	829	((((..........(.((((((((((((((((&))))))))))))))))-)----------))))	CCUCAAGGCGUACAGCAGCUGGCCGACGUUCC&GGAAUGUUGGCUGGCU-C----------GAGG	2.055	Bifunctional monothiol glutaredoxin-S16 chloroplastic
zma-miR166m-5p	Zm00001d005193_T001	360	385	375	((((((....((((((((((...(((&)))-..))))))))))----))))))	CCUCGACGCCGCCGGCCAGCCCAUCC&GGA-AUGUUGGCUGGC----UCGAGG	6.165	Protein LURP1
zma-miR166m-5p	Zm00001d009016_T001	554	575	565	(((((((((.((((.(((..((&))-.))).)))).)))))))))	CCUCGAGCUCGCCGCCAUGGCC&GG-AAUGUUGGCUGGCUCGAGG	4.11	Beta-amylase 3 chloroplastic
zma-miR166m-5p	Zm00001d009016_T002	493	514	504	(((((((((.((((.(((..((&))-.))).)))).)))))))))	CCUCGAGCUCGCCGCCAUGGCC&GG-AAUGUUGGCUGGCUCGAGG	4.11	Beta-amylase 3 chloroplastic
zma-miR166m-5p	Zm00001d011066_T001	697	717	708	(((.((((((((((((((...&...)))))))))))))).)))	CCUGGAGUCGGCCAACGUCAG&GGAAUGUUGGCUGGCUCGAGG	6.165	Protein kinase APK1A chloroplastic
zma-miR166m-5p	Zm00001d011066_T003	697	717	708	(((.((((((((((((((...&...)))))))))))))).)))	CCUGGAGUCGGCCAACGUCAG&GGAAUGUUGGCUGGCUCGAGG	2.055	Protein kinase APK1A chloroplastic
zma-miR166m-5p	Zm00001d011330_T001	260	280	272	(((((..((((-((((((-((((&)))).)))))).))))--)))))	CCUCGGCGGCC-GCCGGC-UUCC&GGAAUGUUGGCUGGCU--CGAGG	2.055	Cytochrome c oxidase subunit 5b-2 mitochondrial
zma-miR166m-5p	Zm00001d012232_T003	2792	2812	2803	((((((((((((.((.(((((&))))).)).))))))))))))	CUUUGGGCCAGCGGAAAUUCC&GGAAUGUUGGCUGGCUCGAGG	4.11	NA
zma-miR166m-5p	Zm00001d012529_T001	2701	2722	2713	.(((.((((((((.((((((((&)))))))).))))))))-))).	UCUCUGAGCUGGCGAAUAUUCC&GGAAUGUUGGCUGGCUC-GAGG	6.165	Zinc finger protein VAR3 chloroplastic
zma-miR166m-5p	Zm00001d012529_T002	2411	2432	2423	.(((.((((((((.((((((((&)))))))).))))))))-))).	UCUCUGAGCUGGCGAAUAUUCC&GGAAUGUUGGCUGGCUC-GAGG	2.055	Zinc finger protein VAR3 chloroplastic
zma-miR166m-5p	Zm00001d015168_T001	770	790	782	((((((.((.((((-(((((((&))))))).))))-)).))))))	CCUCGAACCAAGCC-AUAUUCC&GGAAUGUUGGCU-GGCUCGAGG	6.165	Aspartate--tRNA ligase 2 cytoplasmic
zma-miR166m-5p	Zm00001d018535_T001	366	385	378	.((((((((........(((((((((..&..)))))))))--------)))))))).	CGUCGAGCCCAGCC-ACG-UCC&GGAAUGUUGGCUGG-CUCGAGG	2.055	brick1
zma-miR166m-5p	Zm00001d020052_T001	101	120	111	((((-(((((((.((((((((&)))))))).))))))).))))	CCUC-AGUCAGUGAACAUUCU&GGAAUGUUGGCUGGCUCGAGG	2.055	GDP-mannose transporter GONST4
zma-miR166m-5p	Zm00001d020219_T002	828	848	840	.(((((((..((((((((-(((&))).))))))))-.))))))).	ACUCGGGCAAAGCCAGCG-UCC&GGAAUGUUGGCU-GGCUCGAGG	2.055	voltage-dependent anion channel protein1b
zma-miR166m-5p	Zm00001d020264_T001	573	594	585	(((((((.((((((((.(..((&))..).))))))))-)))))))	CCUCGGGCCCGGCCGAGACACC&GGAAUGUUGGCUGG-CUCGAGG	2.055	NA
zma-miR166m-5p	Zm00001d020623_T001	75	96	87	(((((..((((((((((((...&...))))))))))))-.)))))	CCUCGCCGCCGGCCAACAUGAU&GGAAUGUUGGCUGGC-UCGAGG	2.055	Copper transporter 5
zma-miR166m-5p	Zm00001d020623_T002	75	96	87	(((((..((((((((((((...&...))))))))))))-.)))))	CCUCGCCGCCGGCCAACAUGAU&GGAAUGUUGGCUGGC-UCGAGG	2.055	N/A
zma-miR166m-5p	Zm00001d021541_T003	7252	7277	7263	.(((((((((((.....(((((((((&)))))))))-----))))))))))).	ACUCGAGCUAGUUAGCUCAACAUUCC&GGAAUGUUG-----GCUGGCUCGAGG	2.055	Protein CHROMATIN REMODELING 4
zma-miR166m-5p	Zm00001d021541_T021	6228	6253	6239	.(((((((((((.....(((((((((&)))))))))-----))))))))))).	ACUCGAGCUAGUUAGCUCAACAUUCC&GGAAUGUUG-----GCUGGCUCGAGG	2.055	Protein CHROMATIN REMODELING 4
zma-miR166m-5p	Zm00001d021541_T027	6555	6580	6566	.(((((((((((.....(((((((((&)))))))))-----))))))))))).	ACUCGAGCUAGUUAGCUCAACAUUCC&GGAAUGUUG-----GCUGGCUCGAGG	4.11	N/A
zma-miR166m-5p	Zm00001d021541_T042	4335	4360	4346	.(((((((((((.....(((((((((&)))))))))-----))))))))))).	ACUCGAGCUAGUUAGCUCAACAUUCC&GGAAUGUUG-----GCUGGCUCGAGG	2.055	Protein CHROMATIN REMODELING 4
zma-miR166m-5p	Zm00001d022025_T001	378	402	389	(((((((((.(((((.......(((&)))----...))))).)))))))))	CCUCGAGCUUGCCAAGACCCGGUCC&GGA----AUGUUGGCUGGCUCGAGG	20.55	WPP domain-containing protein 2
zma-miR166m-5p	Zm00001d023376_T002	366	385	378	(((.(((((((((((..--(((&)))....)))))))))))-)))	CCUCCGAGCCGGCCGUG--UCC&GGAAUGUUGGCUGGCUCG-AGG	2.055	aluminum-induced protein homolog1
zma-miR166m-5p	Zm00001d023376_T006	61	80	73	(((.(((((((((((..--(((&)))....)))))))))))-)))	CCUCCGAGCCGGCCGUG--UCC&GGAAUGUUGGCUGGCUCG-AGG	4.11	N/A
zma-miR166m-5p	Zm00001d024342_T001	2818	2840	2831	((((.((((((((....(((((((&)))))))--..))))))))-))))	CCCGGAGCCAGAGCCUACGUUCC&GGAAUGUUGGCU--GGCUCGAGG	14.385	26S proteasome non-ATPase regulatory subunit 1 homolog B
zma-miR166m-5p	Zm00001d025103_T001	2192	2211	2203	((((.(((((((((((-((((&)))).))))))))))).))))	CCUCAAGCCAGUCAAC-UUCU&GGAAUGUUGGCUGGCUCGAGG	4.11	amine oxidase1
zma-miR166m-5p	Zm00001d025103_T002	922	941	933	((((.(((((((((((-((((&)))).))))))))))).))))	CCUCAAGCCAGUCAAC-UUCU&GGAAUGUUGGCUGGCUCGAGG	6.165	N/A
zma-miR166m-5p	Zm00001d025103_T003	2017	2036	2028	((((.(((((((((((-((((&)))).))))))))))).))))	CCUCAAGCCAGUCAAC-UUCU&GGAAUGUUGGCUGGCUCGAGG	2.055	N/A
zma-miR166m-5p	Zm00001d025749_T001	1821	1843	1834	..(((((.((((.((((((((((&))))))))))-))))-)))))..	GGUCGGGACCGGCCCGACGUUCC&GGAAUGUUGG-CUGG-CUCGAGG	2.055	Inositol transporter 1
zma-miR166m-5p	Zm00001d030074_T001	1001	1022	1013	(((.(((((((.((((((..(.&.)..))))))-))))))).)))	CCUGGGGCCAGUCCAGCAGGCA&GGAAUGUUGG-CUGGCUCGAGG	10.275	fibrillin1
zma-miR166m-5p	Zm00001d031850_T001	147	166	158	.(((((((((((((((.-(((&)))..))))))))))))))).	GUUCGAGCUAGCCAGCC-UCC&GGAAUGUUGGCUGGCUCGAGG	82.2	Protein PROTON GRADIENT REGULATION 5 chloroplastic
zma-miR166m-5p	Zm00001d032495_T001	414	438	431	((((......(((((((((((((--((&))..)))))))))))))------))))	CCUCGGCAAGGAGCCGGCCAGCG--CC&GGAAUGUUGGCUGGCUC------GAGG	12.33	Plant invertase/pectin methylesterase inhibitor superfamily protein
zma-miR166m-5p	Zm00001d033623_T007	2016	2036	2026	(((((-((((((.(((((..((&))..)))))-)))))).)))))	CCUCG-GCCAGCGCGACACCCC&GGAAUGUUG-GCUGGCUCGAGG	2.055	N/A
zma-miR166m-5p	Zm00001d033632_T001	3377	3399	3390	(((((((((..((((((.(((((&))))).))))))--)))))))))	UUUUGAGCCAGAGCCAGGGUUCC&GGAAUGUUGGCU--GGCUCGAGG	2.055	ARM repeat superfamily protein
zma-miR166m-5p	Zm00001d034581_T001	2204	2225	2216	((.((((((..((((.((((((&)))))).))))-.)))))).))	CCCUGAGCCUUGCCAUCGUUCC&GGAAUGUUGGC-UGGCUCGAGG	2.055	N/A
zma-miR166m-5p	Zm00001d034581_T003	2171	2192	2183	((.((((((..((((.((((((&)))))).))))-.)))))).))	CCCUGAGCCUUGCCAUCGUUCC&GGAAUGUUGGC-UGGCUCGAGG	2.055	NA
zma-miR166m-5p	Zm00001d034581_T006	3216	3237	3228	((.((((((..((((.((((((&)))))).))))-.)))))).))	CCCUGAGCCUUGCCAUCGUUCC&GGAAUGUUGGC-UGGCUCGAGG	4.11	NA
zma-miR166m-5p	Zm00001d038608_T001	342	364	353	....((((((((((((((((((&))))))))))))))))))....	CUUCGACCCGGCCGACCCGUUCC&GGAAU--GUUGGCUGGCUCGAGG	4.11	21.7 kDa class VI heat shock protein
zma-miR166m-5p	Zm00001d039685_T001	273	292	284	...((.(((((((((((-(((&))).))))))))))).))...	GGACGUGCCGGCCAACA-UCC&GGAAUGUUGGCUGGCUCGAGG	6.165	Probable galactinol--sucrose galactosyltransferase 5
zma-miR166m-5p	Zm00001d040450_T001	326	346	339	(((((..((((.((((.((((.&.)))).))))-))))..)))))	CCGAGGGAGCCAGCCGACA--CC&GGAAUGUUGGCUGGCUC--GAGG	4.11	uncharacterized protein [Source:UniProtKB/TrEMBL;Acc:B6SX29]
zma-miR166m-5p	Zm00001d040450_T002	306	326	319	(((((..((((.((((.((((.&.)))).))))-))))..)))))	CCGAGGGAGCCAGCCGACA--CC&GGAAUGUUGGCUGGCUC--GAGG	4.11	N/A
zma-miR166m-5p	Zm00001d043095_T001	2570	2591	2582	.(((.((((((((.((((((((&)))))))).))))))))-))).	UCUCUGAGCUAGCGAACAUUCC&GGAAUGUUGGCUGGCUC-GAGG	8.22	Zinc finger protein VAR3 chloroplastic
zma-miR166m-5p	Zm00001d043095_T002	2699	2720	2711	.(((.((((((((.((((((((&)))))))).))))))))-))).	UCUCUGAGCUAGCGAACAUUCC&GGAAUGUUGGCUGGCUC-GAGG	4.11	Zinc finger protein VAR3 chloroplastic
zma-miR166m-5p	Zm00001d043095_T003	2594	2615	2606	.(((.((((((((.((((((((&)))))))).))))))))-))).	UCUCUGAGCUAGCGAACAUUCC&GGAAUGUUGGCUGGCUC-GAGG	4.11	Zinc finger protein VAR3 chloroplastic
zma-miR166m-5p	Zm00001d043095_T004	2753	2774	2765	.(((.((((((((.((((((((&)))))))).))))))))-))).	UCUCUGAGCUAGCGAACAUUCC&GGAAUGUUGGCUGGCUC-GAGG	6.165	Zinc finger protein VAR3 chloroplastic
zma-miR166m-5p	Zm00001d043095_T006	2616	2637	2628	.(((.((((((((.((((((((&)))))))).))))))))-))).	UCUCUGAGCUAGCGAACAUUCC&GGAAUGUUGGCUGGCUC-GAGG	8.22	Zinc finger protein VAR3 chloroplastic
zma-miR166m-5p	Zm00001d043095_T007	2534	2555	2546	.(((.((((((((.((((((((&)))))))).))))))))-))).	UCUCUGAGCUAGCGAACAUUCC&GGAAUGUUGGCUGGCUC-GAGG	2.055	Zinc finger protein VAR3 chloroplastic
zma-miR166m-5p	Zm00001d046555_T001	136	157	147	((.((((((((.((((.(((.&.)))-)))).)))))))).))	CC-CGCAGCCAGCCUCGCAUUCC&GGAAUGU-UGGCUGGCU-CGAGG	16.44	embryo specific18
zma-miR166m-5p	Zm00001d048202_T001	599	620	611	((..((((((((.(((((.(((&))).)))))-))))))))..))	CCGGGAGCCAGACCAGCGCUCC&GGAAUGUUGG-CUGGCUCGAGG	4.11	Putative bifunctional inhibitor/LTP/seed storage protein family
zma-miR166m-5p	Zm00001d048202_T002	603	624	615	((..((((((((.(((((.(((&))).)))))-))))))))..))	CCGGGAGCCAGACCAGCGCUCC&GGAAUGUUGG-CUGGCUCGAGG	2.055	Putative bifunctional inhibitor/LTP/seed storage protein family
zma-miR166m-5p	Zm00001d049251_T023	5514	5537	5528	((((((((((.....(((((((((&)))))))))---..))))))))))	CCUCGAGCCGCAUUCCAGCGUUCU&GGAAUGUUGG---CUGGCUCGAGG	2.055	N/A
zma-miR166m-5p	Zm00001d049251_T024	5689	5712	5703	((((((((((....((((((((((&))))))))))---.))))))))))	CCUCGAGCCGCAUUCCAGCGUUCU&GGAAUGUUGG---CUGGCUCGAGG	2.055	N/A
zma-miR166m-5p	Zm00001d049251_T033	3744	3767	3758	((((((((((....((((((((((&))))))))))---.))))))))))	CCUCGAGCCGCAUUCCAGCGUUCU&GGAAUGUUGG---CUGGCUCGAGG	2.055	Rhamnogalacturonate lyase family protein
zma-miR166m-5p	Zm00001d049343_T001	358	379	371	((-(((...((((((((((-((((&)))).))))))))))---))).))	CC-CGAUGCGCCGGCCAGC-UUCC&GGAAUGUUGGCUGGC---UCGAGG	2.055	Glutamyl-tRNA reductase-binding protein chloroplastic
zma-miR166m-5p	Zm00001d051804_T001	1080	1104	1096	((((((.....(((((((((((-(((&))).)))))))))))-----))))))	CUUCGAGGACCGCCGGCCGGCG-UCC&GGAAUGUUGGCUGGC-----UCGAGG	2.055	Glutamine synthetase root isozyme 4
zma-miR166m-5p	Zm00001d051804_T003	1005	1029	1021	((((((.....(((((((((((-(((&))).)))))))))))-----))))))	CUUCGAGGACCGCCGGCCGGCG-UCC&GGAAUGUUGGCUGGC-----UCGAGG	10.275	N/A
zma-miR166m-5p	Zm00001d051873_T004	1795	1814	1805	.((.((((.((((((((((((((&)))))))))))))).))))-)).	CCAUG-GCCAGCCGGCUCUCC&GGAAUGUUGGCUGGCUCGAGG	2.055	Signal peptide peptidase-like 4
zma-miR166m-5p	Zm00001d051873_T005	1662	1681	1672	((.((-((((((((((..(((&)))..)))))))))).)).))	CCAUG-GCCAGCCGGCUCUCC&GGAAUGUUGGCUGGCUCGAGG	2.055	Signal peptide peptidase-like 4
zma-miR166m-5p	Zm00001d052174_T001	910	929	922	((((((.((((((((--((((.&.))))..))))))))-))))))	CCUCGACGCCGGCCG--GUUCG&GGAAUGUUGGCUGGC-UCGAGG	6.165	Cyclin-dependent kinase inhibitor 1
zma-miR166m-5p	Zm00001d052185_T001	1588	1609	1599	(((.((((((((.((.(((((((&))))))).))-))))))))-)))	CCGCGAGCCAGCGCUGCAAUCC&GGAAUGUUG-GCUGGCUCGAGG	36.99	Cyclin-D2-1
zma-miR167c-3p	Zm00001d003398_T001	437	459	450	...(((((((((((((((((...&...)))))))))))))))))...	AGAGAGGCUGCCGUGGCGUGGAG&GAUCAUGCUGUGGCAGCCUCACU	6.165	floury endosperm1
zma-miR167c-3p	Zm00001d012168_T002	472	497	487	((.((((((..(((((((((..((((&))))-.)))))))))-.))))))-))	AGAUGAGGCAGGCCACAGCACAGGUC&GAUC-AUGCUGUGGC-AGCCUCA-CU	2.055	N/A
zma-miR167c-3p	Zm00001d018632_T001	533	554	546	(((((((...(((((((((((.&.)))))))))))-..)))))))	GGUGGGGCUGGCGCAG-AUGCUC&GAUCAUGCUGUGGCAGCCUCACU	14.385	Pyridoxal 5'-phosphate synthase-like subunit PDX1.2
zma-miR167c-3p	Zm00001d018633_T001	102	123	115	(((((((...(((((((((((.&.)))))))))))-..)))))))	GGUGGGGCUGGCGCAG-AUGCUC&GAUCAUGCUGUGGCAGCCUCACU	12.33	Pyridoxal 5'-phosphate synthase-like subunit PDX1.2
zma-miR167c-3p	Zm00001d022535_T002	1456	1478	1469	(((.(((((((((((((......&......))))))))))))).)))	GGUUGGGCUGCCACAGCUGCCUA&GAUCAUGCUGUGGCAGCCUCACU	2.055	Nuclear poly(A) polymerase 3
zma-miR167c-3p	Zm00001d022535_T007	1363	1385	1376	(((.(((((((((((((......&......))))))))))))).)))	GGUUGGGCUGCCACAGCUGCCUA&GAUCAUGCUGUGGCAGCCUCACU	2.055	Nuclear poly(A) polymerase 3
zma-miR167c-3p	Zm00001d024573_T001	174	198	189	...(((((..((((((((.((((((&)))))).))))))))--)))))...	CUCGAGGCGAUGCUACAGGAUGAUC&GAUCAUGCUGUGGCA--GCCUCACU	8.22	Probable prefoldin subunit 2
zma-miR167c-3p	Zm00001d025140_T001	225	246	237	.(((((((.-(((((((.(((((&))))).)))))))..))))))).	CGUGAGGUA-CCACAGCUUGGUC&GAUCAUGCUGUGGCAGCCUCACU	18.495	Anthranilate synthase beta subunit 1 chloroplastic
zma-miR167c-3p	Zm00001d025140_T002	333	354	345	.(((((((.-(((((((.(((((&))))).)))))))..))))))).	CGUGAGGUA-CCACAGCUUGGUC&GAUCAUGCUGUGGCAGCCUCACU	8.22	Anthranilate synthase beta subunit 1 chloroplastic
zma-miR167c-3p	Zm00001d029325_T001	178	200	191	((((((((((((((((..(((&)))..))))))))))))))))	AUCGGGGCUGCCGCAGCUCCACG&GAUCAUGCUGUGGCAGCCUCACU	32.88	RNA-binding protein CP29B chloroplastic
zma-miR167c-3p	Zm00001d029325_T002	178	200	191	((((((((((((((((..(((&)))..))))))))))))))))	AUCGGGGCUGCCGCAGCUCCACG&GAUCAUGCUGUGGCAGCCUCACU	28.77	RNA-binding protein CP29B chloroplastic
zma-miR167c-3p	Zm00001d031136_T001	291	316	307	((...(((((((.(((((((.&.))))))).)))))))...))	UGUGCAGGAUUGGCUACAGCAUGAUC&GAUCAUGCUGUGGC--AGCCU-CACU	14.385	cysteine synthase2
zma-miR167c-3p	Zm00001d031136_T002	282	307	298	.(((.(((....((((((((((((((&))))))))))))))--..)))-))).	UGUGCAGGAUUGGCUACAGCAUGAUC&GAUCAUGCUGUGGC--AGCCU-CACU	4.11	N/A
zma-miR167c-3p	Zm00001d033038_T001	208	229	221	((.((((((((((.(((((....((((&))))----)))))-)))))))))).))	GGUGAGGCUGCUG-AGCGUGAGG&GAUCAUGCUGUGGCAGCCUCACU	16.44	Stress enhanced protein 1 chloroplastic
zma-miR167c-3p	Zm00001d038222_T004	249	276	267	(((((((......(((.((((((((((.&.))))))))))-)))----..)))))))	AGUGAGGGCGCUGGCCGGCGGCGUGAUG&GAUCAUGCUGU-GGC----AGCCUCACU	2.055	Probable magnesium transporter NIPA4
zma-miR167c-3p	Zm00001d039305_T002	822	846	837	((((..(((((.(((((((((((((&))))))))))))).)))))--))))	GGUGCUGGGCUACUACAGCAUGAUU&GAUCAUGCUGUGGCAGCCU--CACU	2.055	RNA polymerase I-associated factor PAF67
zma-miR167c-3p	Zm00001d044228_T001	973	996	987	.(.(((((..((((-((((((((((&)))))))))).))))--))))).).	CGCGAGGUCGUGCC-CGGCAUGAUC&GAUCAUGCUGUGGCA--GCCUCACU	14.385	thiamine biosynthesis2
zma-miR167c-3p	Zm00001d048709_T002	975	997	988	..(((.((((((((((((...&...))))))))))))-)))..	AGUGGGGC-GCUGACGGGGUGAUC&GAUCAUGCUGU-GGCAGCCUCACU	2.055	benzoxazinless1
zma-miR167c-3p	Zm00001d053857_T002	1741	1771	1754	((((((((((((((.........(((-(((((&))))).)))---------))))))))))))))	GGUGAGGCUGCUGCCGGUGCGAUGGC-UGGUC&GAUCAUGCU---------GUGGCAGCCUCACU	2.055	T-complex protein 1 subunit eta
zma-miR167c-3p	Zm00001d053857_T003	1798	1828	1811	((((((((((((((.........(((-(((((&))))).)))---------))))))))))))))	GGUGAGGCUGCUGCCGGUGCGAUGGC-UGGUC&GAUCAUGCU---------GUGGCAGCCUCACU	2.055	T-complex protein 1 subunit eta
zma-miR167c-3p	Zm00001d053857_T006	749	779	762	((((((((((((((.........(((-(((((&))))).)))---------))))))))))))))	GGUGAGGCUGCUGCCGGUGCGAUGGC-UGGUC&GAUCAUGCU---------GUGGCAGCCUCACU	4.11	T-complex protein 1 subunit eta
zma-miR167g-3p	Zm00001d002275_T010	4435	4459	4445	((((((((.((((((.....((((.&.))))-----)))))).))))))))	GAUGAGGCAACAGCAGCAGUUGACG&GGUCA-----UGCUGUAGUUUCAUC	2.055	N/A
zma-miR167g-3p	Zm00001d002275_T021	4365	4389	4375	((((((((.((((((.....((((.&.))))-----)))))).))))))))	GAUGAGGCAACAGCAGCAGUUGACG&GGUCA-----UGCUGUAGUUUCAUC	4.11	N/A
zma-miR167g-3p	Zm00001d002275_T025	5010	5034	5020	((((((((.((((((.....((((.&.))))-----)))))).))))))))	GAUGAGGCAACAGCAGCAGUUGACG&GGUCA-----UGCUGUAGUUUCAUC	4.11	ABC transporter C family member 2
zma-miR167g-3p	Zm00001d002275_T028	5138	5162	5148	((((((((.((((((.....((((.&.))))-----)))))).))))))))	GAUGAGGCAACAGCAGCAGUUGACG&GGUCA-----UGCUGUAGUUUCAUC	2.055	ABC transporter C family member 2
zma-miR167g-3p	Zm00001d002275_T035	4934	4958	4944	((((((((.((((((.....((((.&.))))-----)))))).))))))))	GAUGAGGCAACAGCAGCAGUUGACG&GGUCA-----UGCUGUAGUUUCAUC	2.055	ABC transporter C family member 2
zma-miR167g-3p	Zm00001d002275_T038	4358	4382	4368	((((((((.((((((.....((((.&.))))-----)))))).))))))))	GAUGAGGCAACAGCAGCAGUUGACG&GGUCA-----UGCUGUAGUUUCAUC	2.055	N/A
zma-miR167g-3p	Zm00001d003378_T008	2090	2117	2108	(((((((((........(.(((((((((&))))))))).)--------)))))))))	GAUGAAACUUGCAAAUUAGAGUAUGGCC&GGUCAUGCUGU--------AGUUUCAUC	2.055	N/A
zma-miR167g-3p	Zm00001d003378_T010	2791	2818	2809	(((((((((........(.(((((((((&))))))))).)--------)))))))))	GAUGAAACUUGCAAAUUAGAGUAUGGCC&GGUCAUGCUGU--------AGUUUCAUC	2.055	mediator of paramutation1
zma-miR167g-3p	Zm00001d003378_T012	2204	2231	2222	(((((((((........(.(((((((((&))))))))).)--------)))))))))	GAUGAAACUUGCAAAUUAGAGUAUGGCC&GGUCAUGCUGU--------AGUUUCAUC	2.055	N/A
zma-miR167g-3p	Zm00001d005578_T001	1178	1198	1190	((((((((((..(((((-((((&)))).)))))--))))))))))	GAUGGAGCUGGCCAGCA-GGCU&GGUCAUGCUG--UAGUUUCAUC	4.11	bZIP transcription factor 11
zma-miR167g-3p	Zm00001d006317_T001	2698	2716	2707	(((((..-((((((((((((&))))))))))))...)))))	GAUGAUA-UACAGCGUGACC&GGUCAUGCUGUAGUUUCAUC	2.055	Putative E3 ubiquitin-protein ligase RF4
zma-miR167g-3p	Zm00001d006317_T002	2796	2814	2805	(((((..-((((((((((((&))))))))))))...)))))	GAUGAUA-UACAGCGUGACC&GGUCAUGCUGUAGUUUCAUC	2.055	Putative E3 ubiquitin-protein ligase RF4
zma-miR167g-3p	Zm00001d006317_T003	3960	3978	3969	(((((..-((((((((((((&))))))))))))...)))))	GAUGAUA-UACAGCGUGACC&GGUCAUGCUGUAGUUUCAUC	2.055	Putative E3 ubiquitin-protein ligase RF4
zma-miR167g-3p	Zm00001d006317_T004	2609	2627	2618	(((((..-((((((((((((&))))))))))))...)))))	GAUGAUA-UACAGCGUGACC&GGUCAUGCUGUAGUUUCAUC	2.055	N/A
zma-miR167g-3p	Zm00001d006836_T001	1175	1194	1185	(((((((((((.(..(((((&)))))..).)))))))))))	GAUGAAGCUGCUGAUUGACU&GGUCAUGCUGUAGUUUCAUC	4.11	alpha/beta-Hydrolases superfamily protein
zma-miR167g-3p	Zm00001d007572_T001	2753	2772	2764	((((((..(((((((-((((.&.)))).)))))))-.))))))	GAUGAAUCCUGCGGC-UGACG&GGUCAUGCUGUAG-UUUCAUC	2.055	CRM family member3
zma-miR167g-3p	Zm00001d008727_T001	1572	1594	1582	(((((((((((...(((..((((&))))..)))---)))))))))))	GAUGAAGCUGCAAGAGCUGGGCU&GGUCAUGCU---GUAGUUUCAUC	2.055	phospholipase D2
zma-miR167g-3p	Zm00001d008727_T004	1559	1581	1569	(((((((((((...(((..((((&))))..)))---)))))))))))	GAUGAAGCUGCAAGAGCUGGGCU&GGUCAUGCU---GUAGUUUCAUC	2.055	phospholipase D2
zma-miR167g-3p	Zm00001d010431_T001	832	849	842	(((((((((((..((((.....((((&))))-----))))..)))))))))))	GAUGAGACUGA--CAUGGCC&GGUCAUGCUGUAGUUUCAUC	2.055	Elongation factor 1-beta
zma-miR167g-3p	Zm00001d011684_T006	3763	3783	3773	((((((((((..((((((((.&.))))))))-.))))))))))	GAUGAAACUGAGAGUGUGACA&GGUCAUGCU-GUAGUUUCAUC	2.055	N/A
zma-miR167g-3p	Zm00001d012087_T005	1115	1134	1125	(((((.(((((((.((-((((&)))).))-))))))).)))))	GAUGAUGCUGCAGACA-GACC&GGUCAUG-CUGUAGUUUCAUC	4.11	Sas10/Utp3/C1D family
zma-miR167g-3p	Zm00001d012205_T001	671	697	687	((((((......((((((((.((((((&))))))-))))))))------))))))	GGUGGAACGCUAGCUGCAGCGGUGGCC&GGUCAU-GCUGUAGU------UUCAUC	2.055	SNARE associated Golgi protein family
zma-miR167g-3p	Zm00001d012205_T002	563	589	579	((((((......((((((((.((((((&))))))-))))))))------))))))	GGUGGAACGCUAGCUGCAGCGGUGGCC&GGUCAU-GCUGUAGU------UUCAUC	6.165	SNARE associated Golgi protein family
zma-miR167g-3p	Zm00001d012557_T001	234	256	247	(((((.((...(((.((((((((&)))))))).)))---)).)))))	GGUGAUGCAGAUGCUGCGUGACC&GGUCAUGCUGUA---GUUUCAUC	620.61	DNA-directed RNA polymerases II and IV subunit 5A
zma-miR167g-3p	Zm00001d014524_T003	6195	6215	6205	(((((((((((.(.(((((((&)))))))-).)))))))))))	GAUGAAGCUGCUGCCAUGGCC&GGUCAUG-CUGUAGUUUCAUC	2.055	TIM-barrel signal transduction protein isoform 2
zma-miR167g-3p	Zm00001d014524_T005	4677	4697	4687	(((((((((((.(.(((((((&)))))))-).)))))))))))	GAUGAAGCUGCUGCCAUGGCC&GGUCAUG-CUGUAGUUUCAUC	2.055	TIM-barrel signal transduction protein isoform 2
zma-miR167g-3p	Zm00001d014524_T006	2210	2230	2220	(((((((((((.(.(((((((&)))))))-).)))))))))))	GAUGAAGCUGCUGCCAUGGCC&GGUCAUG-CUGUAGUUUCAUC	2.055	TIM-barrel signal transduction protein isoform 2
zma-miR167g-3p	Zm00001d014524_T008	4378	4398	4388	(((((((((((.(.(((((((&)))))))-).)))))))))))	GAUGAAGCUGCUGCCAUGGCC&GGUCAUG-CUGUAGUUUCAUC	2.055	N/A
zma-miR167g-3p	Zm00001d014524_T010	3246	3266	3256	(((((((((((.(.(((((((&)))))))-).)))))))))))	GAUGAAGCUGCUGCCAUGGCC&GGUCAUG-CUGUAGUUUCAUC	2.055	TIM-barrel signal transduction protein isoform 2
zma-miR167g-3p	Zm00001d014656_T002	1201	1224	1211	((-(((.(((((((((....(((((&)))))----)))))))))-))).))	GA-GAAUGCUGCAGCAGCCAUGACC&GGUCA----UGCUGUAGU-UUCAUC	2.055	GATA transcription factor 24
zma-miR167g-3p	Zm00001d014993_T002	1156	1173	1164	((((-(((-(((((((((((&))))))))))).))).))))	GGUG-AGC-GCAGUAUGACC&GGUCAUGCUGUAGUUUCAUC	4.11	N/A
zma-miR167g-3p	Zm00001d014993_T003	1469	1486	1477	..(((((.((((((((((((&)))))))))))).)))))..	GGUG-AGC-GCAGUAUGACC&GGUCAUGCUGUAGUUUCAUC	2.055	Luminal-binding protein 2
zma-miR167g-3p	Zm00001d014993_T005	1545	1562	1553	((((-(((-(((((((((((&))))))))))).))).))))	GGUG-AGC-GCAGUAUGACC&GGUCAUGCUGUAGUUUCAUC	2.055	N/A
zma-miR167g-3p	Zm00001d016365_T006	1432	1453	1443	.(((.((((((((((..(((((&)))))-.))))))))))-))).	UAUGCAGGCUGCAGCUUUGGCC&GGUCA-UGCUGUAGUUU-CAUC	2.055	dihydrolipoamide S-acetyltransferase1
zma-miR167g-3p	Zm00001d016719_T001	1032	1050	1041	(((((((.-((((.((((((&)))))).))))..)))))))	GAUGAAGG-GCGGGAUGGCC&GGUCAUGCUGUAGUUUCAUC	8.22	U-box domain-containing protein 29
zma-miR167g-3p	Zm00001d017476_T001	1161	1185	1176	(((((((.((.....((((((((((&))))))))))-----)).)))))))	GAUGAAGGUAUGCCUCAGCAUGGCC&GGUCAUGCUG-----UAGUUUCAUC	4.11	Chaperone protein dnaJ 3
zma-miR167g-3p	Zm00001d017476_T002	1082	1106	1097	(((((((.((.....((((((((((&))))))))))-----)).)))))))	GAUGAAGGUAUGCCUCAGCAUGGCC&GGUCAUGCUG-----UAGUUUCAUC	6.165	Chaperone protein dnaJ 3
zma-miR167g-3p	Zm00001d018896_T002	1965	1984	1975	(((((((((..((((.((((&)))).))))..)))))))))	GGUGAAGCUUGAGCAAGGCC&GGUCAUGCUGUAGUUUCAUC	2.055	evolutionarily conserved C-terminal region 2
zma-miR167g-3p	Zm00001d018896_T003	1890	1909	1900	(((((((((..((((.((((&)))).))))..)))))))))	GGUGAAGCUUGAGCAAGGCC&GGUCAUGCUGUAGUUUCAUC	2.055	N/A
zma-miR167g-3p	Zm00001d018896_T007	1701	1720	1711	(((((((((..((((.((((&)))).))))..)))))))))	GGUGAAGCUUGAGCAAGGCC&GGUCAUGCUGUAGUUUCAUC	4.11	N/A
zma-miR167g-3p	Zm00001d018896_T009	1900	1919	1910	(((((((((..((((.((((&)))).))))..)))))))))	GGUGAAGCUUGAGCAAGGCC&GGUCAUGCUGUAGUUUCAUC	4.11	evolutionarily conserved C-terminal region 2
zma-miR167g-3p	Zm00001d019718_T001	775	796	786	...((((((((((((((-((((&)))).))))))))))))))...	GAUGAGGCUAGCAGCGAUGACA&GGUCAU-GCUGU-AGUUUCAUC	22.605	CXIP4
zma-miR167g-3p	Zm00001d020485_T001	503	521	513	((((((((.((((((((-((&)).)))))))).))))))))	GGUGAAACAACAGCAUG-CU&GGUCAUGCUGUAGUUUCAUC	6.165	Golgi SNAP receptor complex member 1
zma-miR167g-3p	Zm00001d020485_T002	921	939	931	((((((((.((((((((-((&)).)))))))).))))))))	GGUGAAACAACAGCAUG-CU&GGUCAUGCUGUAGUUUCAUC	4.11	Golgi SNAP receptor complex member 1
zma-miR167g-3p	Zm00001d020664_T002	6385	6406	6395	((((((((((((.(((((((..&..))))))).))))))))))))	GGUGAAAUUGCAGAGCAUGACG&GGUCAUGCU--GUAGUUUCAUC	2.055	Gamma-tubulin complex component 3
zma-miR167g-3p	Zm00001d020664_T007	4768	4789	4778	(((((((((((..((((((((.&.))))))))--)))))))))))	GGUGAAAUUGCAGAGCAUGACG&GGUCAUGCU--GUAGUUUCAUC	2.055	N/A
zma-miR167g-3p	Zm00001d020664_T030	5098	5119	5108	(((((((((((..((((((((.&.))))))))--)))))))))))	GGUGAAAUUGCAGAGCAUGACG&GGUCAUGCU--GUAGUUUCAUC	2.055	N/A
zma-miR167g-3p	Zm00001d020666_T018	3109	3130	3119	(((((((((((..((((((((.&.))))))))--)))))))))))	GGUGAAAUUGCAGAGCAUGACG&GGUCAUGCU--GUAGUUUCAUC	2.055	N/A
zma-miR167g-3p	Zm00001d020861_T001	451	472	462	((.((.((((((((((((.(((&)))-))))))))))))-)).))	GACGACGACUGCAGCGUGUGCC&GGU-CAUGCUGUAGUU-UCAUC	4.11	Protein binding protein
zma-miR167g-3p	Zm00001d021133_T001	1633	1657	1648	((((((.....((((((((((((..&..))))))))))))-----))))))	GGUGAAGCAUAGCUACAGCGUGGAA&GGUCAUGCUGUAGU-----UUCAUC	6.165	N/A
zma-miR167g-3p	Zm00001d021569_T001	1224	1248	1235	((((((((((.(((((....(((((&)))))----)))))-))))))))))	GAUGAAGCUGUCGGUGUUGCUGGCC&GGUCA----UGCUG-UAGUUUCAUC	8.22	Transparent testa 12 protein
zma-miR167g-3p	Zm00001d021624_T003	1514	1536	1527	(((((((((...(.((.((((((&)))))).)).)---)))))))))	GGUGAAGCUCGAAGAGGGUGACC&GGUCAUGCUGU---AGUUUCAUC	4.11	tRNA wybutosine-synthesizing protein 2/3/4
zma-miR167g-3p	Zm00001d021624_T011	1519	1541	1532	(((((((((...(.((.((((((&)))))).)).)---)))))))))	GGUGAAGCUCGAAGAGGGUGACC&GGUCAUGCUGU---AGUUUCAUC	2.055	tRNA wybutosine-synthesizing protein 2/3/4
zma-miR167g-3p	Zm00001d021624_T027	1511	1533	1524	(((((((((...(.((.((((((&)))))).)).)---)))))))))	GGUGAAGCUCGAAGAGGGUGACC&GGUCAUGCUGU---AGUUUCAUC	2.055	tRNA wybutosine-synthesizing protein 2/3/4
zma-miR167g-3p	Zm00001d022134_T002	565	582	575	((((((((((.--(((((((&)))))))...))))))))))	GAUGAGACUGA--CAUGGCC&GGUCAUGCUGUAGUUUCAUC	2.055	N/A
zma-miR167g-3p	Zm00001d025533_T001	701	724	715	((((((((((....(((((((((.&.)))))))))----))))))))))	GGUGGAGCUGAACCCGGCGUGGCA&GGUCAUGCUG----UAGUUUCAUC	4.11	NAD(P)-linked oxidoreductase superfamily protein
zma-miR167g-3p	Zm00001d027757_T001	678	700	688	..((((((((((((.((.((((&)))).))-))))))))))))..	GAUGGAGCGGCUGAGGCGUGACA&GGUCAUGCU---GUAGUUUCAUC	2.055	Heat stress transcription factor A-6b
zma-miR167g-3p	Zm00001d028399_T001	1511	1534	1524	((((((...((((((((((.((((&))))-))))))))))---))))))	GAUGAGGUGGCUGCAGCAUGGACU&GGUC-AUGCUGUAGU---UUCAUC	4.11	Thaumatin-like protein 1
zma-miR167g-3p	Zm00001d029036_T002	294	311	304	(((((((((((((-(((-((&)).))).)))))))))))))	GAUGAGGCUGCAG-GUG-CC&GGUCAUGCUGUAGUUUCAUC	2.055	Hydroxyacylglutathione hydrolase cytoplasmic
zma-miR167g-3p	Zm00001d029601_T001	1128	1154	1138	(((((((((((...(((....((((((&))))))----)))---)))))))))))	GAUGAGACUAUGAGAGCGCCGGUGGCC&GGUCAU----GCU---GUAGUUUCAUC	2.055	LOB domain-containing protein 38
zma-miR167g-3p	Zm00001d029601_T003	1146	1172	1156	(((((((((((...(((....((((((&))))))----)))---)))))))))))	GAUGAGACUAUGAGAGCGCCGGUGGCC&GGUCAU----GCU---GUAGUUUCAUC	2.055	LOB domain-containing protein 38
zma-miR167g-3p	Zm00001d029716_T001	105	127	115	(((((((((((((..(((.((..&..)).)))-.)))))))))))))	GGUGAAGCUGCACCUGCAGGACA&GGUCAUGC---UGUAGUUUCAUC	6.165	Heavy metal transport/detoxification superfamily protein
zma-miR167g-3p	Zm00001d029716_T002	105	127	115	(((((((((((((..(((.((..&..)).)))-.)))))))))))))	GGUGAAGCUGCACCUGCAGGACA&GGUCAUGC---UGUAGUUUCAUC	8.22	Heavy metal transport/detoxification superfamily protein
zma-miR167g-3p	Zm00001d030014_T006	704	725	714	(((((((((((.(((..(((((&)))))--))).)))))))))))	GAUGAAAUUAUUGCAAUUGGCC&GGUCA--UGCUGUAGUUUCAUC	2.055	N/A
zma-miR167g-3p	Zm00001d030014_T012	1014	1035	1024	(((((((((((.(((..(((((&)))))--))).)))))))))))	GAUGAAAUUAUUGCAAUUGGCC&GGUCA--UGCUGUAGUUUCAUC	2.055	Tobamovirus multiplication protein 2A
zma-miR167g-3p	Zm00001d031136_T003	355	373	364	(((.-(((((((((((((((&)))))))))))))))..)))	GAUU-GGCUACAGCAUGAUC&GGUCAUGCUGUAGUUUCAUC	6.165	cysteine synthase2
zma-miR167g-3p	Zm00001d031168_T001	470	491	481	(((((.(((((((((.(((((.&.)))))-)))))))))-)))))	GGUGGCGGCUACGGCGGUGGCG&GGUCAU-GCUGUAGUU-UCAUC	106.86	Glycine-rich RNA-binding protein 2
zma-miR167g-3p	Zm00001d031522_T003	3016	3034	3025	((((-(((((.((((((((.&.)))))))).))))).))))	GAUG-AACUGAAGCAUGACG&GGUCAUGCUGUAGUUUCAUC	8.22	N/A
zma-miR167g-3p	Zm00001d031522_T006	3133	3151	3142	...((((((.(((((((.(((((&)))))-)))))))-))))))...	GAUG-AACUGAAGCAUGACG&GGUCAUGCUGUAGUUUCAUC	6.165	Auxin response factor 1
zma-miR167g-3p	Zm00001d031522_T007	3196	3214	3205	((((-(((((.((((((((.&.)))))))).))))).))))	GAUG-AACUGAAGCAUGACG&GGUCAUGCUGUAGUUUCAUC	4.11	Auxin response factor 1
zma-miR167g-3p	Zm00001d032156_T004	2488	2506	2498	((((((((((((((-(((..&..))).))))))))))))))	GGUGAGGCUAUAGC-UGAGG&GGUCAUGCUGUAGUUUCAUC	2.055	Omega-6 fatty acid desaturase chloroplastic
zma-miR167g-3p	Zm00001d032156_T006	4879	4897	4889	((((((((((((((-(((..&..))).))))))))))))))	GGUGAGGCUAUAGC-UGAGG&GGUCAUGCUGUAGUUUCAUC	2.055	Omega-6 fatty acid desaturase chloroplastic
zma-miR167g-3p	Zm00001d032156_T007	821	840	831	...((((((..(((((((((&)))))))))..))))))...	GUGGAGAUUUAAGCAUGACC&GGUCAUGCUGUAGUUUCAUC	2.055	Omega-6 fatty acid desaturase chloroplastic
zma-miR167g-3p	Zm00001d032156_T009	577	596	587	...((((((..(((((((((&)))))))))..))))))...	GUGGAGAUUUAAGCAUGACC&GGUCAUGCUGUAGUUUCAUC	2.055	Omega-6 fatty acid desaturase chloroplastic
zma-miR167g-3p	Zm00001d034486_T002	718	736	728	((((......((((((((((((.((((((&))))))-))))))))))))------))))	GAUGCUGCUGCAG-AUGACC&GGUCAUGCUGUAGUUUCAUC	2.055	Small GTP-binding protein domain
zma-miR167g-3p	Zm00001d034768_T003	722	746	736	(((((.....(((((((.(((((((&)))))))-)))))))----.)))))	GGUGGCGAUCGCUACAGCCGUGACC&GGUCAUG-CUGUAGU----UUCAUC	2.055	Glycine-rich RNA-binding protein RZ1A
zma-miR167g-3p	Zm00001d035001_T001	195	213	205	(((((......(((((((((((((.((((&))))-)))))))))))))------)))))	GGUGGAGCUGCAG-GUGCCC&GGUCAUGCUGUAGUUUCAUC	137.685	ferredoxin1
zma-miR167g-3p	Zm00001d035002_T001	162	180	172	.(.(((((((((((((.((((&))))-))))))))))))).).	GGUGGAGCUGCAG-GUGCCC&GGUCAUGCUGUAGUUUCAUC	30.825	ferredoxin5
zma-miR167g-3p	Zm00001d035087_T001	531	551	541	((((.((((((((((((.(((&)))-)))))))))))).))))	GAUGUGGCUAUGGCAUGAACU&GGU-CAUGCUGUAGUUUCAUC	4.11	60S acidic ribosomal protein P1
zma-miR167g-3p	Zm00001d035156_T002	1398	1415	1408	.((((((((((((((--(((&)))..)))))))))))))).	AGUGGGGCUACAGCA--ACC&GGUCAUGCUGUAGUUUCAUC	2.055	Glyceraldehyde-3-phosphate dehydrogenase 2%2C cytosolic
zma-miR167g-3p	Zm00001d035156_T008	1006	1023	1016	.((((((((((((((--(((&)))..)))))))))))))).	AGUGGGGCUACAGCA--ACC&GGUCAUGCUGUAGUUUCAUC	2.055	Glyceraldehyde-3-phosphate dehydrogenase 2%2C cytosolic
zma-miR167g-3p	Zm00001d035492_T001	1586	1603	1596	((((((((((((((-((-((&)).)).))))))))))))))	GGUGGAGCUGCGGC-UG-CC&GGUCAUGCUGUAGUUUCAUC	2.055	N/A
zma-miR167g-3p	Zm00001d035492_T002	1466	1483	1476	((((((((((((((-((-((&)).)).))))))))))))))	GGUGGAGCUGCGGC-UG-CC&GGUCAUGCUGUAGUUUCAUC	2.055	IQ-domain 3
zma-miR167g-3p	Zm00001d035901_T002	603	627	618	((((((...(((..(((((((((((&)))))))))))--)))---))))))	GGUGGACAUGCUUGACGGCGUGACC&GGUCAUGCUGU--AGU---UUCAUC	4.11	60S ribosomal protein L9-1
zma-miR167g-3p	Zm00001d038365_T001	891	910	900	((((((((-((((((((..((&))-.)))))))).))))))))	GAUGGGGC-ACAGCGUGCUCC&GG-UCAUGCUGUAGUUUCAUC	2.055	Aldo-keto reductase family 4 member C9
zma-miR167g-3p	Zm00001d038365_T002	870	889	879	((((((((-((((((((..((&))-.)))))))).))))))))	GAUGGGGC-ACAGCGUGCUCC&GG-UCAUGCUGUAGUUUCAUC	2.055	Aldo-keto reductase family 4 member C9
zma-miR167g-3p	Zm00001d038365_T003	870	889	879	((((((((-((((((((..((&))-.)))))))).))))))))	GAUGGGGC-ACAGCGUGCUCC&GG-UCAUGCUGUAGUUUCAUC	4.11	Aldo-keto reductase family 4 member C9
zma-miR167g-3p	Zm00001d038365_T006	830	849	839	((((((((-((((((((..((&))-.)))))))).))))))))	GAUGGGGC-ACAGCGUGCUCC&GG-UCAUGCUGUAGUUUCAUC	6.165	Aldo-keto reductase family 4 member C9
zma-miR167g-3p	Zm00001d038365_T008	420	439	429	((((((((-((((((((..((&))-.)))))))).))))))))	GAUGGGGC-ACAGCGUGCUCC&GG-UCAUGCUGUAGUUUCAUC	2.055	Aldo-keto reductase family 4 member C9
zma-miR167g-3p	Zm00001d038904_T001	570	591	582	((((((..((((((((((..((&))..))))))))))--))))))	GGUGAAGCACUGCGGCAUCUCC&GGUCAUGCUGUAGU--UUCAUC	2.055	Threonine synthase 1 chloroplastic
zma-miR167g-3p	Zm00001d039745_T003	923	946	933	(((((((((((...((((.((((.&.))))-))))---)))))))))))	GAUGAAGCUGCAAAAGCAUUGGCG&GGUCA-UGCU---GUAGUUUCAUC	2.055	Protein phosphatase 2C
zma-miR167g-3p	Zm00001d040233_T002	444	462	454	(((((((((((((.(-((((&)))).).)))))))))))))	GAUGGAGCUGCAGGA-GGCU&GGUCAUGCUGUAGUUUCAUC	2.055	Protein AATF
zma-miR167g-3p	Zm00001d040233_T003	444	462	454	(((((((((((((.(-((((&)))).).)))))))))))))	GAUGGAGCUGCAGGA-GGCU&GGUCAUGCUGUAGUUUCAUC	4.11	Protein AATF
zma-miR167g-3p	Zm00001d040233_T004	444	462	454	(((((((((((((.(-((((&)))).).)))))))))))))	GAUGGAGCUGCAGGA-GGCU&GGUCAUGCUGUAGUUUCAUC	2.055	N/A
zma-miR167g-3p	Zm00001d040416_T002	540	558	550	(((((((((..((((-((((&)))).))))..)))))))))	GAUGAAGCUCAAGCG-GGCC&GGUCAUGCUGUAGUUUCAUC	2.055	DNA gyrase subunit B mitochondrial
zma-miR167g-3p	Zm00001d042257_T001	182	202	193	.((((((((((.(((....(((((&)))))----))).)))))))))).	GGUGAAGGCGGCGGCGCGGCC&GGUCAUGCUGUAGU-UUCAUC	16.44	Photosynthetic NDH subunit of subcomplex B 5 chloroplastic
zma-miR167g-3p	Zm00001d042341_T001	505	525	516	(((((...(((((((((((..&..)))))))))))-..)))))	GAUGACUUCUACAGCGUGAAU&GGUCAUGCUGUAG-UUUCAUC	6.165	NA
zma-miR167g-3p	Zm00001d042673_T001	1166	1183	1176	(((((.((((((((--((((&))))..)))))))).)))))	GGUGGCACUACAGC--GGCC&GGUCAUGCUGUAGUUUCAUC	18.495	Amidophosphoribosyltransferase
zma-miR167g-3p	Zm00001d042726_T001	166	186	176	((.(((((....(((((((((&)))))))))-...))))).))	GAAGAAGCGAUGGGCGUGACC&GGUCAUGCU-GUAGUUUCAUC	2.055	Protein BOLA2
zma-miR167g-3p	Zm00001d043382_T001	1370	1390	1381	(((((((....((((((((((&))))))))))-...)))))))	GAUGGGAGGAUCAGCAUGGCC&GGUCAUGCUG-UAGUUUCAUC	6.165	glutamate-oxaloacetate transaminase1
zma-miR167g-3p	Zm00001d043382_T002	1181	1201	1192	(((((((....((((((((((&))))))))))-...)))))))	GAUGGGAGGAUCAGCAUGGCC&GGUCAUGCUG-UAGUUUCAUC	2.055	N/A
zma-miR167g-3p	Zm00001d043382_T003	371	391	382	(((((((....((((((((((&))))))))))-...)))))))	GAUGGGAGGAUCAGCAUGGCC&GGUCAUGCUG-UAGUUUCAUC	6.165	N/A
zma-miR167g-3p	Zm00001d043382_T004	1095	1115	1106	(((((((....((((((((((&))))))))))-...)))))))	GAUGGGAGGAUCAGCAUGGCC&GGUCAUGCUG-UAGUUUCAUC	8.22	N/A
zma-miR167g-3p	Zm00001d043497_T001	662	684	672	((((((((.((...(((((((((&)))))))))---)).))))))))	GAUGAGACCACGAAAGCAUGAUC&GGUCAUGCU---GUAGUUUCAUC	2.055	Heat-and acid-stable phosphoprotein [Source:UniProtKB/TrEMBL;Acc:B6SNE2]
zma-miR167g-3p	Zm00001d044468_T002	993	1014	1004	((((((((((.((..(((((((&)))))))-.))-))))))))))	GAUGGGACUAUCAUUCGUGGCC&GGUCAUG-CUG-UAGUUUCAUC	2.055	maternal effect embryo arrest 18
zma-miR167g-3p	Zm00001d045348_T001	472	492	483	((((((.((((((((-((.(((&)))-)).))))))))-))))))	GGUGGGUGCUGCAGC-UGCACC&GGU-CAUGCUGUAGU-UUCAUC	2.055	Lactoylglutathione lyase / glyoxalase I family protein
zma-miR167g-3p	Zm00001d046492_T001	463	485	473	.(..(((((((((((-((((&)))).)))))))))))..).	GAUGAAGCUGCACACCAAGGACC&GGUC-AUG--CUGUAGUUUCAUC	20.55	N/A
zma-miR167g-3p	Zm00001d046492_T002	541	563	551	.(..(((((((((((-((((&)))).)))))))))))..).	GAUGAAGCUGCACACCAAGGACC&GGUC-AUG--CUGUAGUUUCAUC	10.275	elongated mesocotyl2
zma-miR167g-3p	Zm00001d046492_T003	363	385	373	.(..(((((((((((-((((&)))).)))))))))))..).	GAUGAAGCUGCACACCAAGGACC&GGUC-AUG--CUGUAGUUUCAUC	18.495	elongated mesocotyl2
zma-miR167g-3p	Zm00001d046792_T001	395	414	404	((-((((((((.(((((((.(&).)))))))-)))))))).))	GA-GAAACUGCUAGCAUGGGC&GGUCAUGCU-GUAGUUUCAUC	2.055	Probable calcium-binding protein CML21
zma-miR167g-3p	Zm00001d046792_T002	138	157	147	((-((((((((.(((((((.(&).)))))))-)))))))).))	GA-GAAACUGCUAGCAUGGGC&GGUCAUGCU-GUAGUUUCAUC	2.055	N/A
zma-miR167g-3p	Zm00001d047128_T001	1363	1383	1374	(((((((...(((((((((((&)))))))))))-..)))))))	GAUGAAGAGAAUGGCAUGACC&GGUCAUGCUGU-AGUUUCAUC	2.055	MureinE1
zma-miR167g-3p	Zm00001d047603_T002	1288	1322	1313	.((((((((...............(((((((((((&)))))))))))---------------)))))))).	CAUGAAACUACCAAUAUCCCGGUUGCAGCGUGACC&GGUCAUGCUGU---------------AGUUUCAUC	2.055	L-Aspartase-like family protein
zma-miR167g-3p	Zm00001d047603_T005	1242	1276	1267	.((((((((...............(((((((((((&)))))))))))---------------)))))))).	CAUGAAACUACCAAUAUCCCGGUUGCAGCGUGACC&GGUCAUGCUGU---------------AGUUUCAUC	2.055	L-Aspartase-like family protein
zma-miR167g-3p	Zm00001d048634_T001	980	1003	992	((.((((((...(((((((.((((&))))-)))))))---)))))).))	GGUGAUCUUCUGCAGCUCGUGACC&GGUCAU--GCUGUAG--UUUCAUC	24.66	DIBOA-glucoside dioxygenase BX6
zma-miR167g-3p	Zm00001d049391_T001	1386	1410	1396	((((((((((((......(((((((&)))))))-----.))))))))))))	GAUGAAGCUGCGUCCGAACAUGGCC&GGUCAUG-----CUGUAGUUUCAUC	2.055	Protein kinase superfamily protein
zma-miR167g-3p	Zm00001d049391_T003	1239	1263	1249	((((((((((((......(((((((&)))))))-----.))))))))))))	GAUGAAGCUGCGUCCGAACAUGGCC&GGUCAUG-----CUGUAGUUUCAUC	2.055	Protein kinase superfamily protein
zma-miR167g-3p	Zm00001d049641_T006	1104	1121	1114	.((((((((((((((--(((&)))..)))))))))))))).	AGUGGGGCUACAGCA--ACC&GGUCAUGCUGUAGUUUCAUC	2.055	Glyceraldehyde-3-phosphate dehydrogenase 1%2C cytosolic
zma-miR167g-3p	Zm00001d051206_T001	835	854	845	((((.((((.((((((((((&)))))))))).)))).))))	GGUGCGACUUCAGCAUGGCC&GGUCAUGCUGUAGUUUCAUC	39.045	Serine carboxypeptidase-like 34
zma-miR167g-3p	Zm00001d051838_T001	1988	2006	1998	((((((((((((((-((.((&)).)).))))))))))))))	GAUGAAGCUGCAGC-UGCCC&GGUCAUGCUGUAGUUUCAUC	2.055	Zinc finger C-x8-C-x5-C-x3-H type family protein
zma-miR167g-3p	Zm00001d052353_T007	1825	1844	1835	(((((((.((.((((.((((&)))).)))).)).)))))))	GGUGAGGGUGGGGCAGGGCC&GGUCAUGCUGUAGUUUCAUC	2.055	N/A
zma-miR167g-3p	Zm00001d052702_T001	1000	1019	1011	(((((((((..(((((-((((&)))).)))))-.)))))))))	GGUGAGGCUUUCAGCG-GGCC&GGUCAUGCUG-UAGUUUCAUC	41.1	Biotin synthase
zma-miR167g-3p	Zm00001d054043_T001	1260	1277	1268	((((-(((-(((((((((((&))))))))))).))).))))	GGUG-AGC-GCAGCAUGACC&GGUCAUGCUGUAGUUUCAUC	2.055	N/A
zma-miR167g-3p	Zm00001d054043_T002	1537	1554	1545	((((-(((-(((((((((((&))))))))))).))).))))	GGUG-AGC-GCAGCAUGACC&GGUCAUGCUGUAGUUUCAUC	6.165	N/A
zma-miR167g-3p	Zm00001d054043_T003	1541	1558	1549	((((-(((-(((((((((((&))))))))))).))).))))	GGUG-AGC-GCAGCAUGACC&GGUCAUGCUGUAGUUUCAUC	4.11	Binding protein homolog2
zma-miR167g-3p	Zm00001d054043_T004	1148	1165	1156	((((-(((-(((((((((((&))))))))))).))).))))	GGUG-AGC-GCAGCAUGACC&GGUCAUGCUGUAGUUUCAUC	4.11	N/A
zma-miR167g-3p	Zm00001d054043_T006	163	180	171	((((-(((-(((((((((((&))))))))))).))).))))	GGUG-AGC-GCAGCAUGACC&GGUCAUGCUGUAGUUUCAUC	2.055	N/A
zma-miR167g-3p	Zm00001d054043_T007	1535	1552	1543	((((-(((-(((((((((((&))))))))))).))).))))	GGUG-AGC-GCAGCAUGACC&GGUCAUGCUGUAGUUUCAUC	8.22	Binding protein homolog2
zma-miR167h-3p	Zm00001d001881_T001	1210	1227	1219	(((((..((((((((.((((((..&..))))))-))))))))--)))))	GUGAAGCUG-AACGUGUUG&GAUCAUGUUGCAGCUUCAC	4.11	Protein DJ-1 homolog D
zma-miR167h-3p	Zm00001d001881_T003	2369	2386	2378	(((((..((((((((.((((((..&..))))))-))))))))--)))))	GUGAAGCUG-AACGUGUUG&GAUCAUGUUGCAGCUUCAC	4.11	Protein DJ-1 homolog D
zma-miR167h-3p	Zm00001d003559_T001	1871	1891	1880	(((((((.(((..(((((((.&.)))))))--))).)))))))	GUGAAGCCGCACAACGUGGUG&GAUCAUGU--UGCAGCUUCAC	10.275	Ferric reduction oxidase 7 chloroplastic
zma-miR167h-3p	Zm00001d003676_T001	1060	1077	1068	(((.-((((((..((((((&))))))..))))))..)))	GUGGA-CUGCGACAUGUUC&GAUCAUGUUGCAGCUUCAC	6.165	Cellulose synthase-like protein B3
zma-miR167h-3p	Zm00001d003866_T001	954	975	966	.((((((((((-(((((((((&))))))))).)))))))))).	GUGGGGCACCUGCAACGUCGUC&GAUCAUGUUGCA---GCUUCAC	2.055	NA
zma-miR167h-3p	Zm00001d006160_T004	410	427	419	((((((((((((-(((...&...))).))))))))))))	GUGAAGCUGCAG-AUGCCA&GAUCAUGUUGCAGCUUCAC	2.055	DEAD-box ATP-dependent RNA helicase 7
zma-miR167h-3p	Zm00001d006511_T001	481	499	491	((.(((((.((((((((....((((&))))----)))))))).))))).))	GUGGGCGCUG-AACGUGAUC&GAUCAUGUUGCAGC-UUCAC	2.055	N/A
zma-miR167h-3p	Zm00001d006511_T003	281	299	291	((.(((((.((((((((....((((&))))----)))))))).))))).))	GUGGGCGCUG-AACGUGAUC&GAUCAUGUUGCAGC-UUCAC	2.055	Glucose-6-phosphate/phosphate translocator 2 chloroplastic
zma-miR167h-3p	Zm00001d006511_T006	481	499	491	((.(((((.((((((((....((((&))))----)))))))).))))).))	GUGGGCGCUG-AACGUGAUC&GAUCAUGUUGCAGC-UUCAC	2.055	Glucose-6-phosphate/phosphate translocator 2 chloroplastic
zma-miR167h-3p	Zm00001d006596_T001	683	702	693	..((((.((.((((((((((&))))))))))-)).))))..	UCGAGGGUGACAAUAUGAUC&GAUCAUGUUG-CAGCUUCAC	4.11	Elongation factor 1-alpha 2
zma-miR167h-3p	Zm00001d007017_T001	342	359	351	..((((((((((.(-((((&)))).).))))))))))..	CAGAAGCUGCAGGG-GGUC&GAUCAUGUUGCAGCUUCAC	6.165	N/A
zma-miR167h-3p	Zm00001d008996_T001	562	580	571	((((..(((.(((((((((&))))))))).)))..))))	GUGGCUCUGGGACAUGGUC&GAUCAUGUUGCAGCUUCAC	4.11	RNA polymerase I-associated factor PAF67
zma-miR167h-3p	Zm00001d009023_T001	592	615	605	.((((((....(((((((.(((((&)))))-)))))))----)))))).	CUGAAGCCCAAUGCGACAGUGAUC&GAUCA-UGUUGCA----GCUUCAC	73.98	Nucleic acid-binding OB-fold-like protein
zma-miR167h-3p	Zm00001d009023_T002	340	363	353	.((((((....(((((((.(((((&)))))-)))))))----)))))).	CUGAAGCCCAAUGCGACAGUGAUC&GAUCA-UGUUGCA----GCUUCAC	41.1	N/A
zma-miR167h-3p	Zm00001d009243_T001	4393	4413	4404	((((.((.((((((((.((((&)))).))))))))-))-))))	GUGAUGGACUGCGACAGGGUC&GAUCAUGUUGCAG-CU-UCAC	4.11	ABC transporter C family member 4
zma-miR167h-3p	Zm00001d009243_T002	3436	3456	3447	((((.((.((((((((.((((&)))).))))))))-))-))))	GUGAUGGACUGCGACAGGGUC&GAUCAUGUUGCAG-CU-UCAC	2.055	ABC transporter C family member 4
zma-miR167h-3p	Zm00001d009243_T003	3459	3479	3470	(((((((((((....((((((..&..))))))---.)))))))))))	GUGAUGGACUGCGACAGGGUC&GAUCAUGUUGCAG-CU-UCAC	4.11	N/A
zma-miR167h-3p	Zm00001d010431_T001	934	954	943	(((((((((((..((((.....((((&))))-----))))..)))))))))))	AAGAAGCUGCAAAUCAUGAUG&GAUCAUG--UUGCAGCUUCAC	39.045	Elongation factor 1-beta
zma-miR167h-3p	Zm00001d010583_T002	600	617	609	..(((((((((((.((-((&)).)).)))))))))))..	UCGAGGCUGCAGCUUG-UC&GAUCAUGUUGCAGCUUCAC	6.165	N/A
zma-miR167h-3p	Zm00001d010751_T001	607	633	616	..(((((((((((........((((((&))))))--------)))))))))))..	GAGGAGCUGCAGCCGGUGCCGAUGGUC&GAUCAU--------GUUGCAGCUUCAC	6.165	Seed specific protein Bn15D17A
zma-miR167h-3p	Zm00001d010850_T003	295	313	304	..((((((((((..(((((&)))))..))))))))))..	GAGGAGCUGCAGUUUGAUC&GAUCAUGUUGCAGCUUCAC	2.055	Transducin family protein / WD-40 repeat family protein
zma-miR167h-3p	Zm00001d010850_T004	95	113	104	..((((((((((..(((((&)))))..))))))))))..	GAGGAGCUGCAGUUUGAUC&GAUCAUGUUGCAGCUUCAC	2.055	Transducin family protein / WD-40 repeat family protein
zma-miR167h-3p	Zm00001d013006_T005	4677	4695	4686	.....((((((((((((..&..)))))))))))).....	CGUACGCUGCAGCAUGAAA&GAUCAUGUUGCAGCUUCAC	2.055	DNA gyrase subunit A chloroplastic/mitochondrial
zma-miR167h-3p	Zm00001d016248_T001	1671	1689	1680	..(((((((((((((....&....)))))))))))))..	UAGAAGCUGCAGCGUAUAA&GAUCAUGUUGCAGCUUCAC	2.055	Citrate synthase 3 peroxisomal
zma-miR167h-3p	Zm00001d016269_T001	227	245	237	..(((.(((((((((((-((&)).)))))))))))-)))..	GCGAGUGCUGCGGCAUG-UC&GAUCAUGUUGCAGC-UUCAC	4.11	uncharacterized protein [Source:UniProtKB/TrEMBL;Acc:B6SP60]
zma-miR167h-3p	Zm00001d017885_T002	1229	1249	1239	(((((((...((((.((((((&))))))-))))-..)))))))	GUGAAGCGUACGACUAUGAUC&GAUCAU-GUUG-CAGCUUCAC	2.055	N/A
zma-miR167h-3p	Zm00001d017885_T005	1946	1966	1956	(((((((...((((.((((((&))))))-))))-..)))))))	GUGAAGCGUACGACUAUGAUC&GAUCAU-GUUG-CAGCUUCAC	2.055	Zinc finger protein CONSTANS-LIKE 9
zma-miR167h-3p	Zm00001d017885_T006	1998	2018	2008	(((((((...((((.((((((&))))))-))))-..)))))))	GUGAAGCGUACGACUAUGAUC&GAUCAU-GUUG-CAGCUUCAC	2.055	Zinc finger protein CONSTANS-LIKE 9
zma-miR167h-3p	Zm00001d018275_T002	5823	5842	5832	..((((((((((((.(((((&)))))-))))))))))))..	AGGAGGUUGCAGCACUGGUC&GAUCA-UGUUGCAGCUUCAC	2.055	NA
zma-miR167h-3p	Zm00001d018349_T001	5423	5443	5434	.(((((.(((.((((((((((&))))))))))-)))-))))).	CUGAGGAUUGACGACAUGAUC&GAUCAUGUUG-CAG-CUUCAC	4.11	T-complex protein 1 subunit alpha
zma-miR167h-3p	Zm00001d018349_T004	1269	1289	1280	.(((((.(((.((((((((((&))))))))))-)))-))))).	CUGAGGAUUGACGACAUGAUC&GAUCAUGUUG-CAG-CUUCAC	2.055	T-complex protein 1 subunit alpha
zma-miR167h-3p	Zm00001d018409_T003	1166	1184	1176	((((.((((((((((.-(((&)))..))))))))))-))))	GUGAUAGCUGCAACAA-AUC&GAUCAUGUUGCAGCU-UCAC	2.055	26S protease regulatory subunit 6A homolog A
zma-miR167h-3p	Zm00001d019002_T001	13	33	22	((((((((((..((((((..(&)..))))))--))))))))))	GUGGAGCUGCUGGACAUGGGC&GAUCAUGUU--GCAGCUUCAC	4.11	NA
zma-miR167h-3p	Zm00001d019850_T001	287	307	297	..((((((.((((((..((((&))))-.))))))-))))))..	ACGGAGCUAGCAGCACGGAUC&GAUC-AUGUUGC-AGCUUCAC	2.055	Fatty acyl-CoA reductase 1
zma-miR167h-3p	Zm00001d019881_T003	7924	7944	7935	..((((((..(((((((((..&..)))))))))--))))))..	GAGAAGCUGGGCAACAUGAAG&GAUCAUGUUGC--AGCUUCAC	2.055	Auxin transport protein BIG
zma-miR167h-3p	Zm00001d019881_T007	7268	7288	7279	..((((((..(((((((((..&..)))))))))--))))))..	GAGAAGCUGGGCAACAUGAAG&GAUCAUGUUGC--AGCUUCAC	2.055	Auxin transport protein BIG
zma-miR167h-3p	Zm00001d019881_T018	5536	5556	5547	..((((((..(((((((((..&..)))))))))--))))))..	GAGAAGCUGGGCAACAUGAAG&GAUCAUGUUGC--AGCUUCAC	2.055	N/A
zma-miR167h-3p	Zm00001d019881_T020	5326	5346	5337	..((((((..(((((((((..&..)))))))))--))))))..	GAGAAGCUGGGCAACAUGAAG&GAUCAUGUUGC--AGCUUCAC	2.055	Auxin transport protein BIG
zma-miR167h-3p	Zm00001d019881_T030	3033	3053	3044	..((((((..(((((((((..&..)))))))))--))))))..	GAGAAGCUGGGCAACAUGAAG&GAUCAUGUUGC--AGCUUCAC	2.055	N/A
zma-miR167h-3p	Zm00001d020023_T002	1299	1317	1308	..((((((((((.(.((((&)))).).))))))))))..	AGGGAGCUGCGGGAAGAUC&GAUCAUGUUGCAGCUUCAC	2.055	Two-pore potassium channel 3
zma-miR167h-3p	Zm00001d020828_T001	1759	1779	1768	(((((((((.(((.(((((.((&))-)))))-)))-)))))))))	GUGAAGCUGUCGGACAUGAGC&GAUCAUGUU--GCAGCUUCAC	6.165	Phosphatidylinositol 3-and 4-kinase family-like
zma-miR167h-3p	Zm00001d021232_T001	1185	1202	1194	..((((((((.-(((((((&)))))))..))))))))..	GAGGAGUUGCU-CAUGAUC&GAUCAUGUUGCAGCUUCAC	10.275	Protein ROOT PRIMORDIUM DEFECTIVE 1
zma-miR167h-3p	Zm00001d022134_T001	667	687	676	..((((((((((..((((((.&.))))))--))))))))))..	AAGAAGCUGCAAAUCAUGAUG&GAUCAUG--UUGCAGCUUCAC	4.11	Elongation factor 1-beta
zma-miR167h-3p	Zm00001d022134_T002	667	687	676	((((((((((.--(((((((&)))))))...))))))))))	AAGAAGCUGCAAAUCAUGAUG&GAUCAUG--UUGCAGCUUCAC	4.11	N/A
zma-miR167h-3p	Zm00001d022134_T005	471	491	480	..((((((((((..((((((.&.))))))--))))))))))..	AAGAAGCUGCAAAUCAUGAUG&GAUCAUG--UUGCAGCUUCAC	4.11	Elongation factor 1-beta
zma-miR167h-3p	Zm00001d022200_T001	1329	1347	1338	((.((((((((((((((((&)))))))))))))))).))	GUAGGGUUGCAAUAUGAUU&GAUCAUGUUGCAGCUUCAC	2.055	Chaperone DnaJ-domain superfamily protein
zma-miR167h-3p	Zm00001d023431_T001	927	946	936	((((((.....(((((((((((...(((((&)))))---)))))))))))-----))))))	AAGAAGCUGCAGGGUUGGUC&GAUCA-UGUUGCAGCUUCAC	4.11	Signal recognition particle 54 kDa protein chloroplastic
zma-miR167h-3p	Zm00001d023514_T003	898	922	907	(((((((((((......(((((((.&.)))))))------)))))))))))	GUGAGGCUGCACAACUCAUGUGGUG&GAUCAUGU------UGCAGCUUCAC	8.22	Probable mediator of RNA polymerase II transcription subunit 26c
zma-miR167h-3p	Zm00001d023538_T002	1910	1928	1919	((((((((.((((((((..&..)))))))).))))))))	GUGAAGCUUCAACAUGGCG&GAUCAUGUUGCAGCUUCAC	2.055	Long chain acyl-CoA synthetase 9 chloroplastic
zma-miR167h-3p	Zm00001d024546_T001	1976	1994	1985	(((((((..((((((((..&..))))))))..)))))))	GUGAAGCAUCAACAUGAGC&GAUCAUGUUGCAGCUUCAC	10.275	circadian clock associated2
zma-miR167h-3p	Zm00001d025545_T001	625	642	634	((((((((((---((((.((((&))))-))))...))))))))))	AUGACGCUGCAACA-GAUC&GAUCAUGUUGCAGCUUCAC	2.055	zeaxanthin epoxidase2
zma-miR167h-3p	Zm00001d025919_T003	2432	2468	2441	((((((((((..................(((((((((&)))))))))------------------))))))))))	GUGGGGCUGCUCCCUCUUUCAAUGGAAUGACAUGGUC&GAUCAUGUU------------------GCAGCUUCAC	2.055	Aldolase-type TIM barrel family protein
zma-miR167h-3p	Zm00001d025919_T006	1606	1642	1615	((((((((((..................(((((((((&)))))))))------------------))))))))))	GUGGGGCUGCUCCCUCUUUCAAUGGAAUGACAUGGUC&GAUCAUGUU------------------GCAGCUUCAC	2.055	Aldolase-type TIM barrel family protein
zma-miR167h-3p	Zm00001d025919_T007	1588	1624	1597	((((((((((..................(((((((((&)))))))))------------------))))))))))	GUGGGGCUGCUCCCUCUUUCAAUGGAAUGACAUGGUC&GAUCAUGUU------------------GCAGCUUCAC	4.11	Aldolase-type TIM barrel family protein
zma-miR167h-3p	Zm00001d027239_T001	1472	1490	1481	.....(((((((((((((.&.))))))))))))).....	AUCCCGCUGCAACGUGGUG&GAUCAUGUUGCAGCUUCAC	2.055	NA
zma-miR167h-3p	Zm00001d027576_T004	1834	1852	1843	..(((((((((((.((((.&.)))).)))))))))))..	CAGAAGUUGCAGCUUGAUG&GAUCAUGUUGCAGCUUCAC	2.055	NA
zma-miR167h-3p	Zm00001d027757_T001	724	742	733	..((((((((((((.((.((((&)))).))-))))))))))))..	GUGAAGCUGCGGCAGGAGC&GAUCAUGUUGCAGCUUCAC	6.165	Heat stress transcription factor A-6b
zma-miR167h-3p	Zm00001d027768_T004	3624	3641	3633	(((((((((((((-(((((&))))).)))))))))))))	GUGAAGUUGCGAU-UGGUU&GAUCAUGUUGCAGCUUCAC	2.055	Putative ion channel POLLUX-like 2
zma-miR167h-3p	Zm00001d027768_T005	2587	2604	2596	(((((((((((((-(((((&))))).)))))))))))))	GUGAAGUUGCGAU-UGGUU&GAUCAUGUUGCAGCUUCAC	2.055	Putative ion channel POLLUX-like 2
zma-miR167h-3p	Zm00001d027768_T007	2539	2556	2548	(((((((((((((-(((((&))))).)))))))))))))	GUGAAGUUGCGAU-UGGUU&GAUCAUGUUGCAGCUUCAC	2.055	Putative ion channel POLLUX-like 2
zma-miR167h-3p	Zm00001d027768_T010	2611	2628	2620	(((((((((((((-(((((&))))).)))))))))))))	GUGAAGUUGCGAU-UGGUU&GAUCAUGUUGCAGCUUCAC	6.165	Putative ion channel POLLUX-like 2
zma-miR167h-3p	Zm00001d027768_T014	3441	3458	3450	(((((((((((((-(((((&))))).)))))))))))))	GUGAAGUUGCGAU-UGGUU&GAUCAUGUUGCAGCUUCAC	2.055	Putative ion channel POLLUX-like 2
zma-miR167h-3p	Zm00001d028397_T008	745	763	754	(((.(((((((((((....&....))))))))))).)))	GUGCGGCUGCAGCAUUUGC&GAUCAUGUUGCAGCUUCAC	2.055	Acyl-CoA-binding domain-containing protein 3
zma-miR167h-3p	Zm00001d028641_T001	257	276	266	(((((((.((((.((.((((&))))-)).)))).)))))))	GUGAAGCAGCAGGAUGGGUC&GAUC-AUGUUGCAGCUUCAC	2.055	NA
zma-miR167h-3p	Zm00001d028641_T003	878	897	887	(((((((.((((.((.((((&))))-)).)))).)))))))	GUGAAGCAGCAGGAUGGGUC&GAUC-AUGUUGCAGCUUCAC	2.055	NA
zma-miR167h-3p	Zm00001d028755_T002	294	311	303	(((((((((.((.(-((((&)))).).)).)))))))))	GUGAAGCUGGAGGA-GGUC&GAUCAUGUUGCAGCUUCAC	4.11	Ran-binding protein 1 homolog a
zma-miR167h-3p	Zm00001d028755_T003	205	222	214	(((((((((.((.(-((((&)))).).)).)))))))))	GUGAAGCUGGAGGA-GGUC&GAUCAUGUUGCAGCUUCAC	2.055	Ran-binding protein 1 homolog a
zma-miR167h-3p	Zm00001d030019_T001	163	184	175	(((((...(((((((.((((((&)))))).)))))))---)))))	GUGAAGUCGCUGCGGAGUGAUC&GAUCAUGUUGCAGC---UUCAC	2.055	NA
zma-miR167h-3p	Zm00001d030019_T004	119	140	131	(((((...(((((((.((((((&)))))).)))))))---)))))	GUGAAGUCGCUGCGGAGUGAUC&GAUCAUGUUGCAGC---UUCAC	2.055	NA
zma-miR167h-3p	Zm00001d031321_T001	715	738	729	((((((.....(((((((((((..&..)))))))))))-----))))))	GUGAAGAUGUUCUGCGACAUGGGG&GAUCAUGUUGCAG-----CUUCAC	2.055	Pentatricopeptide repeat-containing protein mitochondrial
zma-miR167h-3p	Zm00001d031898_T004	4093	4112	4103	(((((.(((((((...((((&))))...)))))))-)))))	GUGGGCGCUGCAAAAGGAUC&GAUCAUGUUGCAGC-UUCAC	2.055	NAC domain containing protein 71
zma-miR167h-3p	Zm00001d031898_T005	2006	2025	2016	(((((.(((((((...((((&))))...)))))))-)))))	GUGGGCGCUGCAAAAGGAUC&GAUCAUGUUGCAGC-UUCAC	2.055	NAC domain containing protein 71
zma-miR167h-3p	Zm00001d031898_T012	1134	1153	1144	(((((.(((((((...((((&))))...)))))))-)))))	GUGGGCGCUGCAAAAGGAUC&GAUCAUGUUGCAGC-UUCAC	2.055	N/A
zma-miR167h-3p	Zm00001d033038_T001	209	229	218	((.((((((((((.(((((....((((&))))----)))))-)))))))))).))	GUGAGGCUGCUGAGCGUGAGG&GAUCAUGUU--GCAGCUUCAC	6.165	Stress enhanced protein 1 chloroplastic
zma-miR167h-3p	Zm00001d033623_T002	2154	2173	2163	..(((((((((.(((((((.&.)))))))-)))))))))..	GAGGAGCUGCAGGCGUGGUG&GAUCAUGU-UGCAGCUUCAC	2.055	Lipoxygenase
zma-miR167h-3p	Zm00001d033623_T012	1912	1931	1921	..(((((((((.(((((((.&.)))))))-)))))))))..	GAGGAGCUGCAGGCGUGGUG&GAUCAUGU-UGCAGCUUCAC	2.055	Lipoxygenase
zma-miR167h-3p	Zm00001d033623_T013	1756	1775	1765	..(((((((((.(((((((.&.)))))))-)))))))))..	GAGGAGCUGCAGGCGUGGUG&GAUCAUGU-UGCAGCUUCAC	6.165	N/A
zma-miR167h-3p	Zm00001d033623_T014	1529	1548	1538	..(((((((((.(((((((.&.)))))))-)))))))))..	GAGGAGCUGCAGGCGUGGUG&GAUCAUGU-UGCAGCUUCAC	2.055	N/A
zma-miR167h-3p	Zm00001d033843_T007	390	417	399	((((((((((........(((.((((((&))))))-)))--------))))))))))	GUGAAGCUGCCCGCCGCUGAUAAUGAUC&GAUCAU-GUU--------GCAGCUUCAC	2.055	FIP1[V]-like protein
zma-miR167h-3p	Zm00001d033843_T008	376	403	385	((((((((((........(((.((((((&))))))-)))--------))))))))))	GUGAAGCUGCCCGCCGCUGAUAAUGAUC&GAUCAU-GUU--------GCAGCUUCAC	2.055	FIP1[V]-like protein
zma-miR167h-3p	Zm00001d034509_T003	503	521	512	.((((((((((((((((..&..)))))))))))))))).	AUGGAGCUGCAACGUGAGC&GAUCAUGUUGCAGCUUCAC	2.055	50S ribosomal protein L4
zma-miR167h-3p	Zm00001d035065_T006	1206	1225	1215	...(((((((((((((.(((&)))-)))))))))))))...	GAAGAGCUGCAGCAUGUAUU&GAU-CAUGUUGCAGCUUCAC	2.055	N/A
zma-miR167h-3p	Zm00001d035157_T001	36	55	46	(((((((((.(((((((...&...)))))))-)))))))))	GUGGAGUUGUCAACGUGCCG&GAUCAUGUUG-CAGCUUCAC	2.055	Lysine histidine transporter 2
zma-miR167h-3p	Zm00001d035737_T002	344	365	354	((((((.(((((.(((..((((&))))-.)))-)))))-))))))	GUGGAGACUGCAGGCAGAGGUC&GAUC-AUGU-UGCAG-CUUCAC	2.055	D-glycerate 3-kinase chloroplastic
zma-miR167h-3p	Zm00001d036048_T002	1118	1135	1127	..(((((((((((-(((..&..))).)))))))))))..	AGGAGGCUGCAGC-UGAGA&GAUCAUGUUGCAGCUUCAC	10.275	Lung seven transmembrane receptor family protein
zma-miR167h-3p	Zm00001d037036_T001	2202	2220	2211	....(((((((((..((((&))))..)))))))))....	ACCCGGCUGCAGCUGGAUC&GAUCAUGUUGCAGCUUCAC	8.22	Pentatricopeptide repeat-containing protein chloroplastic
zma-miR167h-3p	Zm00001d037105_T001	1714	1735	1727	((((....(((((((((-((((.&.)))).)))))))))----))))	GUGAGCAGAGCUGCAGC-UGAUG&GAUCAUGUUGCAGCU----UCAC	2.055	Nucleolar GTP-binding protein 1
zma-miR167h-3p	Zm00001d037551_T001	1677	1694	1686	((((.((((((((((.-((((&))))..)))))))))).))))	GAGAAGCUGC-ACACGAUC&GAUCAUGUUGCAGCUUCAC	20.55	Probable GTP diphosphokinase CRSH chloroplastic
zma-miR167h-3p	Zm00001d038095_T001	110	130	121	((((((....((((((((((.&.))))))))))--..))))))	GUGGAGGUGGGCGACGUGGUG&GAUCAUGUUGC--AGCUUCAC	2.055	N/A
zma-miR167h-3p	Zm00001d039193_T001	3906	3924	3915	(((((((((.(.(((-((((&)))).)))-).)))))))))	GUGGAGCUGGAUACA-GAUC&GAUCAUGU-UGCAGCUUCAC	6.165	Pentatricopeptide repeat-containing protein mitochondrial
zma-miR167h-3p	Zm00001d040154_T001	1921	1941	1930	..(((((((((..(.((((((&)))))).)--)))))))))..	CCGAAGCUGCAGAGGAUGAUC&GAUCAUGU--UGCAGCUUCAC	4.11	NA
zma-miR167h-3p	Zm00001d042066_T043	808	826	817	(((((((((.(((.(((..&..))).))).)))))))))	GUGGAGCUGGAGCCUGAGC&GAUCAUGUUGCAGCUUCAC	2.055	N/A
zma-miR167h-3p	Zm00001d042287_T002	930	950	939	..(((((((((((((...(((&)))--.)))))))))))))..	AGGAAGCUGCGGCAUCAAAUC&GAU--CAUGUUGCAGCUUCAC	4.11	N/A
zma-miR167h-3p	Zm00001d044480_T003	625	644	634	.((((((((((((.((((..&..))))-)))))))))))).	CUGGAGCUGCAGCUAUGAAA&GAUCAU-GUUGCAGCUUCAC	2.055	N/A
zma-miR167h-3p	Zm00001d044480_T008	288	307	297	.((((((((((((.((((..&..))))-)))))))))))).	CUGGAGCUGCAGCUAUGAAA&GAUCAU-GUUGCAGCUUCAC	2.055	Vacuolar protein sorting-associated protein 32 homolog 1
zma-miR167h-3p	Zm00001d044860_T002	158	178	170	((((((((...((-((((((((&)))))))).))---))))))))	GUGGAGCUAGGGC-AUGUGAUC&GAUCAUGUUGC---AGCUUCAC	4.11	TLD-domain containing nucleolar protein
zma-miR167h-3p	Zm00001d044860_T004	158	178	170	((((((((...((-((((((((&)))))))).))---))))))))	GUGGAGCUAGGGC-AUGUGAUC&GAUCAUGUUGC---AGCUUCAC	6.165	TLD-domain containing nucleolar protein
zma-miR167h-3p	Zm00001d044860_T005	158	178	170	((((((((...((-((((((((&)))))))).))---))))))))	GUGGAGCUAGGGC-AUGUGAUC&GAUCAUGUUGC---AGCUUCAC	4.11	TLD-domain containing nucleolar protein
zma-miR167h-3p	Zm00001d045036_T001	525	545	534	(((((....(((((((((.((&)).)))))))))-...)))))	GAGGAGCUGCAGCAGCUGUUC&GAUCA--UGUUGCAGCUUCAC	6.165	Chaperone DnaJ-domain superfamily protein
zma-miR167h-3p	Zm00001d045352_T005	612	632	623	(((((((..(((((.((((..&..)))).)))))--)))))))	GUGAGGCUGUGCAAGGUGAGG&GAUCAUGUUGCA--GCUUCAC	2.055	Nucleosome assembly protein 1;2
zma-miR167h-3p	Zm00001d045972_T004	1629	1646	1638	.(((((((((((.(((-((&)).))).))))))))))).	AUGAGGCUGCGAGAUG-UC&GAUCAUGUUGCAGCUUCAC	2.055	N/A
zma-miR167h-3p	Zm00001d046170_T001	1062	1081	1071	((((((((((......((((((((.&.))))))))----..))))))))))	GUGGCGCUGCAACGAUGAGC&GAUCAU-GUUGCAGCUUCAC	127.41	Phosphoenolpyruvate carboxylase 1
zma-miR167h-3p	Zm00001d046188_T001	712	729	721	(((((((((((..(.(((((.&.)))))-)..)))))))))))	CUGAAGCUGCAGCGC-AUC&GAUCAUGUUGCAGCUUCAC	20.55	AT5g56980/MHM17_10
zma-miR167h-3p	Zm00001d046400_T001	1515	1533	1524	(((((((((.((((((...&...)))))).)))))))))	GUGAAGCUGAAGCAUGUAU&GAUCAUGUUGCAGCUUCAC	2.055	Adenine nucleotide transporter BT1 chloroplastic/mitochondrial
zma-miR167h-3p	Zm00001d046938_T001	1880	1897	1889	.(((((((-((((((.((((.&.)))).)))))).))))))).	GUGAAGCUGCUCCA-GGUC&GAUCAUGUUGCAGCUUCAC	4.11	Pollen receptor-like kinase 4
zma-miR167h-3p	Zm00001d047497_T009	3755	3774	3764	..((((((((((((.(((((&)))))-))))))))))))..	UGGGGGUUGCGGCAGUGGUC&GAUCA-UGUUGCAGCUUCAC	4.11	Protein LAZ1 homolog 1
zma-miR167h-3p	Zm00001d048085_T001	1028	1050	1041	((((((((....(((((((((..&..)))))))))----))))))))	GUGAAGCUAUAAGUAGCGUGACG&GAUCAUGUUGC----AGCUUCAC	2.055	Ninja-family protein 1
zma-miR167h-3p	Zm00001d048085_T002	1034	1056	1047	((((((((....(((((((((..&..)))))))))----))))))))	GUGAAGCUAUAAGUAGCGUGACG&GAUCAUGUUGC----AGCUUCAC	6.165	Ninja-family protein 1
zma-miR167h-3p	Zm00001d048085_T003	469	491	482	((((((((....(((((((((..&..)))))))))----))))))))	GUGAAGCUAUAAGUAGCGUGACG&GAUCAUGUUGC----AGCUUCAC	4.11	Ninja-family protein 1
zma-miR167h-3p	Zm00001d049295_T007	1639	1657	1648	..((((((((((.(.((((&)))).).))))))))))..	UAGGAGCUGCAAGAAGGUC&GAUCAUGUUGCAGCUUCAC	2.055	Auxin response factor 2
zma-miR167h-3p	Zm00001d049543_T001	3303	3323	3314	(((..((((.(((((((((((&)))))))))))-))))-.)))	GUGCCGGCUAGCGACAUGGUU&GAUCAUGUUGC-AGCU-UCAC	2.055	circadian clock associated1
zma-miR167h-3p	Zm00001d049543_T002	3143	3163	3154	(((..((((.(((((((((((&)))))))))))-))))-.)))	GUGCCGGCUAGCGACAUGGUU&GAUCAUGUUGC-AGCU-UCAC	2.055	circadian clock associated1
zma-miR167h-3p	Zm00001d049543_T010	2681	2701	2692	(((..((((.(((((((((((&)))))))))))-))))-.)))	GUGCCGGCUAGCGACAUGGUU&GAUCAUGUUGC-AGCU-UCAC	2.055	circadian clock associated1
zma-miR167h-3p	Zm00001d049543_T015	2667	2687	2678	(((..((((.(((((((((((&)))))))))))-))))-.)))	GUGCCGGCUAGCGACAUGGUU&GAUCAUGUUGC-AGCU-UCAC	2.055	N/A
zma-miR167h-3p	Zm00001d050810_T001	710	733	724	.(((((((....(.((((((((((&))))))))))-)----))))))).	AUGAAGCUUGUGGUCAACAUGGUC&GAUCAUGUUG-C----AGCUUCAC	2.055	2-hydroxy-3-oxopropionate reductase
zma-miR167h-3p	Zm00001d050810_T002	706	729	720	.(((((((....(.((((((((((&))))))))))-)----))))))).	AUGAAGCUUGUGGUCAACAUGGUC&GAUCAUGUUG-C----AGCUUCAC	2.055	2-hydroxy-3-oxopropionate reductase
zma-miR167h-3p	Zm00001d050810_T003	508	531	522	.(((((((....(.((((((((((&))))))))))-)----))))))).	AUGAAGCUUGUGGUCAACAUGGUC&GAUCAUGUUG-C----AGCUUCAC	2.055	N/A
zma-miR167h-3p	Zm00001d051252_T001	329	346	338	.((((((((((((-(((..&..))).)))))))))))).	UUGGAGCUGCAAC-UGAGA&GAUCAUGUUGCAGCUUCAC	6.165	Chaperonin 60 subunit alpha 2 chloroplastic
zma-miR167h-3p	Zm00001d052056_T001	1533	1553	1544	.(((((.(((.((((((((((&))))))))))-)))-))))).	CUGAGGAUUGACGACAUGAUC&GAUCAUGUUG-CAG-CUUCAC	8.22	N/A
zma-miR167h-3p	Zm00001d052056_T002	2672	2692	2683	.(((((.(((.((((((((((&))))))))))-)))-))))).	CUGAGGAUUGACGACAUGAUC&GAUCAUGUUG-CAG-CUUCAC	4.11	T-complex protein 1 subunit alpha
zma-miR167h-3p	Zm00001d052056_T003	1548	1568	1559	.(((((.(((.((((((((((&))))))))))-)))-))))).	CUGAGGAUUGACGACAUGAUC&GAUCAUGUUG-CAG-CUUCAC	6.165	T-complex protein 1 subunit alpha
zma-miR167h-3p	Zm00001d052056_T004	1269	1289	1280	.(((((.(((.((((((((((&))))))))))-)))-))))).	CUGAGGAUUGACGACAUGAUC&GAUCAUGUUG-CAG-CUUCAC	8.22	T-complex protein 1 subunit alpha
zma-miR167h-3p	Zm00001d052075_T001	74	93	83	..(((((((((((((.((..&..))-)))))))))))))..	CAGAAGCUGCAGCGUCGAGA&GAUC-AUGUUGCAGCUUCAC	2.055	60S ribosomal protein L35a-2
zma-miR167h-3p	Zm00001d052075_T003	70	89	79	..(((((((((((((.((..&..))-)))))))))))))..	CAGAAGCUGCAGCGUCGAGA&GAUC-AUGUUGCAGCUUCAC	2.055	60S ribosomal protein L35a-2
zma-miR167h-3p	Zm00001d052248_T002	5627	5645	5636	(((.(((((((((((....&....))))))))))).)))	GUGUAGCUGCAGCAUAUAG&GAUCAUGUUGCAGCUUCAC	2.055	P-loop containing nucleoside triphosphate hydrolases superfamily protein
zma-miR167h-3p	Zm00001d052248_T016	2743	2761	2752	(((.(((((((((((....&....))))))))))).)))	GUGUAGCUGCAGCAUAUAG&GAUCAUGUUGCAGCUUCAC	2.055	P-loop containing nucleoside triphosphate hydrolases superfamily protein
zma-miR167h-3p	Zm00001d052248_T017	5574	5592	5583	(((.(((((((((((....&....))))))))))).)))	GUGUAGCUGCAGCAUAUAG&GAUCAUGUUGCAGCUUCAC	2.055	P-loop containing nucleoside triphosphate hydrolases superfamily protein
zma-miR167h-3p	Zm00001d052316_T001	758	782	767	(((((((((.......(((-(((((((&))))))).)))-----..)))))))))	GAGAAGCUGCACAACCUGCAUGGUG&GAUCAUGU------UGCAGCUUCAC	265.095	Ferritin-1%2C chloroplastic
zma-miR167h-3p	Zm00001d052850_T001	1855	1879	1870	(((......((((((((((((((..&..))))))))))))))------)))	GUGCUGCAAAGGCUGCAACAUGGGC&GAUCAUGUUGCAGCUU------CAC	2.055	F-box protein At-B
zma-miR167h-3p	Zm00001d053232_T004	1101	1119	1110	((((((((((.((.((...&...)).)).))))))))))	GUGAGGCUGCUGCUUGGAG&GAUCAUGUUGCAGCUUCAC	2.055	N/A
zma-miR167h-3p	Zm00001d053857_T009	1112	1132	1121	(((..(((((((((..((((.&.))))--)))))))))..)))	GUGUUGCUGCAGCAACUGGUG&GAUCA--UGUUGCAGCUUCAC	2.055	T-complex protein 1 subunit eta
zma-miR167h-3p	Zm00001d054107_T002	730	747	739	..((((((((.-(((((((&)))))))..))))))))..	AGGAAGCUGCU-CAUGAUC&GAUCAUGUUGCAGCUUCAC	4.11	FAM10 family protein
zma-miR167h-3p	Zm00001d054107_T005	770	787	779	..((((((((.-(((((((&)))))))..))))))))..	AGGAAGCUGCU-CAUGAUC&GAUCAUGUUGCAGCUUCAC	6.165	FAM10 family protein
zma-miR167j-3p	ZemaCp023	2197	2216	2207	(((((((((((((((.....&.....)))))))))))))))	GGUGGAAUUGCCACAACAUG&GAUCAUGUGGCAGUUUCAUU	2.055	psaA
zma-miR167j-3p	Zm00001d003333_T005	2602	2626	2617	..((((((.....((((((((((((&))))))))))))-----))))))..	GCUGAAACUGAUGUGCCAUAUGAUU&GAUCAUGUGGCA-----GUUUCAUU	2.055	hapless 8
zma-miR167j-3p	Zm00001d003945_T005	470	493	482	(((((((((..(((((..((((((&))))))--)))))--)))))))))	AAUGAGACUAAGCCGCCGGUGAUC&GAUCAU--GUGGC--AGUUUCAUU	2.055	mouse DNA EBV homolog1
zma-miR167j-3p	Zm00001d004531_T001	318	337	328	(((((((((((((..(((..&..)))..)))))))))))))	GAUGGAACUGCCAGUUGAAC&GAUCAUGUGGCAGUUUCAUU	2.055	Chlorophyllide a oxygenase chloroplastic
zma-miR167j-3p	Zm00001d006454_T007	2556	2573	2566	(((((((((((((--(((((&)))))..)))))))))))))	GGUGAGAUUGCCA--UGAUC&GAUCAUGUGGCAGUUUCAUU	4.11	Filament-like plant protein 3
zma-miR167j-3p	Zm00001d009508_T002	172	190	182	((((((((.(((((((((.(((((&)))))-))))))))).))))))))	GCUGGAGGUGCCGCG-GAUC&GAUCAUGUGGCAGUUUCAUU	2.055	N/A
zma-miR167j-3p	Zm00001d009723_T001	1287	1308	1298	...(((.((((((.((((((((&))))))))-))))))-)))...	CCAGAGCAUUGCCGACAUGGUC&GAUCAUGU-GGCAGU-UUCAUU	2.055	plastid transcriptionally active14
zma-miR167j-3p	Zm00001d009948_T010	3504	3523	3514	(((((..(((((((..((((&))))..)))))))..)))))	AGUGAUCCUGCUGCUGGAUC&GAUCAUGUGGCAGUUUCAUU	2.055	Heat shock 70 kDa protein 14
zma-miR167j-3p	Zm00001d009948_T011	3267	3286	3277	(((((..(((((((..((((&))))..)))))))..)))))	AGUGAUCCUGCUGCUGGAUC&GAUCAUGUGGCAGUUUCAUU	4.11	N/A
zma-miR167j-3p	Zm00001d009948_T013	1610	1629	1620	(((((..(((((((..((((&))))..)))))))..)))))	AGUGAUCCUGCUGCUGGAUC&GAUCAUGUGGCAGUUUCAUU	2.055	N/A
zma-miR167j-3p	Zm00001d009948_T020	1621	1640	1631	(((((..(((((((..((((&))))..)))))))..)))))	AGUGAUCCUGCUGCUGGAUC&GAUCAUGUGGCAGUUUCAUU	2.055	Heat shock 70 kDa protein 14
zma-miR167j-3p	Zm00001d010693_T001	610	629	620	(((((((((((((.(.((..&..)).).)))))))))))))	GGUGGAGCUGCCAGAGGACG&GAUCAUGUGGCAGUUUCAUU	2.055	21.7 kDa class VI heat shock protein
zma-miR167j-3p	Zm00001d010714_T006	1703	1727	1718	(((((.....(((((((((((((..&..)))))))))))))-----)))))	GGUGAUUGGUGACUGUCACAUGAAA&GAUCAUGUGGCAGUU-----UCAUU	6.165	Pseudouridine synthase family protein
zma-miR167j-3p	Zm00001d011166_T002	397	415	406	...(((((-((((((.((((&)))).)))))).)))))...	AAAGAAAC-GCCACAAGAUC&GAUCAUGUGGCAGUUUCAUU	2.055	Ribonuclease P protein component 3
zma-miR167j-3p	Zm00001d011819_T003	1240	1259	1250	(((((((((((((..(((..&..)))..)))))))))))))	GAUGGAACUGCCAGUUGAAC&GAUCAUGUGGCAGUUUCAUU	2.055	Chlorophyllide a oxygenase chloroplastic
zma-miR167j-3p	Zm00001d012510_T001	1253	1272	1263	...(((((((((.((.((((&)))).)).)))))))))...	GCAGGAGCUGCCCCGGGAUC&GAUCAUGUGGCAGUUUCAUU	2.055	Putative cytochrome P450 superfamily protein
zma-miR167j-3p	Zm00001d014126_T001	1136	1155	1146	(((((.(((((((.(((...&...))).))))))).)))))	AGUGGUGCUGCCAGGUGGAG&GAUCAUGUGGCAGUUUCAUU	8.22	UDP-glycosyltransferase 86A2
zma-miR167j-3p	Zm00001d014600_T001	352	370	362	(((((-((((((..(.((((((&)))))).)-.)))))).)))))	CGGGAAGCUGGC-CAUGGUC&GAUCAUGUGGCAGUUUCAUU	2.055	uncharacterized protein [Source:UniProtKB/TrEMBL;Acc:B6TPR0]
zma-miR167j-3p	Zm00001d014920_T002	6171	6195	6186	...(.(((((....(((((((((((&)))))))))))----)))))-)...	GUCGCAGACUCUCCGCCACAUGAUC&GAUCAUGUGGC----AGUUU-CAUU	2.055	N/A
zma-miR167j-3p	Zm00001d017103_T003	919	941	932	..(((((.....(((((((((((&)))))))))))---..)))))..	CUUGAGAAAGGGGCCAUAUGGUC&GAUCAUGUGGC---AGUUUCAUU	2.055	N/A
zma-miR167j-3p	Zm00001d017103_T004	723	745	736	..(((((.....(((((((((((&)))))))))))---..)))))..	CUUGAGAAAGGGGCCAUAUGGUC&GAUCAUGUGGC---AGUUUCAUU	2.055	N/A
zma-miR167j-3p	Zm00001d017103_T005	678	700	691	..(((((.....(((((((((((&)))))))))))---..)))))..	CUUGAGAAAGGGGCCAUAUGGUC&GAUCAUGUGGC---AGUUUCAUU	2.055	transcription regulators
zma-miR167j-3p	Zm00001d018413_T015	1291	1310	1301	.((((((((((((.(((.(((.&.)))-)))-)))))))))))).	GGUGAGACCGUCACAUGAUU&GAUCAUGUGGCAGUUUCAUU	14.385	Molecular chaperone Hsp40/DnaJ family protein
zma-miR167j-3p	Zm00001d018413_T016	4612	4631	4622	.((((((((((((.(((.(((.&.)))-)))-)))))))))))).	GGUGAGACCGUCACAUGAUU&GAUCAUGUGGCAGUUUCAUU	16.44	Molecular chaperone Hsp40/DnaJ family protein
zma-miR167j-3p	Zm00001d018413_T018	2922	2941	2932	.((((((((((((.(((.(((.&.)))-)))-)))))))))))).	GGUGAGACCGUCACAUGAUU&GAUCAUGUGGCAGUUUCAUU	14.385	Molecular chaperone Hsp40/DnaJ family protein
zma-miR167j-3p	Zm00001d018413_T019	1090	1109	1100	.((((((((((((.(((.(((.&.)))-)))-)))))))))))).	GGUGAGACCGUCACAUGAUU&GAUCAUGUGGCAGUUUCAUU	16.44	Molecular chaperone Hsp40/DnaJ family protein
zma-miR167j-3p	Zm00001d020463_T002	1391	1412	1403	(((((....((((((.((((((&)))))).))))))--..)))))	GAUGAUCGUCUGCCAGGUGAUC&GAUCAUGUGGCAG--UUUCAUU	4.11	Sugar transport protein 7
zma-miR167j-3p	Zm00001d021084_T002	843	862	853	...(((((((((((.(((..&..))).)))))))))))...	GGAGGAGCUGCCGCCUGAGU&GAUCAUGUGGCAGUUUCAUU	2.055	Gene trap locus 3 [Source:UniProtKB/TrEMBL;Acc:B6T7P6]
zma-miR167j-3p	Zm00001d022141_T006	294	312	304	...(((((((((((-((((.&.)))).)))))))))))...	GAGGAGAUUGCCAC-UGAUA&GAUCAUGUGGCAGUUUCAUU	2.055	N/A
zma-miR167j-3p	Zm00001d023291_T001	1380	1399	1390	((((((((((((..(((((.&.)))))..))))))))))))	GAUGAGACUGCUCAGUGGUG&GAUCAUGUGGCAGUUUCAUU	2.055	Secondary cell wall glycosyltransferase family 47
zma-miR167j-3p	Zm00001d023523_T013	975	993	985	...(((((((((.((((-((&)).)))).)))))))))...	AGCGAGGCUGCCUCGUG-UC&GAUCAUGUGGCAGUUUCAUU	2.055	TUB-transcription factor 14
zma-miR167j-3p	Zm00001d025015_T001	1957	1979	1970	((((((.....((((((((((((&))))))))))))---..))))))	GAUGAGUUGGAUGCUGCAUGGUC&GAUCAUGUGGCA---GUUUCAUU	2.055	Glucose-6-phosphate 1-dehydrogenase
zma-miR167j-3p	Zm00001d025015_T002	2116	2138	2129	((((((.....((((((((((((&))))))))))))---..))))))	GAUGAGUUGGAUGCUGCAUGGUC&GAUCAUGUGGCA---GUUUCAUU	2.055	Glucose-6-phosphate 1-dehydrogenase
zma-miR167j-3p	Zm00001d026483_T003	2011	2030	2022	((((((((.((((((-(((((&))))).))))))-))))))))	AAUGAAGCGUGCCAU-UGAUU&GAUCAUGUGGCA-GUUUCAUU	10.275	NADPH--cytochrome P450 reductase
zma-miR167j-3p	Zm00001d026483_T004	1491	1510	1502	((((((((.((((((-(((((&))))).))))))-))))))))	AAUGAAGCGUGCCAU-UGAUU&GAUCAUGUGGCA-GUUUCAUU	2.055	NADPH--cytochrome P450 reductase
zma-miR167j-3p	Zm00001d027936_T001	1795	1813	1805	((((((((((((((-(((((&))))).))))))))))))))	GAUGAAAUUGCUGC-UGAUC&GAUCAUGUGGCAGUUUCAUU	2.055	N/A
zma-miR167j-3p	Zm00001d027936_T002	1593	1611	1603	((((((((((((((-(((((&))))).))))))))))))))	GAUGAAAUUGCUGC-UGAUC&GAUCAUGUGGCAGUUUCAUU	2.055	15-cis-phytoene desaturase chloroplastic/chromoplastic
zma-miR167j-3p	Zm00001d027936_T006	1574	1592	1584	((((((((((((((-(((((&))))).))))))))))))))	GAUGAAAUUGCUGC-UGAUC&GAUCAUGUGGCAGUUUCAUU	2.055	15-cis-phytoene desaturase chloroplastic/chromoplastic
zma-miR167j-3p	Zm00001d027936_T007	193	211	203	((((((((((((((-(((((&))))).))))))))))))))	GAUGAAAUUGCUGC-UGAUC&GAUCAUGUGGCAGUUUCAUU	4.11	15-cis-phytoene desaturase chloroplastic/chromoplastic
zma-miR167j-3p	Zm00001d028597_T005	1572	1592	1582	...(((((.(((((((((.((&))-))))))))).)))))...	UAAGGAACAGCCACGUGACUC&GA-UCAUGUGGCAGUUUCAUU	2.055	Probable tRNA (guanine(26)-N(2))-dimethyltransferase 2
zma-miR167j-3p	Zm00001d028597_T007	2115	2135	2125	...(((((.(((((((((.((&))-))))))))).)))))...	UAAGGAACAGCCACGUGACUC&GA-UCAUGUGGCAGUUUCAUU	2.055	Probable tRNA (guanine(26)-N(2))-dimethyltransferase 2
zma-miR167j-3p	Zm00001d031186_T001	474	496	484	.((((((((((..(((.((&)).)))..)))))))))).	GAUGGAGCUGCCGAAUCCUGAUC&GAUCA---UGUGGCAGUUUCAUU	10.275	Lactoylglutathione lyase / glyoxalase I family protein
zma-miR167j-3p	Zm00001d031186_T002	416	438	426	.((((((((((..(((.((&)).)))..)))))))))).	GAUGGAGCUGCCGAAUCCUGAUC&GAUCA---UGUGGCAGUUUCAUU	2.055	Lactoylglutathione lyase / glyoxalase I family protein
zma-miR167j-3p	Zm00001d031186_T003	474	496	484	(((((((((((((.....(((((&)))))---..)))))))))))))	GAUGGAGCUGCCGAAUCCUGAUC&GAUCA---UGUGGCAGUUUCAUU	10.275	Lactoylglutathione lyase / glyoxalase I family protein
zma-miR167j-3p	Zm00001d031327_T001	2863	2882	2873	(((((((((((.((.(((-((&)).))).))-)))))))))))	AAUGAAGCUGCUCAGAUG-UC&GAUCAUGUG-GCAGUUUCAUU	4.11	Peroxisome biogenesis protein 5
zma-miR167j-3p	Zm00001d031327_T012	1830	1849	1840	(((((((((((.((.(((-((&)).))).))-)))))))))))	AAUGAAGCUGCUCAGAUG-UC&GAUCAUGUG-GCAGUUUCAUU	2.055	N/A
zma-miR167j-3p	Zm00001d031327_T019	1757	1776	1767	(((((((((((.((.(((-((&)).))).))-)))))))))))	AAUGAAGCUGCUCAGAUG-UC&GAUCAUGUG-GCAGUUUCAUU	2.055	Peroxisome biogenesis protein 5
zma-miR167j-3p	Zm00001d032385_T001	1650	1670	1660	.(((((((((((((...(((((((&)))))))---))))))))))))).	GGUGGAAUUGUCACAGUGAUC&GAUCA-UGUGGCAGUUUCAUU	55.485	ADP glucose pyrophosphorylase small subunit leaf1
zma-miR167j-3p	Zm00001d032385_T002	1287	1307	1297	.(((((((((((((...(((((((&)))))))---))))))))))))).	GGUGGAAUUGUCACAGUGAUC&GAUCA-UGUGGCAGUUUCAUU	51.375	ADP glucose pyrophosphorylase small subunit leaf1
zma-miR167j-3p	Zm00001d035538_T001	663	682	673	((((((((((((((((....&....))))))))))))))))	GAUGAAGCUGUCGCGUAAGC&GAUCAUGUGGCAGUUUCAUU	2.055	guanylyl cyclase 1
zma-miR167j-3p	Zm00001d035605_T001	609	627	619	(((((((((.(((((.(.((((&))))-).))))).)))))))))	AGUGGGGCAGCCGC-UGGUC&GAUCAUGUGGCAGUUUCAUU	26.715	Putative MYB DNA-binding domain superfamily protein
zma-miR167j-3p	Zm00001d035960_T018	4169	4188	4179	(((((((((((((((.....&.....)))))))))))))))	GAUGAGGCUGCCAUACGCUU&GAUCAUGUGGCAGUUUCAUU	2.055	DNA-directed RNA polymerase III subunit 2
zma-miR167j-3p	Zm00001d035960_T024	5622	5641	5632	(((((((((((((((.....&.....)))))))))))))))	GAUGAGGCUGCCAUACGCUU&GAUCAUGUGGCAGUUUCAUU	2.055	DNA-directed RNA polymerase III subunit 2
zma-miR167j-3p	Zm00001d036371_T001	1454	1487	1464	(((((.(((((((((((.....&.....)))))))))))-)))))	AAUGAGGCUGCCAUCCUUGCUGCUCGCCGUGAUC&GAUCAUG--------------UGGCAGUUUCAUU	6.165	ATP-dependent zinc metalloprotease FTSH 5 chloroplastic
zma-miR167j-3p	Zm00001d036575_T001	15	34	25	((((((..(((((((((((((&)))))))))))))--))))))	UCGCCGGCUGUCACGUGAUU&GAUCAUGUGGCAGUUUCAUU	2.055	Putative ribosomal protein S4 (RPS4A) family protein
zma-miR167j-3p	Zm00001d037362_T004	2796	2815	2806	(((((((.((((((..((((&))))..)))))).)))))))	AAUGAAAGUGUUACUGGAUC&GAUCAUGUGGCAGUUUCAUU	2.055	N/A
zma-miR167j-3p	Zm00001d037362_T019	3287	3306	3297	(((((((.((((((..((((&))))..)))))).)))))))	AAUGAAAGUGUUACUGGAUC&GAUCAUGUGGCAGUUUCAUU	2.055	DNA topoisomerase type IA core
zma-miR167j-3p	Zm00001d037362_T022	1560	1579	1570	(((((((.((((((..((((&))))..)))))).)))))))	AAUGAAAGUGUUACUGGAUC&GAUCAUGUGGCAGUUUCAUU	2.055	DNA topoisomerase type IA core
zma-miR167j-3p	Zm00001d037362_T025	2604	2623	2614	(((((((.((((((..((((&))))..)))))).)))))))	AAUGAAAGUGUUACUGGAUC&GAUCAUGUGGCAGUUUCAUU	2.055	N/A
zma-miR167j-3p	Zm00001d037362_T037	1117	1136	1127	(((((((.((((((..((((&))))..)))))).)))))))	AAUGAAAGUGUUACUGGAUC&GAUCAUGUGGCAGUUUCAUU	2.055	N/A
zma-miR167j-3p	Zm00001d037362_T041	2323	2342	2333	(((((((.((((((..((((&))))..)))))).)))))))	AAUGAAAGUGUUACUGGAUC&GAUCAUGUGGCAGUUUCAUU	2.055	DNA topoisomerase type IA core
zma-miR167j-3p	Zm00001d037362_T056	1284	1303	1294	(((((((.((((((..((((&))))..)))))).)))))))	AAUGAAAGUGUUACUGGAUC&GAUCAUGUGGCAGUUUCAUU	2.055	DNA topoisomerase type IA core
zma-miR167j-3p	Zm00001d038274_T001	1789	1808	1799	(((((((.((.((.((((((((&)))))))).))-)).)))))))	AGUGGAGCUGACACAUGAUA&GAUCAUGUGGCAGUUUCAUU	4.11	Tetratricopeptide repeat (TPR)-like superfamily protein
zma-miR167j-3p	Zm00001d038274_T002	1648	1667	1658	((((((((((.(((((..(((((&)))))..)))))-))))))))))	AGUGGAGCUGACACAUGAUA&GAUCAUGUGGCAGUUUCAUU	12.33	Tetratricopeptide repeat (TPR)-like superfamily protein
zma-miR167j-3p	Zm00001d039991_T001	273	296	283	..((((((((((((......((((&))))----..))))))))))))..	GCUGGGGCUGCCGCCGGCGGGAUC&GAUC----AUGUGGCAGUUUCAUU	2.055	NA
zma-miR167j-3p	Zm00001d041550_T001	1044	1065	1054	(((((((((((((..((((((.&.))))))..)))))))))))))	GAUGAGGCUGUCGCCUAUGGUG&GAUCAU--GUGGCAGUUUCAUU	2.055	Heat shock 70 kDa protein 3
zma-miR167j-3p	Zm00001d041550_T002	1374	1395	1384	((((((((((((((..(((((.&.)))))--))))))))))))))	GAUGAGGCUGUCGCCUAUGGUG&GAUCAU--GUGGCAGUUUCAUU	4.11	Heat shock 70 kDa protein 3
zma-miR167j-3p	Zm00001d041550_T004	1128	1149	1138	(((((((((((((..((((((.&.))))))..)))))))))))))	GAUGAGGCUGUCGCCUAUGGUG&GAUCAU--GUGGCAGUUUCAUU	2.055	Heat shock 70 kDa protein 3
zma-miR167j-3p	Zm00001d041550_T006	1114	1135	1124	((((((((((((((..(((((.&.)))))--))))))))))))))	GAUGAGGCUGUCGCCUAUGGUG&GAUCAU--GUGGCAGUUUCAUU	2.055	Heat shock 70 kDa protein 3
zma-miR167j-3p	Zm00001d041550_T007	790	811	800	(((((((((((((..((((((.&.))))))..)))))))))))))	GAUGAGGCUGUCGCCUAUGGUG&GAUCAU--GUGGCAGUUUCAUU	2.055	N/A
zma-miR167j-3p	Zm00001d042158_T003	1620	1640	1630	((((((..((((.((((((((&))))))))-))))..))))))	AAUGGAUGUGCCGGCAUGAUC&GAUCAUGU-GGCAGUUUCAUU	2.055	NA
zma-miR167j-3p	Zm00001d042158_T011	1182	1202	1192	((((((..((((.((((((((&))))))))-))))..))))))	AAUGGAUGUGCCGGCAUGAUC&GAUCAUGU-GGCAGUUUCAUU	2.055	N/A
zma-miR167j-3p	Zm00001d042166_T003	601	621	611	((((((..((((.((((((((&))))))))-))))..))))))	AAUGGAUGUGCCGGCAUGAUC&GAUCAUGU-GGCAGUUUCAUU	2.055	NA
zma-miR167j-3p	Zm00001d045757_T001	1686	1704	1696	((((((((((((-(((((((&))))))).))))))))))))	GAUGGAGUUGCC-UAUGAUC&GAUCAUGUGGCAGUUUCAUU	6.165	Phosphatidylinositol 4-kinase gamma 7
zma-miR167j-3p	Zm00001d046455_T001	1235	1257	1245	((((((((((((.((((...(((&)))---)))).))))))))))))	GGUGGGGCUGCCCCGUGCACGUC&GAU---CAUGUGGCAGUUUCAUU	2.055	HXXXD-type acyl-transferase family protein
zma-miR167j-3p	Zm00001d048218_T001	1303	1323	1314	((((..((..(((((((((((&)))))))))))-.))..))))	GGUGUUGCCCGCCACAUGAUC&GAUCAUGUGGC-AGUUUCAUU	2.055	Probable mitochondrial adenine nucleotide transporter BTL2
zma-miR167j-3p	Zm00001d048737_T001	1075	1102	1085	(((((((((((........(((((((..&..)))))))--------)))))))))))	AAUGAAGCUGCUGCUGGGGCACAUGAGG&GAUCAUGUG--------GCAGUUUCAUU	4.11	NA
zma-miR167j-3p	Zm00001d049099_T005	750	768	760	.((.(((((((((((....((((&))))---.))))))))))).)).	AGUGGAACGGCCAU-UGGUC&GAUCAUGUGGCAGUUUCAUU	2.055	N/A
zma-miR167j-3p	Zm00001d049767_T001	1195	1213	1205	((((((((((((((-(((..&..))).))))))))))))))	GAUGGAGCUGCUAC-UGAAG&GAUCAUGUGGCAGUUUCAUU	4.11	Putative SERRATE-related C2H2 zinc-finger family protein
zma-miR167j-3p	Zm00001d049767_T002	1195	1213	1205	((((((((((((((-(((..&..))).))))))))))))))	GAUGGAGCUGCUAC-UGAAG&GAUCAUGUGGCAGUUUCAUU	2.055	N/A
zma-miR167j-3p	Zm00001d050032_T002	1662	1682	1672	(((((((((((((((.(((((&)))))-)))))))))))))))	GGUGGAAUUGUCACAGUGAUC&GAUCA-UGUGGCAGUUUCAUU	2.055	Glucose-1-phosphate adenylyltransferase
zma-miR167j-3p	Zm00001d050032_T004	1412	1432	1422	(((((((((((((((.(((((&)))))-)))))))))))))))	GGUGGAAUUGUCACAGUGAUC&GAUCA-UGUGGCAGUUUCAUU	2.055	Glucose-1-phosphate adenylyltransferase
zma-miR167j-3p	Zm00001d051565_T030	2367	2385	2376	.((((((((-((((((((..&..)))))))).)))))))).	UGUGGAACU-CCACAUGAGG&GAUCAUGUGGCAGUUUCAUU	2.055	N/A
zma-miR167j-3p	Zm00001d053177_T002	90	107	100	((((((((((--((((((((&))))))))..))))))))))	AAUGGAACUG--GCAUGGUC&GAUCAUGUGGCAGUUUCAUU	2.055	Actin-7
zma-miR167j-3p	Zm00001d053196_T001	602	620	612	((((((((((((((((-(((&))).))))))))))))))))	AGUGAGACUGUCAUGU-AUC&GAUCAUGUGGCAGUUUCAUU	2.055	Proline--tRNA ligase cytoplasmic
zma-miR167j-3p	Zm00001d053196_T002	565	583	575	((((((((((((((((-(((&))).))))))))))))))))	AGUGAGACUGUCAUGU-AUC&GAUCAUGUGGCAGUUUCAUU	2.055	Proline--tRNA ligase cytoplasmic
zma-miR167j-3p	Zm00001d053196_T003	565	583	575	((((((((((((((((-(((&))).))))))))))))))))	AGUGAGACUGUCAUGU-AUC&GAUCAUGUGGCAGUUUCAUU	2.055	Proline--tRNA ligase cytoplasmic
zma-miR167j-3p	Zm00001d053196_T004	543	561	553	((((((((((((((((-(((&))).))))))))))))))))	AGUGAGACUGUCAUGU-AUC&GAUCAUGUGGCAGUUUCAUU	6.165	Proline--tRNA ligase cytoplasmic
zma-miR168a-3p	ENSRNA049997321-T1	20	39	30	.(((((((((((((..((((&))))..))))))))))))).	CUCGCUUGGUGCAGAUCGGG&CCCGCCUUGCACCAAGUGAA	2.055	NA
zma-miR168a-3p	Zm00001d002139_T001	1368	1387	1377	..(((-(((((((.(((.(((&)))-))).))))))).)))..	GGCAC-UGGUGCGCGGCAGGG&CCC-GCCUUGCACCAAGUGAA	2.055	Transferase
zma-miR168a-3p	Zm00001d003459_T001	646	664	656	..((((((((((-(((((..&..))))).))))))))))..	AGUACUUGGUGC-AGGCGAG&CCCGCCUUGCACCAAGUGAA	6.165	Protein disulfide-isomerase LQY1 chloroplastic
zma-miR168a-3p	Zm00001d003618_T001	429	447	438	(((((((((((....(((.(((..&..))).)))----)))))))))))	CUUGC-UGGUGCAUGGUGGG&CCCGCCUUGCACCAAGUGAA	2.055	Uncharacterised protein family UPF0090
zma-miR168a-3p	Zm00001d004716_T015	2945	2968	2956	.(((((..((((((((((...(((&)))---))))))))))-.))))).	AUCACUAAGGUGCAAGGUGAUGGG&CCC---GCCUUGCACC-AAGUGAA	2.055	NAD kinase 2 chloroplastic
zma-miR168a-3p	Zm00001d004716_T019	3404	3427	3415	.(((((..((((((((((...(((&)))---))))))))))-.))))).	AUCACUAAGGUGCAAGGUGAUGGG&CCC---GCCUUGCACC-AAGUGAA	2.055	NAD kinase 2 chloroplastic
zma-miR168a-3p	Zm00001d008273_T001	2666	2686	2677	...(((..(((((((((((((&)))))))))))))-.)))...	GGGGCUGGGGUGCAGGGCGGG&CCCGCCUUGCACC-AAGUGAA	2.055	Alpha-xylosidase 1
zma-miR168a-3p	Zm00001d008617_T002	540	559	550	.((((..((.((((((((((&)))))))))).))..)))).	CUCGCGAGGGGCGGGGCGGG&CCCGCCUUGCACCAAGUGAA	2.055	Transcription elongation factor (TFIIS) family protein
zma-miR168a-3p	Zm00001d008617_T005	449	468	459	.((((..((.((((((((((&)))))))))).))..)))).	CUCGCGAGGGGCGGGGCGGG&CCCGCCUUGCACCAAGUGAA	2.055	Transcription elongation factor (TFIIS) family protein
zma-miR168a-3p	Zm00001d008654_T001	4804	4825	4814	...((((((((.((((..((((&))))--)))).))))))))...	GGAACUUGGUGGGAGGGACGGG&CCCG--CCUUGCACCAAGUGAA	2.055	WD40/YVTN repeat-like-containing domain;Bromodomain
zma-miR168a-3p	Zm00001d008820_T005	1191	1210	1201	..((((.((((.(((((((.&.))))))).)))).))))..	AACACUGGGUGGAGGGCGGC&CCCGCCUUGCACCAAGUGAA	2.055	2-oxoglutarate (2OG) and Fe(II)-dependent oxygenase superfamily protein
zma-miR168a-3p	Zm00001d011154_T001	598	617	608	..(((.(((..(((((((((&)))))))))..))).)))..	CGCGCCUGGGACAAGGUGGG&CCCGCCUUGCACCAAGUGAA	8.22	glutathione transferase27
zma-miR168a-3p	Zm00001d011890_T001	1534	1554	1545	..(((.((((.((((((((((&)))))))))).))))-)))..	CCCACUUUGGAGCAAGGUGGG&CCCGCCUUGCACCAA-GUGAA	2.055	cytokinin oxidase 3
zma-miR168a-3p	Zm00001d012918_T001	179	197	187	..(((--(((((((.((((((&))))))-)))))))..)))..	GCCGC--GGUGCAGCGGCGGG&CCCGCC-UUGCACCAAGUGAA	2.055	Flap endonuclease 1
zma-miR168a-3p	Zm00001d012918_T002	178	196	186	..(((--(((((((.((((((&))))))-)))))))..)))..	GCCGC--GGUGCAGCGGCGGG&CCCGCC-UUGCACCAAGUGAA	4.11	Flap endonuclease 1
zma-miR168a-3p	Zm00001d012918_T003	146	164	154	..(((--(((((((.((((((&))))))-)))))))..)))..	GCCGC--GGUGCAGCGGCGGG&CCCGCC-UUGCACCAAGUGAA	2.055	Flap endonuclease 1
zma-miR168a-3p	Zm00001d013126_T001	591	611	601	..((.(((((((((((((.((&))-))))))))))))).))..	GGCGAUUGGUGCGAGGUGCGG&CC-CGCCUUGCACCAAGUGAA	2.055	protein; Tyrosine specific protein phosphatase-like
zma-miR168a-3p	Zm00001d013138_T001	591	611	601	..((.(((((((((((((.((&))-))))))))))))).))..	GGCGAUUGGUGCGAGGUGCGG&CC-CGCCUUGCACCAAGUGAA	4.11	protein; Tyrosine specific protein phosphatase-like
zma-miR168a-3p	Zm00001d014993_T001	1763	1784	1773	..(((.((((((..(((((((.&.)))))))--)))))).)))..	ACCGCAUGGUGCGGGAGGCGGA&CCCGCCUU--GCACCAAGUGAA	2.055	Luminal-binding protein 2
zma-miR168a-3p	Zm00001d014993_T002	1370	1391	1380	((((-(((-(((((((((((&))))))))))).))).))))	ACCGCAUGGUGCGGGAGGCGGA&CCCGCCUU--GCACCAAGUGAA	4.11	N/A
zma-miR168a-3p	Zm00001d014993_T003	1683	1704	1693	..(((((.((((((((((((&)))))))))))).)))))..	ACCGCAUGGUGCGGGAGGCGGA&CCCGCCUU--GCACCAAGUGAA	2.055	Luminal-binding protein 2
zma-miR168a-3p	Zm00001d014993_T004	413	434	423	..(((((.((((((((((((&)))))))))))).)))))..	ACCGCAUGGUGCGGGAGGCGGA&CCCGCCUU--GCACCAAGUGAA	6.165	N/A
zma-miR168a-3p	Zm00001d014993_T005	1759	1780	1769	((((-(((-(((((((((((&))))))))))).))).))))	ACCGCAUGGUGCGGGAGGCGGA&CCCGCCUU--GCACCAAGUGAA	2.055	N/A
zma-miR168a-3p	Zm00001d014993_T006	1482	1503	1492	..(((((.((((((((((((&)))))))))))).)))))..	ACCGCAUGGUGCGGGAGGCGGA&CCCGCCUU--GCACCAAGUGAA	4.11	N/A
zma-miR168a-3p	Zm00001d015434_T001	49	72	59	((((((..(((((((((.((..&..)).)))))))))--))))))	GGCACGCGGUGCGAGCUCUGCGGG&CCCGC----CUUGCACCAAGUGAA	4.11	B-box zinc finger family protein
zma-miR168a-3p	Zm00001d017334_T001	1282	1302	1292	...((.(((((((((((((.(&)-))))))))))))).))...	GCGGCCUGGUGCGAGGCGGCG&C-CCGCCUUGCACCAAGUGAA	6.165	Protein PEROXIN-4
zma-miR168a-3p	Zm00001d017334_T004	1282	1302	1292	...((.(((((((((((((.(&)-))))))))))))).))...	GCGGCCUGGUGCGAGGCGGCG&C-CCGCCUUGCACCAAGUGAA	6.165	Protein PEROXIN-4
zma-miR168a-3p	Zm00001d017791_T001	1703	1722	1713	....(((((((.((((((((&)))))))).)))))))....	GAGGUUUGGUGGAGGGCGGG&CCCGCCUUGCACCAAGUGAA	2.055	N/A
zma-miR168a-3p	Zm00001d017791_T002	1584	1603	1594	....(((((((.((((((((&)))))))).)))))))....	GAGGUUUGGUGGAGGGCGGG&CCCGCCUUGCACCAAGUGAA	2.055	Phosphoribulokinase / Uridine kinase family
zma-miR168a-3p	Zm00001d017791_T003	1544	1563	1554	....(((((((.((((((((&)))))))).)))))))....	GAGGUUUGGUGGAGGGCGGG&CCCGCCUUGCACCAAGUGAA	2.055	Phosphoribulokinase / Uridine kinase family
zma-miR168a-3p	Zm00001d017907_T001	555	573	564	.((-(((((((((.(((((.&.))))).))))))))).)).	CUC-CUUGGUGUACGGCGGU&CCCGCCUUGCACCAAGUGAA	8.22	Protein TIC 20-v chloroplastic
zma-miR168a-3p	Zm00001d018464_T001	271	290	281	...((..((.((((((((((&)))))))))).))..))...	AGGACGGGGCGCGGGGCGGG&CCCGCCUUGCACCAAGUGAA	2.055	NA
zma-miR168a-3p	Zm00001d019163_T002	1690	1710	1699	.((((-(((((.(((.((((((&))))))-)))-))))).)))).	GUCGC-UGGUGACGGCGGCGGG&CCCGCC-UUG-CACCAAGUGAA	2.055	N/A
zma-miR168a-3p	Zm00001d021748_T001	678	698	690	..((((..((((((.-((((((&))))))..))))))--))))..	GCCGCUGCUGGUGCC-GGCGGG&CCCGCCUUGCACCA--AGUGAA	2.055	DNA binding protein
zma-miR168a-3p	Zm00001d024938_T001	169	191	181	..((((..(((((.((((((.((&))-)))))).)))))--))))..	UGCGCUCCUGGUGGAGGGCGUGG&CC-CGCCUUGCACCA--AGUGAA	2.055	N/A
zma-miR168a-3p	Zm00001d024938_T002	169	191	181	..((((..(((((.((((((.((&))-)))))).)))))--))))..	UGCGCUCCUGGUGGAGGGCGUGG&CC-CGCCUUGCACCA--AGUGAA	2.055	Peptidase S24/S26A/S26B/S26C family protein
zma-miR168a-3p	Zm00001d024938_T004	131	153	143	..((((..(((((.((((((.((&))-)))))).)))))--))))..	UGCGCUCCUGGUGGAGGGCGUGG&CC-CGCCUUGCACCA--AGUGAA	2.055	Peptidase S24/S26A/S26B/S26C family protein
zma-miR168a-3p	Zm00001d025819_T001	771	794	781	...((((((((.(((((....(((&)))----))))).))))))))...	CGAGCUUGGUGGAGGGCUUAUGGG&CCC----GCCUUGCACCAAGUGAA	6.165	2-phytyl-14-beta-naphthoquinone methyltransferase chloroplastic
zma-miR168a-3p	Zm00001d027259_T018	5615	5635	5625	......((((((.((((((((&))))))))-))))))......	CGGUUCUGGUGCUGGGGCGGG&CCCGCCUU-GCACCAAGUGAA	2.055	N/A
zma-miR168a-3p	Zm00001d027721_T001	777	799	786	.((((-((((((...((((((.((&))-))))))---)))))).)))).	CUCGC-UGGUGCUGGAGGGCGUGG&CC-CGCCUU---GCACCAAGUGAA	10.275	high-affinity nickel-transport family protein
zma-miR168a-3p	Zm00001d032293_T001	1312	1332	1322	...((((((((.((((.((((&))))-)))).))))))))...	UGUGCUUGGUGGAAGGAUGGG&CCCG-CCUUGCACCAAGUGAA	2.055	Transducin/WD40 repeat-like superfamily protein
zma-miR168a-3p	Zm00001d033873_T001	901	920	910	.((((-((((((.(((((((.&.)))))))-)))))).)))).	AUCGC-UGGUGCGGAGGUGGU&CCCGCCUU-GCACCAAGUGAA	6.165	NA
zma-miR168a-3p	Zm00001d033873_T002	2336	2355	2345	.((((-((((((.(((((((.&.)))))))-)))))).)))).	AUCGC-UGGUGCGGAGGUGGU&CCCGCCUU-GCACCAAGUGAA	2.055	NA
zma-miR168a-3p	Zm00001d034527_T001	218	239	230	..((((....(((((((((((.&.)))))))))))--..))))..	GCCACUGCCUGUGCAAGGCGGA&CCCGCCUUGCAC--CAAGUGAA	10.275	NA
zma-miR168a-3p	Zm00001d035957_T001	1663	1686	1677	...(((.(((...(((((((((((&)))))))))))---)))-)))...	AGGGCUGUGGAUCUGCGGGGCGGG&CCCGCCUUGCA---CCA-AGUGAA	6.165	plant/F18O14-17 protein
zma-miR168a-3p	Zm00001d037173_T001	148	168	158	(((((.(((((.((((((.((&))-)))))).))))).)))))	UUCGCGUGGUGGAAGGCGAGG&CC-CGCCUUGCACCAAGUGAA	8.22	EF hand family protein
zma-miR168a-3p	Zm00001d037246_T008	1192	1214	1201	(((((((((-((((((.....(((&)))----.)))))).)))))))))	UUCACUUGG-GCAAGGGAAAAGGG&CCC----GCCUUGCACCAAGUGAA	2.055	Defective in cullin neddylation protein
zma-miR168a-3p	Zm00001d041119_T001	1561	1588	1579	(((((((..((((((-(((((((&))))))).))))))-.)))))))	UUCUCUUGGGGCAGCUGUGCAGGGUGGG&CCCGCCUUGCA--------CCAAGUGAA	2.055	Heat shock 70 kDa protein 6 chloroplastic
zma-miR168a-3p	Zm00001d041119_T002	1336	1363	1354	(((((((..((((((-(((((((&))))))).))))))-.)))))))	UUCUCUUGGGGCAGCUGUGCAGGGUGGG&CCCGCCUUGCA--------CCAAGUGAA	2.055	Heat shock 70 kDa protein 6 chloroplastic
zma-miR168a-3p	Zm00001d041119_T005	1081	1108	1099	(((((((..((((((-(((((((&))))))).))))))-.)))))))	UUCUCUUGGGGCAGCUGUGCAGGGUGGG&CCCGCCUUGCA--------CCAAGUGAA	2.055	Heat shock 70 kDa protein 6 chloroplastic
zma-miR168a-3p	Zm00001d042935_T001	456	476	466	.......((((((((((((.(&)-)))))))))))).......	AGCGACAGGUGCAAGGCGGCG&C-CCGCCUUGCACCAAGUGAA	14.385	NA
zma-miR168a-3p	Zm00001d043086_T003	505	524	515	..((((((((((.-((.(((.&.)))-))..))))))))))..	UGCACUUGGUGCU-GGUCGGA&CCCG-CCUUGCACCAAGUGAA	2.055	23-bisphosphoglycerate-independent phosphoglycerate mutase 1
zma-miR168a-3p	Zm00001d043086_T007	505	524	515	..((((((((((.-((.(((.&.)))-))..))))))))))..	UGCACUUGGUGCU-GGUCGGA&CCCG-CCUUGCACCAAGUGAA	2.055	23-bisphosphoglycerate-independent phosphoglycerate mutase 1
zma-miR168a-3p	Zm00001d046938_T001	1658	1675	1666	.(((((((-((((((.((((.&.)))).)))))).))))))).	UGCGC--GGCGCAGGGCGGG&CCCGCCUUGCACCAAGUGAA	6.165	Pollen receptor-like kinase 4
zma-miR168a-3p	Zm00001d048414_T001	214	235	225	..((.(((.((((..(((((((&)))))))-.))))-))).))..	ACCGGUUGCGUGCUCGGGCGGG&CCCGCCU-UGCAC-CAAGUGAA	4.11	Expressed protein; protein
zma-miR168a-3p	Zm00001d049048_T001	120	140	130	.......(((((((((.((((&))))-))))))))).......	GGCGGACGGUGCAGGGCCGGG&CCCG-CCUUGCACCAAGUGAA	2.055	Heat shock protein binding protein
zma-miR168a-3p	Zm00001d052072_T015	917	940	927	....((((((((....((((((((&))))))))----))))))))....	GUAUCUUGGUGUUGGAAGGGCGGG&CCCGCCUU----GCACCAAGUGAA	4.11	Anaphase-promoting complex subunit 4
zma-miR168a-3p	Zm00001d052248_T022	3912	3933	3922	.((((((((((((..((((((.&.))))))--)))))))))))).	CUUACUUGGUGCAAGAGGUGGU&CCCGCCU--UGCACCAAGUGAA	2.055	P-loop containing nucleoside triphosphate hydrolases superfamily protein
zma-miR168a-3p	Zm00001d053838_T001	550	578	560	..((((((((((.........(((((((.&.)))))))---------))))))))))..	UCCACUUGGUGUUGCGUCUCAGGGGCGGC&CCCGCCUU---------GCACCAAGUGAA	2.055	ubiquitin2
zma-miR168a-3p	Zm00001d053838_T005	751	779	761	..((((((((((.........(((((((.&.)))))))---------))))))))))..	UCCACUUGGUGUUGCGUCUCAGGGGCGGC&CCCGCCUU---------GCACCAAGUGAA	2.055	ubiquitin2
zma-miR168a-3p	Zm00001d054043_T001	1474	1495	1484	((((-(((-(((((((((((&))))))))))).))).))))	ACCGCAUGGUGCGGGAGGCGGA&CCCGCCUU--GCACCAAGUGAA	2.055	N/A
zma-miR168a-3p	Zm00001d054043_T002	1751	1772	1761	((((-(((-(((((((((((&))))))))))).))).))))	ACCGCAUGGUGCGGGAGGCGGA&CCCGCCUU--GCACCAAGUGAA	2.055	N/A
zma-miR168a-3p	Zm00001d054043_T003	1755	1776	1765	((((-(((-(((((((((((&))))))))))).))).))))	ACCGCAUGGUGCGGGAGGCGGA&CCCGCCUU--GCACCAAGUGAA	2.055	Binding protein homolog2
zma-miR168a-3p	Zm00001d054043_T004	1362	1383	1372	((((-(((-(((((((((((&))))))))))).))).))))	ACCGCAUGGUGCGGGAGGCGGA&CCCGCCUU--GCACCAAGUGAA	2.055	N/A
zma-miR168a-3p	Zm00001d054043_T005	398	419	408	..(((.((((((..(((((((.&.)))))))--)))))).)))..	ACCGCAUGGUGCGGGAGGCGGA&CCCGCCUU--GCACCAAGUGAA	8.22	N/A
zma-miR168a-3p	Zm00001d054043_T006	377	398	387	((((-(((-(((((((((((&))))))))))).))).))))	ACCGCAUGGUGCGGGAGGCGGA&CCCGCCUU--GCACCAAGUGAA	4.11	N/A
zma-miR168a-3p	Zm00001d054043_T007	1749	1770	1759	((((-(((-(((((((((((&))))))))))).))).))))	ACCGCAUGGUGCGGGAGGCGGA&CCCGCCUU--GCACCAAGUGAA	8.22	Binding protein homolog2
zma-miR168a-3p	zma-mir168a	20	39	30	.(((((((((((((..((((&))))..))))))))))))).	CUCGCUUGGUGCAGAUCGGG&CCCGCCUUGCACCAAGUGAA	2.055	NA
zma-miR169c-3p	ENSRNA049478156-T1	467	490	481	(((((((.((.(((((..((((((&))))))--)))))-)).)))))))	CACAGCCAAGGGAACGGGCUUGGC&GGCAAGUCUGU--CCUUGGCUACA	51.375	Eukaryotic large subunit ribosomal RNA
zma-miR169c-3p	Zm00001d001812_T001	1107	1131	1121	((((((.(((..((((((((..&..))))))))--))).))))))	CGUGGCCGAGGCAGCGGACGACGCC&GGC-AAGUCUGU--CCUUGGCUACA	2.055	Rubisco Assembly Factor 1
zma-miR169c-3p	Zm00001d005051_T001	1967	1995	1980	((((((.(((((((..((((((..((&))-.))))))--)))))))-))))))	GGUGGGCCAAGGACACGACCAGCAUUGCC&GGCAA-----GUC-UGUCCUUGGCU-ACA	6.165	Root phototropism protein 2
zma-miR169c-3p	Zm00001d009745_T031	1145	1168	1158	.(((((((..((((((((...(((&)))-..))))))))-.))))))).	CGUGGCCGCCGGACAGGCCGGGCC&GGC-AAGUCUGUCC-UUGGCUACA	4.11	DNA damage-binding protein 1a
zma-miR169c-3p	Zm00001d013861_T001	243	266	257	.((((((((((...(((((.((((&)))).)))))--.)))))))))).	CGUGGCCGAGGUUGUAGGCGUGCC&GGCAAGUCUG--UCCUUGGCUACA	4.11	RNA-binding CRS1 / YhbY (CRM) domain protein
zma-miR169c-3p	Zm00001d017708_T001	382	411	402	.(((((((((((.((...(((((&)))))---)).))))))))))).	AGUCAGCACGAGGGUGAGAACAGACUUGCC&GGCAAGUCUGU------CCUUG-GCU-ACA	4.11	NA
zma-miR169c-3p	Zm00001d017708_T002	804	833	824	.((.(((.(((((......(((((((((((&)))))))))))------)))))-)))-)).	AGUCAGCACGAGGGUGAGAACAGACUUGCC&GGCAAGUCUGU------CCUUG-GCU-ACA	4.11	NA
zma-miR169c-3p	Zm00001d018034_T001	680	705	692	...(((((((((.((((((((.(&).)))))))).)))))))))...	CGUGGCCAAGGACAUGGGCGCGGGCG&GGC--AAGUCU--GUCCUUGGCUACA	24.66	geranylgeranyl hydrogenase1
zma-miR169c-3p	Zm00001d018467_T001	438	461	450	....((((((((((((((..(((.&.)))--))))))))))))))....	GCUCGCCGGGGACGGGCUAGUGCA&GGCA--AGUCUGUCCUUGGCUACA	4.11	homolog of Synechocystis YCF37
zma-miR169c-3p	Zm00001d023559_T001	974	992	986	(((((((((.....(((((.((((((&)))))).)))))-----)))))))))	GGAGGCCAAGGACAGG---GCC&GGCAAGUCUGUCCUUGGCUACA	51.375	Fructose-bisphosphate aldolase
zma-miR169c-3p	Zm00001d024307_T007	580	603	593	.(((((((.(((((.(((((((.(&).)))))))-)))))-))))))).	GGUGGCCAGGGGACUAGGCUUGGC&GGCAAGUCU-GUCCU-UGGCUACA	2.055	UDP-N-acetylglucosamine diphosphorylase 2
zma-miR169c-3p	Zm00001d024307_T008	400	423	413	.(((((((.(((((.(((((((.(&).)))))))-)))))-))))))).	GGUGGCCAGGGGACUAGGCUUGGC&GGCAAGUCU-GUCCU-UGGCUACA	4.11	UDP-N-acetylglucosamine diphosphorylase 2
zma-miR169c-3p	Zm00001d027707_T001	2140	2163	2152	((((((((((((((..((((((..&..))))))--))))))))))))))	UGUGGCCAAGGAUGUUGACUUGAA&GGCAAGUC--UGUCCUUGGCUACA	2.055	Cell division control protein 48 homolog D
zma-miR169c-3p	Zm00001d028463_T001	642	666	654	((((((((((((..(((((...(((&)))--.)))))-.))))))))))))	UGUAGCCGAGGAGAGGACUACCGCC&GGC--AAGUCU-GUCCUUGGCUACA	6.165	NA
zma-miR169c-3p	Zm00001d028463_T003	473	497	485	((((((((((((..(((((...(((&)))--.)))))-.))))))))))))	UGUAGCCGAGGAGAGGACUACCGCC&GGC--AAGUCU-GUCCUUGGCUACA	4.11	NA
zma-miR169c-3p	Zm00001d030976_T001	1326	1348	1338	..(((((((((((..((((((-((&)).))))))--)))))))))))..	CCUGGCCAGGGACCUGGACUU-CC&GGCAAGUCU--GUCCUUGGCUACA	4.11	Cytochrome P450 CYP76M15
zma-miR169c-3p	Zm00001d031128_T001	1662	1685	1674	...((((((((....(((((((((&)))))))))--..))))))))...	ACCAGCCGAGGUUUGAGACUUGCU&GGCAAGUCU--GUCCUUGGCUACA	2.055	N/A
zma-miR169c-3p	Zm00001d031128_T002	1813	1836	1825	...((((((((....(((((((((&)))))))))--..))))))))...	ACCAGCCGAGGUUUGAGACUUGCU&GGCAAGUCU--GUCCUUGGCUACA	2.055	5-methyltetrahydropteroyltriglutamate--homocysteine methyltransferase 1
zma-miR169c-3p	Zm00001d031128_T003	2227	2250	2239	...((((((((....(((((((((&)))))))))--..))))))))...	ACCAGCCGAGGUUUGAGACUUGCU&GGCAAGUCU--GUCCUUGGCUACA	4.11	5-methyltetrahydropteroyltriglutamate--homocysteine methyltransferase 1
zma-miR169c-3p	Zm00001d031128_T004	1728	1751	1740	...((((((((....(((((((((&)))))))))--..))))))))...	ACCAGCCGAGGUUUGAGACUUGCU&GGCAAGUCU--GUCCUUGGCUACA	4.11	5-methyltetrahydropteroyltriglutamate--homocysteine methyltransferase 1
zma-miR169c-3p	Zm00001d031128_T005	1284	1307	1296	...((((((((....(((((((((&)))))))))--..))))))))...	ACCAGCCGAGGUUUGAGACUUGCU&GGCAAGUCU--GUCCUUGGCUACA	4.11	5-methyltetrahydropteroyltriglutamate--homocysteine methyltransferase 1
zma-miR169c-3p	Zm00001d034935_T001	5297	5318	5309	..((((((((((((((..((((&))))..))))))))))))))..	UCUGGUCAGGGGCAGAGCUGCU&GGCAAGUCUGUCCUUGGCUACA	2.055	Expressed protein; protein
zma-miR169c-3p	Zm00001d034935_T006	4336	4357	4348	..((((((((((((((..((((&))))..))))))))))))))..	UCUGGUCAGGGGCAGAGCUGCU&GGCAAGUCUGUCCUUGGCUACA	2.055	Expressed protein; protein
zma-miR169c-3p	Zm00001d034935_T007	2823	2844	2835	..((((((((((((((..((((&))))..))))))))))))))..	UCUGGUCAGGGGCAGAGCUGCU&GGCAAGUCUGUCCUUGGCUACA	4.11	Expressed protein; protein
zma-miR169c-3p	Zm00001d034935_T008	4193	4214	4205	..((((((((((((((..((((&))))..))))))))))))))..	UCUGGUCAGGGGCAGAGCUGCU&GGCAAGUCUGUCCUUGGCUACA	4.11	N/A
zma-miR169c-3p	Zm00001d034935_T009	4193	4214	4205	..((((((((((((((..((((&))))..))))))))))))))..	UCUGGUCAGGGGCAGAGCUGCU&GGCAAGUCUGUCCUUGGCUACA	4.11	N/A
zma-miR169c-3p	Zm00001d034935_T011	3933	3954	3945	..((((((((((((((..((((&))))..))))))))))))))..	UCUGGUCAGGGGCAGAGCUGCU&GGCAAGUCUGUCCUUGGCUACA	4.11	Expressed protein; protein
zma-miR169c-3p	Zm00001d037103_T001	308	328	320	.((.(((((((((((-(.((((&)))).).))))))))))).)).	GGUCGCCAAGGGCAG-CGUGCC&GGCAAGUCUGUCCUUGGCUACA	20.55	Peroxiredoxin Q chloroplastic
zma-miR169c-3p	Zm00001d038733_T001	1628	1653	1640	.((.(((((((((((..((((&))))-.))))))))))).)).	AGAAGGCGAGGGCAGAGGCUCUUGCC&GGCAAG----UCUGUCCUUGGCUACA	6.165	Pentatricopeptide repeat-containing protein
zma-miR169c-3p	Zm00001d039165_T009	2546	2572	2563	((((((((....(((.(((.(((((((&))))))).)))-)))----))))))))	UGUGGCCACCAUGGGCACAUACUUGCC&GGCAAGUCUGU-CCU----UGGCUACA	2.055	DNA damage-binding protein 1a
zma-miR169c-3p	Zm00001d039165_T043	3174	3200	3191	((((((((....(((.(((.(((((((&))))))).)))-)))----))))))))	UGUGGCCACCAUGGGCACAUACUUGCC&GGCAAGUCUGU-CCU----UGGCUACA	2.055	DNA damage-binding protein 1a
zma-miR169c-3p	Zm00001d039167_T001	1164	1187	1177	.((((((((.((.((((((&)))))).)).)))))))).	GCUAGCCAAGGCACAGGCGAUGCG&GGCA-AGUCUGU-CCUUGGCUACA	26.715	ATP-dependent Clp protease proteolytic subunit
zma-miR169c-3p	Zm00001d040202_T003	3344	3365	3356	.((((.(((((((((.((.(((&))).)).)))))))))-)))).	GCCCGCCAAGGGCAGGCCGGCG&GGCAAGUCUGUCCUUGGCUACA	8.22	SNF7 family protein
zma-miR169c-3p	Zm00001d040202_T004	1355	1376	1367	.((((.(((((((((.((.(((&))).)).)))))))))-)))).	GCCCGCCAAGGGCAGGCCGGCG&GGCAAGUCUGUCCUUGGCUACA	6.165	SNF7 family protein
zma-miR169c-3p	Zm00001d040202_T005	1507	1528	1519	.((((.(((((((((.((.(((&))).)).)))))))))-)))).	GCCCGCCAAGGGCAGGCCGGCG&GGCAAGUCUGUCCUUGGCUACA	10.275	SNF7 family protein
zma-miR169c-3p	Zm00001d040202_T006	3129	3150	3141	.((((.(((((((((.((.(((&))).)).)))))))))-)))).	GCCCGCCAAGGGCAGGCCGGCG&GGCAAGUCUGUCCUUGGCUACA	4.11	SNF7 family protein
zma-miR169c-3p	Zm00001d040202_T007	3110	3131	3122	.((((.(((((((((.((.(((&))).)).)))))))))-)))).	GCCCGCCAAGGGCAGGCCGGCG&GGCAAGUCUGUCCUUGGCUACA	10.275	SNF7 family protein
zma-miR169c-3p	Zm00001d040202_T009	42	63	54	.((((.(((((((((.((.(((&))).)).)))))))))-)))).	GCCCGCCAAGGGCAGGCCGGCG&GGCAAGUCUGUCCUUGGCUACA	4.11	SNF7 family protein
zma-miR169c-3p	Zm00001d043905_T001	593	615	605	...(((((((((..(((((.(((&))).)))))-.)))))))))...	AACAGCCAAGGAGUGGACUCGCC&GGCAAGUCU-GUCCUUGGCUACA	2.055	Ubiquitin-conjugating enzyme E2 36
zma-miR169c-3p	Zm00001d043905_T003	641	663	653	...(((((((((..(((((.(((&))).)))))-.)))))))))...	AACAGCCAAGGAGUGGACUCGCC&GGCAAGUCU-GUCCUUGGCUACA	4.11	Ubiquitin-conjugating enzyme E2 36
zma-miR169c-3p	Zm00001d043905_T004	538	560	550	...(((((((((..(((((.(((&))).)))))-.)))))))))...	AACAGCCAAGGAGUGGACUCGCC&GGCAAGUCU-GUCCUUGGCUACA	2.055	Ubiquitin-conjugating enzyme E2 36
zma-miR169c-3p	Zm00001d043905_T006	719	741	731	...(((((((((..(((((.(((&))).)))))-.)))))))))...	AACAGCCAAGGAGUGGACUCGCC&GGCAAGUCU-GUCCUUGGCUACA	2.055	Ubiquitin-conjugating enzyme E2 36
zma-miR169c-3p	Zm00001d046128_T001	170	192	182	...(((((((((..(((((.(((&))).)))))-.)))))))))...	AACAGCCAAGGAGUGGACUCGCC&GGCAAGUCU-GUCCUUGGCUACA	4.11	Ubiquitin-conjugating enzyme E2 36
zma-miR169c-3p	Zm00001d046945_T001	2840	2860	2851	(((-((((((((((((.(((..&..))).)))))))))))).)))	UGU-GCCGAGGACAGAGUUGAG&GGCAAGUCUGUCCUUGGCUACA	6.165	Vacuolar sorting receptor 7
zma-miR169c-3p	Zm00001d047765_T001	1049	1073	1061	((((.((((((((.((((((..(((&)))--))))))-)))))))).))))	UGUGACCAAGGACGAGACUUUCGCC&GGC--AAGUCU-GUCCUUGGCUACA	28.77	Glutathione S-transferase L2 chloroplastic
zma-miR169c-3p	Zm00001d047765_T002	589	613	601	((((.((((((((.((((((..(((&)))--))))))-)))))))).))))	UGUGACCAAGGACGAGACUUUCGCC&GGC--AAGUCU-GUCCUUGGCUACA	36.99	Glutathione S-transferase L2 chloroplastic
zma-miR169c-3p	Zm00001d047781_T001	661	681	672	...((((((((-((((((((((&)))))))))).))))))))...	UACGGUCAAGG-UAGACUUGCC&GGCAAGUCUGUCCUUGGCUACA	12.33	phosphoinositide binding
zma-miR169c-3p	Zm00001d047913_T001	300	320	312	....(((((((((((-((.(((&))).)).)))))))))))....	CCCCGCCGAGGGCAG-CUCGCC&GGCAAGUCUGUCCUUGGCUACA	16.44	NA
zma-miR169c-5p	Zm00001d003276_T001	408	432	419	(((((((((((.((((((((-(&).)))))))).)))))))))))	CCGGCGCGUCGUCGGCCACGGGCUG&CAGCC----AAGGAUGACUUGCCGG	8.22	S-adenosyl-L-methionine-dependent methyltransferases superfamily protein
zma-miR169c-5p	Zm00001d005241_T002	3136	3157	3148	((((.(((.((.((((.(((((&))))).)))).))-))).))))	CCGGGAAGAUCUUCCUCGGCUG&CAGCCAAGGAUGA-CUUGCCGG	2.055	Mediator of RNA polymerase II transcription subunit 33A
zma-miR169c-5p	Zm00001d005241_T003	3911	3932	3923	((((.(((.((.((((.(((((&))))).)))).))-))).))))	CCGGGAAGAUCUUCCUCGGCUG&CAGCCAAGGAUGA-CUUGCCGG	6.165	Mediator of RNA polymerase II transcription subunit 33A
zma-miR169c-5p	Zm00001d015004_T001	1080	1105	1091	((((((((.((((((((((...&...))))))))))-))))))))	CUGGCAGGUCAUGCUGAAGCAGGCUG&CAGCC-----AAGGAUGACUUGCCGG	8.22	Protein LOW PSII ACCUMULATION 3 chloroplastic
zma-miR169c-5p	Zm00001d027874_T001	1321	1341	1332	(((((((.((((((((((((.&.)))))))))))).)))))))	CUGGCAACUCAUCCUUGGCUU&CAGCCAAGGAUGACUUGCCGG	2.055	nuclear transcription factor y subunit a1
zma-miR169c-5p	Zm00001d027874_T002	1025	1045	1036	(((((((.((((((((((((.&.)))))))))))).)))))))	CUGGCAACUCAUCCUUGGCUU&CAGCCAAGGAUGACUUGCCGG	10.275	nuclear transcription factor y subunit a1
zma-miR169c-5p	Zm00001d027874_T003	981	1001	992	.((.(((((((((((-(((.&.))).))))))))))).)).	CUGGCAACUCAUCCUUGGCUU&CAGCCAAGGAUGACUUGCCGG	6.165	nuclear transcription factor y subunit a1
zma-miR169c-5p	Zm00001d027874_T005	1002	1022	1013	.((.(((((((((((-(((.&.))).))))))))))).)).	CUGGCAACUCAUCCUUGGCUU&CAGCCAAGGAUGACUUGCCGG	12.33	nuclear transcription factor y subunit a1
zma-miR169c-5p	Zm00001d027874_T006	1815	1835	1826	.((.(((((((((((-(((.&.))).))))))))))).)).	CUGGCAACUCAUCCUUGGCUU&CAGCCAAGGAUGACUUGCCGG	18.495	nuclear transcription factor y subunit a1
zma-miR169c-5p	Zm00001d027874_T007	2494	2514	2505	(((((((.((((((((((((.&.)))))))))))).)))))))	CUGGCAACUCAUCCUUGGCUU&CAGCCAAGGAUGACUUGCCGG	4.11	nuclear transcription factor y subunit a1
zma-miR169c-5p	Zm00001d027874_T008	2082	2102	2093	.((.(((((((((((-(((.&.))).))))))))))).)).	CUGGCAACUCAUCCUUGGCUU&CAGCCAAGGAUGACUUGCCGG	10.275	nuclear transcription factor y subunit a1
zma-miR169c-5p	Zm00001d032230_T001	1351	1375	1366	((((((((.......((((((((((&))))))))))----...))))))))	CUGGCAAGGAUAAAUUCCUUGGUUG&CAGCCAAGGA----UGACUUGCCGG	47.265	terpene synthase7
zma-miR169c-5p	Zm00001d048734_T004	2609	2632	2620	((((((((((.(((....(.((((&))))-)--..))).))))))))))	CCGGCGAGUCUUCCGAAAGUGCUG&CAGC-C--AAGGAUGACUUGCCGG	2.055	Putative homeodomain-like transcription factor superfamily protein
zma-miR169c-5p	Zm00001d048734_T009	3828	3851	3839	((((((((((.(((....(.((((&))))-)--..))).))))))))))	CCGGCGAGUCUUCCGAAAGUGCUG&CAGC-C--AAGGAUGACUUGCCGG	8.22	N/A
zma-miR169c-5p	Zm00001d048734_T018	1722	1745	1733	((((((((((.(((....(.((((&))))-)--..))).))))))))))	CCGGCGAGUCUUCCGAAAGUGCUG&CAGC-C--AAGGAUGACUUGCCGG	2.055	N/A
zma-miR169c-5p	Zm00001d051785_T001	401	429	416	(((((((....((((((.((...((((((&))))))---))-))))))----)))))))	CCGGCGGCGCUGUCGUCGCUCUCUGGCUG&CAGCCA---AG-GAUGAC----UUGCCGG	39.045	Protein CURVATURE THYLAKOID 1A chloroplastic
zma-miR169c-5p	Zm00001d053932_T002	901	923	914	(((((((((.(((((((---((&))...)))))))-)))))))))	CCGGCGCAGCUCGUCCUCCGCUG&CAGCCAAGGAUGA-CU-UGCCGG	12.33	N/A
zma-miR169c-5p	Zm00001d053932_T004	466	488	479	(((((((((.(((((((---((&))...)))))))-)))))))))	CCGGCGCAGCUCGUCCUCCGCUG&CAGCCAAGGAUGA-CU-UGCCGG	12.33	N/A
zma-miR169f-3p	ZeamMr004	1198	1224	1209	...((((((((.(((((((((.&.)))))))))-))))))))...	AAUAGCCGAGGAGCCGAGUGACGUGCC&GGCAUGUC------UUCCUUGGCUACU	16.44	rrn1818S ribosomal RNA
zma-miR169f-3p	Zm00001d001766_T001	343	365	353	((-(((((((((...(((((.(((&))).)))))---))))))))).))	GG-AGCCAAGGACGCGGGCGCGCC&GGCAUGUCU---UCCUUGGCUACU	2.055	NA
zma-miR169f-3p	Zm00001d002353_T001	999	1025	1016	((((((.(......(((((((((((((&)))))))))))))------).))))))	GGUGGCGGCGUUCCAGGGGGACGUGCU&GGCAUGUCUUCCU------UGGCUACU	6.165	Orf protein
zma-miR169f-3p	Zm00001d002395_T001	218	240	230	((((.(((((((((.((.(((((&)))))-)).)))))))))-))))	AGUACGCCGAGGAGUACGAUGCC&GGCAU-GUCUUCCUUGGC-UACU	2.055	60S ribosomal protein L7-2
zma-miR169f-3p	Zm00001d002395_T002	253	275	265	((((.(((((((((.((.(((((&)))))-)).)))))))))-))))	AGUACGCCGAGGAGUACGAUGCC&GGCAU-GUCUUCCUUGGC-UACU	2.055	60S ribosomal protein L7-2
zma-miR169f-3p	Zm00001d002775_T001	303	324	313	(((-(((((((((((.....(((&)))--...))))))))))).)))	GGU-GCCGAGGAGGAGGGCGGCC&GGC--AUGUCUUCCUUGGCUACU	2.055	NA
zma-miR169f-3p	Zm00001d002775_T002	255	276	265	(((-(((((((((((.....(((&)))--...))))))))))).)))	GGU-GCCGAGGAGGAGGGCGGCC&GGC--AUGUCUUCCUUGGCUACU	2.055	NA
zma-miR169f-3p	Zm00001d003398_T001	599	620	611	...(((((((((((((((((...&...)))))))))))))))))...	GGAGGCUCAAGGAGGAGAUGCU&GGCAUGUCUUCCUUG-GCUACU	4.11	floury endosperm1
zma-miR169f-3p	Zm00001d003494_T002	597	615	608	.(((((((((((((((--(((&)))..))))))))))))))).	CGUGGUCGAGGAAGAC--GCC&GGCAUGUCUUCCUUGGCUACU	2.055	NA
zma-miR169f-3p	Zm00001d003981_T001	173	193	185	(((.((.(((((((((-(((((&))))).))))))))).))-)))	GGUCGGGCAAGGAGGA-GUGCC&GGCAUGUCUUCCUUGGCU-ACU	14.385	Drought-induced protein 1
zma-miR169f-3p	Zm00001d005085_T005	3223	3243	3234	(((((((((((.(((.(((((&))))).))).)))))))))))	GGUGGCCAAGGUGGAGGUGCC&GGCAUGUCUUCCUUGGCUACU	2.055	N/A
zma-miR169f-3p	Zm00001d005085_T014	3397	3417	3408	(((((((((((.(((.(((((&))))).))).)))))))))))	GGUGGCCAAGGUGGAGGUGCC&GGCAUGUCUUCCUUGGCUACU	2.055	Ubiquitin-activating enzyme E1 2
zma-miR169f-3p	Zm00001d005085_T017	3223	3243	3234	(((((((((((.(((.(((((&))))).))).)))))))))))	GGUGGCCAAGGUGGAGGUGCC&GGCAUGUCUUCCUUGGCUACU	2.055	N/A
zma-miR169f-3p	Zm00001d005085_T022	3256	3276	3267	(((((((((((.(((.(((((&))))).))).)))))))))))	GGUGGCCAAGGUGGAGGUGCC&GGCAUGUCUUCCUUGGCUACU	2.055	N/A
zma-miR169f-3p	Zm00001d005085_T028	484	504	495	(((((((((((.(((.(((((&))))).))).)))))))))))	GGUGGCCAAGGUGGAGGUGCC&GGCAUGUCUUCCUUGGCUACU	2.055	Ubiquitin-activating enzyme E1 2
zma-miR169f-3p	Zm00001d005894_T001	2008	2026	2019	...(((((((...((((((.(((&))).))))))---)))))))...	CAAGGCCAAGGAGGGC--GCC&GGCAUGUCUUCCUUGGCUACU	2.055	Leucine-rich repeat (LRR) family protein
zma-miR169f-3p	Zm00001d006203_T001	1556	1580	1568	((((((.(((((((...(((.((((&)))).)))---)))))))-))))))	AGUAGCACAAGGAAUUUGAUCUGCC&GGCAUGUC---UUCCUUG-GCUACU	34.935	Cytochrome P450 71A26
zma-miR169f-3p	Zm00001d006679_T001	1264	1287	1275	...((((((((.....((((((((&))))))))---..))))))))...	CAAGGCCAGGGUGAGCGGCGUGCC&GGCAUGUC---UUCCUUGGCUACU	8.22	UDP-galactose transporter 2
zma-miR169f-3p	Zm00001d006833_T001	617	637	628	((.(((.((((((((((((((&)))))))))))))).))).))	GGAGGCGGAGGAGGACGUGUC&GGCAUGUCUUCCUUGGCUACU	24.66	Glyceraldehyde-3-phosphate dehydrogenase A
zma-miR169f-3p	Zm00001d007092_T001	2909	2929	2920	.((((((((.((((((((-((&)).)))))))).)))))))).	UCCUCCCAAGGAGGACAAGCC&GGCAUGUCUUCCUUGGCUACU	2.055	elongation factor Ts family protein
zma-miR169f-3p	Zm00001d007092_T002	3691	3711	3702	..((((((((((........((((((((&))))))))--------))))))))))..	UCCUCCCAAGGAGGACAAGCC&GGCAUGUCUUCCUUGGCUACU	2.055	elongation factor Ts family protein
zma-miR169f-3p	Zm00001d007092_T003	2593	2613	2604	..((((((((((........((((((((&))))))))--------))))))))))..	UCCUCCCAAGGAGGACAAGCC&GGCAUGUCUUCCUUGGCUACU	2.055	N/A
zma-miR169f-3p	Zm00001d007092_T005	2496	2516	2507	..((((((((((........((((((((&))))))))--------))))))))))..	UCCUCCCAAGGAGGACAAGCC&GGCAUGUCUUCCUUGGCUACU	2.055	N/A
zma-miR169f-3p	Zm00001d007901_T001	967	991	978	.((((((((.((((((..((((&))))-.))))))-)))))))).	CGUGGUCAAGGAACAGAGUCAUGUC&GGCAUGUCU----UCCUUGGCUACU	6.165	Cylicin-1
zma-miR169f-3p	Zm00001d008987_T001	1341	1361	1352	....(((((((((..((((((&))))))..)))))))))....	GCGCGCCGAGGAAUUCGUGCC&GGCAUGUCUUCCUUGGCUACU	6.165	Putative cytochrome P450 superfamily protein
zma-miR169f-3p	Zm00001d009446_T001	330	353	344	((.((((((..(((((((.((((.&.)))).)))))))--))))))-))	GGCUAGCCAUGAGGAGGAGAUGCG&GGCAUGUCUUCCU--UGGCUA-CU	2.055	VIP1 protein [Source:UniProtKB/TrEMBL;Acc:B4FAQ5]
zma-miR169f-3p	Zm00001d009618_T001	690	709	701	.......(((((((((((((((&))))))))))))))).......	GCUCGCCGAGGAGGAGA-GCC&GGCAUGUCUUCCUUGGCUACU	10.275	what's this factor1
zma-miR169f-3p	Zm00001d009783_T002	169	190	180	...(((((((((.(((.((((.&.)))).)))-)))))))))...	GAGGGCCGAGGAGAGAGGUGCG&GGCAUGUCU-UCCUUGGCUACU	2.055	N/A
zma-miR169f-3p	Zm00001d010556_T003	5112	5130	5123	(((((((((((-((((-((((&)))).)))).)))))))))))	AGUAGUCGAGG-AGAC-UGCU&GGCAUGUCUUCCUUGGCUACU	2.055	N/A
zma-miR169f-3p	Zm00001d010556_T005	5219	5237	5230	(((((((((((-((((-((((&)))).)))).)))))))))))	AGUAGUCGAGG-AGAC-UGCU&GGCAUGUCUUCCUUGGCUACU	2.055	N/A
zma-miR169f-3p	Zm00001d010556_T010	5132	5150	5143	(((((((((((-((((-((((&)))).)))).)))))))))))	AGUAGUCGAGG-AGAC-UGCU&GGCAUGUCUUCCUUGGCUACU	2.055	Tudor/PWWP/MBT superfamily protein
zma-miR169f-3p	Zm00001d010556_T014	4879	4897	4890	(((((((((((-((((-((((&)))).)))).)))))))))))	AGUAGUCGAGG-AGAC-UGCU&GGCAUGUCUUCCUUGGCUACU	2.055	N/A
zma-miR169f-3p	Zm00001d011154_T001	690	710	701	..(((.(((..(((((((((&)))))))))..))).)))..	CGUAGCCAAGGAGGUCAUCCC&GGCAUGUCUUCCUUGGCUACU	4.11	glutathione transferase27
zma-miR169f-3p	Zm00001d011331_T001	482	501	493	((.(((((((((((-((((((&)))))).))))))))))).))	AGGAGCUGAGGAAG-CAUGCU&GGCAUGUCUUCCUUGGCUACU	8.22	NA
zma-miR169f-3p	Zm00001d011732_T002	1325	1346	1338	(((((.(((((.((((-((((((&)))))).))))-)))))-)))))	GGUGGACCAAGUGAAG-CAUGCU&GGCAUGUCUUC-CUUGG-CUACU	2.055	NADH dehydrogenase2
zma-miR169f-3p	Zm00001d011833_T001	394	414	405	...((((((((.(.((((((((&))))))))-).))))))))...	ACGCGCCGGGGGAGACGUGGC&GGCAUGUCUUCCUUGGCUACU	24.66	Ferredoxin--NADP reductase leaf isozyme 1 chloroplastic
zma-miR169f-3p	Zm00001d011887_T001	488	509	499	((((((.((((((((....(((&)))-...)))))))).))))))	GGUGGUGGAGGAGGAGCCCGCC&GGC-AUGUCUUCCUUGGCUACU	2.055	high chlorophyll fluorescence 153
zma-miR169f-3p	Zm00001d012141_T001	1866	1885	1877	...(((.((((((((((-(((&))).)))))))))).)))...	AAAGGCGGAGGAAGGCG-GCC&GGCAUGUCUUCCUUGGCUACU	2.055	Protein PLASTID TRANSCRIPTIONALLY ACTIVE 10
zma-miR169f-3p	Zm00001d012537_T001	101	123	112	((.(((.(((((((((((..(((&)))--))))))))))).))).))	GGCGGCGGAGGAAGGCGUUCGCC&GGC--AUGUCUUCCUUGGCUACU	2.055	ADP-ribosylation factor A1F
zma-miR169f-3p	Zm00001d013571_T001	1070	1094	1085	(((((((((((.(.((((.....((((&))))-----)))).)-)))))))))))	UCGGGCCACGUCAGGGGGGCGUGCG&GGCAUGUCUUCCU----UGGCUACU	28.77	Probable BOI-related E3 ubiquitin-protein ligase 2
zma-miR169f-3p	Zm00001d013571_T001	1165	1187	1178	(((((((((((.(.((((.....((((&))))-----)))).)-)))))))))))	CGCGGCCGCGGCGAGGGCGUGCC&GGCAUGUCUUC-CU-UGGCUACU	26.715	Probable BOI-related E3 ubiquitin-protein ligase 2
zma-miR169f-3p	Zm00001d013706_T001	291	311	302	...((((((((((((((.(((&))).))))))))))))))...	CGCGGCCGAGGAGGGCGGGCU&GGCAUGUCUUCCUUGGCUACU	8.22	thylakoid assembly 9
zma-miR169f-3p	Zm00001d014417_T003	739	760	751	....((.(((((((((((((.(&).)))))))))))))-))....	GCGCGCGCAAGGAAGGCAUGGC&GGCAUGUCUUCCUUG-GCUACU	2.055	NA
zma-miR169f-3p	Zm00001d014755_T001	762	780	773	.(..((((((((((((--(((&)))..))))))))))))..).	CGGCGCCAAGGAGGGC--GCC&GGCAUGUCUUCCUUGGCUACU	16.44	F-box/kelch-repeat protein SKIP25
zma-miR169f-3p	Zm00001d015138_T004	3507	3527	3518	...(((((((((.((((((.((&)).))))))-)))))))))...	CGUGGUGCAGGAAGAUGUGCC&GGCAUGUCUUCCUUGGCUACU	2.055	NA
zma-miR169f-3p	Zm00001d015138_T007	2364	2384	2375	.(((((..(((((((((((((&)))))))))))))..))))).	CGUGGUGCAGGAAGAUGUGCC&GGCAUGUCUUCCUUGGCUACU	2.055	N/A
zma-miR169f-3p	Zm00001d015549_T001	1182	1205	1196	((((((((((((.((.........((.(((((&)))))-))---------)).))))))))))))	CGUAGCCAGGAGCGGAGAUGUGCA&GGCAUGUCUUC---CUUGGCUACU	4.11	knotted related homeobox6
zma-miR169f-3p	Zm00001d015549_T002	1078	1101	1092	((((((((((((.((.........((.(((((&)))))-))---------)).))))))))))))	CGUAGCCAGGAGCGGAGAUGUGCA&GGCAUGUCUUC---CUUGGCUACU	2.055	knotted related homeobox6
zma-miR169f-3p	Zm00001d016016_T001	18	41	29	...(((.(((((...(((((((((&)))))))))---))))).)))...	GCGGGUGGAGGACACGGACAUGCC&GGCAUGUCU---UCCUUGGCUACU	2.055	Dynein light chain LC6%2C flagellar outer arm
zma-miR169f-3p	Zm00001d016552_T002	651	670	662	((.(((((((((((-((((((&)))))).))))))))))).))	AGGAGCUAAGGGAG-CGUGCU&GGCAUGUCUUCCUUGGCUACU	2.055	ubiquitin-associated (UBA)/TS-N domain-containing protein
zma-miR169f-3p	Zm00001d016552_T004	623	642	634	((.(((((((((((-((((((&)))))).))))))))))).))	AGGAGCUAAGGGAG-CGUGCU&GGCAUGUCUUCCUUGGCUACU	2.055	ubiquitin-associated (UBA)/TS-N domain-containing protein
zma-miR169f-3p	Zm00001d016736_T001	818	837	829	((.((((((((((((.((-((&)).)).)))))))))))).))	GGAAGCCAGGGGAGAGGU-CC&GGCAUGUCUUCCUUGGCUACU	24.66	2-Cys peroxiredoxin BAS1 chloroplastic
zma-miR169f-3p	Zm00001d017037_T001	589	611	600	(((((..--((((((((((..&..))))))))))....)))))	GGUGGUCGGGGAGCACGAC-UGCC&GGCAUGUC---UUCCUUGGCUACU	8.22	PTB domain-containing engulfment adapter protein 1 isoform 1
zma-miR169f-3p	Zm00001d017124_T001	1058	1079	1069	....(((((((((.((((((((&))))))))-)))))))))....	AGAUGCCAAGGAAUGGCGUGCU&GGCAUGUC-UUCCUUGGCUACU	12.33	Pentatricopeptide repeat-containing protein mitochondrial
zma-miR169f-3p	Zm00001d017320_T001	879	897	888	.(((((((--(((((((((((&)))))))))))..))))))).	UGUGGCCA--GAAGACGUGCU&GGCAUGUCUUCCUUGGCUACU	12.33	Surfeit locus protein 6
zma-miR169f-3p	Zm00001d017976_T001	1037	1057	1048	...(((..((((((((((((.&.))))))))))))..)))...	AAGGGCGCGGGAAGGCGUGCG&GGCAUGUCUUCCUUGGCUACU	2.055	Immediate-early fungal elicitor protein CMPG1
zma-miR169f-3p	Zm00001d018820_T001	1001	1023	1012	((((((((.(((..(((((((((&)))))))))--))).))))))))	GGUGGUCGCGGAGCAGGCGUGCU&GGCAUGUCU--UCCUUGGCUACU	6.165	N/A
zma-miR169f-3p	Zm00001d018820_T001	617	643	628	((((((((.(((..(((((((((&)))))))))--))).))))))))	CGUGGUCAAGGGGCGCGACGGCGUGCU&GGCAUGUC------UUCCUUGGCUACU	2.055	N/A
zma-miR169f-3p	Zm00001d018820_T002	1001	1023	1012	(((((-(((((((((((.(.((&)).).))))))))))).)))))	GGUGGUCGCGGAGCAGGCGUGCU&GGCAUGUCU--UCCUUGGCUACU	6.165	FAD-dependent oxidoreductase family protein
zma-miR169f-3p	Zm00001d018820_T002	617	643	628	(((((-(((((((((((.(.((&)).).))))))))))).)))))	CGUGGUCAAGGGGCGCGACGGCGUGCU&GGCAUGUC------UUCCUUGGCUACU	2.055	FAD-dependent oxidoreductase family protein
zma-miR169f-3p	Zm00001d018820_T004	615	641	626	.((((((((((((......((((((((&))))))))------)))))))))))).	CGUGGUCAAGGGGCGCGACGGCGUGCU&GGCAUGUC------UUCCUUGGCUACU	2.055	N/A
zma-miR169f-3p	Zm00001d018820_T004	999	1021	1010	.((((((((((((......((((((((&))))))))------)))))))))))).	GGUGGUCGCGGAGCAGGCGUGCU&GGCAUGUCU--UCCUUGGCUACU	6.165	N/A
zma-miR169f-3p	Zm00001d018967_T001	456	476	467	...((.(((((((((((((.(&).))))))))))))).))...	GCCGGGCGAGGGAGGCAUGGC&GGCAUGUCUUCCUUGGCUACU	2.055	Transcription factor bHLH7
zma-miR169f-3p	Zm00001d019124_T005	985	1004	995	(((-(((((((((((..((((&))))..))))))))))).)))	GGU-GCCGGGGAGGAGCUGCU&GGCAUGUCUUCCUUGGCUACU	2.055	viviparous9
zma-miR169f-3p	Zm00001d020454_T002	2522	2543	2534	((.((.((((((((((((.(((&))).))))))))))))-)).))	AGAAGCCCAAGGAGGACAGGUC&GGCAUGUCUUCCUUGG-CUACU	2.055	N/A
zma-miR169f-3p	Zm00001d020454_T003	3932	3953	3944	((.((.((((((((((((.(((&))).))))))))))))-)).))	AGAAGCCCAAGGAGGACAGGUC&GGCAUGUCUUCCUUGG-CUACU	10.275	NA
zma-miR169f-3p	Zm00001d020454_T004	3296	3317	3308	((.((.((((((((((((.(((&))).))))))))))))-)).))	AGAAGCCCAAGGAGGACAGGUC&GGCAUGUCUUCCUUGG-CUACU	8.22	NA
zma-miR169f-3p	Zm00001d021370_T001	266	286	277	((..((((.((((((.(((((&))))).)))))).))))..))	GGGCGCCACGGAGGAGGUGCC&GGCAUGUCUUCCUUGGCUACU	137.685	Protein CURVATURE THYLAKOID 1B chloroplastic
zma-miR169f-3p	Zm00001d021484_T001	339	360	352	...(((((..((((((((-((((&)))).))))))))--)))))...	GAAAGCCAUCAGGGAGGC-UGCC&GGCAUGUCUUCCU--UGGCUACU	2.055	Vacuolar protein sorting-associated protein 24 homolog 1
zma-miR169f-3p	Zm00001d022069_T001	1200	1223	1214	..((..--((((((((((((&))))))))))))....))..	GAGCGCCAUGGCGGAGGACAUGCC&GGCAUGUCUUCC---UUGGCUACU	4.11	Ninja-family protein 5
zma-miR169f-3p	Zm00001d022421_T001	256	276	267	.(((((((((..((((.((((((&))))))-))))--))))))))).	CAAGGACGAGGAAGGCAUGCC&GGCAUGUCUUCCUUGGCUACU	2.055	hydroxyproline-rich glycoprotein family protein
zma-miR169f-3p	Zm00001d022421_T008	256	276	267	...((.(((((((((((((((&))))))))))))))).))...	CAAGGACGAGGAAGGCAUGCC&GGCAUGUCUUCCUUGGCUACU	2.055	N/A
zma-miR169f-3p	Zm00001d022421_T010	256	276	267	...((.(((((((((((((((&))))))))))))))).))...	CAAGGACGAGGAAGGCAUGCC&GGCAUGUCUUCCUUGGCUACU	4.11	N/A
zma-miR169f-3p	Zm00001d023222_T001	3322	3342	3333	(((((((((((.(((.(((((&))))).))).)))))))))))	GGUGGCCAAGGUGGAGGUGCC&GGCAUGUCUUCCUUGGCUACU	2.055	Ubiquitin-activating enzyme E1 2
zma-miR169f-3p	Zm00001d023222_T004	3420	3440	3431	(((((((((((.(((.(((((&))))).))).)))))))))))	GGUGGCCAAGGUGGAGGUGCC&GGCAUGUCUUCCUUGGCUACU	2.055	Ubiquitin-activating enzyme E1 2
zma-miR169f-3p	Zm00001d023222_T009	3661	3681	3672	(((((((((((.(((.(((((&))))).))).)))))))))))	GGUGGCCAAGGUGGAGGUGCC&GGCAUGUCUUCCUUGGCUACU	2.055	Ubiquitin-activating enzyme E1 2
zma-miR169f-3p	Zm00001d023314_T001	1040	1068	1059	(((((((.((((((..((((((..((&))-.))))))--))))))-)))))))	CGCCGCCGGGGCGUCCGCCAAGACGUGCC&GGCAUGUCUU--------CCUUGGCUACU	2.055	Putative phototropic-resoponsive NPH3 family protein
zma-miR169f-3p	Zm00001d023437_T001	3689	3710	3700	((((((((((((((.((..(((&)))-.)).))))))))))))))	GGUGGCCGAGGAAGCCGCGGCC&GGC-AUGUCUUCCUUGGCUACU	39.045	glycine decarboxylase1
zma-miR169f-3p	Zm00001d024241_T002	177	196	187	(((((((-(((((((.(((((&))))).))))))).)))))))	GGUGGUC-AGGAGGAGAUGCC&GGCAUGUCUUCCUUGGCUACU	2.055	NA
zma-miR169f-3p	Zm00001d024823_T001	1563	1583	1574	.(((..((((.(((((((((..&..))))))))).))))-.))).	AGAGGCCAGGGAAGACAUAGG&GGCAUGUCUUCCUUGGCUACU	4.11	CRM-domain containing factor CFM3A chloroplastic/mitochondrial
zma-miR169f-3p	Zm00001d025065_T001	2022	2042	2033	((((((((.(((((.((.(((&))).)).))))).))))))))	GGUGGCCAUGGAGGCCACGCC&GGCAUGUCUUCCUUGGCUACU	18.495	Putative D-mannose binding lectin receptor-like protein kinase family protein
zma-miR169f-3p	Zm00001d025509_T001	273	292	284	....(((((((-(((((((((&))))))))).)))))))....	CUCCGCCAAGG-AGACGUGCU&GGCAUGUCUUCCUUGGCUACU	88.365	RmlC-like cupins superfamily protein
zma-miR169f-3p	Zm00001d025913_T001	123	142	134	..((((((((((.(((((..&..))))).))))))))))..	CGCUGCCAAGGAAGGCG-GCG&GGCAUGUCUUCCUUGGCUACU	8.22	Histone H2B
zma-miR169f-3p	Zm00001d025916_T001	252	272	263	...((((((.(((((((((((&))))))))))).))))))...	GAAAGCCAGUGGGGACAUGCC&GGCAUGUCUUCCUUGGCUACU	4.11	E3 ubiquitin-protein ligase RMA1
zma-miR169f-3p	Zm00001d026072_T001	249	275	260	.((((((((((((((((......(((.&.)))------)))))))))))))))).	CGUGGUCGGGGAAGGCGAGACGCUGCA&GGCA------UGUCUUCCUUGGCUACU	12.33	peptidoglycan-binding LysM domain-containing protein
zma-miR169f-3p	Zm00001d026254_T001	165	187	177	((((.(((((((((.((.(((((&)))))-)).)))))))))-))))	AGUACGCCGAGGAAUACGAUGCC&GGCAU-GUCUUCCUUGGC-UACU	4.11	60S ribosomal protein L7-2
zma-miR169f-3p	Zm00001d026322_T001	1019	1038	1030	....(((((((-(((((((((&))))))))).)))))))....	GGACGUCGAGG-AGGCGUGCC&GGCAUGUCUUCCUUGGCUACU	2.055	Protein kinase superfamily protein
zma-miR169f-3p	Zm00001d026322_T003	1234	1253	1245	....(((((((-(((((((((&))))))))).)))))))....	GGACGUCGAGG-AGGCGUGCC&GGCAUGUCUUCCUUGGCUACU	2.055	Protein kinase superfamily protein
zma-miR169f-3p	Zm00001d026475_T001	993	1012	1003	...((-(((((((((((((((&))))))))))))))).))...	GAAAG-CGAGGAAGACAUGCU&GGCAUGUCUUCCUUGGCUACU	8.22	Peptidyl-tRNA hydrolase II (PTH2) family protein
zma-miR169f-3p	Zm00001d026475_T002	2015	2034	2025	...((-(((((((((((((((&))))))))))))))).))...	GAAAG-CGAGGAAGACAUGCU&GGCAUGUCUUCCUUGGCUACU	4.11	Peptidyl-tRNA hydrolase II (PTH2) family protein
zma-miR169f-3p	Zm00001d026597_T001	792	812	803	....((((((((((.((.(((&))).)).))))))))))....	GCGCGCCGAGGAGGUCGCGCC&GGCAUGUCUUCCUUGGCUACU	8.22	NA
zma-miR169f-3p	Zm00001d027387_T001	2031	2051	2042	...(((((.((.(((((((((&))))))))).)).)))))...	CAAGGCCGUGGUGGACAUGCC&GGCAUGUCUUCCUUGGCUACU	8.22	Subtilisin-like protease SBT1.9
zma-miR169f-3p	Zm00001d027619_T002	1829	1854	1845	((..(((((((((((((..(((&)))..)))))))))))))..))	GG-AGCCGGGCGCGCGGGAGGCGUGCC&GGCAUGUCUUCC------UUGGCUACU	4.11	beta amylase2
zma-miR169f-3p	Zm00001d027619_T003	448	473	464	.(((((((.(((((-(((((.&.))))).))))).))))))).	GG-AGCCGGGCGCGCGGGAGGCGUGCC&GGCAUGUCUUCC------UUGGCUACU	6.165	N/A
zma-miR169f-3p	Zm00001d027742_T001	394	411	404	(((((((-((((-((((((..&..)))))).)))).)))))))	GGU-GCCGAGGAAGGC--GCC&GGCAUGUCUUCCUUGGCUACU	10.275	NA
zma-miR169f-3p	Zm00001d028088_T003	2616	2637	2627	(((((.((((((-(((.((..&..)).))).))))))-)))))	CGUGGCCGGGGAAGAAAAGGCG&GGC-AUGUCUUCCUUGGCUACU	2.055	Ubiquitin system component Cue protein
zma-miR169f-3p	Zm00001d028088_T007	2612	2633	2623	.((((((((((((((....((.&.))-...)))))))))))))).	CGUGGCCGGGGAAGAAAAGGCG&GGC-AUGUCUUCCUUGGCUACU	2.055	Ubiquitin system component Cue protein
zma-miR169f-3p	Zm00001d028389_T001	576	605	587	(((-((.(((((.((((((((.&.)))))))).)))))-)).)))	GGUGGCCAGGGACUUCGUUCAGGACCUGCU&GGCAUGUCU---------UCCUUGGCUACU	2.055	NA
zma-miR169f-3p	Zm00001d028464_T026	890	911	902	.(((.-(((((((((.(.((((&)))).)-)))))))))..))).	GCGCGCGCAAGGAAGGCAUGGC&GGCAUGUCUUCCUUG-GCUACU	2.055	Rho GTPase activation protein (RhoGAP) with PH domain
zma-miR169f-3p	Zm00001d028574_T001	1229	1251	1240	....((((((((..((((((((.&.))))))))--))))))))....	GAGCGCCGAGGACAGGGCGUGCG&GGCAUGUCU--UCCUUGGCUACU	6.165	Protein phosphatase 2C 37
zma-miR169f-3p	Zm00001d028601_T001	1093	1119	1110	((..(((((((.((((.(((((&))))).))))-)))))))..))	GGAGGCCGAGAAGGCGGAGGACGUGCU&GGCAUGUCUUCC------UUGGCUACU	8.22	Haloacid dehalogenase-like hydrolase (HAD) superfamily protein
zma-miR169f-3p	Zm00001d028601_T002	954	980	971	((..(((((((.((((.(((((&))))).))))-)))))))..))	GGAGGCCGAGAAGGCGGAGGACGUGCU&GGCAUGUCUUCC------UUGGCUACU	6.165	Haloacid dehalogenase-like hydrolase (HAD) superfamily protein
zma-miR169f-3p	Zm00001d028601_T003	415	441	432	((((((((((((.....(((((((((&)))))))))-----))))))))))))	GGAGGCCGAGAAGGCGGAGGACGUGCU&GGCAUGUCUUCC------UUGGCUACU	4.11	Haloacid dehalogenase-like hydrolase (HAD) superfamily protein
zma-miR169f-3p	Zm00001d028692_T003	634	654	645	(((..((((((((((((((((&))))))))))))))))..)))	AGUCUCCAAGGAAGAUGUGUC&GGCAUGUCUUCCUUGGCUACU	6.165	Glutathione S-transferase L2 chloroplastic
zma-miR169f-3p	Zm00001d028692_T004	634	654	645	(((..((((((((((((((((&))))))))))))))))..)))	AGUCUCCAAGGAAGAUGUGUC&GGCAUGUCUUCCUUGGCUACU	6.165	Glutathione S-transferase L2 chloroplastic
zma-miR169f-3p	Zm00001d028692_T005	634	654	645	(((..((((((((((((((((&))))))))))))))))..)))	AGUCUCCAAGGAAGAUGUGUC&GGCAUGUCUUCCUUGGCUACU	2.055	Glutathione S-transferase L2 chloroplastic
zma-miR169f-3p	Zm00001d028692_T006	634	654	645	(((..((((((((((((((((&))))))))))))))))..)))	AGUCUCCAAGGAAGAUGUGUC&GGCAUGUCUUCCUUGGCUACU	2.055	Glutathione S-transferase L2 chloroplastic
zma-miR169f-3p	Zm00001d029056_T003	554	577	568	...((.((((..((((((((((((&))))))))))))--))))-))...	CAAAGUCCAACCGGAAGGCGUGCC&GGCAUGUCUUCC--UUGG-CUACU	2.055	Vacuolar-sorting receptor 1
zma-miR169f-3p	Zm00001d029056_T004	541	564	555	...((.((((..((((((((((((&))))))))))))--))))-))...	CAAAGUCCAACCGGAAGGCGUGCC&GGCAUGUCUUCC--UUGG-CUACU	4.11	Vacuolar-sorting receptor 1
zma-miR169f-3p	Zm00001d029120_T002	3201	3221	3212	..((((((((((((((.((.(&).)).))))))))))))))..	ACUAGCCAAGGAAGAUUUGGC&GGCAUGUCUUCCUUGGCUACU	4.11	AAA-type ATPase family protein
zma-miR169f-3p	Zm00001d029120_T003	2674	2694	2685	..((((((((((((((.((.(&).)).))))))))))))))..	ACUAGCCAAGGAAGAUUUGGC&GGCAUGUCUUCCUUGGCUACU	6.165	N/A
zma-miR169f-3p	Zm00001d029120_T004	3118	3138	3129	..((((((((((((((.((.(&).)).))))))))))))))..	ACUAGCCAAGGAAGAUUUGGC&GGCAUGUCUUCCUUGGCUACU	2.055	AAA-type ATPase family protein
zma-miR169f-3p	Zm00001d029120_T005	1171	1191	1182	..((((((((((((((.((.(&).)).))))))))))))))..	ACUAGCCAAGGAAGAUUUGGC&GGCAUGUCUUCCUUGGCUACU	2.055	AAA-type ATPase family protein
zma-miR169f-3p	Zm00001d029120_T016	4094	4114	4105	..((((((((((((((.((.(&).)).))))))))))))))..	ACUAGCCAAGGAAGAUUUGGC&GGCAUGUCUUCCUUGGCUACU	4.11	N/A
zma-miR169f-3p	Zm00001d029120_T017	4034	4054	4045	..((((((((((((((.((.(&).)).))))))))))))))..	ACUAGCCAAGGAAGAUUUGGC&GGCAUGUCUUCCUUGGCUACU	2.055	N/A
zma-miR169f-3p	Zm00001d029120_T026	3179	3199	3190	..((((((((((((((.((.(&).)).))))))))))))))..	ACUAGCCAAGGAAGAUUUGGC&GGCAUGUCUUCCUUGGCUACU	4.11	AAA-type ATPase family protein
zma-miR169f-3p	Zm00001d029619_T001	1140	1160	1151	.((-(((((.((.(((((((((&))))))))).))-))))).)).	CGU-GCCGAUGGUGGGCAUGCC&GGCAUGUCUUCC-UUGGCUACU	4.11	UDP-glycosyltransferase 74B1
zma-miR169f-3p	Zm00001d029620_T001	1403	1423	1414	((((((-((((..(((((((((&)))))))))..)))).))))))	CAAGGCCAAGGAGGCCAUGCA&GGCAUGUCUUCCUUGGCUACU	2.055	UDP-glycosyltransferase 74B1
zma-miR169f-3p	Zm00001d029705_T017	3792	3810	3801	((.(((--(((((((((((((&)))))))))))))..))).))	AGGAGC--AGGAAGGCAUGCC&GGCAUGUCUUCCUUGGCUACU	2.055	ubiquitin carrier protein 7
zma-miR169f-3p	Zm00001d030366_T003	2435	2459	2450	(((((((((((....(((((..((.&.))..)))))----)))))))))))	AGUGGCCGAGGCAAGGAGGCUGGCG&GGCAUGUCUU----CCUUGGCUACU	2.055	Mediator of RNA polymerase II transcription subunit 34
zma-miR169f-3p	Zm00001d030366_T011	2864	2888	2879	(((((((((((....(((((..((.&.))..)))))----)))))))))))	AGUGGCCGAGGCAAGGAGGCUGGCG&GGCAUGUCUU----CCUUGGCUACU	2.055	Mediator of RNA polymerase II transcription subunit 34
zma-miR169f-3p	Zm00001d030366_T021	3950	3974	3965	(((((((((((....(((((..((.&.))..)))))----)))))))))))	AGUGGCCGAGGCAAGGAGGCUGGCG&GGCAUGUCUU----CCUUGGCUACU	2.055	Mediator of RNA polymerase II transcription subunit 34
zma-miR169f-3p	Zm00001d030638_T001	115	136	127	.(((((((..((((((.(((((&))))).))))))-.))))))).	CGUAGCCGUUGGAGGAGGUGUC&GGCAUGUCUUCC-UUGGCUACU	2.055	PsbP domain-containing protein 1 chloroplastic
zma-miR169f-3p	Zm00001d030962_T002	1079	1099	1090	...(((.((((((((((((((&)))))))))))))).)))...	AAAGGUGAAGGAAGACAUGCU&GGCAUGUCUUCCUUGGCUACU	2.055	FAD/NAD(P)-binding oxidoreductase family protein
zma-miR169f-3p	Zm00001d031072_T001	1072	1096	1087	.((((((....((((((.(((((((&))))))).))))))----)))))).	UGUAGCCGUGAAAGGAAAAUAUGCC&GGCAUGUCUUCCUU----GGCUACU	2.055	Metallo-hydrolase/oxidoreductase superfamily protein
zma-miR169f-3p	Zm00001d031072_T002	2358	2382	2373	.((((((....((((((.(((((((&))))))).))))))----)))))).	UGUAGCCGUGAAAGGAAAAUAUGCC&GGCAUGUCUUCCUU----GGCUACU	2.055	N/A
zma-miR169f-3p	Zm00001d031072_T003	2334	2358	2349	.((((((....((((((.(((((((&))))))).))))))----)))))).	UGUAGCCGUGAAAGGAAAAUAUGCC&GGCAUGUCUUCCUU----GGCUACU	6.165	Metallo-hydrolase/oxidoreductase superfamily protein
zma-miR169f-3p	Zm00001d031072_T004	2677	2701	2692	.((((((....((((((.(((((((&))))))).))))))----)))))).	UGUAGCCGUGAAAGGAAAAUAUGCC&GGCAUGUCUUCCUU----GGCUACU	2.055	Metallo-hydrolase/oxidoreductase superfamily protein
zma-miR169f-3p	Zm00001d031209_T001	1145	1168	1159	(((((((((.((-((.((((..&..))))-)).))-)))))))))	CGAGGCCAUCUCGGAGGGCGUGCC&GGCAUGUCUUCC---UUGGCUACU	4.11	benzoxazinone synthesis9
zma-miR169f-3p	Zm00001d031280_T001	1109	1130	1121	....(((..(((((((((((((&)))))))))))))-.)))....	UGCUGCCUCAGGGAGGCAUGCU&GGCAUGUCUUCCU-UGGCUACU	12.33	RNA-binding (RRM/RBD/RNP motifs) family protein
zma-miR169f-3p	Zm00001d031659_T001	855	879	866	....(((((((((((((.(&).)))))))))))))....	ACUGGCCAAGGAAGGUAUCAGUGCC&GGCA-UG---UCUUCCUUGGCUACU	6.165	pyruvate dehydrogenase2
zma-miR169f-3p	Zm00001d032035_T001	1271	1291	1282	((.((...((((((((.(((((((&)))))))-))))))))-..))-))	GGUGGUCAAGG-AGACGCUGCG&GGCA-UGUCUUCCUUGGCUACU	14.385	cytochrome P450 family 706 subfamily A polypeptide 5
zma-miR169f-3p	Zm00001d032098_T001	675	697	686	..((((((((((((..((.(&).))-.))))))))))))..	GGCCGCCGAGGAAGACACUUGCC&GGCA--UGUCUUCCUUGGCUACU	10.275	DUF581 family protein
zma-miR169f-3p	Zm00001d032481_T001	153	188	164	.(((((((((((((...............((((((.&.))))))---------------))))))))))))).	CGUGGCCGAGGAGGCCGAGGAGCGCCUGUGCGUGCA&GGCAUGU---------------CUUCCUUGGCUACU	2.055	NA
zma-miR169f-3p	Zm00001d032950_T001	741	767	753	((((((((.(.(((((((.....((((&))))-----)))))))-).))))))))	GGUGGCCGCGAGAAGGCACCGGCUGCC&GGCA-----UGUCUUC-CUUGGCUACU	6.165	GDP-mannose 35-epimerase
zma-miR169f-3p	Zm00001d032950_T002	760	786	772	((((((((.(.(((((((.....((((&))))-----)))))))-).))))))))	GGUGGCCGCGAGAAGGCACCGGCUGCC&GGCA-----UGUCUUC-CUUGGCUACU	4.11	GDP-mannose 35-epimerase
zma-miR169f-3p	Zm00001d033130_T002	1866	1889	1877	...((((((((((((((....(((&)))---.))))))))))))))...	UGAAGCCAAGGAGGAUAAUGAGCC&GGC---AUGUCUUCCUUGGCUACU	2.055	Guanine nucleotide-binding protein-like NSN1
zma-miR169f-3p	Zm00001d033130_T003	1866	1889	1877	...((((((((((((((....(((&)))---.))))))))))))))...	UGAAGCCAAGGAGGAUAAUGAGCC&GGC---AUGUCUUCCUUGGCUACU	2.055	Guanine nucleotide-binding protein-like NSN1
zma-miR169f-3p	Zm00001d033130_T005	1215	1238	1226	...((((((((((((((....(((&)))---.))))))))))))))...	UGAAGCCAAGGAGGAUAAUGAGCC&GGC---AUGUCUUCCUUGGCUACU	2.055	Guanine nucleotide-binding protein-like NSN1
zma-miR169f-3p	Zm00001d033130_T007	1848	1871	1859	...((((((((((((((....(((&)))---.))))))))))))))...	UGAAGCCAAGGAGGAUAAUGAGCC&GGC---AUGUCUUCCUUGGCUACU	2.055	Guanine nucleotide-binding protein-like NSN1
zma-miR169f-3p	Zm00001d033130_T010	1166	1189	1177	...((((((((((((((....(((&)))---.))))))))))))))...	UGAAGCCAAGGAGGAUAAUGAGCC&GGC---AUGUCUUCCUUGGCUACU	2.055	Guanine nucleotide-binding protein-like NSN1
zma-miR169f-3p	Zm00001d033391_T001	1145	1166	1156	(((((.((..(((((((.((((.&.))))-)))))))..))-)))))	GGAGGCCAGGGAGGUCGGCGCC&GGC-AUGUCUUCCUUGGCUACU	6.165	NA
zma-miR169f-3p	Zm00001d033527_T002	1760	1780	1771	.((((((.(((((((...(((&)))...))))))).)))))).	UGUAGCCCAGGAGGGAAGGCC&GGCAUGUCUUCCUUGGCUACU	2.055	magnesium transporter12
zma-miR169f-3p	Zm00001d033913_T001	1096	1116	1107	(((((((((((((((.((...&...)).)))))))))))))))	GGUGGCCGAGGAAGGGGUAGA&GGCAUGUCUUCCUUGGCUACU	10.275	Alba DNA/RNA-binding protein
zma-miR169f-3p	Zm00001d034705_T001	123	145	134	...(((((((((((((.....&.....)))))))))))))...	GCCGGCCAAGGAGGAGAAGGGCC&GGC--AUGUCUUCCUUGGCUACU	67.815	uncharacterized protein [Source:UniProtKB/TrEMBL;Acc:B4FS10]
zma-miR169f-3p	Zm00001d034730_T004	661	681	672	((.((((((((((((.(((.(&).))).)))))))))))).))	GGAAGCCGGGGAAGAGAUGGC&GGCAUGUCUUCCUUGGCUACU	2.055	N/A
zma-miR169f-3p	Zm00001d034730_T006	661	681	672	((.((((((((((((.(((.(&).))).)))))))))))).))	GGAAGCCGGGGAAGAGAUGGC&GGCAUGUCUUCCUUGGCUACU	2.055	N/A
zma-miR169f-3p	Zm00001d034897_T001	423	441	434	..((((((((((((..(.(((&))).)-.))))))))))))..	GCGCGCCGAGGAGGAC--GCC&GGCAUGUCUUCCUUGGCUACU	6.165	Plastid-specific 30S ribosomal protein 1
zma-miR169f-3p	Zm00001d035001_T001	234	253	245	(((((......(((((((((((((.((((&))))-)))))))))))))------)))))	CCAGGCCGAGGAGGACG-GCA&GGCAUGUCUUCCUUGGCUACU	10.275	ferredoxin1
zma-miR169f-3p	Zm00001d035171_T001	596	617	608	...((.(((((((((((((((.&.)))))))))))))))-))...	GCAAGUUCAAGGAGGACAUGCG&GGCAUGUCUUCCUUGG-CUACU	34.935	NA
zma-miR169f-3p	Zm00001d035447_T001	1288	1313	1299	(((((.(((((.......((((((((&))))))))-----..))))).)))))	GGUGGGCAAGGUGCUGCUGGCGUGCC&GGCAUGUC-----UUCCUUGGCUACU	10.275	Metal tolerance protein A2
zma-miR169f-3p	Zm00001d035447_T002	1602	1627	1613	(((((.(((((.......((((((((&))))))))-----..))))).)))))	GGUGGGCAAGGUGCUGCUGGCGUGCC&GGCAUGUC-----UUCCUUGGCUACU	12.33	Metal tolerance protein A2
zma-miR169f-3p	Zm00001d035879_T001	591	610	602	.((((((((((((.(((-(((&))).))).)))))))))))).	UGUGGCCGAGGAAUGCG-GCC&GGCAUGUCUUCCUUGGCUACU	6.165	Terpenoid synthases superfamily protein
zma-miR169f-3p	Zm00001d036080_T002	344	363	355	.((((((((((((.(((-(((&))).))).)))))))))))).	UGUGGCCGAGGAAUGCG-GCC&GGCAUGUCUUCCUUGGCUACU	2.055	N/A
zma-miR169f-3p	Zm00001d037318_T001	1268	1289	1279	..(((((((((.((((((.(((&)))-)))))).)))))))))..	CAUGGCCGAGGUGGACAUCGUC&GGC-AUGUCUUCCUUGGCUACU	10.275	Putative AMP-dependent synthetase and ligase superfamily protein
zma-miR169f-3p	Zm00001d038007_T002	1583	1602	1594	.(((((((((((((((....((((.&.))))----))))))))))))))).	GGUAGCGGAGG-AGACGAGCG&GGCAUGUCUUCCUUGGCUACU	2.055	N/A
zma-miR169f-3p	Zm00001d038473_T001	815	836	826	.((.((((.((((((((..(((&)))-.)))))))).)))).)).	CGUCGCCACGGAAGACGAGGCC&GGC-AUGUCUUCCUUGGCUACU	10.275	Transcription repressor OFP1
zma-miR169f-3p	Zm00001d039904_T005	228	249	239	((.((((.((((((((.(((((&)))))-)))))))).)))).))	GGCGGUCCAGGAGGACAAUGCC&GGCAU-GUCUUCCUUGGCUACU	2.055	Protein SUPPRESSOR OF K(+) TRANSPORT GROWTH DEFECT 1
zma-miR169f-3p	Zm00001d040163_T002	1476	1495	1487	.((((.(((((-((((((((.&.)))))))).))))).)))).	UGUGGGCGAGG-AGAUAUGCA&GGCAUGUCUUCCUUGGCUACU	2.055	deoxy xylulose reductoisomerase1
zma-miR169f-3p	Zm00001d042049_T001	381	401	392	((((.(((((((((.(((.(.(((&)))-).)))-))))))))).))))	AAGCGCCCGGGGAGACGUGGC&GGCAUGUCUUCCUUGGCUACU	8.22	N/A
zma-miR169f-3p	Zm00001d042049_T002	381	401	392	((((.(((((((((.(((.(.(((&)))-).)))-))))))))).))))	AAGCGCCCGGGGAGACGUGGC&GGCAUGUCUUCCUUGGCUACU	10.275	Ferredoxin
zma-miR169f-3p	Zm00001d042049_T003	381	401	392	((((.(((((((((.(((.(.(((&)))-).)))-))))))))).))))	AAGCGCCCGGGGAGACGUGGC&GGCAUGUCUUCCUUGGCUACU	2.055	N/A
zma-miR169f-3p	Zm00001d042049_T004	567	587	578	((((.(((((((((.(((.(.(((&)))-).)))-))))))))).))))	AAGCGCCCGGGGAGACGUGGC&GGCAUGUCUUCCUUGGCUACU	2.055	Ferredoxin
zma-miR169f-3p	Zm00001d042726_T001	180	207	191	((.(((((....(((((((((&)))))))))-...))))).))	CGUGACCAAGGAGGACGUCGAGGCGGCC&GGC-------AUGUCUUCCUUGGCUACU	8.22	Protein BOLA2
zma-miR169f-3p	Zm00001d043025_T001	1827	1848	1839	((.((((..(((((((((((((&)))))))))))))-.)))).))	AGGAGCCCCGGGAGGACAUGUU&GGCAUGUCUUCCU-UGGCUACU	2.055	Probable WRKY transcription factor 33
zma-miR169f-3p	Zm00001d043050_T001	225	244	236	...((((((((((((((-((.&.)).))))))))))))))...	GCCGGCCGGGGAGGACG-GCG&GGCAUGUCUUCCUUGGCUACU	4.11	RING-H2 finger protein ATL74
zma-miR169f-3p	Zm00001d043168_T001	492	513	503	..(.((((((((((((((((.&.)))))))))))))))).)..	GGUGGCCAACAAGGACAUGACC&GG-CAUGUCUUCCUUGGCUACU	92.475	MAR-binding filament-like protein 1-1 isoform 2
zma-miR169f-3p	Zm00001d043434_T021	1150	1170	1161	.((((..(((((((((((((.&.)))))))))))))..)))).	UGUGGAAGAGGAAGACAUGCA&GGCAUGUCUUCCUUGGCUACU	2.055	N/A
zma-miR169f-3p	Zm00001d043434_T041	1306	1326	1317	.((((..(((((((((((((.&.)))))))))))))..)))).	UGUGGAAGAGGAAGACAUGCA&GGCAUGUCUUCCUUGGCUACU	2.055	N/A
zma-miR169f-3p	Zm00001d043434_T044	1237	1257	1248	.((((..(((((((((((((.&.)))))))))))))..)))).	UGUGGAAGAGGAAGACAUGCA&GGCAUGUCUUCCUUGGCUACU	2.055	N/A
zma-miR169f-3p	Zm00001d043434_T049	1211	1231	1222	.((((..(((((((((((((.&.)))))))))))))..)))).	UGUGGAAGAGGAAGACAUGCA&GGCAUGUCUUCCUUGGCUACU	2.055	N/A
zma-miR169f-3p	Zm00001d044138_T001	571	590	582	((..(((((((((((((-((.&.)).)))))))))))))..))	GGGCGCCGAGGAGGGCG-GCG&GGCAUGUCUUCCUUGGCUACU	2.055	siroheme uroporphyrinogen methyltransferase1
zma-miR169f-3p	Zm00001d044388_T001	677	698	689	...(((.((((((.((((((((&)))))))).))))))-)))...	UCGAGCUCAAGGAUGGCAUGCU&GGCAUGUCUUCCUUG-GCUACU	2.055	Pentatricopeptide repeat-containing protein
zma-miR169f-3p	Zm00001d044461_T001	479	498	490	((.(((((((((((-((((((&)))))).))))))))))).))	AGGAGCUGAGGAAG-CAUGCU&GGCAUGUCUUCCUUGGCUACU	4.11	NA
zma-miR169f-3p	Zm00001d044757_T003	1851	1871	1862	...(((.((((((((((((((&)))))))))))))).)))...	GAAAGCAAAGGAAGACAUGCU&GGCAUGUCUUCCUUGGCUACU	2.055	N/A
zma-miR169f-3p	Zm00001d044757_T008	1881	1901	1892	(((((.((((((((...(((((((&)))))))---)))))))).)))))	GAAAGCAAAGGAAGACAUGCU&GGCAUGUCUUCCUUGGCUACU	2.055	N/A
zma-miR169f-3p	Zm00001d044757_T016	2137	2157	2148	...(((.((((((((((((((&)))))))))))))).)))...	GAAAGCAAAGGAAGACAUGCU&GGCAUGUCUUCCUUGGCUACU	2.055	N/A
zma-miR169f-3p	Zm00001d045146_T004	849	871	860	((((((((((((..(.(((((..&..)))))-)-.))))))))))))	GGUAGCCAAGGAUUGUACAUGGG&GGCAUGU-C-UUCCUUGGCUACU	4.11	N/A
zma-miR169f-3p	Zm00001d045146_T005	493	515	504	((((((((((((..(.(((((..&..)))))-)-.))))))))))))	GGUAGCCAAGGAUUGUACAUGGG&GGCAUGU-C-UUCCUUGGCUACU	2.055	Hydroxyproline O-galactosyltransferase HPGT3
zma-miR169f-3p	Zm00001d045326_T001	447	478	469	(((..(((((((.........(((((((((((&)))))))))))---------)))))))--)))	GGUGAGGCCGGGUACGUCUUAGAAGACGUGCC&GGCAUGUCUUC---------CUUGGCU--ACU	6.165	ATP-dependent 6-phosphofructokinase 3
zma-miR169f-3p	Zm00001d045326_T003	378	409	400	(((..(((((((.........(((((((((((&)))))))))))---------)))))))--)))	GGUGAGGCCGGGUACGUCUUAGAAGACGUGCC&GGCAUGUCUUC---------CUUGGCU--ACU	2.055	ATP-dependent 6-phosphofructokinase 3
zma-miR169f-3p	Zm00001d045326_T004	375	406	397	(((..(((((((.........(((((((((((&)))))))))))---------)))))))--)))	GGUGAGGCCGGGUACGUCUUAGAAGACGUGCC&GGCAUGUCUUC---------CUUGGCU--ACU	6.165	ATP-dependent 6-phosphofructokinase 3
zma-miR169f-3p	Zm00001d045327_T001	1081	1101	1093	((((((((((((((.....((((.((&)).))))----.))))))))))))))	GGCUGGCCAGGGAGGAGG-GCC&GGCAUGUCUUCCUUGGCUA-CU	14.385	Pyridoxal-5'-phosphate-dependent enzyme family protein
zma-miR169f-3p	Zm00001d046835_T004	729	752	740	....((((((((...((((((((.&.))))))))---))))))))....	CAUCGCCAGGGACCAGGACGUGCA&GGCAUGUCU---UCCUUGGCUACU	2.055	N/A
zma-miR169f-3p	Zm00001d046835_T006	678	701	689	....((((((((...((((((((.&.))))))))---))))))))....	CAUCGCCAGGGACCAGGACGUGCA&GGCAUGUCU---UCCUUGGCUACU	2.055	RNA polymerase2
zma-miR169f-3p	Zm00001d047494_T036	2886	2906	2897	..((((((((((((((.((.(&).)).))))))))))))))..	ACUAGCCAAGGAAGAUUUGGC&GGCAUGUCUUCCUUGGCUACU	2.055	N/A
zma-miR169f-3p	Zm00001d047494_T065	2248	2268	2259	..((((((((((((((.((.(&).)).))))))))))))))..	ACUAGCCAAGGAAGAUUUGGC&GGCAUGUCUUCCUUGGCUACU	2.055	AAA-type ATPase family protein
zma-miR169f-3p	Zm00001d047743_T001	347	367	358	....(((((((((((((.(((&))).)))))))))))))....	CGCCGUCGAGGAGGACAAGCC&GGCAUGUCUUCCUUGGCUACU	2.055	fatty acid desaturase7
zma-miR169f-3p	Zm00001d048404_T004	2966	2987	2977	..((((((.((((((((.((((&))))-)))))))).))))))..	AAUGGCCAUGGAAGACAUUGUC&GGCA-UGUCUUCCUUGGCUACU	2.055	Probable lysine-specific demethylase ELF6
zma-miR169f-3p	Zm00001d048441_T001	432	452	443	((((((.((((.(((((((((&))))))))).)))).))))))	GGUGGCGAAGGUGGACGUGCC&GGCAUGUCUUCCUUGGCUACU	2.055	Protein PAM68 chloroplastic
zma-miR169f-3p	Zm00001d048514_T001	1886	1905	1897	(((((((((((-(((.(((((&))))).))).)))))))))))	AGUGGCUAAGG-AGAAAUGCC&GGCAUGUCUUCCUUGGCUACU	2.055	brown midrib4
zma-miR169f-3p	Zm00001d048514_T003	1574	1593	1585	(((((((((((-(((.(((((&))))).))).)))))))))))	AGUGGCUAAGG-AGAAAUGCC&GGCAUGUCUUCCUUGGCUACU	2.055	N/A
zma-miR169f-3p	Zm00001d048514_T004	1751	1770	1762	(((((((((((-(((.(((((&))))).))).)))))))))))	AGUGGCUAAGG-AGAAAUGCC&GGCAUGUCUUCCUUGGCUACU	2.055	brown midrib4
zma-miR169f-3p	Zm00001d048514_T005	1648	1667	1659	(((((((((((-(((.(((((&))))).))).)))))))))))	AGUGGCUAAGG-AGAAAUGCC&GGCAUGUCUUCCUUGGCUACU	2.055	brown midrib4
zma-miR169f-3p	Zm00001d048514_T008	1518	1537	1529	(((((((((((-(((.(((((&))))).))).)))))))))))	AGUGGCUAAGG-AGAAAUGCC&GGCAUGUCUUCCUUGGCUACU	2.055	N/A
zma-miR169f-3p	Zm00001d048625_T001	513	534	524	(((.((.(((((((((((.(((&)))-))))))))))).)).)))	GGUCGUGGAGGAAGGCGUGGCC&GGC-AUGUCUUCCUUGGCUACU	12.33	O-methyltransferase ZRP4
zma-miR169f-3p	Zm00001d048707_T001	1100	1121	1112	((..((((.(((((((.(((((&))))).)))))))-))))..))	GGGCGCCGCAGGAGGAGGUGCU&GGCAUGUCUUCCU-UGGCUACU	26.715	benzoxazinone synthesis8
zma-miR169f-3p	Zm00001d048707_T002	226	247	238	((..((((.(((((((.(((((&))))).)))))))-))))..))	GGGCGCCGCAGGAGGAGGUGCU&GGCAUGUCUUCCU-UGGCUACU	43.155	N/A
zma-miR169f-3p	Zm00001d048707_T003	236	257	248	((..((((.(((((((.(((((&))))).)))))))-))))..))	GGGCGCCGCAGGAGGAGGUGCU&GGCAUGUCUUCCU-UGGCUACU	20.55	N/A
zma-miR169f-3p	Zm00001d048711_T001	1278	1305	1295	...(((((......((((((((((.(((&)))-))))))))))------)))))...	CGGGGCCAAGGGGAGGGAAGACAUCGCC&GGC-AUGUCUUCCU------UGGCUACU	45.21	Hydroquinone glucosyltransferase
zma-miR169f-3p	Zm00001d049135_T001	689	713	701	...(((((.((((...(((((((((&)))))))))---))))-)))))...	GCCGGCCGUGGGAGCAAGGCAUGCC&GGCAUGUCU---UCCU-UGGCUACU	2.055	Putative bZIP transcription factor superfamily protein
zma-miR169f-3p	Zm00001d049135_T001	862	881	872	...(((((.((((...(((((((((&)))))))))---))))-)))))...	GG-AGCCAAGGAGGGUGUGCC&GGCAUGUCUUCCUUGGCUACU	4.11	Putative bZIP transcription factor superfamily protein
zma-miR169f-3p	Zm00001d049267_T001	420	441	431	.(((((((((.((((((-(-((((&)))).).))))))-))))))))).	CACCGUCGAGGAGGACAAUGCC&GGCAU-GUCUUCCUUGGCUACU	45.21	Acyl carrier protein
zma-miR169f-3p	Zm00001d049610_T001	1434	1459	1450	.(.((((((((((((((..(((.&.)))..)))))))))))))).).	AGUGGGCGAGGCGACAAGGACGUGCA&GGCAUGUCUU-----CCUUGGCUACU	2.055	Tryptophan synthase beta chain 1
zma-miR169f-3p	Zm00001d049610_T002	676	701	692	(((((.(((((.....(((((((((.&.)))))))))-----))))).)))))	AGUGGGCGAGGCGACAAGGACGUGCA&GGCAUGUCUU-----CCUUGGCUACU	6.165	N/A
zma-miR169f-3p	Zm00001d049636_T002	1485	1511	1500	..((((((....(((((..((((((((&))))))))--)))))----))))))..	ACUAGCCACUUGGGGAACCGACGUGCC&GGCAUGUC--UUCCU----UGGCUACU	2.055	N/A
zma-miR169f-3p	Zm00001d050107_T001	1188	1207	1199	....(((((((((((.(-(((&))).).)))))))))))....	GAGCGCCGAGGAGGAGA-GCC&GGCAUGUCUUCCUUGGCUACU	8.22	12-oxo-phytodienoic acid reductase8
zma-miR169f-3p	Zm00001d050575_T001	1771	1793	1784	(((((((((((..((((((((..&..))))))))--)))))))))))	GGUGGCCGAGGCUAAGAUGUGGG&GGCAUGUCUU--CCUUGGCUACU	2.055	Serine/threonine-protein kinase PBS1
zma-miR169f-3p	Zm00001d050575_T002	1771	1793	1784	(((((((((((..((((((((..&..))))))))--)))))))))))	GGUGGCCGAGGCUAAGAUGUGGG&GGCAUGUCUU--CCUUGGCUACU	6.165	Serine/threonine-protein kinase PBS1
zma-miR169f-3p	Zm00001d050575_T004	1495	1517	1508	(((((((((((..((((((((..&..))))))))--)))))))))))	GGUGGCCGAGGCUAAGAUGUGGG&GGCAUGUCUU--CCUUGGCUACU	8.22	Serine/threonine-protein kinase PBS1
zma-miR169f-3p	Zm00001d051746_T001	362	384	374	((..(((.((((((((((((.&.)))))))))))).)))-.))	CCUUGUCCAAGGAGGACGUCGCC&GGC-AUGUCUUCCUUGG-CUACU	10.275	Calcium sensing receptor chloroplastic
zma-miR169f-3p	Zm00001d052314_T003	3340	3360	3351	((((((((((..(((.(((((&))))).)))..))))))))))	GGUGGCCAAGUUGGAGGUGCC&GGCAUGUCUUCCUUGGCUACU	2.055	Ubiquitin-activating enzyme E1 2
zma-miR169f-3p	Zm00001d052314_T013	3800	3820	3811	((((((((((..(((.(((((&))))).)))..))))))))))	GGUGGCCAAGUUGGAGGUGCC&GGCAUGUCUUCCUUGGCUACU	4.11	Ubiquitin-activating enzyme E1 2
zma-miR169f-3p	Zm00001d052314_T022	3414	3434	3425	((((((((((..(((.(((((&))))).)))..))))))))))	GGUGGCCAAGUUGGAGGUGCC&GGCAUGUCUUCCUUGGCUACU	2.055	Ubiquitin-activating enzyme E1 2
zma-miR169f-3p	Zm00001d052314_T025	5169	5189	5180	((((((((((..(((.(((((&))))).)))..))))))))))	GGUGGCCAAGUUGGAGGUGCC&GGCAUGUCUUCCUUGGCUACU	6.165	Ubiquitin-activating enzyme E1 2
zma-miR169f-3p	Zm00001d052314_T028	3918	3938	3929	((((((((((..(((.(((((&))))).)))..))))))))))	GGUGGCCAAGUUGGAGGUGCC&GGCAUGUCUUCCUUGGCUACU	2.055	N/A
zma-miR169f-3p	Zm00001d052314_T029	3026	3046	3037	((((((((((..(((.(((((&))))).)))..))))))))))	GGUGGCCAAGUUGGAGGUGCC&GGCAUGUCUUCCUUGGCUACU	6.165	N/A
zma-miR169f-3p	Zm00001d052314_T035	3142	3162	3153	((((((((((..(((.(((((&))))).)))..))))))))))	GGUGGCCAAGUUGGAGGUGCC&GGCAUGUCUUCCUUGGCUACU	2.055	N/A
zma-miR169f-3p	Zm00001d052314_T037	3286	3306	3297	((((((((((..(((.(((((&))))).)))..))))))))))	GGUGGCCAAGUUGGAGGUGCC&GGCAUGUCUUCCUUGGCUACU	2.055	Ubiquitin-activating enzyme E1 2
zma-miR169f-3p	Zm00001d052314_T041	3255	3275	3266	((((((((((..(((.(((((&))))).)))..))))))))))	GGUGGCCAAGUUGGAGGUGCC&GGCAUGUCUUCCUUGGCUACU	4.11	N/A
zma-miR169f-3p	Zm00001d052314_T048	3255	3275	3266	((((((((((..(((.(((((&))))).)))..))))))))))	GGUGGCCAAGUUGGAGGUGCC&GGCAUGUCUUCCUUGGCUACU	2.055	N/A
zma-miR169f-3p	Zm00001d052489_T001	290	308	301	..((((((((((((((--(((&)))..))))))))))))))..	ACUGGCCGGGGAAGGC--GCC&GGCAUGUCUUCCUUGGCUACU	10.275	microfibrillar-associated protein-related
zma-miR169f-3p	Zm00001d052673_T001	1307	1328	1318	(((((((.((.((((((((.(((&)))-))))))))-)).)))))))	CUCCGCCGAGGACGGACAGGCC&GGCAUGUCU-UCCUUGGCUACU	8.22	Chalcone synthase C2
zma-miR169f-3p	Zm00001d052673_T002	887	908	898	(((((((.((.((((((((.(((&)))-))))))))-)).)))))))	CUCCGCCGAGGACGGACAGGCC&GGCAUGUCU-UCCUUGGCUACU	8.22	Chalcone synthase C2
zma-miR169f-3p	Zm00001d052948_T001	707	726	717	..(((((-(((((((((((((&))))))))))))).)))))..	UUUGGCC-AGGAGGAUAUGCU&GGCAUGUCUUCCUUGGCUACU	2.055	Putative TCP-1/cpn60 chaperonin family protein
zma-miR169f-3p	Zm00001d053084_T001	591	610	602	.((((((((((((.(((-(((&))).))).)))))))))))).	UGUGGCCGAGGAAUGCG-GCC&GGCAUGUCUUCCUUGGCUACU	10.275	Terpenoid synthases superfamily protein
zma-miR169f-3p	Zm00001d053232_T005	1454	1478	1469	.((((((((((....((((.(((.(&).))).))))----)))))))))).	UGUAGCCAAGGCCAUAAGAGAUGGC&GGCAUGUCUU----CCUUGGCUACU	4.11	26S proteasome non-ATPase regulatory subunit 3 homolog A
zma-miR169f-3p	Zm00001d053859_T001	405	424	416	....((((((((((((-((((&)))).))))))))))))....	GGCCGCCGAGGAGGAC-UGCC&GGCAUGUCUUCCUUGGCUACU	6.165	Ethylene-responsive transcription factor 3%3B Putative AP2/EREBP transcription factor superfamily protein
zma-miR169f-3p	Zm00001d054044_T001	1363	1383	1374	((.((((((((((((.((.((&)).)).)))))))))))).))	AGCAGCCAGGGGAGAGGUACC&GGCAUGUCUUCCUUGGCUACU	22.605	Catalase isozyme 3
zma-miR169g	Zm00001d004672_T001	308	330	321	(((......((((((.(((((((&))))))).))))))----..)))	GGCCCCUGCGUCGUCGUUGGCUA&UAGCCAAGGAUGAC----UUGCC	10.275	Whole genome shotgun sequence of line PN40024 scaffold_12.assembly12x (Fragment)
zma-miR169g	Zm00001d007640_T002	1792	1812	1803	.(((((..((((((.((((((&)))))).))))))--))))).	GGCGACCGUCGUCUCGGGCUG&UAGCCAAGGAUGAC--UUGCC	4.11	F-box/LRR-repeat protein 4
zma-miR169g	Zm00001d032338_T002	427	445	437	((((.(((((-(((((((((&))))))))).)))))-))))	GGCAGGGUUA-CCUUGGUUA&UAGCCAAGGAUGACU-UGCC	2.055	N/A
zma-miR169g	Zm00001d039674_T001	741	759	751	(((((.((((-(((((((..&..))))))).))))-)))))	GGCGGCGUCG-CCUUGGCGU&UAGCCAAGGAUGAC-UUGCC	8.22	Phosphoenolpyruvate/phosphate translocator 2 chloroplastic
zma-miR169g	Zm00001d041067_T001	564	583	574	.(((..(((((.((((((((&)))))))).)))))-.))).	CGCGUCGUCAUGCUUGGCUG&UAGCCAAGGAUGAC-UUGCC	18.495	sugars will eventually be exported transporter13c
zma-miR169g	Zm00001d042609_T001	1014	1032	1023	(((((...((((((.((((((.&.))))))-))))))-..)))))	GGCGAAGCAUCCUCGGCUG&UAGCCAAGGAUGACUUGCC	10.275	NAC domain-containing protein 48%3B NAC transcription factor
zma-miR169g	Zm00001d052901_T004	2146	2165	2155	.(((((((((((..((((..&..))))-.))))))))))).	AGCGAGUCAUCCGGUGGCGC&UAGCCA-AGGAUGACUUGCC	2.055	AT-hook motif nuclear-localized protein 10
zma-miR169i-5p	Zm00001d003259_T002	2605	2622	2613	((((---((((((((((((..&..))))))))))))...))))	CAGG---GUCAUCCUUGGCCU&UAGCCAAGGAUGACUUGCCUG	2.055	Galactose oxidase/kelch repeat superfamily protein
zma-miR169i-5p	Zm00001d003259_T005	3979	3996	3987	((((---((((((((((((..&..))))))))))))...))))	CAGG---GUCAUCCUUGGCCU&UAGCCAAGGAUGACUUGCCUG	2.055	Galactose oxidase/kelch repeat superfamily protein
zma-miR169i-5p	Zm00001d003259_T008	1980	1997	1988	((((---((((((((((((..&..))))))))))))...))))	CAGG---GUCAUCCUUGGCCU&UAGCCAAGGAUGACUUGCCUG	2.055	Galactose oxidase/kelch repeat superfamily protein
zma-miR169i-5p	Zm00001d016910_T001	827	847	838	(((..(((.((((((((...((((&))))---)))))))).)))..)))	CAGGUGGGUCGUCUUGGGCAA&UAGCCAAGGAUGACUUGCCUG	24.66	UDP-glycosyltransferase 85A7
zma-miR169i-5p	Zm00001d018077_T001	515	537	527	((((((((.((.(((...((((.&.))))-..))).))-))))))))	CAGGCAAGAUCCUCCGAGGGCUU&UAGCC-AAGGAUGA-CUUGCCUG	4.11	Photosynthetic NDH subunit of lumenal location 4 chloroplastic
zma-miR169i-5p	Zm00001d028745_T001	185	206	197	(((((((((((((.((....&....)).)))))))))))))	CAGGCGACGUCGUCGUGGGCCG&UAGCCAAGGAUGAC-UUGCCUG	2.055	Rhodanese-like family protein
zma-miR169i-5p	Zm00001d031691_T004	1698	1723	1714	(((((((.(((....(((((((((..&..)))))))))----)))-)))))))	CAGGCGAUGUUCAAGAUCCUUGGCCU&UAGCCAAGGAU----GAC-UUGCCUG	2.055	Biotin synthase
zma-miR169i-5p	Zm00001d042976_T001	259	276	270	(((((((((((((---(((..&..)))...)))))))))))))	CGGGCAGGUCAUC---GGCGC&UAGCCAAGGAUGACUUGCCUG	2.055	ureidoglycolate hydrolases
zma-miR169i-5p	Zm00001d052702_T001	1130	1155	1146	(((((((((..(((((-((((&)))).)))))-.)))))))))	CAGGCGAUGUUCAAUAUCCUUGGCUU&UAGCCAAGGAU----GAC-UUGCCUG	14.385	Biotin synthase
zma-miR169m-3p	Zm00001d000827_T001	1035	1058	1049	((((((((..(((((...(((((..&..)))))---)))))--))))))))	CUUGGCCGGUGGAGGAAGGAUGCA&GGCAUCCAUUCUU----GGCUAAG	4.11	NA
zma-miR169m-3p	Zm00001d002402_T001	1080	1106	1090	...(((((((((.......((((((((&))))))))-------)))))))))...	CAAGGCCAAGAAGAAGAGCUGGGUGCC&GGCAUCCA-------UUCUUGGCUAAG	2.055	Plant intracellular Ras-group-related LRR protein 7
zma-miR169m-3p	Zm00001d002402_T002	1022	1048	1032	...(((((((((.......((((((((&))))))))-------)))))))))...	CAAGGCCAAGAAGAAGAGCUGGGUGCC&GGCAUCCA-------UUCUUGGCUAAG	6.165	Plant intracellular Ras-group-related LRR protein 7
zma-miR169m-3p	Zm00001d002796_T001	114	134	124	....(((((((.((((..(((&)))-.)))).)))))))....	GCACGCCAGGAUUGGAGAGCC&GGC-AUCCAUUCUUGGCUAAG	2.055	ELMO/CED-12 family protein
zma-miR169m-3p	Zm00001d002796_T003	114	134	124	....(((((((.((((..(((&)))-.)))).)))))))....	GCACGCCAGGAUUGGAGAGCC&GGC-AUCCAUUCUUGGCUAAG	2.055	ELMO/CED-12 family protein
zma-miR169m-3p	Zm00001d005065_T001	1320	1340	1330	...((((((((((.(((.(((&))).)))-))))))))))...	CAGGGCCAGGAGUCGGAAGCC&GGCAUCC-AUUCUUGGCUAAG	2.055	N/A
zma-miR169m-3p	Zm00001d005065_T002	1320	1340	1330	...((((((((((.(((.(((&))).)))-))))))))))...	CAGGGCCAGGAGUCGGAAGCC&GGCAUCC-AUUCUUGGCUAAG	4.11	BcpLH protein
zma-miR169m-3p	Zm00001d005065_T003	2030	2050	2040	...((((((((((.(((.(((&))).)))-))))))))))...	CAGGGCCAGGAGUCGGAAGCC&GGCAUCC-AUUCUUGGCUAAG	4.11	BcpLH protein
zma-miR169m-3p	Zm00001d005085_T005	3223	3243	3233	(((((((((((.(((.(((((&))))).))).)))))))))))	GGUGGCCAAG-GUGGAGGUGCC&GGCA--UCCAUUCUUGGCUAAG	4.11	N/A
zma-miR169m-3p	Zm00001d005085_T010	1072	1092	1082	..((((((((-(((((..((((&))))--))))).))))))))..	GGUGGCCAAG-GUGGAGGUGCC&GGCA--UCCAUUCUUGGCUAAG	2.055	N/A
zma-miR169m-3p	Zm00001d005085_T011	3150	3170	3160	..((((((((-(((((..((((&))))--))))).))))))))..	GGUGGCCAAG-GUGGAGGUGCC&GGCA--UCCAUUCUUGGCUAAG	2.055	N/A
zma-miR169m-3p	Zm00001d005085_T012	3231	3251	3241	..((((((((-(((((..((((&))))--))))).))))))))..	GGUGGCCAAG-GUGGAGGUGCC&GGCA--UCCAUUCUUGGCUAAG	2.055	N/A
zma-miR169m-3p	Zm00001d005085_T020	3254	3274	3264	..((((((((-(((((..((((&))))--))))).))))))))..	GGUGGCCAAG-GUGGAGGUGCC&GGCA--UCCAUUCUUGGCUAAG	2.055	Ubiquitin-activating enzyme E1 2
zma-miR169m-3p	Zm00001d005395_T001	1809	1836	1819	(((((.(((((........(((((((((&)))))))))--------))))).)))))	CUUGGGCAGGAGUACAUUCGUGGGUGCU&GGCAUCCAU--------UCUUGGCUAAG	2.055	Regulator of chromosome condensation (RCC1) family protein
zma-miR169m-3p	Zm00001d005395_T002	1794	1821	1804	(((((.(((((........(((((((((&)))))))))--------))))).)))))	CUUGGGCAGGAGUACAUUCGUGGGUGCU&GGCAUCCAU--------UCUUGGCUAAG	4.11	Regulator of chromosome condensation (RCC1) family protein
zma-miR169m-3p	Zm00001d005395_T003	1680	1707	1690	(((((.(((((........(((((((((&)))))))))--------))))).)))))	CUUGGGCAGGAGUACAUUCGUGGGUGCU&GGCAUCCAU--------UCUUGGCUAAG	2.055	Regulator of chromosome condensation (RCC1) family protein
zma-miR169m-3p	Zm00001d005395_T004	1711	1738	1721	(((((.(((((........(((((((((&)))))))))--------))))).)))))	CUUGGGCAGGAGUACAUUCGUGGGUGCU&GGCAUCCAU--------UCUUGGCUAAG	4.11	Regulator of chromosome condensation (RCC1) family protein
zma-miR169m-3p	Zm00001d005395_T006	1778	1805	1788	(((((.(((((........(((((((((&)))))))))--------))))).)))))	CUUGGGCAGGAGUACAUUCGUGGGUGCU&GGCAUCCAU--------UCUUGGCUAAG	4.11	N/A
zma-miR169m-3p	Zm00001d005395_T007	1778	1805	1788	(((((.(((((........(((((((((&)))))))))--------))))).)))))	CUUGGGCAGGAGUACAUUCGUGGGUGCU&GGCAUCCAU--------UCUUGGCUAAG	4.11	Regulator of chromosome condensation (RCC1) family protein
zma-miR169m-3p	Zm00001d005395_T008	1930	1957	1940	(((((.(((((........(((((((((&)))))))))--------))))).)))))	CUUGGGCAGGAGUACAUUCGUGGGUGCU&GGCAUCCAU--------UCUUGGCUAAG	2.055	N/A
zma-miR169m-3p	Zm00001d005395_T010	1835	1862	1845	(((((.(((((........(((((((((&)))))))))--------))))).)))))	CUUGGGCAGGAGUACAUUCGUGGGUGCU&GGCAUCCAU--------UCUUGGCUAAG	4.11	Regulator of chromosome condensation (RCC1) family protein
zma-miR169m-3p	Zm00001d005395_T011	1870	1897	1880	(((((.(((((........(((((((((&)))))))))--------))))).)))))	CUUGGGCAGGAGUACAUUCGUGGGUGCU&GGCAUCCAU--------UCUUGGCUAAG	2.055	Regulator of chromosome condensation (RCC1) family protein
zma-miR169m-3p	Zm00001d005485_T001	1125	1144	1135	(((((.....((((((((((..((((((&))))))-.))))))))))-----)))))	UGCAGUCAGUAGUGGAUGCC&GGCAUCCAUUCUUGGCUAAG	18.495	prohibitin1
zma-miR169m-3p	Zm00001d006520_T001	498	516	508	((((((......(((((.(((.(((((&))))).)))-)))))------))))))	CGAGGCCGAGAG-GGACGCC&GGCAUCCAUUCUUGGCUAAG	2.055	PDK regulatory protein1
zma-miR169m-3p	Zm00001d007011_T001	31	50	41	....((((((((((((.((.&.)).))))))))))))....	UUCCGCCGGGAGUGGAAGCG&GGCAUCCAUUCUUGGCUAAG	57.54	NA
zma-miR169m-3p	Zm00001d007062_T001	1154	1174	1164	.(((((((((((((((..(((&)))-.))))))))))))))).	AUUGGCUGAGAAUGGAGAGCU&GGC-AUCCAUUCUUGGCUAAG	12.33	SNARE associated Golgi protein family
zma-miR169m-3p	Zm00001d007062_T001	961	979	971	.(((((((((((((((..(((&)))-.))))))))))))))).	CUUGGUUGGGAAU-GAUGCC&GGCAUCCAUUCUUGGCUAAG	2.055	SNARE associated Golgi protein family
zma-miR169m-3p	Zm00001d007111_T001	1466	1491	1482	....((((((......((((((((((&))))))))))------))))))....	ACCCGCCAAGCAAAGAGAUGGAUGCC&GGCAUCCAUU------CUUGGCUAAG	6.165	NA
zma-miR169m-3p	Zm00001d007403_T001	1450	1469	1461	((.((((((((..(((..((((((&))))))--)))-.)))))))).))	GCUAGCUCAAGAGUGGA-GUC&GGCAUCCAUUCUUG-GCUAAG	16.44	Chalcone synthase WHP1
zma-miR169m-3p	Zm00001d008585_T002	1868	1890	1878	(((((((((((..(((((.(((.&.)))-)))))--)))))))))))	UUUGGCCAAGAGGAUGGACUGCA&GGCA-UCCAU--UCUUGGCUAAG	2.055	PR5-like receptor kinase
zma-miR169m-3p	Zm00001d008681_T001	174	195	185	..((((.(((.(((((((..&..))))))).))).))))..	CCCGGCCAAGGAGUGGGCGGCC&GGC-AUCCAUUC-UUGGCUAAG	1159.02	Ultraviolet-B-repressible protein
zma-miR169m-3p	Zm00001d008748_T001	1228	1249	1238	...(((((((((...(((((((&)))))))--.)))))))))...	CGGGGCCGAGAGCUCGGAUGCU&GGCAUCC--AUUCUUGGCUAAG	2.055	Putative DUF1767 domain containing protein
zma-miR169m-3p	Zm00001d009556_T001	548	568	558	..(((.(((((((.(((((((&)))))))-))))))).)))..	CAUGGGCGGGAGUGGGAUGCC&GGCAUCC-AUUCUUGGCUAAG	2.055	HSP40/DnaJ peptide-binding protein
zma-miR169m-3p	Zm00001d009771_T002	2561	2584	2575	((((((((((((((.(..((((&))))..)-))))))))))))))	CUUAGCCUGUACAGAAUGGAUGAA&GGCAUCCAUUCU----UGGCUAAG	4.11	Calcium permeable stress-gated cation channel 1
zma-miR169m-3p	Zm00001d009771_T003	2723	2746	2737	((((((((((((((.(..((((&))))..)-))))))))))))))	CUUAGCCUGUACAGAAUGGAUGAA&GGCAUCCAUUCU----UGGCUAAG	2.055	Calcium permeable stress-gated cation channel 1
zma-miR169m-3p	Zm00001d009771_T007	2410	2433	2424	((((((((((((((.(..((((&))))..)-))))))))))))))	CUUAGCCUGUACAGAAUGGAUGAA&GGCAUCCAUUCU----UGGCUAAG	2.055	Calcium permeable stress-gated cation channel 1
zma-miR169m-3p	Zm00001d010644_T001	876	895	886	....(((((((.((((((((&)))))))).)))))))....	CCGCGCCAAGAUUGGAUGUU&GGCAUCCAUUCUUGGCUAAG	10.275	Serine/threonine-protein phosphatase PP2A-1 catalytic subunit
zma-miR169m-3p	Zm00001d010950_T001	1627	1646	1637	..(((((((((((((((...&...)))))))))))))))..	ACUGGCCAAGAAUGGAUUGG&GGCAUCCAUUCUUGGCUAAG	8.22	Glutamate--cysteine ligase chloroplastic
zma-miR169m-3p	Zm00001d010950_T003	1808	1827	1818	..(((((((((((((((...&...)))))))))))))))..	ACUGGCCAAGAAUGGAUUGG&GGCAUCCAUUCUUGGCUAAG	2.055	Glutamate--cysteine ligase chloroplastic
zma-miR169m-3p	Zm00001d010950_T005	1755	1774	1765	..(((((((((((((((...&...)))))))))))))))..	ACUGGCCAAGAAUGGAUUGG&GGCAUCCAUUCUUGGCUAAG	2.055	Glutamate--cysteine ligase chloroplastic
zma-miR169m-3p	Zm00001d011104_T001	706	735	726	.(((((.(((((.((((((..&..)))))).))))).))))).	UUUGGCCAGGUCCUGGAAGGGAUGGAUGUC&GGCAUCCAUUCU----------UGGCUAAG	84.255	Photosynthetic NDH subunit of lumenal location 5 chloroplastic
zma-miR169m-3p	Zm00001d011523_T001	1896	1916	1907	...(((..(((((((((((((&)))))))))))))-.)))...	AAGAGCGAAAGAAUGGAUGCU&GGCAUCCAUUCUU-GGCUAAG	2.055	N/A
zma-miR169m-3p	Zm00001d011650_T001	489	510	499	....(((((((..(((((((((&)))))))))--)))))))....	GGUCGCCAAGGAGGUGGAUGCC&GGCAUCCAU--UCUUGGCUAAG	4.11	VIP1 protein [Source:UniProtKB/TrEMBL;Acc:B4FRS6]
zma-miR169m-3p	Zm00001d011819_T002	1699	1722	1709	...((((((((((((((....(((&)))----))))))))))))))...	CCAAGCUGAGAGUGGAUCAUAGCC&GGC----AUCCAUUCUUGGCUAAG	2.055	Chlorophyllide a oxygenase chloroplastic
zma-miR169m-3p	Zm00001d011855_T007	835	853	845	...(((((((-(((((((((&))))))))).)))))))...	AGCAGCCAAG-AUGGAUGUU&GGCAUCCAUUCUUGGCUAAG	4.11	Probable ADP-ribosylation factor GTPase-activating protein AGD11
zma-miR169m-3p	Zm00001d011855_T009	552	570	562	...(((((((-(((((((((&))))))))).)))))))...	AGCAGCCAAG-AUGGAUGUU&GGCAUCCAUUCUUGGCUAAG	4.11	N/A
zma-miR169m-3p	Zm00001d011855_T010	838	856	848	...(((((((-(((((((((&))))))))).)))))))...	AGCAGCCAAG-AUGGAUGUU&GGCAUCCAUUCUUGGCUAAG	2.055	Probable ADP-ribosylation factor GTPase-activating protein AGD11
zma-miR169m-3p	Zm00001d011965_T001	1008	1026	1018	((..((((((((((((((..((((&))))-.))))))))))))))..))	GUUGGCCAAGAAAGG-UGCC&GGCAUCCAUUCUUGGCUAAG	34.935	Aldolase-type TIM barrel family protein
zma-miR169m-3p	Zm00001d013694_T001	633	653	644	.((((((.(((((((((.(((&))).)))))))))-)))))).	UUUGGCCUAAGAAUGGGGGCU&GGCAUCCAUUCUU-GGCUAAG	12.33	Telomere repeat-binding factor 1
zma-miR169m-3p	Zm00001d014655_T001	2098	2119	2109	(((.((((((.(((((((.(((&)))-))))))).))))))-)))	CUUGGGCCAAUGAUGGGUGGCC&GGC-AUCCAUUCUUGGCU-AAG	6.165	Serrate RNA effector molecule
zma-miR169m-3p	Zm00001d014655_T002	2098	2119	2109	(((.((((((.(((((((.(((&)))-))))))).))))))-)))	CUUGGGCCAAUGAUGGGUGGCC&GGC-AUCCAUUCUUGGCU-AAG	4.11	N/A
zma-miR169m-3p	Zm00001d014951_T001	732	753	744	...(((((..((((((((((((&))))))))))))--)))))...	AAAGGCUAAAAGAAUGGAUGUC&GGCAUCCAUUCU--UGGCUAAG	8.22	TMPIT-like protein
zma-miR169m-3p	Zm00001d014951_T002	876	897	888	...(((((..((((((((((((&))))))))))))--)))))...	CAAGGCUAAAAGAAUGGAUGUC&GGCAUCCAUUCU--UGGCUAAG	6.165	TMPIT-like protein
zma-miR169m-3p	Zm00001d015385_T001	180	214	205	..(((((((((((...((((.(&).))))---)))))))))))..	UCUGGCCGCGUCACCAUGUCCGCGGAGUGGAUGCC&GGCAUCCAUUCU---------------UGGCUAAG	8.22	Chlorophyll a-b binding protein 6 chloroplastic
zma-miR169m-3p	Zm00001d015385_T001	404	425	415	..(((((((((((...((((.(&).))))---)))))))))))..	GAAGGCGCAGGAGUGGGCGGCC&GGC-AUCCAUUCUUG-GCUAAG	211.665	Chlorophyll a-b binding protein 6 chloroplastic
zma-miR169m-3p	Zm00001d015804_T002	1242	1262	1253	.((((....((((((((((((&))))))))))))-...)))).	GUUGGAGAUGGAGUGGAUGCC&GGCAUCCAUUCU-UGGCUAAG	2.055	ADP-ribosylation factor GTPase-activating protein AGD12
zma-miR169m-3p	Zm00001d015804_T007	1141	1161	1152	.((((....((((((((((((&))))))))))))-...)))).	GUUGGAGAUGGAGUGGAUGCC&GGCAUCCAUUCU-UGGCUAAG	2.055	ADP-ribosylation factor GTPase-activating protein AGD12
zma-miR169m-3p	Zm00001d015804_T008	1150	1170	1161	.((((....((((((((((((&))))))))))))-...)))).	GUUGGAGAUGGAGUGGAUGCC&GGCAUCCAUUCU-UGGCUAAG	2.055	ADP-ribosylation factor GTPase-activating protein AGD12
zma-miR169m-3p	Zm00001d015804_T009	2271	2291	2282	.((((....((((((((((((&))))))))))))-...)))).	GUUGGAGAUGGAGUGGAUGCC&GGCAUCCAUUCU-UGGCUAAG	4.11	ADP-ribosylation factor GTPase-activating protein AGD12
zma-miR169m-3p	Zm00001d016561_T001	203	221	213	.((((((((..((..(((((((&)))))))--))..)))))))).	CUGGGUCGGGGA-GGAUGCC&GGCAUCCAUUCUUGGCUAAG	6.165	chaperone protein dnaJ-related
zma-miR169m-3p	Zm00001d017317_T001	933	952	943	..((((((((((.(((((((&))))))).))))))))))..	CCUAGCUGAGAAGGGGUGCU&GGCAUCCAUUCUUGGCUAAG	12.33	Pentatricopeptide repeat-containing protein mitochondrial
zma-miR169m-3p	Zm00001d018145_T001	2673	2691	2682	(((...((((..((((((((((((&))))))))))))--))))---)))	GGCAGCU-AGAAUGGAUGCU&GGCAUCCAUUCUUGGCUAAG	6.165	Presequence protease 2 chloroplastic/mitochondrial
zma-miR169m-3p	Zm00001d018535_T001	5110	5134	5120	.((((((((........(((((((((..&..)))))))))--------)))))))).	CCUGGUCGGGAGUGACGAAGAUGCC&GGCAUC-----CAUUCUUGGCUAAG	2.055	brick1
zma-miR169m-3p	Zm00001d018891_T003	3095	3116	3105	.((((((((((....(((((((&)))))))--..)))))))))).	GUUGGCCAAGGCUGAGGAUGCU&GGCAUCC--AUUCUUGGCUAAG	6.165	chloroplast RNA processing4
zma-miR169m-3p	Zm00001d019595_T001	2041	2068	2051	(((((.(((((........(((((((((&)))))))))--------))))).)))))	CUUGGGCAGGAGUACAUUCGUGGGUGCU&GGCAUCCAU--------UCUUGGCUAAG	39.045	Regulator of chromosome condensation (RCC1) family protein
zma-miR169m-3p	Zm00001d019595_T002	1707	1734	1717	(((((.(((((........(((((((((&)))))))))--------))))).)))))	CUUGGGCAGGAGUACAUUCGUGGGUGCU&GGCAUCCAU--------UCUUGGCUAAG	36.99	Regulator of chromosome condensation (RCC1) family protein
zma-miR169m-3p	Zm00001d019944_T001	1701	1721	1712	((((((((((((((-((....&....)).))))))))))))))	GAUAGCCAACGACCGGAUGCC&GGCAUCCAUUC-UUGGCUAAG	8.22	BTB/POZ domain-containing protein
zma-miR169m-3p	Zm00001d019944_T002	1589	1609	1600	((((((((((((((-((....&....)).))))))))))))))	GAUAGCCAACGACCGGAUGCC&GGCAUCCAUUC-UUGGCUAAG	4.11	N/A
zma-miR169m-3p	Zm00001d019944_T004	1697	1717	1708	((((((((((((((-((....&....)).))))))))))))))	GAUAGCCAACGACCGGAUGCC&GGCAUCCAUUC-UUGGCUAAG	2.055	BTB/POZ domain-containing protein
zma-miR169m-3p	Zm00001d020444_T001	887	908	896	(((-(((((((((((...(((((&)))))---))))))))))).)))	CUU-GCCAAGAAUGGUCUGUGCC&GGCAU---CCAUUCUUGGCUAAG	2.055	N/A
zma-miR169m-3p	Zm00001d020444_T002	1085	1106	1094	(((-(((((((((((...(((((&)))))---))))))))))).)))	CUU-GCCAAGAAUGGUCUGUGCC&GGCAU---CCAUUCUUGGCUAAG	6.165	transcription regulators;zinc ion binding
zma-miR169m-3p	Zm00001d020947_T001	1530	1549	1540	...(((((((((.(((.(((&))).))).)))))))))...	ACGGGCCGAGGAAGGGCGCC&GGCAUCCAUUCUUGGCUAAG	4.11	DNA-binding bromodomain-containing protein
zma-miR169m-3p	Zm00001d020947_T002	2027	2046	2037	...(((((((((.(((.(((&))).))).)))))))))...	ACGGGCCGAGGAAGGGCGCC&GGCAUCCAUUCUUGGCUAAG	10.275	DNA-binding bromodomain-containing protein
zma-miR169m-3p	Zm00001d021297_T016	758	777	768	....(((((((((((((((.&.)))))))))))))))....	GGUUGUUGAGAAUGGAUGCG&GGCAUCCAUUCUUGGCUAAG	2.055	Pantothenate kinase 2
zma-miR169m-3p	Zm00001d021416_T001	1732	1752	1742	....((((((((.((((.(((&)))-)))).))))))))....	GGGCGCCAGGAAAGGAUCGCC&GGC-AUCCAUUCUUGGCUAAG	14.385	Protein PLASTID MOVEMENT IMPAIRED 1
zma-miR169m-3p	Zm00001d021444_T001	1583	1604	1593	((..(((((((....((((((.&.))))))--..)))))))..))	CUGUGCCGAGAUAUGGGGUGCA&GGCAUCC--AUUCUUGGCUAAG	32.88	Monooxygenase/ oxidoreductase
zma-miR169m-3p	Zm00001d021763_T001	365	383	375	(((((((..((((((((.((.&.)).))))))))..)))))))	CCUGGCCAAGAAUGAG-GCC&GGCAUCCAUUCUUGGCUAAG	94.53	photosystem II subunit29
zma-miR169m-3p	Zm00001d022364_T001	262	282	272	.(((((((((((((((..(((&)))-.))))))))))))))).	AUUGGCCGAGAAUGGAGAGCU&GGC-AUCCAUUCUUGGCUAAG	2.055	SNARE associated Golgi protein family
zma-miR169m-3p	Zm00001d023669_T001	1053	1073	1063	.((.(((((((((((..(((&)))..))))))))))).)).	GCCGGCCGAGGGCUGGGUGCU&GGCAUCCA-UUCUUGGCUAAG	230.16	Putative NAC domain transcription factor superfamily protein
zma-miR169m-3p	Zm00001d023677_T001	916	937	926	(((((.((((((.-(((((((&)))))))..)))))).)))))	GACUGCCGAGGGCAAGGAUGCC&GGCAUCC--AUUCUUGGCUAAG	34.935	sugars will eventually be exported transporter13a
zma-miR169m-3p	Zm00001d023867_T001	3149	3169	3159	((.(((.((((.(((((((((&)))))))))-)))).))).))	CUCGGCGAAGAUGUGGAUGCC&GGCAUCCAU-UCUUGGCUAAG	2.055	Golgin candidate 6
zma-miR169m-3p	Zm00001d023867_T007	2946	2966	2956	((.(((.((((.(((((((((&)))))))))-)))).))).))	CUCGGCGAAGAUGUGGAUGCC&GGCAUCCAU-UCUUGGCUAAG	2.055	N/A
zma-miR169m-3p	Zm00001d024429_T002	997	1020	1006	(((-((((((((((((.....((((&))))-----)))))))))))).)))	CUU-GCCAAGAAUGGAUAUUAUGCU&GGCA-----UCCAUUCUUGGCUAAG	2.055	CRS2-associated factor 1 mitochondrial
zma-miR169m-3p	Zm00001d024903_T001	922	941	932	..(((((.(((((((((.(&).))))))))).)))))..	GUGAGCCACGAGUGGGUGCA&GGCAUCCAUUCUUGGCUAAG	4.11	heat shock protein 90 kDa
zma-miR169m-3p	Zm00001d026144_T001	336	356	347	...((((((.(((((((((((&)))))))))))-))))))...	GAAGGCUGACGAAUGGAUGCU&GGCAUCCAUUC-UUGGCUAAG	2.055	Acyl-CoA thioesterase family protein
zma-miR169m-3p	Zm00001d026144_T002	970	990	981	...((((((.(((((((((((&)))))))))))-))))))...	GAAGGCUGACGAAUGGAUGCU&GGCAUCCAUUC-UUGGCUAAG	2.055	Acyl-CoA thioesterase family protein
zma-miR169m-3p	Zm00001d026144_T003	1629	1649	1640	...((((((.(((((((((((&)))))))))))-))))))...	GAAGGCUGACGAAUGGAUGCU&GGCAUCCAUUC-UUGGCUAAG	4.11	Acyl-CoA thioesterase family protein
zma-miR169m-3p	Zm00001d026700_T001	993	1015	1006	..(((((((((((((-(...&...).)))))))))))))..	CUUGGUGAAAGGUGAUGGAUGCC&GGCAUCCAUU--CUU-GGCUAAG	273.315	BTB/POZ domain-containing protein TNFAIP1 isoform 2
zma-miR169m-3p	Zm00001d026700_T002	1059	1081	1072	..(((((((((((((-(...&...).)))))))))))))..	CUUGGUGAAAGGUGAUGGAUGCC&GGCAUCCAUU--CUU-GGCUAAG	273.315	BTB/POZ domain-containing protein TNFAIP1 isoform 2
zma-miR169m-3p	Zm00001d027723_T001	766	784	776	(((((.((((((((----(((&)))....)))))))).)))))	CUUGGCCUUGAAAGG-UGCC&GGCAUCCAUUCUUGGCUAAG	6.165	ABC-2 type transporter family protein
zma-miR169m-3p	Zm00001d027723_T002	841	859	851	(((((.((((((((----(((&)))....)))))))).)))))	CUUGGCCUUGAAAGG-UGCC&GGCAUCCAUUCUUGGCUAAG	8.22	ABC-2 type transporter family protein
zma-miR169m-3p	Zm00001d028186_T001	975	995	986	.((.(((((((((((.....&.....))))))))))).)).	AAGAGCGAAAGAAUGGAUGCU&GGCAUCCAUUCUU-GGCUAAG	2.055	Pentatricopeptide repeat-containing protein
zma-miR169m-3p	Zm00001d028299_T001	1560	1580	1570	...(((((((((((.(((((.&.)))))-)))))))))))...	UCAAGCUAGGAAUGAGAUGCG&GGCAUC-CAUUCUUGGCUAAG	4.11	N/A
zma-miR169m-3p	Zm00001d028299_T003	1888	1908	1898	...(((((((((((.(((((.&.)))))-)))))))))))...	UCAAGCUAGGAAUGAGAUGCG&GGCAUC-CAUUCUUGGCUAAG	2.055	Squalene epoxidase 1
zma-miR169m-3p	Zm00001d028299_T005	2937	2957	2947	...(((((((((((.(((((.&.)))))-)))))))))))...	UCAAGCUAGGAAUGAGAUGCG&GGCAUC-CAUUCUUGGCUAAG	2.055	Squalene epoxidase 1
zma-miR169m-3p	Zm00001d028299_T006	2953	2973	2963	...(((((((((((.(((((.&.)))))-)))))))))))...	UCAAGCUAGGAAUGAGAUGCG&GGCAUC-CAUUCUUGGCUAAG	4.11	Squalene epoxidase 1
zma-miR169m-3p	Zm00001d029102_T001	745	765	756	....((.((((((((((((((&))))))))))))))-))....	AUGUGCAUAGGGGUGGGUGCC&GGCAUCCAUUCUUG-GCUAAG	10.275	Dormancy-associated protein homolog 3
zma-miR169m-3p	Zm00001d029974_T001	723	741	733	..((((((((-((((.((((&)))).)))).))))))))..	GAUGGCCGAG-GUGGCUGCC&GGCAUCCAUUCUUGGCUAAG	2.055	FRIGIDA interacting protein 2
zma-miR169m-3p	Zm00001d030048_T001	588	607	598	....((((.((((((((((.&.)))))))))).))))....	GCGUGCCAUGGAUGGAUGCA&GGCAUCCAUUCUUGGCUAAG	22.605	pfkB-like carbohydrate kinase family protein
zma-miR169m-3p	Zm00001d031221_T001	1293	1313	1303	..((((((((((...((((((&))))))-..))))))))))..	CGUGGCCGAGAACCUGAUGCC&GGCAUC-CAUUCUUGGCUAAG	2.055	AAA-ATPase ASD mitochondrial
zma-miR169m-3p	Zm00001d033749_T001	900	919	910	...(((((.(((((((((((&))))))))))).)))))...	AGCAGUCAUGAAUGGGUGCU&GGCAUCCAUUCUUGGCUAAG	6.165	defective kernel35
zma-miR169m-3p	Zm00001d034182_T001	36	55	46	....((((((((((((.(((&))).))))))))))))....	GUUCGCCAAGAGUGGACGCC&GGCAUCCAUUCUUGGCUAAG	55.485	NA
zma-miR169m-3p	Zm00001d034260_T001	417	437	428	...(((..(((((((((((((&)))))))))))))-.)))...	AAGAGCGAAAGAAUGGAUGCU&GGCAUCCAUUCUU-GGCUAAG	4.11	N/A
zma-miR169m-3p	Zm00001d034601_T001	1194	1212	1204	.((((((..((((.((((((.&.)))))).))))..)))))).	CUGAGGCGAGGAUGGA-GCC&GGCAUCCAUUCUUGGCUAAG	145.905	NAC domain-containing protein 67%3B NAC1 transcription factor%3B SNAC1
zma-miR169m-3p	Zm00001d035445_T001	1237	1257	1247	..((((((((((((((.((..&..))-))))))))))))))..	ACUGGCCAAGAAUGGACUGGA&GGCA-UCCAUUCUUGGCUAAG	14.385	gamma-glutamylcysteine synthetase1
zma-miR169m-3p	Zm00001d035445_T002	1752	1772	1762	..((((((((((((((.((..&..))-))))))))))))))..	ACUGGCCAAGAAUGGACUGGA&GGCA-UCCAUUCUUGGCUAAG	6.165	gamma-glutamylcysteine synthetase1
zma-miR169m-3p	Zm00001d035637_T001	31	50	41	....((((((((((((.((.&.)).))))))))))))....	UUCCGCCGGGAGUGGAAGCG&GGCAUCCAUUCUUGGCUAAG	2.055	NA
zma-miR169m-3p	Zm00001d036524_T001	2155	2183	2174	..((((((.........((((((((((((&))))))))))))---------))))))..	GGUGGCCAAACCGGGGAAGAGUGGAUGCU&GGCAUCCAUUCU---------UGGCUAAG	2.055	Adagio protein 1
zma-miR169m-3p	Zm00001d036524_T002	1900	1928	1919	..((((((.........((((((((((((&))))))))))))---------))))))..	GGUGGCCAAACCGGGGAAGAGUGGAUGCU&GGCAUCCAUUCU---------UGGCUAAG	6.165	Adagio protein 1
zma-miR169m-3p	Zm00001d036533_T002	2431	2452	2443	...(((((..((((((((((((&))))))))))))--)))))...	GACAGCCACAGGAGUGGGUGCU&GGCAUCCAUUCU--UGGCUAAG	8.22	protein; Ternary complex factor MIP1-like
zma-miR169m-3p	Zm00001d036533_T003	2792	2813	2804	...(((((..((((((((((((&))))))))))))--)))))...	GACAGCCACAGGAGUGGGUGCU&GGCAUCCAUUCU--UGGCUAAG	6.165	protein; Ternary complex factor MIP1-like
zma-miR169m-3p	Zm00001d036533_T005	2311	2332	2323	...(((((..((((((((((((&))))))))))))--)))))...	GACAGCCACAGGAGUGGGUGCU&GGCAUCCAUUCU--UGGCUAAG	2.055	protein; Ternary complex factor MIP1-like
zma-miR169m-3p	Zm00001d036533_T007	1813	1834	1825	...(((((..((((((((((((&))))))))))))--)))))...	GACAGCCACAGGAGUGGGUGCU&GGCAUCCAUUCU--UGGCUAAG	2.055	protein; Ternary complex factor MIP1-like
zma-miR169m-3p	Zm00001d036630_T001	1026	1047	1038	((((((((((..(((((.(((.&.))).)))))--))))))))))	CUUAGCCAAGCAGAUGGUUGUG&GGCAUCCAUU--CUUGGCUAAG	22.605	Filamentation temperature-sensitive H 2B%3B Filamentation temperature-sensitive H 2B isoform 1%3B Filamentation temperature-sensitive H 2B isoform 2
zma-miR169m-3p	Zm00001d036751_T003	908	929	918	..((((((((((..(.((((((&))))))-)-.))))))))))..	CGUGGCCGAGAACGGUGAUGCC&GGCAUC-C-AUUCUUGGCUAAG	6.165	Formamidopyrimidine-DNA glycosylase
zma-miR169m-3p	Zm00001d038764_T001	1005	1025	1015	(((((((((((((.(((((((..&..)))))))-)))))))))))))	GGUGGUGAAGGACUGGGUGCC&GGCAUCCA-UUCUUGGCUAAG	10.275	UDP-glycosyltransferase 88A1
zma-miR169m-3p	Zm00001d039715_T001	168	189	179	...((((((.(((((((..(((&)))-.)))))))-))))))...	CCCGGCCAAGGAGUGGGCGGCC&GGC-AUCCAUUC-UUGGCUAAG	26.715	Ultraviolet-B-repressible protein
zma-miR169m-3p	Zm00001d040686_T001	1556	1575	1566	..(((((.((((((((.(((&))).)))))))).)))))..	CGUAGCUCAGAGUGGACGCC&GGCAUCCAUUCUUGGCUAAG	12.33	Protein translocase subunit SECA1 chloroplastic
zma-miR169m-3p	Zm00001d040818_T001	499	517	508	..((.((((((((((((((.&.)))))))))))))).))..	CUU-GCCAGGAAUGGAUGGC&GGCAUCCAUUCUUGGCUAAG	2.055	Acyltransferase-like protein chloroplastic
zma-miR169m-3p	Zm00001d040818_T003	498	516	507	((.((((((((((.(((((.((&)).))))).))))))))))-))	CUU-GCCAGGAAUGGAUGGC&GGCAUCCAUUCUUGGCUAAG	2.055	Acyltransferase-like protein chloroplastic
zma-miR169m-3p	Zm00001d040818_T004	498	516	507	((.((((((((((.(((((.((&)).))))).))))))))))-))	CUU-GCCAGGAAUGGAUGGC&GGCAUCCAUUCUUGGCUAAG	2.055	Acyltransferase-like protein chloroplastic
zma-miR169m-3p	Zm00001d040818_T005	479	497	488	((.((((((((((.(((((.((&)).))))).))))))))))-))	CUU-GCCAGGAAUGGAUGGC&GGCAUCCAUUCUUGGCUAAG	2.055	Acyltransferase-like protein chloroplastic
zma-miR169m-3p	Zm00001d042282_T001	721	739	731	.(((((((((((.((-((((&)))).)).))))))))))).	GUUGGCCAAGAAAGG-UGCC&GGCAUCCAUUCUUGGCUAAG	8.22	Aldolase-type TIM barrel family protein
zma-miR169m-3p	Zm00001d042282_T002	865	883	875	.(((((((((((.((-((((&)))).)).))))))))))).	GUUGGCCAAGAAAGG-UGCC&GGCAUCCAUUCUUGGCUAAG	4.11	Aldolase-type TIM barrel family protein
zma-miR169m-3p	Zm00001d042282_T003	992	1010	1002	.(((((((((((.((-((((&)))).)).))))))))))).	GUUGGCCAAGAAAGG-UGCC&GGCAUCCAUUCUUGGCUAAG	4.11	Aldolase-type TIM barrel family protein
zma-miR169m-3p	Zm00001d042282_T004	168	186	178	.(((((((((((.((-((((&)))).)).))))))))))).	GUUGGCCAAGAAAGG-UGCC&GGCAUCCAUUCUUGGCUAAG	4.11	Aldolase-type TIM barrel family protein
zma-miR169m-3p	Zm00001d042421_T002	1157	1176	1168	(((((.(((.(((((((-(((&))).))))))).)))-)))))	CUUGGUCCAUGGAUGGG-GCC&GGCAUCCAUUCUUGG-CUAAG	2.055	Lysine ketoglutarate reductase trans-splicing related 1
zma-miR169m-3p	Zm00001d042421_T007	845	864	856	(((((.(((.(((((((-(((&))).))))))).)))-)))))	CUUGGUCCAUGGAUGGG-GCC&GGCAUCCAUUCUUGG-CUAAG	2.055	Lysine ketoglutarate reductase trans-splicing related 1
zma-miR169m-3p	Zm00001d042625_T001	467	488	479	...(((((..((((((((((((&))))))))))))--)))))...	UGCAGCCGCAGGGGUGGAUGCC&GGCAUCCAUUCU--UGGCUAAG	2.055	Pectinesterase
zma-miR169m-3p	Zm00001d042685_T002	336	354	346	...(((((((-((((((((.&.)))))))).)))))))...	GGAGGCCGGG-AUGGAUGCA&GGCAUCCAUUCUUGGCUAAG	2.055	glutamate-oxaloacetate transaminase4
zma-miR169m-3p	Zm00001d043380_T001	371	391	381	((.(((((.((((((((((...&...))))))))))-))))).))	GAUCGCCGAGAAUGCGAGGCC&GGCAUC-CAUUCUUGGCUAAG	8.22	Protein CHLORORESPIRATORY REDUCTION 7 chloroplastic
zma-miR169m-3p	Zm00001d043786_T001	1158	1176	1168	..(((((((((.((((.((((&)))).)))).)))))))))..	GGAGGCCGAGC-UGGAUGCC&GGCAUCCAUUCUUGGCUAAG	8.22	Protein PLASTID MOVEMENT IMPAIRED 2
zma-miR169m-3p	Zm00001d044106_T001	929	947	938	.((((....((((((..(((((&)))))..))))))-...)))).	AGGAGUC-GGAAUGGAUGCC&GGCAUCCAUUCUUGGCUAAG	8.22	UDP-glycosyltransferase 73B3
zma-miR169m-3p	Zm00001d044220_T007	876	895	886	.(((((((((((-((((.(((&)))-)))).))))))))))).	AUUAGCUGAGAA-GGAUGGCC&GGC-AUCCAUUCUUGGCUAAG	2.055	centromere protein C 1
zma-miR169m-3p	Zm00001d044220_T009	876	895	886	.(((((((((((-((((.(((&)))-)))).))))))))))).	AUUAGCUGAGAA-GGAUGGCC&GGC-AUCCAUUCUUGGCUAAG	2.055	centromere protein C 1
zma-miR169m-3p	Zm00001d045136_T001	1166	1187	1176	.(((((((((((..((((...&...))))-.))))))))))).	CUUAGCCGAGGGUGAAGGGGCC&GGC--AUCCAUUCUUGGCUAAG	8.22	Major facilitator superfamily protein
zma-miR169m-3p	Zm00001d045366_T001	361	382	373	.((((((-(((.(((((((((&))))))))).))).)))))).	CCAGGCCGCGGGAGCGGAUGCC&GGCAUCCAUUCU--UGGCUAAG	2.055	ferredoxin-thioredoxin1
zma-miR169m-3p	Zm00001d045366_T002	361	382	373	.((((((-(((.(((((((((&))))))))).))).)))))).	CCAGGCCGCGGGAGCGGAUGCC&GGCAUCCAUUCU--UGGCUAAG	2.055	ferredoxin-thioredoxin1
zma-miR169m-3p	Zm00001d045488_T002	4910	4929	4920	..((((((((((-(((..(((&)))-.))).))))))))))..	GAUGGCCAAGAG-GGAAGGCC&GGC-AUCCAUUCUUGGCUAAG	2.055	Nudix hydrolase 14 chloroplastic
zma-miR169m-3p	Zm00001d045488_T008	3761	3780	3771	..((((((((((-(((..(((&)))-.))).))))))))))..	GAUGGCCAAGAG-GGAAGGCC&GGC-AUCCAUUCUUGGCUAAG	2.055	N/A
zma-miR169m-3p	Zm00001d046471_T001	276	295	287	(((((..((((((.((((((..&..)))))).))))))..)))))	CGUGGCCAAGGGAUGGA-GCC&GGCAUCCAUUC-UUGGCUAAG	108.915	Multiprotein-bridging factor 1c
zma-miR169m-3p	Zm00001d047032_T001	488	507	498	....((((.((((((((((.&.)))))))))).))))....	GCGUGCCAUGGAUGGGUGCA&GGCAUCCAUUCUUGGCUAAG	4.11	N/A
zma-miR169m-3p	Zm00001d047555_T001	165	186	175	(((((.((((.....(((((((&)))))))--...)))).)))))	CUUGGGCAGGCGGAGGGAUGCC&GGCAUCC--AUUCUUGGCUAAG	10.275	Thioredoxin-like 1-1 chloroplastic
zma-miR169m-3p	Zm00001d047560_T001	579	597	589	...(((((((((-(((.(((&))).))).)))))))))...	GCCGGCCAGGAA-GGAGGCC&GGCAUCCAUUCUUGGCUAAG	4.11	Protein binding protein%3B Putative RING zinc finger domain superfamily protein isoform 1%3B Putative RING zinc finger domain superfamily protein isoform 2
zma-miR169m-3p	Zm00001d047612_T002	993	1013	1004	....((((..((((((((((.&.))))))))))-.))))....	GUUUGCCAUUGAAUGGAUGCA&GGCAUCCAUUC-UUGGCUAAG	2.055	P-loop containing nucleoside triphosphate hydrolases superfamily protein
zma-miR169m-3p	Zm00001d048133_T001	1214	1233	1224	....((((((((.(((((((&))))))).))))))))....	CGCCGCCAAGGAAGGGUGCU&GGCAUCCAUUCUUGGCUAAG	4.11	pre-mRNA-splicing factor of RES complex protein
zma-miR169m-3p	Zm00001d048175_T002	1810	1830	1821	..(((((.(((((((((((..&..)))))))))))-)))))..	UAUGGCCUGAGAGUGGAUGGA&GGCAUCCAUUCUU-GGCUAAG	2.055	J domain-containing protein required for chloroplast accumulation response 1
zma-miR169m-3p	Zm00001d048175_T004	3949	3969	3960	..(((((.(((((((((((..&..)))))))))))-)))))..	UAUGGCCUGAGAGUGGAUGGA&GGCAUCCAUUCUU-GGCUAAG	6.165	J domain-containing protein required for chloroplast accumulation response 1
zma-miR169m-3p	Zm00001d048382_T001	396	429	406	...((((((((((..............(((((((&)))))))--------------))))))))))...	GAAAGCCAAGAAUGACCAGCUCAAGGCGGAUGCC&GGCAUCC--------------AUUCUUGGCUAAG	53.43	60S ribosomal protein L21-1
zma-miR169m-3p	Zm00001d049043_T001	421	441	431	...(((((((((..((((((.&.))))))-.)))))))))...	GGAGGCCAAGAAGAGGAUGUA&GGCAUCC-AUUCUUGGCUAAG	2.055	Multiple organellar RNA editing factor 1 mitochondrial
zma-miR169m-3p	Zm00001d049239_T001	1431	1449	1441	(((((..(((((((((((-((((&)))).)))))))))))-.)))))	CUUGGGCAAGCUUGG-UGCC&GGCAUCCAUUCUUGGCUAAG	6.165	Adenosylhomocysteinase
zma-miR169m-3p	Zm00001d049457_T003	5449	5469	5460	...((.((((.((((((((((&)))))))))).))))-))...	GGCAGUCCAAUGAUGGAUGCC&GGCAUCCAUUCUUGG-CUAAG	2.055	N/A
zma-miR169m-3p	Zm00001d049457_T005	7032	7052	7043	...((.((((.((((((((((&)))))))))).))))-))...	GGCAGUCCAAUGAUGGAUGCC&GGCAUCCAUUCUUGG-CUAAG	2.055	N/A
zma-miR169m-3p	Zm00001d049457_T009	5507	5527	5518	...((.((((.((((((((((&)))))))))).))))-))...	GGCAGUCCAAUGAUGGAUGCC&GGCAUCCAUUCUUGG-CUAAG	2.055	N/A
zma-miR169m-3p	Zm00001d049457_T011	3159	3179	3170	...((.((((.((((((((((&)))))))))).))))-))...	GGCAGUCCAAUGAUGGAUGCC&GGCAUCCAUUCUUGG-CUAAG	2.055	Histone-lysine N-methyltransferase ATXR3
zma-miR169m-3p	Zm00001d049457_T012	4424	4444	4435	...((.((((.((((((((((&)))))))))).))))-))...	GGCAGUCCAAUGAUGGAUGCC&GGCAUCCAUUCUUGG-CUAAG	6.165	N/A
zma-miR169m-3p	Zm00001d049457_T013	4119	4139	4130	...((.((((.((((((((((&)))))))))).))))-))...	GGCAGUCCAAUGAUGGAUGCC&GGCAUCCAUUCUUGG-CUAAG	2.055	N/A
zma-miR169m-3p	Zm00001d049457_T014	5544	5564	5555	...((.((((.((((((((((&)))))))))).))))-))...	GGCAGUCCAAUGAUGGAUGCC&GGCAUCCAUUCUUGG-CUAAG	2.055	N/A
zma-miR169m-3p	Zm00001d049457_T015	6154	6174	6165	...((.((((.((((((((((&)))))))))).))))-))...	GGCAGUCCAAUGAUGGAUGCC&GGCAUCCAUUCUUGG-CUAAG	2.055	N/A
zma-miR169m-3p	Zm00001d049457_T018	2972	2992	2983	...((.((((.((((((((((&)))))))))).))))-))...	GGCAGUCCAAUGAUGGAUGCC&GGCAUCCAUUCUUGG-CUAAG	2.055	N/A
zma-miR169m-3p	Zm00001d049457_T020	7600	7620	7611	...((.((((.((((((((((&)))))))))).))))-))...	GGCAGUCCAAUGAUGGAUGCC&GGCAUCCAUUCUUGG-CUAAG	6.165	Histone-lysine N-methyltransferase ATXR3
zma-miR169m-3p	Zm00001d049457_T021	5518	5538	5529	...((.((((.((((((((((&)))))))))).))))-))...	GGCAGUCCAAUGAUGGAUGCC&GGCAUCCAUUCUUGG-CUAAG	6.165	Histone-lysine N-methyltransferase ATXR3
zma-miR169m-3p	Zm00001d049457_T022	4284	4304	4295	...((.((((.((((((((((&)))))))))).))))-))...	GGCAGUCCAAUGAUGGAUGCC&GGCAUCCAUUCUUGG-CUAAG	2.055	Histone-lysine N-methyltransferase ATXR3
zma-miR169m-3p	Zm00001d049457_T024	5960	5980	5971	...((.((((.((((((((((&)))))))))).))))-))...	GGCAGUCCAAUGAUGGAUGCC&GGCAUCCAUUCUUGG-CUAAG	2.055	N/A
zma-miR169m-3p	Zm00001d049457_T025	7099	7119	7110	...((.((((.((((((((((&)))))))))).))))-))...	GGCAGUCCAAUGAUGGAUGCC&GGCAUCCAUUCUUGG-CUAAG	2.055	Histone-lysine N-methyltransferase ATXR3
zma-miR169m-3p	Zm00001d049457_T028	3203	3223	3214	...((.((((.((((((((((&)))))))))).))))-))...	GGCAGUCCAAUGAUGGAUGCC&GGCAUCCAUUCUUGG-CUAAG	2.055	Histone-lysine N-methyltransferase ATXR3
zma-miR169m-3p	Zm00001d049457_T031	5668	5688	5679	...((.((((.((((((((((&)))))))))).))))-))...	GGCAGUCCAAUGAUGGAUGCC&GGCAUCCAUUCUUGG-CUAAG	2.055	N/A
zma-miR169m-3p	Zm00001d049457_T032	7158	7178	7169	...((.((((.((((((((((&)))))))))).))))-))...	GGCAGUCCAAUGAUGGAUGCC&GGCAUCCAUUCUUGG-CUAAG	2.055	Histone-lysine N-methyltransferase ATXR3
zma-miR169m-3p	Zm00001d049457_T035	5654	5674	5665	...((.((((.((((((((((&)))))))))).))))-))...	GGCAGUCCAAUGAUGGAUGCC&GGCAUCCAUUCUUGG-CUAAG	2.055	Histone-lysine N-methyltransferase ATXR3
zma-miR169m-3p	Zm00001d049457_T040	7155	7175	7166	...((.((((.((((((((((&)))))))))).))))-))...	GGCAGUCCAAUGAUGGAUGCC&GGCAUCCAUUCUUGG-CUAAG	2.055	Histone-lysine N-methyltransferase ATXR3
zma-miR169m-3p	Zm00001d049457_T041	5481	5501	5492	...((.((((.((((((((((&)))))))))).))))-))...	GGCAGUCCAAUGAUGGAUGCC&GGCAUCCAUUCUUGG-CUAAG	2.055	N/A
zma-miR169m-3p	Zm00001d049457_T042	7106	7126	7117	...((.((((.((((((((((&)))))))))).))))-))...	GGCAGUCCAAUGAUGGAUGCC&GGCAUCCAUUCUUGG-CUAAG	6.165	Histone-lysine N-methyltransferase ATXR3
zma-miR169m-3p	Zm00001d049457_T043	5327	5347	5338	...((.((((.((((((((((&)))))))))).))))-))...	GGCAGUCCAAUGAUGGAUGCC&GGCAUCCAUUCUUGG-CUAAG	2.055	N/A
zma-miR169m-3p	Zm00001d049457_T047	7256	7276	7267	...((.((((.((((((((((&)))))))))).))))-))...	GGCAGUCCAAUGAUGGAUGCC&GGCAUCCAUUCUUGG-CUAAG	2.055	Histone-lysine N-methyltransferase ATXR3
zma-miR169m-3p	Zm00001d049457_T049	3473	3493	3484	...((.((((.((((((((((&)))))))))).))))-))...	GGCAGUCCAAUGAUGGAUGCC&GGCAUCCAUUCUUGG-CUAAG	4.11	N/A
zma-miR169m-3p	Zm00001d049556_T009	2379	2400	2391	...((((...((((((((((((&))))))))))))--.))))...	AGGGGCUUCUGGGAUGGGUGCC&GGCAUCCAUUCU--UGGCUAAG	2.055	Putative oxysterol binding domain family protein
zma-miR169m-3p	Zm00001d049556_T017	2137	2158	2149	...((((...((((((((((((&))))))))))))--.))))...	AGGGGCUUCUGGGAUGGGUGCC&GGCAUCCAUUCU--UGGCUAAG	2.055	Putative oxysterol binding domain family protein
zma-miR169m-3p	Zm00001d050119_T001	608	625	618	..((((((((((((((--((&))..))))))))))))))..	CAUGGCCAAGGGUGGA--CC&GGCAUCCAUUCUUGGCUAAG	4.11	Activator of heat shock protein ATPase
zma-miR169m-3p	Zm00001d050557_T001	452	470	462	..(((((((((((.......(((((((.&.)))))))-------)))))))))))..	CGGGGUCGGGGA-GGAUGCC&GGCAUCCAUUCUUGGCUAAG	2.055	chaperone protein dnaJ-related
zma-miR169m-3p	Zm00001d050913_T001	350	371	362	(((..((((((((.(((((((.&.))))))).))))))))--)))	CUUUCAGUCAAGAUUGGGUGCA&GGCAUCCAUUCUUGGCU--AAG	4.11	NA
zma-miR169m-3p	Zm00001d052353_T005	1703	1723	1713	(((((((..(((.((((((((&))))))))-)))..)))))))	CUUGGCCUUGGACUGGAUGCU&GGCAUCCA-UUCUUGGCUAAG	4.11	bromo-adjacent homology (BAH) domain-containing protein
zma-miR169m-3p	Zm00001d052353_T006	2527	2547	2537	(((((((..(((.((((((((&))))))))-)))..)))))))	CUUGGCCUUGGACUGGAUGCU&GGCAUCCA-UUCUUGGCUAAG	2.055	bromo-adjacent homology (BAH) domain-containing protein
zma-miR169m-3p	Zm00001d052353_T007	2417	2437	2427	(((((((.((.((((.((((&)))).)))).)).)))))))	CUUGGCCUUGGACUGGAUGCU&GGCAUCCA-UUCUUGGCUAAG	4.11	N/A
zma-miR169m-3p	Zm00001d052353_T008	378	398	388	(((((((..(((.((((((((&))))))))-)))..)))))))	CUUGGCCUUGGACUGGAUGCU&GGCAUCCA-UUCUUGGCUAAG	2.055	N/A
zma-miR169m-3p	Zm00001d052439_T004	488	507	498	...((..(((((((((((((&)))))))))))))..))...	GGGAGGAAGGAAUGGAUGCC&GGCAUCCAUUCUUGGCUAAG	2.055	RNA binding (RRM/RBD/RNP motifs) family protein
zma-miR169m-3p	Zm00001d052695_T032	1677	1697	1687	....((((((..((((((((.&.))))))))-.))))))....	GGACGCCGAGCUGUGGAUGCA&GGCAUCCAU-UCUUGGCUAAG	2.055	Retinoblastoma-related protein 1
zma-miR169m-3p	Zm00001d053595_T002	1137	1165	1147	((((((((((((..((.......((((((&))))))-------))--))))))))))))	CUUGGCCAAGAGCCUGAAGACAAGAUGCC&GGCAUC-------CA--UUCUUGGCUAAG	4.11	RPD3 histone deacetylase homolog
zma-miR169m-3p	Zm00001d053595_T004	1137	1165	1147	((((((((((((..((.......((((((&))))))-------))--))))))))))))	CUUGGCCAAGAGCCUGAAGACAAGAUGCC&GGCAUC-------CA--UUCUUGGCUAAG	2.055	RPD3 histone deacetylase homolog
zma-miR169m-3p	Zm00001d053595_T005	3513	3541	3523	((((((((((((..((.......((((((&))))))-------))--))))))))))))	CUUGGCCAAGAGCCUGAAGACAAGAUGCC&GGCAUC-------CA--UUCUUGGCUAAG	4.11	RPD3 histone deacetylase homolog
zma-miR169n-3p	ENSRNA049462318-T1	53	71	63	...(((((((-(((((((((&))))))))).)))))))...	GACAGCCAGG-AGGUUUGCC&GGCAGGCCUUCUUGGCUAAG	47.265	Eukaryotic large subunit ribosomal RNA
zma-miR169n-3p	Zm00001d002038_T001	1555	1576	1566	((.((.(((((((((((.(((.&.)))-)))))))))))-)).))	CUCAGUCCAAGAAGGCCUUGCG&GGCA-GGCCUUCUUGG-CUAAG	6.165	anti-sigma factor antagonist domain of sulfate transporter91
zma-miR169n-3p	Zm00001d002038_T002	1207	1228	1218	((.((.(((((((((((.(((.&.)))-)))))))))))-)).))	CUCAGUCCAAGAAGGCCUUGCG&GGCA-GGCCUUCUUGG-CUAAG	12.33	N/A
zma-miR169n-3p	Zm00001d002038_T003	1549	1570	1560	((.((.(((((((((((.(((.&.)))-)))))))))))-)).))	CUCAGUCCAAGAAGGCCUUGCG&GGCA-GGCCUUCUUGG-CUAAG	4.11	anti-sigma factor antagonist domain of sulfate transporter91
zma-miR169n-3p	Zm00001d002038_T004	1398	1419	1409	((.((.(((((((((((.(((.&.)))-)))))))))))-)).))	CUCAGUCCAAGAAGGCCUUGCG&GGCA-GGCCUUCUUGG-CUAAG	10.275	anti-sigma factor antagonist domain of sulfate transporter91
zma-miR169n-3p	Zm00001d002334_T001	1752	1771	1762	....(((((((((((.((((&)))).)))))))))))....	UGCCGUCGAGGAGGCGUGCC&GGCAGGCCUUCUUGGCUAAG	10.275	AICARFT/IMPCHase bienzyme family protein
zma-miR169n-3p	Zm00001d003207_T002	2220	2240	2230	(..((((((((((.(((((((&)))))))-))))))))))..)	CGGAGCUAGGAGGCGUCUGCU&GGCAGGC-CUUCUUGGCUAAG	2.055	N/A
zma-miR169n-3p	Zm00001d003207_T004	3410	3430	3420	(..((((((((((.(((((((&)))))))-))))))))))..)	CGGAGCUAGGAGGCGUCUGCU&GGCAGGC-CUUCUUGGCUAAG	2.055	Probable E3 ubiquitin-protein ligase ARI8
zma-miR169n-3p	Zm00001d003207_T013	1846	1866	1856	(..((((((((((.(((((((&)))))))-))))))))))..)	CGGAGCUAGGAGGCGUCUGCU&GGCAGGC-CUUCUUGGCUAAG	2.055	Probable E3 ubiquitin-protein ligase ARI8
zma-miR169n-3p	Zm00001d004843_T001	365	384	375	....((((((((((((.((.&.)).))))))))))))....	GGACGCCGAGGAGGCCAGCG&GGCAGGCCUUCUUGGCUAAG	6.165	N/A
zma-miR169n-3p	Zm00001d004857_T002	641	661	651	....((((((((((((.((((&))))-))))))))))))....	CUACGCCAAGAAGGCCGUGCC&GGCA-GGCCUUCUUGGCUAAG	4.11	Transcription factor VIP1
zma-miR169n-3p	Zm00001d004857_T004	633	653	643	....((((((((((((.((((&))))-))))))))))))....	CUACGCCAAGAAGGCCGUGCC&GGCA-GGCCUUCUUGGCUAAG	4.11	Transcription factor VIP1
zma-miR169n-3p	Zm00001d005006_T003	937	958	947	((((((.(((((((((((..((&))--))))))))))).))))))	UUUGGCAAGGAGGGCCUGAACC&GG--CAGGCCUUCUUGGCUAAG	2.055	nucleotide sugar transporter-KT 1
zma-miR169n-3p	Zm00001d005051_T001	1719	1740	1729	((((((.(((((((..((((((..((&))-.))))))--)))))))-))))))	GGCCGCCGGGAAGGCCCGUGCG&GGCA--GGCCUUCUUGGCUAAG	32.88	Root phototropism protein 2
zma-miR169n-3p	Zm00001d005495_T001	1018	1037	1028	....(((((((((((((.((&)).)))))))))))))....	AAACGUCGAGAAGGCCUUCC&GGCAGGCCUUCUUGGCUAAG	8.22	Ras-related protein RABA2a
zma-miR169n-3p	Zm00001d005789_T001	195	215	205	((((((-((((((...((-((((&)))).))--.)))))).))))))	CAAGGCCGAGAAGCGCCUCCC&GGCAGGC-CUUCUUGGCUAAG	14.385	histone 2B3
zma-miR169n-3p	Zm00001d005848_T002	877	900	891	((..(((((...((((((((((((&))))))))))))---)))))-.))	CUGGGGCCAUCUGGGAGGCUUGCU&GGCAGGCCUUCU---UGGCU-AAG	4.11	N/A
zma-miR169n-3p	Zm00001d006467_T002	1231	1249	1241	...(((((.((((((((-((&)).)))))))).)))))...	CCAGGCCAUGGAGGCCU-CC&GGCAGGCCUUCUUGGCUAAG	73.98	adenosine 5'-phosphosulfate reductase-like2
zma-miR169n-3p	Zm00001d006511_T001	706	726	716	((.(((((.((((((((....((((&))))----)))))))).))))).))	CAUGGCCAAGGUGGCCGUGUC&GGCA-GGCCUUCUUGGCUAAG	34.935	N/A
zma-miR169n-3p	Zm00001d006511_T002	706	726	716	((.(((((.((((((((....((((&))))----)))))))).))))).))	CAUGGCCAAGGUGGCCGUGUC&GGCA-GGCCUUCUUGGCUAAG	16.44	N/A
zma-miR169n-3p	Zm00001d006511_T003	1149	1170	1161	((.(((((.((((((((....((((&))))----)))))))).))))).))	AUUGGCGUCUAGAUGGCCUGCC&GGCAGGCCUUCU--UGGCUAAG	4.11	Glucose-6-phosphate/phosphate translocator 2 chloroplastic
zma-miR169n-3p	Zm00001d006511_T003	506	526	516	((.(((((.((((((((....((((&))))----)))))))).))))).))	CAUGGCCAAGGUGGCCGUGUC&GGCA-GGCCUUCUUGGCUAAG	14.385	Glucose-6-phosphate/phosphate translocator 2 chloroplastic
zma-miR169n-3p	Zm00001d006511_T004	1729	1750	1741	((.(((((.((((((((....((((&))))----)))))))).))))).))	AUUGGCGUCUAGAUGGCCUGCC&GGCAGGCCUUCU--UGGCUAAG	6.165	Glucose-6-phosphate/phosphate translocator 2 chloroplastic
zma-miR169n-3p	Zm00001d006511_T004	706	726	716	((.(((((.((((((((....((((&))))----)))))))).))))).))	CAUGGCCAAGGUGGCCGUGUC&GGCA-GGCCUUCUUGGCUAAG	26.715	Glucose-6-phosphate/phosphate translocator 2 chloroplastic
zma-miR169n-3p	Zm00001d006511_T005	625	646	637	((.(((((.((((((((....((((&))))----)))))))).))))).))	AUUGGCGUCUAGAUGGCCUGCC&GGCAGGCCUUCU--UGGCUAAG	4.11	Glucose-6-phosphate/phosphate translocator 2 chloroplastic
zma-miR169n-3p	Zm00001d006511_T006	1349	1370	1361	((.(((((.((((((((....((((&))))----)))))))).))))).))	AUUGGCGUCUAGAUGGCCUGCC&GGCAGGCCUUCU--UGGCUAAG	2.055	Glucose-6-phosphate/phosphate translocator 2 chloroplastic
zma-miR169n-3p	Zm00001d006511_T006	706	726	716	((.(((((.((((((((....((((&))))----)))))))).))))).))	CAUGGCCAAGGUGGCCGUGUC&GGCA-GGCCUUCUUGGCUAAG	34.935	Glucose-6-phosphate/phosphate translocator 2 chloroplastic
zma-miR169n-3p	Zm00001d006520_T001	750	769	760	((((((......(((((.(((.(((((&))))).)))-)))))------))))))	GGCGACUAAGAAGGCCUGCG&GGCAGGCCUUCUUGGCUAAG	98.64	PDK regulatory protein1
zma-miR169n-3p	Zm00001d006540_T001	142	160	152	.(((((((.((.(((((....((((&))))----))))).)).))))))).	CAGGGCCAGGACGGCC-GCC&GGCAGGCCUUCUUGGCUAAG	20.55	Oxygen-evolving enhancer protein 3-1
zma-miR169n-3p	Zm00001d006548_T001	157	177	167	....((((((((((((..(((&)))-.))))))))))))....	CGCCGCCAAGAAGGCCACGUC&GGC-AGGCCUUCUUGGCUAAG	6.165	Histone H2A
zma-miR169n-3p	Zm00001d006594_T001	99	123	109	...(((((((((....(((((.(((&)))-)))))----)))))))))...	CAGGGCCAAGAGCGGCGGCCUCGCC&GGC-AGGCC----UUCUUGGCUAAG	16.44	uncharacterized protein [Source:UniProtKB/TrEMBL;Acc:B6TNF8]
zma-miR169n-3p	Zm00001d006596_T001	1056	1074	1066	..((((.((.((((((((((&))))))))))-)).))))..	CCCCGCCAAGGAGG-CUGCC&GGCAGGCCUUCUUGGCUAAG	10.275	Elongation factor 1-alpha 2
zma-miR169n-3p	Zm00001d006663_T001	223	243	233	...((((((((.((((..(((&)))-.)))).))))))))...	ACAGGCCGAGGCGGCCCGGCC&GGC-AGGCCUUCUUGGCUAAG	4.11	light harvesting complex A1
zma-miR169n-3p	Zm00001d006822_T001	597	615	607	....((((((((((((-(((&))).))))))))))))....	AGCUGCCAAGAAGGUC-GCC&GGCAGGCCUUCUUGGCUAAG	2.055	Pentatricopeptide repeat-containing protein PNM1 mitochondrial
zma-miR169n-3p	Zm00001d006833_T001	538	565	549	((.(((.((((((((((((((&)))))))))))))).))).))	CCAAGCCGAAGAAGGCCGCGGCGCUGCC&GGCA-------GGCCUUCUU-GGCUAAG	10.275	Glyceraldehyde-3-phosphate dehydrogenase A
zma-miR169n-3p	Zm00001d006899_T001	818	848	828	(((((((((((..((((.........(((((&)))))---------))))--)))))))))))	CUUGGCCAAGAGGAGGUCUAAGCUUUCUGCC&GGCAG---------GCCU--UCUUGGCUAAG	16.44	N/A
zma-miR169n-3p	Zm00001d006899_T002	818	848	828	(((((((((((..((((.........(((((&)))))---------))))--)))))))))))	CUUGGCCAAGAGGAGGUCUAAGCUUUCUGCC&GGCAG---------GCCU--UCUUGGCUAAG	14.385	40S ribosomal protein S6
zma-miR169n-3p	Zm00001d007048_T001	1399	1418	1409	....(((((((((((..(((&)))..)))))))))))....	CCCUGCCGAGAGGGCACGCC&GGCAGGCCUUCUUGGCUAAG	4.11	NADH dehydrogenase [ubiquinone] flavoprotein 1 mitochondrial
zma-miR169n-3p	Zm00001d007089_T001	4185	4207	4195	...((((((((((((...(((.(&).)))---))))))))))))...	AAAAGCCAAGGAGGCUUUCUGGC&GGCAG---GCCUUCUUGGCUAAG	2.055	Protein CHROMATIN REMODELING 5
zma-miR169n-3p	Zm00001d007089_T002	4061	4083	4071	...((((((((((((...(((.(&).)))---))))))))))))...	AAAAGCCAAGGAGGCUUUCUGGC&GGCAG---GCCUUCUUGGCUAAG	2.055	Protein CHROMATIN REMODELING 5
zma-miR169n-3p	Zm00001d007089_T009	4114	4136	4124	...((((((((((((...(((.(&).)))---))))))))))))...	AAAAGCCAAGGAGGCUUUCUGGC&GGCAG---GCCUUCUUGGCUAAG	2.055	Protein CHROMATIN REMODELING 5
zma-miR169n-3p	Zm00001d007089_T044	459	481	469	...((((((((((((...(((.(&).)))---))))))))))))...	AAAAGCCAAGGAGGCUUUCUGGC&GGCAG---GCCUUCUUGGCUAAG	2.055	Protein CHROMATIN REMODELING 5
zma-miR169n-3p	Zm00001d007089_T055	2136	2158	2146	...((((((((((((...(((.(&).)))---))))))))))))...	AAAAGCCAAGGAGGCUUUCUGGC&GGCAG---GCCUUCUUGGCUAAG	2.055	N/A
zma-miR169n-3p	Zm00001d007089_T061	2796	2818	2806	...((((((((((((...(((.(&).)))---))))))))))))...	AAAAGCCAAGGAGGCUUUCUGGC&GGCAG---GCCUUCUUGGCUAAG	2.055	N/A
zma-miR169n-3p	Zm00001d007089_T068	2891	2913	2901	...((((((((((((...(((.(&).)))---))))))))))))...	AAAAGCCAAGGAGGCUUUCUGGC&GGCAG---GCCUUCUUGGCUAAG	2.055	N/A
zma-miR169n-3p	Zm00001d007089_T075	2914	2936	2924	...((((((((((((...(((.(&).)))---))))))))))))...	AAAAGCCAAGGAGGCUUUCUGGC&GGCAG---GCCUUCUUGGCUAAG	2.055	N/A
zma-miR169n-3p	Zm00001d007089_T125	3987	4009	3997	...((((((((((((...(((.(&).)))---))))))))))))...	AAAAGCCAAGGAGGCUUUCUGGC&GGCAG---GCCUUCUUGGCUAAG	2.055	N/A
zma-miR169n-3p	Zm00001d007089_T131	3983	4005	3993	...((((((((((((...(((.(&).)))---))))))))))))...	AAAAGCCAAGGAGGCUUUCUGGC&GGCAG---GCCUUCUUGGCUAAG	2.055	N/A
zma-miR169n-3p	Zm00001d007089_T142	4112	4134	4122	...((((((((((((...(((.(&).)))---))))))))))))...	AAAAGCCAAGGAGGCUUUCUGGC&GGCAG---GCCUUCUUGGCUAAG	2.055	Protein CHROMATIN REMODELING 5
zma-miR169n-3p	Zm00001d007089_T169	3984	4006	3994	...((((((((((((...(((.(&).)))---))))))))))))...	AAAAGCCAAGGAGGCUUUCUGGC&GGCAG---GCCUUCUUGGCUAAG	2.055	N/A
zma-miR169n-3p	Zm00001d007089_T172	4204	4226	4214	...((((((((((((...(((.(&).)))---))))))))))))...	AAAAGCCAAGGAGGCUUUCUGGC&GGCAG---GCCUUCUUGGCUAAG	2.055	N/A
zma-miR169n-3p	Zm00001d007295_T001	2513	2534	2524	((.((((..((((((((..(((&)))-.))))))))-.)))).))	CUCGGCCUCAGGAGGCCGAGCC&GGC-AGGCCUUCU-UGGCUAAG	6.165	Transcriptional corepressor SEUSS
zma-miR169n-3p	Zm00001d007295_T002	2753	2774	2764	((.((((..((((((((..(((&)))-.))))))))-.)))).))	CUCGGCCUCAGGAGGCCGAGCC&GGC-AGGCCUUCU-UGGCUAAG	8.22	Transcriptional corepressor SEUSS
zma-miR169n-3p	Zm00001d007295_T006	3641	3662	3652	((.((((..((((((((..(((&)))-.))))))))-.)))).))	CUCGGCCUCAGGAGGCCGAGCC&GGC-AGGCCUUCU-UGGCUAAG	8.22	N/A
zma-miR169n-3p	Zm00001d007295_T009	2723	2744	2734	((.((((..((((((((..(((&)))-.))))))))-.)))).))	CUCGGCCUCAGGAGGCCGAGCC&GGC-AGGCCUUCU-UGGCUAAG	6.165	N/A
zma-miR169n-3p	Zm00001d007496_T002	573	593	583	..(((((.((((((-((((&)))).)))))).)))))..	CGCCGCCAAGAAGGCCUCGGC&GGC-AGGCCUUCUUGGCUAAG	4.11	Lymphoid organ expressed yellow head virus receptor protein
zma-miR169n-3p	Zm00001d007857_T001	870	888	880	....((((((((((((-(((&))).))))))))))))....	GGGCGUCGAGAAGGCC-GCC&GGCAGGCCUUCUUGGCUAAG	22.605	Oxygen-evolving enhancer protein 2-1 chloroplastic
zma-miR169n-3p	Zm00001d007908_T001	900	918	910	...(((((((((((((-(((&))).)))))))))))))...	GGCGGCCGGGAAGGCC-GUC&GGCAGGCCUUCUUGGCUAAG	14.385	Probable carboxylesterase 15
zma-miR169n-3p	Zm00001d008646_T001	928	945	938	...(((((((-((((((-((&)).)))))).)))))))...	GAAGGCCAAG-AGGCCU-CC&GGCAGGCCUUCUUGGCUAAG	6.165	Protein PHLOEM PROTEIN 2-LIKE A2
zma-miR169n-3p	Zm00001d008764_T001	1005	1024	1015	(((((-((((((-(((-(((.&.))).))).)))))).)))))	GAUGGCCGAGAGCGGCC-GCC&GGCAGGCC-UUCUUGGCUAAG	22.605	UDP-glycosyltransferase 75B1
zma-miR169n-3p	Zm00001d008781_T001	434	453	445	...((((((.(((((((-(((&))).)))))))-))))))...	CGGGGCCGACGAGGGCC-GCC&GGCAGGCCUUC-UUGGCUAAG	4.11	Protein MEI2-like 1
zma-miR169n-3p	Zm00001d008826_T042	3419	3439	3429	...(((((((((((.(((((.&.)))))-)))))))))))...	GCAGGCCGAGAAGGACUUGCA&GGCAGG-CCUUCUUGGCUAAG	4.11	gigantea1
zma-miR169n-3p	Zm00001d009146_T001	995	1013	1005	....((((((.(((((-(((&))).))))).))))))....	CGUCGCCAGGCAGGCC-GCC&GGCAGGCCUUCUUGGCUAAG	2.055	S-adenosylmethionine synthase
zma-miR169n-3p	Zm00001d009146_T002	963	981	973	....((((((.(((((-(((&))).))))).))))))....	CGUCGCCAGGCAGGCC-GCC&GGCAGGCCUUCUUGGCUAAG	2.055	S-adenosylmethionine synthase
zma-miR169n-3p	Zm00001d009146_T004	981	999	991	....((((((.(((((-(((&))).))))).))))))....	CGUCGCCAGGCAGGCC-GCC&GGCAGGCCUUCUUGGCUAAG	2.055	S-adenosylmethionine synthase
zma-miR169n-3p	Zm00001d009146_T008	975	993	985	....((((((.(((((-(((&))).))))).))))))....	CGUCGCCAGGCAGGCC-GCC&GGCAGGCCUUCUUGGCUAAG	2.055	N/A
zma-miR169n-3p	Zm00001d009146_T009	959	977	969	....((((((.(((((-(((&))).))))).))))))....	CGUCGCCAGGCAGGCC-GCC&GGCAGGCCUUCUUGGCUAAG	2.055	S-adenosylmethionine synthase
zma-miR169n-3p	Zm00001d009146_T011	412	430	422	....((((((.(((((-(((&))).))))).))))))....	CGUCGCCAGGCAGGCC-GCC&GGCAGGCCUUCUUGGCUAAG	2.055	N/A
zma-miR169n-3p	Zm00001d009589_T001	471	490	481	....((((...(((((((((&)))))))))...))))....	CCUCGCCAUCUGGGCCUGCC&GGCAGGCCUUCUUGGCUAAG	4.11	Chlorophyll a-b binding protein M9%2C chloroplastic
zma-miR169n-3p	Zm00001d009765_T024	3300	3329	3310	....(((((((..........(((((((((&)))))))))----------)))))))....	CGGCGCCAAGACAGCGGGCCUGGGCCUGCU&GGCAGGCCU----------UCUUGGCUAAG	2.055	N/A
zma-miR169n-3p	Zm00001d009765_T032	2759	2788	2769	....(((((((..........(((((((((&)))))))))----------)))))))....	CGGCGCCAAGACAGCGGGCCUGGGCCUGCU&GGCAGGCCU----------UCUUGGCUAAG	2.055	N/A
zma-miR169n-3p	Zm00001d009765_T034	3121	3150	3131	....(((((((..........(((((((((&)))))))))----------)))))))....	CGGCGCCAAGACAGCGGGCCUGGGCCUGCU&GGCAGGCCU----------UCUUGGCUAAG	2.055	N/A
zma-miR169n-3p	Zm00001d009765_T038	3265	3294	3275	....(((((((..........(((((((((&)))))))))----------)))))))....	CGGCGCCAAGACAGCGGGCCUGGGCCUGCU&GGCAGGCCU----------UCUUGGCUAAG	2.055	N/A
zma-miR169n-3p	Zm00001d009868_T002	1018	1036	1028	....((((((((((-(((((&))))).))))))))))....	CCCUGCCAAGGAGG-CUGCC&GGCAGGCCUUCUUGGCUAAG	2.055	Elongation factor 1-alpha
zma-miR169n-3p	Zm00001d009868_T003	1050	1068	1060	....((((((((((-(((((&))))).))))))))))....	CCCUGCCAAGGAGG-CUGCC&GGCAGGCCUUCUUGGCUAAG	2.055	Elongation factor 1-alpha
zma-miR169n-3p	Zm00001d009868_T008	1477	1495	1487	....((((((((((-(((((&))))).))))))))))....	CCCUGCCAAGGAGG-CUGCC&GGCAGGCCUUCUUGGCUAAG	2.055	Elongation factor 1-alpha
zma-miR169n-3p	Zm00001d009868_T011	1479	1497	1489	....((((((((((-(((((&))))).))))))))))....	CCCUGCCAAGGAGG-CUGCC&GGCAGGCCUUCUUGGCUAAG	4.11	Elongation factor 1-alpha
zma-miR169n-3p	Zm00001d009870_T009	907	925	917	....((((((((((-(((((&))))).))))))))))....	CCCUGCCAAGGAGG-CUGCC&GGCAGGCCUUCUUGGCUAAG	2.055	N/A
zma-miR169n-3p	Zm00001d010248_T001	1143	1171	1153	((.((((((((.........(((((.(((&))).)))))---------)))))))).))	CUCAGCCAGGAACAGAAGCAGGGCCGGCC&GGCAGGCCU---------UCUUGGCUAAG	2.055	Electron transporter
zma-miR169n-3p	Zm00001d011049_T001	76	97	86	.((.((((.(((((((.(((.&.))).))))))).)))).)).	GAUGGCCGGGAAGGCGGCGGCC&GGC--AGGCCUUCUUGGCUAAG	6.165	NA
zma-miR169n-3p	Zm00001d011154_T001	690	709	700	..(((.(((..(((((((((&)))))))))..))).)))..	CGUAGCCAAGGAGGUCAUCC&GGCAGGCCUUCUUGGCUAAG	8.22	glutathione transferase27
zma-miR169n-3p	Zm00001d011445_T002	3808	3827	3818	((((((((((..(((.((((&)))).)))..))))))))))	CUUGGCCAGGCUGGUGUGUC&GGCAGGCCUUCUUGGCUAAG	4.11	Peptide deformylase 1B chloroplastic/mitochondrial
zma-miR169n-3p	Zm00001d011445_T004	4255	4274	4265	((((((((((..(((.((((&)))).)))..))))))))))	CUUGGCCAGGCUGGUGUGUC&GGCAGGCCUUCUUGGCUAAG	2.055	Peptide deformylase 1B chloroplastic/mitochondrial
zma-miR169n-3p	Zm00001d011649_T001	1272	1293	1282	.(((((((((((((.((......((((&))))------))-))))))))))))).	GGCGGCCGAGGAGGUUGCUGCC&GGCAG--GCCUUCUUGGCUAAG	293.865	UDP-glycosyltransferase 88A1
zma-miR169n-3p	Zm00001d011709_T003	865	884	875	...(((((((.-((((.((((&))))-))))..)))))))...	UCAAGCCAAGC-GGCCUUGCC&GGCA-GGCCUUCUUGGCUAAG	20.55	N/A
zma-miR169n-3p	Zm00001d011709_T004	865	884	875	...(((((((.-((((.((((&))))-))))..)))))))...	UCAAGCCAAGC-GGCCUUGCC&GGCA-GGCCUUCUUGGCUAAG	14.385	S-adenosyl-L-methionine-dependent methyltransferases superfamily protein
zma-miR169n-3p	Zm00001d011849_T001	525	543	535	...(((((((((((-(((((&))))).)))))))))))...	CCAAGCCGAGGAGG-CUGUC&GGCAGGCCUUCUUGGCUAAG	2.055	Two-component response regulator ARR9
zma-miR169n-3p	Zm00001d012728_T001	1810	1830	1820	..((((((((((.((((.(((&))).))))-))))))))))..	GAUGGCCGAGAGUGGCCAGUC&GGCAGGCC-UUCUUGGCUAAG	30.825	Putative DUF1421 domain family protein
zma-miR169n-3p	Zm00001d013066_T001	233	256	243	...(((((((((((((.....(((&)))----.)))))))))))))...	CAAGGCCAAGAAGGCCACAGCGCC&GGC----AGGCCUUCUUGGCUAAG	2.055	N/A
zma-miR169n-3p	Zm00001d013066_T002	233	256	243	...(((((((((((((.....(((&)))----.)))))))))))))...	CAAGGCCAAGAAGGCCACAGCGCC&GGC----AGGCCUUCUUGGCUAAG	2.055	Histone H1
zma-miR169n-3p	Zm00001d013066_T003	185	208	195	...(((((((((((((.....(((&)))----.)))))))))))))...	CAAGGCCAAGAAGGCCACAGCGCC&GGC----AGGCCUUCUUGGCUAAG	6.165	N/A
zma-miR169n-3p	Zm00001d013066_T004	185	208	195	...(((((((((((((.....(((&)))----.)))))))))))))...	CAAGGCCAAGAAGGCCACAGCGCC&GGC----AGGCCUUCUUGGCUAAG	4.11	N/A
zma-miR169n-3p	Zm00001d013066_T005	185	208	195	...(((((((((((((.....(((&)))----.)))))))))))))...	CAAGGCCAAGAAGGCCACAGCGCC&GGC----AGGCCUUCUUGGCUAAG	2.055	N/A
zma-miR169n-3p	Zm00001d013066_T006	185	208	195	...(((((((((((((.....(((&)))----.)))))))))))))...	CAAGGCCAAGAAGGCCACAGCGCC&GGC----AGGCCUUCUUGGCUAAG	2.055	N/A
zma-miR169n-3p	Zm00001d013066_T007	185	208	195	...(((((((((((((.....(((&)))----.)))))))))))))...	CAAGGCCAAGAAGGCCACAGCGCC&GGC----AGGCCUUCUUGGCUAAG	2.055	N/A
zma-miR169n-3p	Zm00001d013066_T008	185	208	195	...(((((((((((((.....(((&)))----.)))))))))))))...	CAAGGCCAAGAAGGCCACAGCGCC&GGC----AGGCCUUCUUGGCUAAG	4.11	N/A
zma-miR169n-3p	Zm00001d013191_T001	45	66	55	...((((((((..(((((.(((&))).)))))--))))))))...	GGCAGCCAAGAGGAGGCCCGCC&GGCAGGCCU--UCUUGGCUAAG	2281.05	Cytochrome b6-f complex subunit 7
zma-miR169n-3p	Zm00001d013261_T001	654	675	664	...((((((((.(((.((((((&))))))-)))-))))))))...	CAGGGCCGGGACGGGCCCUGCC&GGCAGG-CCU-UCUUGGCUAAG	2.055	Cysteine protease 1
zma-miR169n-3p	Zm00001d014717_T001	1730	1753	1740	...((((((((((...(((.((((&))))-)))---))))))))))...	GAAGGCCAAGAAGAGAGCCGUGCC&GGCA-GGC---CUUCUUGGCUAAG	12.33	Glycosyltransferase family 64 protein C4
zma-miR169n-3p	Zm00001d014718_T001	197	220	207	...((((((((((...(((.((((&))))-)))---))))))))))...	GAAGGCCAAGAAGAGAGCCGUGCC&GGCA-GGC---CUUCUUGGCUAAG	18.495	Thylakoid lumenal 16.5 kDa protein chloroplastic
zma-miR169n-3p	Zm00001d014755_T001	762	780	772	.(..((((((((((((--(((&)))..))))))))))))..).	CGGCGCCAAGGAGGGC-GCC&GGCAGGCCUUCUUGGCUAAG	2.055	F-box/kelch-repeat protein SKIP25
zma-miR169n-3p	Zm00001d014858_T003	339	361	350	((..((((((((((((..(((((&)))))--))))))))))))-.))	CUGCAGCUAAGAAGGCUCCUGCC&GGCAG--GCCUUCUUGGCU-AAG	6.165	N/A
zma-miR169n-3p	Zm00001d014858_T003	705	727	717	((..((((((((((((..(((((&)))))--))))))))))))-.))	GCCAGCCAGCAGAGGCGCCUGCU&GGCAGGC-CUUCU--UGGCUAAG	2.055	N/A
zma-miR169n-3p	Zm00001d014858_T004	355	377	366	((((((((.((((((.(((.((((&)))).)))-))))))-))))))))	CUGCAGCUAAGAAGGCUCCUGCC&GGCAG--GCCUUCUUGGCU-AAG	2.055	N/A
zma-miR169n-3p	Zm00001d014858_T004	721	743	733	((((((((.((((((.(((.((((&)))).)))-))))))-))))))))	GCCAGCCAGCAGAGGCGCCUGCU&GGCAGGC-CUUCU--UGGCUAAG	6.165	N/A
zma-miR169n-3p	Zm00001d015127_T001	223	241	233	...((((((((((((.-(((&)))..))))))))))))...	AGGGGCCAAGAAGGCG-GCC&GGCAGGCCUUCUUGGCUAAG	10.275	SWIB/MDM2 domain superfamily protein
zma-miR169n-3p	Zm00001d015182_T001	901	921	911	...((((((((((((.((((.&.))))-))))))))))))...	GGAAGCCGAGAGGGCGCUGCA&GGCAG-GCCUUCUUGGCUAAG	2.055	Bifunctional coenzyme A synthase
zma-miR169n-3p	Zm00001d015407_T001	1036	1061	1047	...((((((.((((((((.....(((&)))-----))))))))-))))))...	AGCGGCCGAUGGAGGCCUUCUUCGCC&GGC-----AGGCCUUC-UUGGCUAAG	2.055	Myb family transcription factor APL
zma-miR169n-3p	Zm00001d015948_T013	536	556	546	...((((((((((((..((((&))))-.))))))))))))...	GCGAGCCAAGAAGGUGUUGUC&GGCA-GGCCUUCUUGGCUAAG	2.055	ATP-dependent Clp protease ATP-binding subunit clpX
zma-miR169n-3p	Zm00001d016269_T001	327	345	337	..(((.(((((((((((-((&)).)))))))))))-)))..	CGUGGCCGAGGAGGCC-GCC&GGCAGGCCUUCUUGGCUAAG	4.11	uncharacterized protein [Source:UniProtKB/TrEMBL;Acc:B6SP60]
zma-miR169n-3p	Zm00001d016705_T001	374	392	384	...(((((((((((((-(((&))).)))))))))))))...	GGCGGCCAAGAGGGCC-GCC&GGCAGGCCUUCUUGGCUAAG	20.55	ATPase inhibitor
zma-miR169n-3p	Zm00001d016705_T002	203	221	213	...(((((((((((((-(((&))).)))))))))))))...	GGCGGCCAAGAGGGCC-GCC&GGCAGGCCUUCUUGGCUAAG	2.055	ATPase inhibitor
zma-miR169n-3p	Zm00001d016755_T001	496	517	507	((.(((((.((((.((((((((&))))))))-))))-))))).))	CUCGGCCGCGGAAGGGCUUGCC&GGCAGGCC-UUCU-UGGCUAAG	2.055	NA
zma-miR169n-3p	Zm00001d016799_T001	1109	1129	1119	...(((((((((((((.((..&..))-)))))))))))))...	GGAGGCCAAGGAGGCCGUGGA&GGCA-GGCCUUCUUGGCUAAG	8.22	NA
zma-miR169n-3p	Zm00001d016802_T001	789	810	800	(((((..(((.((((((((.((&))-))))))))-)))..)))))	CUUGGAAGAGCAAGGCCUGACC&GG-CAGGCCUU-CUUGGCUAAG	2.055	L-ascorbate peroxidase S chloroplastic/mitochondrial
zma-miR169n-3p	Zm00001d016802_T002	789	810	800	(((((..(((.((((((((.((&))-))))))))-)))..)))))	CUUGGAAGAGCAAGGCCUGACC&GG-CAGGCCUU-CUUGGCUAAG	4.11	L-ascorbate peroxidase S chloroplastic/mitochondrial
zma-miR169n-3p	Zm00001d017131_T001	538	558	548	....(((..(((((.((((((&))))))-)))))..)))....	GAGCGCCUUGAGGGCCCUGCC&GGCAGG-CCUUCUUGGCUAAG	10.275	Pre-mRNA-splicing factor ISY1
zma-miR169n-3p	Zm00001d017179_T001	1152	1171	1162	...(((.((((((((((((.&.)))))))))))).)))...	GGCGGCGAAGAAGGCCUGCG&GGCAGGCCUUCUUGGCUAAG	32.88	translation chloroplast psaB mRNA2 homolog
zma-miR169n-3p	Zm00001d017274_T001	1835	1856	1845	..(((((((((((((.(((.((&))-)))-)))))))))))))..	GGUGGCCAAGAAGGUGCUGACC&GG-CAG-GCCUUCUUGGCUAAG	2.055	Phenylalanine ammonia-lyase
zma-miR169n-3p	Zm00001d017274_T003	2198	2219	2208	..(((((((((((((.(((.((&))-)))-)))))))))))))..	GGUGGCCAAGAAGGUGCUGACC&GG-CAG-GCCUUCUUGGCUAAG	2.055	Phenylalanine ammonia-lyase
zma-miR169n-3p	Zm00001d017275_T003	674	697	687	..(((((.((((((((((..&..)))))))))).)))))..	CUGCAGCCCAAGGAGGGCCUCGCC&GGC-AGGCCUUCUU--GGCU-AAG	2.055	N/A
zma-miR169n-3p	Zm00001d017449_T001	399	417	409	..((((((((-(((((((((&))))))))).))))))))..	GGUGGCCGAG-GGGUCUGUC&GGCAGGCCUUCUUGGCUAAG	14.385	ribosomal protein L19
zma-miR169n-3p	Zm00001d017449_T002	79	97	89	..((((((((-(((((((((&))))))))).))))))))..	GGUGGCCGAG-GGGUCUGUC&GGCAGGCCUUCUUGGCUAAG	8.22	ribosomal protein L19
zma-miR169n-3p	Zm00001d017555_T001	203	222	214	...(((.((((((((((-(((&))).))))))))))-)))...	GAAAGCGCAAGAAGGCC-GCC&GGCAGGCCUUCUUG-GCUAAG	2.055	high mobility group box protein2
zma-miR169n-3p	Zm00001d017555_T003	196	215	207	((((((...((-(((((((..&..))))))).))...))))))	GAAAGCGCAAGAAGGCC-GCC&GGCAGGCCUUCUUG-GCUAAG	2.055	high mobility group box protein2
zma-miR169n-3p	Zm00001d017555_T004	147	166	158	...(((.((((((((((-(((&))).))))))))))-)))...	GAAAGCGCAAGAAGGCC-GCC&GGCAGGCCUUCUUG-GCUAAG	2.055	high mobility group box protein2
zma-miR169n-3p	Zm00001d017555_T005	147	166	158	((((((...((-(((((((..&..))))))).))...))))))	GAAAGCGCAAGAAGGCC-GCC&GGCAGGCCUUCUUG-GCUAAG	2.055	N/A
zma-miR169n-3p	Zm00001d017555_T007	128	147	139	...(((.((((((((((-(((&))).))))))))))-)))...	GAAAGCGCAAGAAGGCC-GCC&GGCAGGCCUUCUUG-GCUAAG	2.055	high mobility group box protein2
zma-miR169n-3p	Zm00001d017617_T001	98	116	108	...(((.(((.-((((((((&))))))))..))).)))...	CAAGGCGAAGC-GGCCUGCC&GGCAGGCCUUCUUGGCUAAG	4.11	Mitochondrial import inner membrane translocase subunit TIM13
zma-miR169n-3p	Zm00001d018161_T001	1315	1333	1324	(((((...(((((((((....((((((&))))))----)))))))))---)))))	AGAAG-CAGGAAGGCCUGUC&GGCAGGCCUUCUUGGCUAAG	8.22	Ferredoxin--nitrite reductase chloroplastic
zma-miR169n-3p	Zm00001d018161_T002	860	878	869	(((((...(((((((((....((((((&))))))----)))))))))---)))))	AGAAG-CAGGAAGGCCUGUC&GGCAGGCCUUCUUGGCUAAG	6.165	Ferredoxin--nitrite reductase chloroplastic
zma-miR169n-3p	Zm00001d018362_T001	230	250	240	...(((.(((((((((..(((&)))-.))))))))).)))...	CAAGGCGGGGAAGGCCAAGCC&GGC-AGGCCUUCUUGGCUAAG	2.055	Protein TSS
zma-miR169n-3p	Zm00001d018362_T002	230	250	240	...(((.(((((((((..(((&)))-.))))))))).)))...	CAAGGCGGGGAAGGCCAAGCC&GGC-AGGCCUUCUUGGCUAAG	2.055	N/A
zma-miR169n-3p	Zm00001d018370_T001	1537	1554	1546	(((-((((((((((-(((((&))))).)))))))))).)))	CUU-GCCAAGGAGG-UUGCC&GGCAGGCCUUCUUGGCUAAG	10.275	Leucine aminopeptidase 2 chloroplastic
zma-miR169n-3p	Zm00001d018370_T002	1537	1554	1546	(((-((((((((((-(((((&))))).)))))))))).)))	CUU-GCCAAGGAGG-UUGCC&GGCAGGCCUUCUUGGCUAAG	6.165	N/A
zma-miR169n-3p	Zm00001d018370_T003	1558	1575	1567	.((((((((((((.(((..(((.&.)))--))).)))))))))))).	CUU-GCCAAGGAGG-UUGCC&GGCAGGCCUUCUUGGCUAAG	4.11	Leucine aminopeptidase 2 chloroplastic
zma-miR169n-3p	Zm00001d018370_T004	977	994	986	(((-((((((((((-(((((&))))).)))))))))).)))	CUU-GCCAAGGAGG-UUGCC&GGCAGGCCUUCUUGGCUAAG	4.11	N/A
zma-miR169n-3p	Zm00001d018557_T001	440	459	450	....((((((((((((..((&))..))))))))))))....	UCGCGCCAAGAAGGCCGUCC&GGCAGGCCUUCUUGGCUAAG	10.275	Outer envelope pore protein 21A chloroplastic
zma-miR169n-3p	Zm00001d018595_T002	1735	1755	1745	..(((...(((((((((((((..&..)))))))))))))---)))..	AUGGGCUAAGGAGGCCAUGGC&GGCA-GGCCUUCUUGGCUAAG	8.22	Sulfoquinovosyl transferase SQD2
zma-miR169n-3p	Zm00001d018595_T003	1632	1652	1642	..(((((((((((((((...&...)))))))))))))))..	AUGGGCUAAGGAGGCCAUGGC&GGCA-GGCCUUCUUGGCUAAG	4.11	Sulfoquinovosyl transferase SQD2
zma-miR169n-3p	Zm00001d018595_T004	1917	1937	1927	..(((...(((((((((((((..&..)))))))))))))---)))..	AUGGGCUAAGGAGGCCAUGGC&GGCA-GGCCUUCUUGGCUAAG	4.11	Sulfoquinovosyl transferase SQD2
zma-miR169n-3p	Zm00001d018779_T001	350	371	360	(((.((((((..(.((((((&)))))).)..))))))-)))	CGGCGCCAAGGUGGGUCCUGCC&GGCAGG-CCU-UCUUGGCUAAG	102.75	Oxygen-evolving enhancer protein 2-1 chloroplastic
zma-miR169n-3p	Zm00001d018779_T001	899	917	909	(((.((((((..(.((((((&)))))).)..))))))-)))	GGGAGUCGAGAAGGCC-GCC&GGCAGGCCUUCUUGGCUAAG	41.1	Oxygen-evolving enhancer protein 2-1 chloroplastic
zma-miR169n-3p	Zm00001d018779_T001	991	1011	1001	(((.((((((..(.((((((&)))))).)..))))))-)))	CUUGGCUAGGCCAGGCCUGGC&GGCAGGCCU-UCUUGGCUAAG	6.165	Oxygen-evolving enhancer protein 2-1 chloroplastic
zma-miR169n-3p	Zm00001d018981_T003	499	526	509	...((((((((((((........(((((&)))))--------))))))))))))...	GGCAGCCAAGAAGGCGGCUGCUCCUGCC&GGCAG--------GCCUUCUUGGCUAAG	6.165	N/A
zma-miR169n-3p	Zm00001d018981_T004	554	581	564	...((((((((((((........(((((&)))))--------))))))))))))...	GGCAGCCAAGAAGGCGGCUGCUCCUGCC&GGCAG--------GCCUUCUUGGCUAAG	8.22	histone1a
zma-miR169n-3p	Zm00001d018981_T005	579	606	589	...((((((((((((........(((((&)))))--------))))))))))))...	GGCAGCCAAGAAGGCGGCUGCUCCUGCC&GGCAG--------GCCUUCUUGGCUAAG	12.33	N/A
zma-miR169n-3p	Zm00001d019177_T001	1147	1166	1157	....(((((((((((((.((&)).)))))))))))))....	CGACGCCAAGAAGGCCUUCC&GGCAGGCCUUCUUGGCUAAG	20.55	Chloroplast stem-loop binding protein of 41 kDa a chloroplastic
zma-miR169n-3p	Zm00001d020042_T001	531	553	542	....(((((.((((((..(((((&)))))--))))))-)))))....	CAGCGCCGAUGAAGGCGGCUGCC&GGCAG--GCCUUC-UUGGCUAAG	6.165	NA
zma-miR169n-3p	Zm00001d020264_T001	711	733	721	(((((((.((((((((.(..((&))..).))))))))-)))))))	CUCGGCCAAGGUCAAGGGCC-GCC&GGCAGGCCU----UCUUGGCUAAG	2.055	NA
zma-miR169n-3p	Zm00001d020580_T001	99	119	109	((((((-((((((...((-((((&)))).))--.)))))).))))))	CAAGGCCGAGAAGCGCCUCCC&GGCAGGC-CUUCUUGGCUAAG	14.385	Histone H2B.1
zma-miR169n-3p	Zm00001d020765_T001	457	477	467	....((((((((((((..(((&)))-.))))))))))))....	GCGCGCCAAGGAGGCUGAGCU&GGC-AGGCCUUCUUGGCUAAG	10.275	DNA-damage-repair/toleration protein DRT111 chloroplastic
zma-miR169n-3p	Zm00001d020877_T001	386	412	396	....(((((((.......(((((((((&)))))))))-------)))))))....	GCGCGCCAAGGAGUUCUCGGGCCUGCU&GGCAGGCCU-------UCUUGGCUAAG	14.385	Photosystem I reaction center subunit V chloroplastic
zma-miR169n-3p	Zm00001d021435_T001	521	540	531	((((((((((.....((((..&..)))).....))))))))))	CCUCGCCAUCUGGGCCUGCC&GGCAGGCCUUCUUGGCUAAG	51.375	Chlorophyll a-b binding protein 1%2C chloroplastic
zma-miR169n-3p	Zm00001d021596_T001	1243	1261	1253	..(((((.(((((((((((.(&).)))))))))))-)))))..	CCAGGCCAUGGAGGCCU-CC&GGCAGGCCUUCUUGGCUAAG	36.99	adenosine 5'-phosphosulfate reductase-like1
zma-miR169n-3p	Zm00001d021596_T002	618	636	628	((((((-(((((.(((((((((&)))))))))-))))).))))))	CCAGGCCAUGGAGGCCU-CC&GGCAGGCCUUCUUGGCUAAG	45.21	N/A
zma-miR169n-3p	Zm00001d021596_T004	1243	1261	1253	(((((((((((.(((((....&....)))))-)))))))))))	CCAGGCCAUGGAGGCCU-CC&GGCAGGCCUUCUUGGCUAAG	51.375	N/A
zma-miR169n-3p	Zm00001d021653_T001	701	721	711	((.(((((.((((((((....((((&))))----)))))))).))))).))	CAUGGCCAAGGUGGCCGUGUC&GGCA-GGCCUUCUUGGCUAAG	24.66	Glucose-6-phosphate/phosphate translocator 2
zma-miR169n-3p	Zm00001d021653_T002	701	721	711	(((((.((.((.((((((((.&.))))))))-)).)).)))))	CAUGGCCAAGGUGGCCGUGUC&GGCA-GGCCUUCUUGGCUAAG	14.385	Glucose-6-phosphate/phosphate translocator 2
zma-miR169n-3p	Zm00001d021672_T001	738	757	748	.....((((((((((((((.&.)))))))))))))).....	GUCAACUAAGAAGGCCUGCG&GGCAGGCCUUCUUGGCUAAG	8.22	Pyruvate phosphate dikinase regulatory protein 2
zma-miR169n-3p	Zm00001d021788_T001	1275	1293	1285	(..((((((((((.((((((((&)))))))).))))))))))..)	CCCCGCCAAGGAGG-CUGCC&GGCAGGCCUUCUUGGCUAAG	6.165	Elongation factor 1-alpha
zma-miR169n-3p	Zm00001d021839_T001	904	923	914	...(((((((((((((.((.&.)).)))))))))))))...	CCAGGUCGAGAAGGCCAGCG&GGCAGGCCUUCUUGGCUAAG	12.33	Remorin family protein
zma-miR169n-3p	Zm00001d021866_T001	1169	1191	1179	....(((((((...(((((((((&)))))))))---)))))))....	GGACGCCAAGAGCGGGGCUUGCC&GGCAGGCCU---UCUUGGCUAAG	2.055	COMPASS-like H3K4 histone methylase component WDR5B
zma-miR169n-3p	Zm00001d022107_T001	371	392	381	((((((((((((((.....((((..&..))))----.))))))))))))))	CGGGGCCAAGGAGGCCACAGCG&GGC--AGGCCUUCUUGGCUAAG	104.805	N/A
zma-miR169n-3p	Zm00001d022107_T001	418	445	429	((((((((((((((.....((((..&..))))----.))))))))))))))	CCAAGCCAAAGAAGGCCGCGGCGCUGCC&GGCA-------GGCCUUCUU-GGCUAAG	534.3	N/A
zma-miR169n-3p	Zm00001d022107_T002	371	392	381	((((((((((((((.....((((..&..))))----.))))))))))))))	CGGGGCCAAGGAGGCCACAGCG&GGC--AGGCCUUCUUGGCUAAG	104.805	Glyceraldehyde-3-phosphate dehydrogenase A
zma-miR169n-3p	Zm00001d022107_T002	418	445	429	((((((((((((((.....((((..&..))))----.))))))))))))))	CCAAGCCAAAGAAGGCCGCGGCGCUGCC&GGCA-------GGCCUUCUU-GGCUAAG	497.31	Glyceraldehyde-3-phosphate dehydrogenase A
zma-miR169n-3p	Zm00001d022180_T009	857	887	867	(((((((((((..((((.........(((((&)))))---------))))--)))))))))))	CUUGGCCAAGAGGAGGUCCAAGCUUUCUGCC&GGCAG---------GCCU--UCUUGGCUAAG	8.22	ribosomal proteinS6
zma-miR169n-3p	Zm00001d022180_T010	687	717	697	(((((((((((..((((.........(((((&)))))---------))))--)))))))))))	CUUGGCCAAGAGGAGGUCCAAGCUUUCUGCC&GGCAG---------GCCU--UCUUGGCUAAG	6.165	N/A
zma-miR169n-3p	Zm00001d022237_T001	755	779	765	((..((((((((((((.....((((&))))-----))))))))))))..))	CUCUGCCGAGGAGGUCAACAAUGCC&GGCA-----GGCCUUCUUGGCUAAG	174.675	RNA binding protein 1
zma-miR169n-3p	Zm00001d022405_T036	2849	2871	2859	...((((((((((((...(((.(&).)))---))))))))))))...	AAAAGCCAAGGAGGCGUUCUGGC&GGCAG---GCCUUCUUGGCUAAG	2.055	Protein CHROMATIN REMODELING 5
zma-miR169n-3p	Zm00001d022405_T045	3172	3194	3182	...((((((((((((...(((.(&).)))---))))))))))))...	AAAAGCCAAGGAGGCGUUCUGGC&GGCAG---GCCUUCUUGGCUAAG	2.055	Protein CHROMATIN REMODELING 5
zma-miR169n-3p	Zm00001d022405_T046	2222	2244	2232	...((((((((((((...(((.(&).)))---))))))))))))...	AAAAGCCAAGGAGGCGUUCUGGC&GGCAG---GCCUUCUUGGCUAAG	2.055	N/A
zma-miR169n-3p	Zm00001d022405_T050	3068	3090	3078	...((((((((((((...(((.(&).)))---))))))))))))...	AAAAGCCAAGGAGGCGUUCUGGC&GGCAG---GCCUUCUUGGCUAAG	2.055	N/A
zma-miR169n-3p	Zm00001d023529_T001	465	484	475	((.(((((((((((.(((((..&..)))))-))))))))))).))	GGAGGCCGAGGAGGCCGGCG&GGCAGGCCUUCUUGGCUAAG	12.33	abscisic acid stress ripening1
zma-miR169n-3p	Zm00001d024765_T001	146	165	156	...((((((((((((((((.&.))))))))))))))))...	ACCAGCCAGGGUGGCCUGCG&GGCAGGCCUUCUUGGCUAAG	14.385	Soluble diacylglycerol acyltransferase
zma-miR169n-3p	Zm00001d024765_T002	142	161	152	(((((((((((.(.((((...&...))))-).)))))))))))	ACCAGCCAGGGUGGCCUGCG&GGCAGGCCUUCUUGGCUAAG	12.33	Soluble diacylglycerol acyltransferase
zma-miR169n-3p	Zm00001d024767_T002	1004	1025	1014	...(((((((....((((((((.((&)).))))))))----)))))))...	CUGCGCCAAGGGGUGCGCUGCC&GGCAG-GC-CUUCUUGGCUAAG	4.11	N/A
zma-miR169n-3p	Zm00001d024767_T006	464	485	474	...(((((((....((((((((.((&)).))))))))----)))))))...	CUGCGCCAAGGGGUGCGCUGCC&GGCAG-GC-CUUCUUGGCUAAG	4.11	Aspartic proteinase A1
zma-miR169n-3p	Zm00001d025913_T001	57	78	67	..((((((((((.(((((..&..))))).))))))))))..	CGCGGCCGAGAAGGCGCCCGCC&GGC--AGGCCUUCUUGGCUAAG	4.11	Histone H2B
zma-miR169n-3p	Zm00001d026322_T001	1019	1038	1029	....(((((((-(((((((((&))))))))).)))))))....	GGACGUCGAGGAGGCGUGCC&GGCAGGCCUUCUUGGCUAAG	4.11	Protein kinase superfamily protein
zma-miR169n-3p	Zm00001d026322_T002	721	740	731	....(((((((((((.((((&)))).)))))))))))....	GGACGUCGAGGAGGCGUGCC&GGCAGGCCUUCUUGGCUAAG	2.055	N/A
zma-miR169n-3p	Zm00001d026322_T003	1234	1253	1244	....(((((((-(((((((((&))))))))).)))))))....	GGACGUCGAGGAGGCGUGCC&GGCAGGCCUUCUUGGCUAAG	6.165	Protein kinase superfamily protein
zma-miR169n-3p	Zm00001d026405_T001	1520	1541	1531	...(((.(((((((.((((((.&.))))))-)))))))-)))...	CGGAGCUCGAGAAGUGCCUGCA&GGCAGGC-CUUCUUG-GCUAAG	90.42	Glutamyl-tRNA reductase
zma-miR169n-3p	Zm00001d026532_T002	1554	1575	1564	.....((((((((((..(((((&)))))--)))))))))).....	AGUAACCAAGAAGGCAUCUGCC&GGCAG--GCCUUCUUGGCUAAG	6.165	N/A
zma-miR169n-3p	Zm00001d026532_T009	2174	2195	2184	.....((((((((((..(((((&)))))--)))))))))).....	AGUAACCAAGAAGGCAUCUGCC&GGCAG--GCCUUCUUGGCUAAG	2.055	Protein RCC2%3B Putative regulator of chromosome condensation (RCC1) family protein
zma-miR169n-3p	Zm00001d026532_T010	4718	4739	4728	.....((((((((((..(((((&)))))--)))))))))).....	AGUAACCAAGAAGGCAUCUGCC&GGCAG--GCCUUCUUGGCUAAG	4.11	Protein RCC2%3B Putative regulator of chromosome condensation (RCC1) family protein
zma-miR169n-3p	Zm00001d026532_T012	2299	2320	2309	.....((((((((((..(((((&)))))--)))))))))).....	AGUAACCAAGAAGGCAUCUGCC&GGCAG--GCCUUCUUGGCUAAG	2.055	Protein RCC2%3B Putative regulator of chromosome condensation (RCC1) family protein
zma-miR169n-3p	Zm00001d026532_T013	4020	4041	4030	.....((((((((((..(((((&)))))--)))))))))).....	AGUAACCAAGAAGGCAUCUGCC&GGCAG--GCCUUCUUGGCUAAG	2.055	Protein RCC2%3B Putative regulator of chromosome condensation (RCC1) family protein
zma-miR169n-3p	Zm00001d026586_T001	1869	1887	1879	.((.(((((((..(.((((&)))).)..))))))).)).	CUUCGCCGGGGAGGCC-GCC&GGCAGGCCUUCUUGGCUAAG	2.055	Lysine-specific histone demethylase 1
zma-miR169n-3p	Zm00001d026586_T001	1998	2016	2008	.((.(((((((..(.((((&)))).)..))))))).)).	CCAGGUCGGGAAGG-CUGCC&GGCAGGCCUUCUUGGCUAAG	4.11	Lysine-specific histone demethylase 1
zma-miR169n-3p	Zm00001d026586_T004	1931	1949	1941	(((.((((((((((((-(((&))).)))))))))))).)))	CUUCGCCGGGGAGGCC-GCC&GGCAGGCCUUCUUGGCUAAG	4.11	Lysine-specific histone demethylase 1
zma-miR169n-3p	Zm00001d026645_T004	1317	1338	1327	...(((.(((((((((...(((&)))--.))))))))).)))...	GAAAGCGGAGAAGGCCAUAGCC&GGC--AGGCCUUCUUGGCUAAG	2.055	N/A
zma-miR169n-3p	Zm00001d027802_T001	627	647	637	....(((((((.((((((((.&.))))))))-)))))))....	CGGCGCCGAGAUGGGCCUGCA&GGCAGGCCU-UCUUGGCUAAG	2.055	BEL1-like homeodomain protein 3
zma-miR169n-3p	Zm00001d028164_T001	1949	1968	1959	(((((((((((((((((((((&)))))))))))))))))))))	CGACAUCAAGGAGGCCUGCA&GGCAGGCCUUCUUGGCUAAG	6.165	Sulfate transporter 2.2
zma-miR169n-3p	Zm00001d028164_T001	2519	2538	2529	(((((((((((((((((((((&)))))))))))))))))))))	UGAAGCGGUGGAGGCCUGUC&GGCAGGCCUUCUUGGCUAAG	2.055	Sulfate transporter 2.2
zma-miR169n-3p	Zm00001d028164_T002	1949	1968	1959	.....((((((((((((((.&.)))))))))))))).....	CGACAUCAAGGAGGCCUGCA&GGCAGGCCUUCUUGGCUAAG	4.11	Sulfate transporter 2.2
zma-miR169n-3p	Zm00001d028164_T002	2519	2538	2529	.....((((((((((((((.&.)))))))))))))).....	UGAAGCGGUGGAGGCCUGUC&GGCAGGCCUUCUUGGCUAAG	4.11	Sulfate transporter 2.2
zma-miR169n-3p	Zm00001d028180_T001	1978	1996	1988	...(((((((.-(((.((((&)))).)))..)))))))...	GUGAGCCAAGU-GGCGUGCC&GGCAGGCCUUCUUGGCUAAG	2.055	low phytic acid1
zma-miR169n-3p	Zm00001d028180_T009	1664	1682	1674	...(((((((.-(((.((((&)))).)))..)))))))...	GUGAGCCAAGU-GGCGUGCC&GGCAGGCCUUCUUGGCUAAG	4.11	N/A
zma-miR169n-3p	Zm00001d028180_T010	2011	2029	2021	...(((((((.-(((.((((&)))).)))..)))))))...	GUGAGCCAAGU-GGCGUGCC&GGCAGGCCUUCUUGGCUAAG	2.055	low phytic acid1
zma-miR169n-3p	Zm00001d028245_T001	2201	2221	2212	...(((.(((((((((((((.&.)))))))))))))-)))...	UGGAGCUCGAGAGGGUCUGCA&GGCAGGCCUUCUUG-GCUAAG	8.22	N/A
zma-miR169n-3p	Zm00001d029201_T001	573	596	587	..((((((.....(((((((((.(&).)))))))))----.))))))..	GAUGGCCAUUCCUGAAGGCCUGGC&GGCAGGCCUUC----UUGGCUAAG	82.2	50S ribosomal protein L6
zma-miR169n-3p	Zm00001d029217_T001	421	443	433	(((..(((.(((((((.((((((&))))))-))))))).)))--)))	CUUCCGGCGAAGGAGGUCCUGCC&GGCAGG-CCUUCUUGGCU--AAG	8.22	Probable F-box protein At1g60180
zma-miR169n-3p	Zm00001d029448_T001	874	893	884	..((((((((((((((((..&..))))))))))))))))..	CUUGUCCAAGGAGGCGAGCC&GGCAGGCCUUCUUGGCUAAG	2.055	Protein TIFY 10B
zma-miR169n-3p	Zm00001d029448_T002	690	709	700	((((.((((((((((..(((&)))..)))))))))).))))	CUUGUCCAAGGAGGCGAGCC&GGCAGGCCUUCUUGGCUAAG	2.055	N/A
zma-miR169n-3p	Zm00001d029576_T001	734	754	744	...((((((((((.(((((..&..)))))-))))))))))...	GACAGCCAAGAAGCGCCUGAA&GGCAGGC-CUUCUUGGCUAAG	4.11	PRKR interacting protein 1
zma-miR169n-3p	Zm00001d029576_T002	1937	1957	1947	...((((((((((.(((((..&..)))))-))))))))))...	GACAGCCAAGAAGCGCCUGAA&GGCAGGC-CUUCUUGGCUAAG	6.165	PRKR interacting protein 1
zma-miR169n-3p	Zm00001d029620_T001	1403	1423	1413	((((((-((((..(((((((((&)))))))))..)))).))))))	CAAGGCCAAGGAGGCCAUGCA&GGCA-GGCCUUCUUGGCUAAG	4.11	UDP-glycosyltransferase 74B1
zma-miR169n-3p	Zm00001d031098_T001	531	551	541	((((((((((.(((((.(((.&.)))-))))).))))))))))	CUUGGCUAGGCGGGCCUUGCG&GGCA-GGCCUUCUUGGCUAAG	4.11	IQ-domain 5
zma-miR169n-3p	Zm00001d031098_T002	529	549	539	((((((((((.(((((.(((.&.)))-))))).))))))))))	CUUGGCUAGGCGGGCCUUGCG&GGCA-GGCCUUCUUGGCUAAG	2.055	IQ-domain 5
zma-miR169n-3p	Zm00001d031098_T004	568	588	578	((((((((((.(((((.(((.&.)))-))))).))))))))))	CUUGGCUAGGCGGGCCUUGCG&GGCA-GGCCUUCUUGGCUAAG	2.055	IQ-domain 5
zma-miR169n-3p	Zm00001d031317_T001	1840	1860	1851	...((((.(((.(((((((((&))))))))).)))-))))...	AGAAGCCUGAGCGGGCCUGUC&GGCAGGCCUUCUU-GGCUAAG	4.11	Transmembrane 9 superfamily member 12
zma-miR169n-3p	Zm00001d031454_T001	1842	1863	1852	...((((((((((..(((((((&)))))))--))))))))))...	GGAGGCCAAGAAGCAGCCUGCC&GGCAGGC--CUUCUUGGCUAAG	12.33	DNA-binding bromodomain-containing protein
zma-miR169n-3p	Zm00001d031639_T001	1253	1272	1263	((((((((((......((((((..&..))))))----..))))))))))	CGACGCCGAGCGGGCCCGCC&GGCAGGCCUUCUUGGCUAAG	2.055	ACR4
zma-miR169n-3p	Zm00001d031726_T001	1818	1836	1828	...(((((((((((((-(((&))).)))))))))))))...	CGAGGCCGAGAGGGCC-GUC&GGCAGGCCUUCUUGGCUAAG	4.11	Pyridoxal phosphate (PLP)-dependent transferases superfamily protein
zma-miR169n-3p	Zm00001d031833_T001	645	664	655	...(((((((((((((..((&))..)))))))))))))...	CCAGGCCAAGGAGGCCAUCC&GGCAGGCCUUCUUGGCUAAG	8.22	Mitochondrial 2-oxoglutarate/malate carrier protein
zma-miR169n-3p	Zm00001d032204_T001	451	469	461	((((.....((((((((.((-(((((((&))))))).))-))))))))-----))))	AUCAGCCAGGACGGCC-GCC&GGCAGGCCUUCUUGGCUAAG	6.165	Arabinanase/levansucrase/invertase
zma-miR169n-3p	Zm00001d032350_T002	629	650	641	((((((.((.(((((((((((.&.)))))))))))-))-))))))	CUUAGUGCAGAGGAGGCCUGUA&GGCAGGCCUUCU-UG-GCUAAG	4.11	NA
zma-miR169n-3p	Zm00001d032350_T003	709	730	721	((((((.((.(((((((((((.&.)))))))))))-))-))))))	CUUAGUGCAGAGGAGGCCUGUA&GGCAGGCCUUCU-UG-GCUAAG	4.11	N/A
zma-miR169n-3p	Zm00001d032350_T004	577	598	589	((((((.((.(((((((((((.&.)))))))))))-))-))))))	CUUAGUGCAGAGGAGGCCUGUA&GGCAGGCCUUCU-UG-GCUAAG	10.275	NA
zma-miR169n-3p	Zm00001d032350_T010	486	507	498	((((((.((.(((((((((((.&.)))))))))))-))-))))))	CUUAGUGCAGAGGAGGCCUGUA&GGCAGGCCUUCU-UG-GCUAAG	2.055	N/A
zma-miR169n-3p	Zm00001d032420_T001	795	822	813	...(((((((........((((((((((&))))))))))--------)))))))...	AGCAGCCAAGGUGAUGCUGAGGCCUGCU&GGCAGGCCUU--------CUUGGCUAAG	28.77	30S ribosomal protein S5 chloroplastic
zma-miR169n-3p	Zm00001d032481_T001	162	182	172	.(((((((((((((...............((((((.&.))))))---------------))))))))))))).	GGAGGCCGAGGAGCGCCUGUG&GGCAGGC-CUUCUUGGCUAAG	12.33	NA
zma-miR169n-3p	Zm00001d032510_T001	3122	3143	3134	....(((((..(((((((((((&)))))))))))--)))))....	CCCUGCCAAAUGGAGGCUUGCC&GGCAGGCCUUC--UUGGCUAAG	24.66	Putative disease resistance RPP13-like protein 1
zma-miR169n-3p	Zm00001d032532_T001	1596	1617	1607	...(((.(((((((.((((((.&.))))))-)))))))-)))...	CGGAGCUCGAGAAGUGCCUGCA&GGCAGGC-CUUCUUG-GCUAAG	65.76	Glutamyl-tRNA reductase 1 chloroplastic
zma-miR169n-3p	Zm00001d033391_T001	1145	1166	1155	(((((.((..(((((((.((((.&.))))-)))))))..))-)))))	GGAGGCCAGGGAGGUCGGCGCC&GGC--AGGCCUUCUUGGCUAAG	16.44	NA
zma-miR169n-3p	Zm00001d033787_T001	1073	1095	1085	(((.(((.((((((((((..(((&)))-.))))))))))-)))-)))	CUUCAGCACAGGAGGGCCCAGCC&GGC-AGGCCUUCUUG-GCU-AAG	2.055	UV-B-induced protein chloroplastic
zma-miR169n-3p	Zm00001d033787_T002	877	899	889	(((.(((.((((((((((..(((&)))-.))))))))))-)))-)))	CUUCAGCACAGGAGGGCCCAGCC&GGC-AGGCCUUCUUG-GCU-AAG	4.11	N/A
zma-miR169n-3p	Zm00001d033869_T001	1455	1474	1465	....((((((((((((((((&))))))))))))))))....	ACAUGUCAAGGAGGCCUGCC&GGCAGGCCUUCUUGGCUAAG	2.055	empty pericarp4
zma-miR169n-3p	Zm00001d033976_T001	399	417	409	...(((((((-(((((.(((&))).))))).)))))))...	GAAGGCCAAG-AGGCCCGCC&GGCAGGCCUUCUUGGCUAAG	6.165	Aux/IAA-transcription factor4
zma-miR169n-3p	Zm00001d033976_T002	490	508	500	...(((((((-(((((.(((&))).))))).)))))))...	GAAGGCCAAG-AGGCCCGCC&GGCAGGCCUUCUUGGCUAAG	2.055	Aux/IAA-transcription factor4
zma-miR169n-3p	Zm00001d034007_T001	1158	1176	1167	..((((((.-((((((((((&))))))))))..))))))..	CGUGGUCGU-AGGGCCUGCC&GGCAGGCCUUCUUGGCUAAG	20.55	Protein NDH-DEPENDENT CYCLIC ELECTRON FLOW 5
zma-miR169n-3p	Zm00001d034059_T001	712	730	722	...((((((((((((.-(((&)))..))))))))))))...	CAAGGCCGAGAAGGCA-GCC&GGCAGGCCUUCUUGGCUAAG	4.11	60S ribosomal protein L13a-1
zma-miR169n-3p	Zm00001d034059_T002	617	635	627	...((((((((((((.-(((&)))..))))))))))))...	CAAGGCCGAGAAGGCA-GCC&GGCAGGCCUUCUUGGCUAAG	2.055	60S ribosomal protein L13a-1
zma-miR169n-3p	Zm00001d034059_T003	585	603	595	...((((((((((((.-(((&)))..))))))))))))...	CAAGGCCGAGAAGGCA-GCC&GGCAGGCCUUCUUGGCUAAG	6.165	N/A
zma-miR169n-3p	Zm00001d034059_T004	521	539	531	...((((((((((((.-(((&)))..))))))))))))...	CAAGGCCGAGAAGGCA-GCC&GGCAGGCCUUCUUGGCUAAG	2.055	N/A
zma-miR169n-3p	Zm00001d034244_T001	656	674	666	....((((((-(((((((((&))))))))).))))))....	UUCUGCCAAG-AGGCUUGCC&GGCAGGCCUUCUUGGCUAAG	12.33	NADH dehydrogenase [ubiquinone] iron-sulfur protein 8-B mitochondrial
zma-miR169n-3p	Zm00001d034244_T002	601	619	611	....((((((-(((((((((&))))))))).))))))....	UUCUGCCAAG-AGGCUUGCC&GGCAGGCCUUCUUGGCUAAG	26.715	N/A
zma-miR169n-3p	Zm00001d034244_T003	604	622	614	....((((((-(((((((((&))))))))).))))))....	UUCUGCCAAG-AGGCUUGCC&GGCAGGCCUUCUUGGCUAAG	12.33	N/A
zma-miR169n-3p	Zm00001d034479_T001	195	218	205	...((((((((((((((....(((&)))----))))))))))))))...	CAAGGCCAAGAAGGCCUCUGCGCC&GGC----AGGCCUUCUUGGCUAAG	4.11	histone one (H1)
zma-miR169n-3p	Zm00001d034501_T001	1425	1444	1435	...(((((((((((((.((.&.)).)))))))))))))...	AGAGGCCAAGAAGGCUAGCG&GGCAGGCCUUCUUGGCUAAG	20.55	AAA-ATPase ASD mitochondrial
zma-miR169n-3p	Zm00001d034538_T001	562	581	572	...((((((.((((((((((&)))))))))).))))))...	UCCGGCCAGAAGGGCCUGCU&GGCAGGCCUUCUUGGCUAAG	4.11	Rubredoxin-like superfamily protein
zma-miR169n-3p	Zm00001d034615_T001	570	589	580	....((((((.((((((((.&.)))))))).))))))....	CGACGCCGAGCAGGCCUGCG&GGCAGGCCUUCUUGGCUAAG	12.33	Protein LURP-one-related 14
zma-miR169n-3p	Zm00001d034701_T001	529	548	539	....(((((((.(((((((.&.))))))).)))))))....	AACUGCCAGGAUGGCCUGCA&GGCAGGCCUUCUUGGCUAAG	4.11	Protein DEFECTIVE IN EXINE FORMATION 1
zma-miR169n-3p	Zm00001d034701_T010	529	548	539	....(((((((.(((((((.&.))))))).)))))))....	AACUGCCAGGAUGGCCUGCA&GGCAGGCCUUCUUGGCUAAG	2.055	N/A
zma-miR169n-3p	Zm00001d034701_T023	439	458	449	....(((((((.(((((((.&.))))))).)))))))....	AACUGCCAGGAUGGCCUGCA&GGCAGGCCUUCUUGGCUAAG	2.055	Protein DEFECTIVE IN EXINE FORMATION 1
zma-miR169n-3p	Zm00001d034701_T024	433	452	443	....(((((((.(((((((.&.))))))).)))))))....	AACUGCCAGGAUGGCCUGCA&GGCAGGCCUUCUUGGCUAAG	2.055	Protein DEFECTIVE IN EXINE FORMATION 1
zma-miR169n-3p	Zm00001d034776_T005	2347	2371	2357	....((((((((((((.....((((&))))-----))))))))))))....	CACUGCCAGGAGGGUCAUCUAUGCC&GGCA-----GGCCUUCUUGGCUAAG	2.055	N/A
zma-miR169n-3p	Zm00001d035135_T001	111	131	121	....((((((((((((..(((&)))-.))))))))))))....	GGCCGCCAAGAAGGCUGCGCU&GGC-AGGCCUUCUUGGCUAAG	96.585	Photosystem II core complex protein psbY%3B Photosystem II core complex proteins psbY
zma-miR169n-3p	Zm00001d035960_T001	3740	3760	3750	..(((((((((..(((-(((((&))))).)))--)))))))))..	CAUGGCCAAGAUGAGG-CUGCC&GGCAGGCCU--UCUUGGCUAAG	4.11	N/A
zma-miR169n-3p	Zm00001d035960_T002	3859	3879	3869	..(((((((((..(((-(((((&))))).)))--)))))))))..	CAUGGCCAAGAUGAGG-CUGCC&GGCAGGCCU--UCUUGGCUAAG	8.22	DNA-directed RNA polymerase III subunit 2
zma-miR169n-3p	Zm00001d035960_T007	3741	3761	3751	..(((((((((..(((-(((((&))))).)))--)))))))))..	CAUGGCCAAGAUGAGG-CUGCC&GGCAGGCCU--UCUUGGCUAAG	4.11	DNA-directed RNA polymerase III subunit 2
[truncated: 1,536 more rows]
