# Supplementary material for: MicroRNA transcriptomic analysis of the sixth leaf of maize (Zea mays L.) revealed a regulatory mechanism of jointing stage heterosis
Source: BMC Plant Biol. 2020 Nov 30;20:541. doi: 10.1186/s12870-020-02751-3 (PMC7708177; doi:10.1186/s12870-020-02751-3)
Supplement: Supplementary file 10 — Additional file 10: Table S10. Oligonucleotide primers used for qRT-PCR assays in this study. [file 12870_2020_2751_MOESM10_ESM.xlsx]

## Sheet: Table S10-1
Table S10-1 Oligonucleotide primers used for qRT-PCR assays in this study (miRNA)
miRNA ID	Primer sequence (5`-3`)
zma-miR156a-5p	TGACAGAAGAGAGTGAGCAC
zma-miR528a-5p	UGGAAGGGGCAUGCAGAGGAG
zma-miR395b-3p	GTGAAGTGTTTGGGGGAACTC
zma-miR164e-5p	TGGAGAAGCAGGACACGTGAG
ZmActin	TACGAGATGCCTGATGGTCAGGTCA
	TGGAGTTGTACGTGGCCTCATGGAC

## Sheet: Table S10-2
Table S10-2 Oligonucleotide primers used for qRT-PCR assays in this study (targeted gene)
miRNA ID	Gene ID	Prime 5‘-3’（F）	Prime 5‘-3’（R）
zma-miR156a-5p	Zm00001d014698_T001	TCTGGCTGCGTTCTTTCTGT	TCCGTGCCTTGTAACTGCAT
zma-miR528a-5p	Zm00001d021850_T001	TCCAAGCAGATCGTCATCGG	GGTGTTGAGGACGACGGAAT
zma-miR395b-3p	Zm00001d028164_T001	AATCCCATAAGCGATGCGGT	AGTCAAGGTTTCATCTTTTTCTTGT
zma-miR164e-5p	Zm00001d050893_T001	GGTTAGCAGCCTCCTCCTAC	GGTCACACTGCTTGCAGCTA
	ZmActin	TACGAGATGCCTGATGGTCAGGTCA	TGGAGTTGTACGTGGCCTCATGGAC
